# Supplementary material for: A lysosomal surveillance response to stress extends healthspan
Source: Nat Cell Biol. 2025 Jun 26;27(7):1083–97. doi: 10.1038/s41556-025-01693-y (PMC12270918; doi:10.1038/s41556-025-01693-y)
Supplement: Supplementary file 3 — Summary of lifespan experiments and primers used in this study. [file 41556_2025_1693_MOESM3_ESM.xlsx]

## Sheet: Lifespan Summary
Supplementary Table 1. Summary of lifespan experiments and primers used in this study
Corresponding Figure	Strain, Treatment	Mean Lifespan ± SEM (Median Lifespan) (days)	Median Survival (days)	75% (days)	# deaths/# total	P-values$ log-rank (Mendel-Cox)	Mean lifespan change$	N(trials)
Fig. 1a-g; E.D. Fig. 1a-m	N2, empty vector	16.8 ± 0.3	17	19	352/400	na	na	4
	N2, vha-6 RNAi	28.2 ± 0.6	27	31	321/400	< 0.0001	+ 68%	4
	N2, vha-8 RNAi	26.0 ± 0.5	25	29	260/300	< 0.0001	+ 55%	3
	N2, vha-14 RNAi	24.7 ± 0.4	23	27	251/300	< 0.0001	+ 47%	3
	N2, vha-15 RNAi	23.4 ± 0.6	23	27	257/300	< 0.0001	+ 39%	3
	N2, vha-20 RNAi	25.9 ± 0.7	25	29	242/300	< 0.0001	+ 54%	3
	N2, vha-16 RNAi	11.6 ± 0.3	11	15	243/300	< 0.0001	- 31%	3
	N2, vha-19 RNAi	10.8 ± 0.2	11	13	247/300	< 0.0001	- 36%	3
	N2, vha-1 RNAi	13.4 ± 0.3	15	15	256/300	< 0.0001	- 20%	3
	N2, vha-2 RNAi	18.0 ± 0.4	19	21	265/300	< 0.01	+ 7%	3
	N2, vha-3 RNAi	19.0 ± 0.5	19	23	272/300	< 0.0001	+ 13%	3
	N2, vha-4 RNAi	11.8 ± 0.2	13	15	248/300	< 0.0001	- 30%	3
	N2, vha-5 RNAi	15.3 ± 0.3	15	19	253/300	< 0.01	- 9%	3
	N2, vha-7 RNAi	16.6 ± 0.5	15	18	260/300	N.S.	na	3
	N2, vha-9 RNAi	20.2 ± 0.4	21	23	263/300	< 0.0001	+ 20%	3
	N2, vha-10 RNAi	16.6 ± 0.3	17	19	271/300	N.S.	na	3
	N2, vha-11 RNAi	22.0 ± 0.5	22	24	257/300	< 0.0001	+ 31%	3
	N2, vha-12 RNAi	20.7 ± 0.3	22	24	247/300	< 0.0001	+ 23%	3
	N2, vha-13 RNAi	20.8 ± 0.5	22	26	242/300	< 0.0001	+ 24%	3
	N2, vha-17 RNAi	18.8 ± 0.4	19	21	248/300	< 0.0001	+ 12%	3
	N2, vha-18 RNAi	16.8 ± 0.3	17	19	263/300	N.S.	na	3
E.D. Fig. 1v	N2, empty vector (L4/young adult)	16.9 ± 0.4	16	20	360/400	na	na	4
	N2, vha-6 RNAi (L4/young adult)	21.3 ± 0.5	20	24	331/400	< 0.0001	+ 26%	4
Fig. 2c	N2, empty vector	16.8 ± 0.3	17	19	261/300	na	na	3
	N2, vha-6 RNAi (10%)	26.7 ± 0.5	25	29	238/300	< 0.0001	na	3
	N2, vha-6 RNAi (20%)	27.6 ± 0.8	27	31	240/300	< 0.0001	na	3
	N2, vha-6 RNAi (40%)	25.8 ± 0.7	25	31	236/300	< 0.0001	na	3
	N2, vha-6 RNAi (60%)	24.3 ± 0.8	23	29	244/300	< 0.0001	na	3
Fig. 2f	N2, empty vector	16.6 ± 0.3	17	19	355/400	na	na	4
	N2, vha-6 RNAi_1	27.1 ± 0.6	27	31	332/400	< 0.0001	na	4
	N2, vha-6 RNAi_2	27.3 ± 0.8	27	31	342/400	< 0.0001	na	4
	N2, vha-6 RNAi_3	26.7 ± 0.8	27	31	339/400	< 0.0001	na	4
Fig. 2g-l	N2, empty vector	16.6 ± 0.3	17	19	355/400	na	na	4
	N2, vha-6 RNAi_1	27.1 ± 0.6	27	31	332/400	< 0.0001	na	4
	daf-2(e1370), empty vector	40.4 ± 1.0	41	45	270/300	na	na	3
	daf-2(e1370), vha-6 RNAi	65.0 ± 1.7	65	71	257/300	< 0.0001	+ 61%	3
	daf-16(mu86), empty vector	14.4 ± 0.3	15	17	256/300	na	na	3
	daf-16(mu86), vha-6 RNAi	23.8 ± 0.6	25	29	243/300	< 0.0001	+ 65%	3
	raga-1(ok386), empty vector	23.2 ± 0.5	25	31	274/300	na	na	3
	raga-1(ok386), vha-6 RNAi	36.0 ± 0.7	37	41	251/300	< 0.0001	+ 55%	3
	aak-2(ok524), empty vector	14.8 ± 0.3	16	16	276/300	na	na	3
	aak-2(ok524), vha-6 RNAi	34.3 ± 0.7	35	39	248/300	< 0.0001	+ 132%	3
	eat-2(ad465), empty vector	23.6 ± 0.5	25	29	263/300	na	na	3
	eat-2(ad465), vha-6 RNAi	29.7 ± 0.6	31	33	245/300	< 0.0001	+ 26%	3
	atfs-1(gk3094), empty vector	17.2 ± 0.4	18	20	280/300	na	na	3
	atfs-1(gk3094), vha-6 RNAi	28.2 ± 0.6	27	32	262/300	< 0.0001	+ 64%	3
E.D. Fig. 2c	N2, empty vector	17.2 ± 0.3	17	19	279/300	na	na	3
	N2, vha-16 RNAi (10%)	13.5 ± 0.4	15	17	260/300	< 0.0001	na	3
	N2, vha-16 RNAi (20%)	11.9 ± 0.3	13	15	255/300	< 0.0001	na	3
	N2, vha-16 RNAi (40%)	10.0 ± 0.3	9	13	271/300	< 0.0001	na	3
	N2, vha-16 RNAi (60%)	10.6 ± 0.3	11	13	258/300	< 0.0001	na	3
E.D. Fig. 2e	N2, empty vector	17.2 ± 0.5	17	21	268/300	na	na	3
	N2, vha-16 RNAi (0.1%)	16.5 ± 0.5	17	19	245/300	N.S.	na	3
	N2, vha-16 RNAi (0.5%)	15.8 ± 0.4	17	19	232/300	< 0.05	na	3
	N2, vha-16 RNAi (2.5%)	13.7 ± 0.3	15	17	248/300	< 0.0001	na	3
	N2, vha-16 RNAi (10 %)	13.4 ± 0.3	13	17	246/300	< 0.0001	na	3
Fig. 3l	N2, empty vector	17.0 ± 0.5	17	21	281/300	na	na	3
	N2, vha-6 RNAi	27.5 ± 0.7	27	31	266/300	< 0.0001	na	3
	N2, elt-2 RNAi	15.3 ± 0.2	15	17	248/300	< 0.0001	na	3
	N2, elt-2 + vha-6 RNAi	16.2 ± 0.2	15	19	245/300	< 0.0001a; N.S.b	na	3
Fig. 4g	N2, empty vector	17.3 ± 0.4	16	22	260/300	na	na	3
	N2, vha-6 RNAi	27.2 ± 0.9	27	33	255/300	< 0.0001	na	3
	N2, cbp-1 RNAi	14.2 ± 0.3	14	16	243/300	< 0.0001	na	3
	N2, vha-6 + cbp-1 RNAi	15.3 ± 0.3	15	17	241/300	< 0.0001c; < 0.05d	na	3
E.D. Fig. 4e	ELT-2 AID, empty vector	17.2 ± 0.3	17	21	267/300	na	na	3
	ELT-2 AID, vha-6 RNAi	27.6 ± 0.5	29	31	255/300	< 0.0001	na	3
	ELT-2 AID, empty vector + IAA	16.3 ± 0.2	15	21	251/300	< 0.01	na	3
	ELT-2 AID, vha-6 RNAi + IAA	18.3 ± 0.3	17	23	253/300	< 0.0001e	na	3
Fig. 5d	N2, empty vector, AL	15.8 ± 0.6	15	17	329/400	na	na	4
	N2, elt-2 RNAi, AL	15.2 ± 0.5	15	15	318/400	N.S.	na	4
	N2, empty vector, DR0	30.2 ± 0.9	32	36	285/400	< 0.0001	na	4
	N2, elt-2 RNAi, DR0	20.4 ± 0.7	22	25	271/400	< 0.0001f	na	4
Fig. 5e	eat-2(ad465), empty vector	23.9 ± 0.6	25	29	258/300	na	na	3
	eat-2(ad465), elt-2 RNAi	16.5 ± 0.2	17	21	232/300	< 0.0001	na	3
Fig. 7h	N2, empty vector	16.9 ± 0.3	16	19	268/300	na	na	3
	N2, vha-6 RNAi	27.1 ± 0.7	26	33	252/300	< 0.0001	na	3
	N2, cpr-5 RNAi	17.5 ± 0.2	16	19	259/300	N.S.	na	3
	N2, cpr-5 + vha-6 RNAi	18.9 ± 0.5	19	23	241/300	< 0.0001g	na	3
E.D. Fig. 8d	N2, empty vector	18.2 ± 0.4	19	21	268/300	na	na	3
	N2, vha-6 RNAi	29.4 ± 1.0	32	35	245/300	< 0.0001	na	3
	N2, empty vector + 1 mM CQ	16.8 ± 0.3	17	19	239/300	na	na	3
	N2, vha-6 RNAi + 1 mM CQ	29.2 ± 0.9	32	35	221/300	< 0.0001h; N.S.i	na	3
	N2, empty vector + 5 mM CQ	15.6 ± 0.4	15	17	241/300	na	na	3
	N2, vha-6 RNAi + 5 mM CQ	20.2 ± 0.8	21	27	236/300	< 0.0001j; < 0.0001k	na	3
E.D. Fig. 10g	N2, empty vector	17.5 ± 0.4	17	21	265/300	na	na	3
	N2, vha-6 RNAi	26.5 ± 0.6	29	33	248/300	< 0.0001	na	3
	hlh-30(tm1978), empty vector	16.6 ± 0.4	17	19	269/300	na	na	3
	hlh-30(tm1978), vha-6 RNAi	18.1 ± 0.5	19	21	256/300	< 0.05	na	3
E.D. Fig. 10hl	N2, empty vector	21.0 ± 0.5	23	25	260/300	na	na	3
	N2, vha-6 RNAi	30.3 ± 0.8	33	37	251/300	< 0.0001	na	3
	pha-4(zu225);smg-1(cc546ts), empty vector	16.1 ± 0.4	17	19	221/300	na	na	3
	pha-4(zu225);smg-1(cc546ts), vha-6 RNAi	24.2 ± 0.6	25	29	229/300	< 0.0001	na	3
$compared to the same strain on vector RNAi unless otherwise noted
aN2, elt-2 + vha-6 RNAi compared to N2, vha-6 RNAi
bN2, elt-2 + vha-6 RNAi compared to N2, elt-2 RNAi
cN2, vha-6 + cbp-1 RNAi compared to N2, vha-6 RNAi
dN2, vha-6 + cbp-1 RNAi compared to N2, cbp-1 RNAi
eELT-2 AID, vha-6 RNAi + IAA compared to ELT-2 AID, vha-6 RNAi
fN2, DR0 + elt-2 RNAi compared to N2, DR0 + ev
gN2, cpr-5 + vha-6 RNAi compared to N2, vha-6 RNAi
hN2, vha-6 RNAi + 1 mM CQ compared to N2, ev + 1 mM CQ
iN2, vha-6 RNAi + 1 mM CQ compared to N2, vha-6 RNAi
jN2, vha-6 RNAi + 5 mM CQ compared to N2, ev + 5 mM CQ
kN2, vha-6 RNAi + 5 mM CQ compared to N2, vha-6 RNAi
lN2 worms live longer than normal as the experiments were conducted at 15 ℃ instead of 20 ℃

## Sheet: Primers
List of primers used in this study
Application	Gene	Forward primer (5' - 3')	Reverse primer (5' - 3')
qRT-PCR	cpr-5	TGTGTCGACTCCTGCACTTC	CCATCCGAGGATCTTGACGG
qRT-PCR	cpr-8	TGGCAACAAACAGGGTCAC	ACTCGAGCCCACATTCGTTT
qRT-PCR	ctsa-1	AGCTGCTCCAGCTACGGATA	GTTCCAGGCGTACTCGTTGT
qRT-PCR	asp-10	GTCTCTGCAGAAGTCCACCA	TGGCATCTTTTCCTCCAGCA
qRT-PCR	vha-6	TCCTTTGGAGACTGTCACGC	ACGGCCTTCATGTCAGTTGT
qRT-PCR	elt-2	CCTCTCTGTACGACCCCAGT	ACGCACATCATTCCTCCGTT
qRT-PCR	cco-1	ACCCAGATCCACTTGAGCACGC	TGTCCGGAATCTTGCTCACACATGC
qRT-PCR	hsp-3	CCATCAGCTCGGAAAGTTCG	TTCCGGTTCCCTTATCCTCG
qRT-PCR	daf-2	AACCTTTACCCGGAAGCTGG	ACTGTCATGTTTTGGCACGC
qRT-PCR	cpr-5_2	TCGACAACGGAACCCCATAC	AGCCTTAGTTGTGACGAGCC
qRT-PCR	elt-2_2	ACATGCCGACTTGTATCCCG	CCGCAGCTTTGGTTTCATCA
qRT-PCR	cpr-8_2	ATCAATCATTTCTAACCCGA	TCTGTGACAAGAGTTTTCAG
qRT-PCR	F57F5.1	ATATTTCCGTATCATTCGTG	AACCCTTTTCAAACAATTTG
qRT-PCR	F32H5.1	TTCCTGATCAATTCATAAAATTTCA	CCGCTTTCCATAGTTTCTGT
qRT-PCR	ctsa-1.2	CGATGGGCACAATCGGCTTA	GAGGAGTCTGTCCCGCATTT
qRT-PCR	K10C2.1	CGATCTGACCGCTACACCTC	TTGGATGGAATGGTCCCAGC
qRT-PCR	ctsa-3.1	CATTCAACTTTCTGATTTGG	AATTATGTACATTTTTATTGAATTTTCAAA
qRT-PCR	ctsa-1_2	GGAATCGCAGCAAATGATTT	CTCAATTTTCTTTTTATTGCCT
qRT-PCR	asp-1	TGGTCCACCGAGCTTTACAC	TACAATCCCTTGTGGACGGC
qRT-PCR	asp-8	AAGCATACACTCTCCCGTGC	ATACACTGACACACCATAAAAATGT
qRT-PCR	asp-10_2	AGGGGAAAAAAGTTGGAAGC	TACGTTGACGCATGTTTGGT
qRT-PCR	cbp-1	GCTGCGAAGAATCAACCACC	TTGTGTGGTATCGGAATGACA
qRT-PCR	hlh-30	CTCATCGGCCGGCGCTCATC	AGAACGCGATGCGTGGTGGG
qRT-PCR	act-3	TGCGACATTGATATCCGTAAGG	GGTGGTTCTCCGGAAAGAA
qRT-PCR	pmp-3	GTTCCCGTGTTCATCACTCAT	ACACCGTCGAGAAGCTGTAGA
ChIP-qPCR	cpr-5	AGGACTCCGATCAGGCAAAT	GTTCACCGAATAAGCTCCGCT
ChIP-qPCR	cpr-8	AATCCATGAATTTTAGTAGAGCTGC	TTATCCAAAAAGAAATGCAAGCGG
ChIP-qPCR	ctsa-1	AGTGTCGTCAGATGAGACAAAATG	CCTAAAAGGCGGGCTTCACT
ChIP-qPCR	asp-10	CAAGCCGCCCATAAGAGACA	TTCGGCACTATCAGTTCGGC
ChIP-qPCR	hsp-4	AAAGGCCAAGAGGGCTTTGT	TGAGCTCCTCAAACTTGGCA
ChIP-qPCR	hsp-3	ACAAGCGTGCCGTTCAAAAG	GGCACGGAAGAGATCCATGT
ChIP-qPCR	hsp-16.2	TGCAACAAGCAGCTCGAATG	AACGTTGAGCTGGACGGAAA
ChIP-qPCR	sod-3	GCGGGTTGTTTACGCGTTT	GAAGCAGTGCGAGCAGTAGA
ChIP-qPCR	act-1	ACCGCCCACCTGATGAATTG	GCAACCTCGTCGTCACACAT
ChIP-qPCR	act-3	TGACCACACATTATGAAGATAACCA	GCAACCTCGTCGTCACACAT
ChIP-qPCR	ges-1	CTGCGTCTTACAGTTTCAGGC	CCAGCCCAGCAGGCATTTAT
ChIP-qPCR	elo-6	GAAAAATCACTTGCCTCCGCC	CAAGAGCCCGAAAGTCACAA
genotyping	hlh-30	ACTTGTGAGCCGTCGATTCC	TGCAGATGACGATTGGTGGA
genotyping	atfs-1	GTCCGTTCCGCAGAGATAACA	AGTCGGCAATGCGAAAAAGATT
genotyping	elt-2	TATCCCACCGGTTGAGTTGC	TGGACAACTTTGGAAGAGCTGA
genotyping	vha-6_knockin	agctttccgacgttctctgg	cacctaatcgtggaagagca
genotyping	elt-2_knockin	tatcccaccggttgagttgc	tggacaactttggaagagctga
CRISPR/Cas9	elt-2_repair_5'arm_727 bp	agagaattcggatccGAGAAAATCAAAAAGCGGAGACTCTTCC	GCTTTGGTTTCATCATCCTGAACTGG
CRISPR/Cas9	elt-2_Degron-mNG_1086 bp	GGATGATGAAACCAAAGCTGCGGCTCGCGATTTGGAAGCTGTCGACGGAGATTCTATGCCTAAGGATCCAGCCAA	atttctatatgtTTAAGAATCTCCGTCGACCGCTTTTACTTGTAAAGCTCGTCCA
CRISPR/Cas9	elt-2_repair_3'arm_797 bp	TTAAacatatagaaatattgctcagctcttcc	cttccatggctcgagacaaggaaattaggtcaaaatattggaa
CRISPR/Cas9	vha-6_repair_5'arm_799 bp	agagaattcggatccGCCCCGTCTCTTCTTATCGG	CTGATCGAGTCCTTCGTAAACG
CRISPR/Cas9	vha-6_GFP-3xFlag_1087 bp	TTTACGAAGGACTCGATCAGATGGAAGTGCATACCAATCA	ACAAGGATGACGACGACAAGTAATAGttttgtgtttttga
CRISPR/Cas9	vha-6_Degron-mNG_1083 bp	CGAGCCATTCTGCTTCACCAAAATTATTCGCGTTTACGAAGGACTCGATCAGATGCCTAAGGATCCAGCCAA	atcaaaaacacaaaaCTACTGATCGAGTCCCTCGTTTACTTGTAAAGCTCGTCCA
CRISPR/Cas9	vha-6_repair_3'arm_1027 bp	TAATAGttttgtgtttttgatggtttttgaatttgct	cttccatggctcgagAGCCAATACTTCAGCTGCCA
CRISPR/Cas9	dpy-10_crRNA	GCUACCAUAGGCACCACGAGGUUUUAGAGCUAUGCUGUUUUG
CRISPR/Cas9	dpy-10_repair	CACTTGAACTTCAATACGGCAAGATGAGAATGACTGGAAACCGTACCGCATGCGGTGCCTATGGTAGCGGAGCTTCACATGGCTTCAGACCAACAGCCTAT
CRISPR/Cas9	elt-2_crRNA	UGCGGCUCGCGAUUUGGAAGGUUUUAGAGCUAUGCUGUUUUG
CRISPR/Cas9	vha-6_crRNA	CAAAAUUAUUCGCGUUUACGGUUUUAGAGCUAUGCUGUUUUG
