# Supplementary material for: A lysosomal surveillance response to stress extends healthspan
Source: Nat Cell Biol. 2025 Jun 26;27(7):1083–97. doi: 10.1038/s41556-025-01693-y (PMC12270918; doi:10.1038/s41556-025-01693-y)
Supplement: Supplementary file 4 — RNA-seq results of worms fed with control, vha-6, vha-16 or vha-19 RNAi. [file 41556_2025_1693_MOESM4_ESM.xlsx]

## Sheet: Key notes
Supplementary Table 2. RNA-seq results of worms fed with control, vha-6, vha-16 or vha-19 RNAi
Gene ID	Wormbase Gene ID										*The PCA plot for this RNA-seq dataset is as shown below:
Symbol	Gene name
X_1	Normalized counts for given Condition_X (see below), replicate 1 of 3
X_2	Normalized counts for given Condition_X (see below), replicate 2 of 3
X_3	Normalized counts for given Condition_X (see below), replicate 3 of 3
vha-X.effect.logFC	Log2 fold change for given Condition_vha-X (see below) relatively to Condition_ev
vha-X.effect.P.Value	P-value for the comparasion of Condition_vha-X (see below) versus Condition_ev (Limma-Voom)
Adjust_P-value	Benjamini-Hochberg adjusted P-value
Treatment Conditions:
ev	Worms grown on empty vector (ev) RNAi (100%) bacteria
vha-6	Worms grown on vha-6 RNAi (25%) bacteria + ev RNAi (75%) bacteria
vha-16	Worms grown on vha-16 RNAi (25%) bacteria + ev RNAi (75%) bacteria
vha-19	Worms grown on vha-19 RNAi (25%) bacteria + ev RNAi (75%) bacteria

## Sheet: All genes
Gene ID	Gene Symbol	ev_1	ev_2	ev_3	vha-6_1	vha-6_2	vha-6_3	vha-16_1	vha-16_2	vha-16_3	vha-19_1	vha-19_2	vha-19_3	Gene Symbol	vha-6.effect.logFC	vha-6.effect.P.Value	vha-6.effect.adj.P.Val	vha-16.effect.logFC	vha-16.effect.P.Value	vha-16.effect.adj.P.Val	vha-19.effect.logFC	vha-19.effect.P.Value	vha-19.effect.adj.P.Val	Gene group
WBGene00000002	aat-1	20.7511	20.8123	19.7296	22.5194	22.619	22.6841	6.57871	6.7388	5.98324	6.5722	7.18438	6.57754	aat-1	0.146431	0.00861889	0.0115381	-1.66859	5.218e-26	3.09395e-25	-1.59274	1.66396e-25	9.63729e-25	N.A.
WBGene00000003	aat-2	13.7982	13.3222	13.8046	14.4235	13.8203	14.0384	14.7156	14.3357	16.4601	13.61	16.1963	15.7923	aat-2	0.0470455	0.561053	0.598029	0.150866	0.0634519	0.075217	0.151987	0.0614175	0.0732473	N.A.
WBGene00000004	aat-3	27.8847	29.2254	26.379	15.3588	15.9368	16.7681	12.7691	12.7555	12.408	13.3528	11.2634	11.9009	aat-3	-0.796366	5.39954e-17	1.70013e-16	-1.13707	9.44366e-22	3.74542e-21	-1.1954	2.00835e-22	8.54116e-22	N.A.
WBGene00000005	aat-4	22.2537	20.9602	22.0814	7.79277	8.6955	9.02612	4.14716	3.53861	3.72467	3.94902	3.59399	4.99114	aat-4	-1.35794	7.77317e-23	3.93991e-22	-2.51938	1.17983e-28	9.58709e-28	-2.39453	2.2425e-28	1.81106e-27	N.A.
WBGene00000006	aat-5	7.51933	7.94628	8.71324	18.11	15.5706	14.7402	13.7181	13.4355	13.5402	13.2227	13.5667	13.4757	aat-5	0.999152	1.12995e-16	3.47199e-16	0.753797	3.20482e-12	6.92315e-12	0.738485	6.17995e-12	1.31532e-11	N.A.
WBGene00000007	aat-6	15.128	15.8939	15.5395	35.8295	37.1556	30.358	14.9706	14.4837	15.4382	13.6316	14.9769	14.6292	aat-6	1.1451	4.4697e-22	2.11301e-21	-0.0528397	0.479416	0.509453	-0.10771	0.156125	0.17831	Up.upon.vha-6 only
WBGene00000008	aat-7	1.808	2.04614	1.74205	2.20887	1.72532	2.4926	0.338353	0.30205	0.271643	0.516854	0.339423	0.241761	aat-7	0.186464	0.264445	0.299283	-2.61976	5.35271e-11	1.08167e-10	-2.41583	1.34536e-10	2.66562e-10	N.A.
WBGene00000009	aat-8	0.604072	0.819547	0.615769	1.02787	1.08889	1.23592	0.976766	0.977231	0.775627	0.684372	0.814698	0.717279	aat-8	0.727263	0.00984334	0.0131126	0.426585	0.137339	0.156826	0.130451	0.660619	0.688036	N.A.
WBGene00000010	aat-9	40.0382	40.3975	40.7413	25.068	26.4627	29.3158	22.9164	22.9818	22.0207	21.7791	22.7995	24.2699	aat-9	-0.586892	1.31277e-14	3.52938e-14	-0.83547	1.95785e-19	6.56169e-19	-0.816998	3.96094e-19	1.30477e-18	N.A.
WBGene00000012	abf-1	2.20796	2.04614	2.36019	1.28813	1.04474	1.37204	0.693891	1.17519	0.919864	1.3868	1.03212	0.979459	abf-1	-0.843239	0.000774938	0.00112216	-1.27614	1.19461e-05	1.83503e-05	-0.97556	0.000205543	0.00029553	N.A.
WBGene00000013	abf-2	2.12029	2.5828	1.979	0.800072	0.742666	1.09617	2.76025	3.15173	3.2246	2.05412	1.43329	1.50168	abf-2	-1.35233	1.41339e-06	2.41493e-06	0.457375	0.0100728	0.0128493	-0.431158	0.0352555	0.0430298	N.A.
WBGene00000016	abf-5	6.62505	8.3893	7.83906	9.70074	7.98678	10.087	11.5703	14.395	13.3921	11.8422	11.6141	10.6645	abf-5	0.281064	0.00526523	0.00717121	0.78554	2.95651e-11	6.05463e-11	0.583847	9.73286e-08	1.66573e-07	N.A.
WBGene00000017	abf-6	7.89697	5.40485	7.17734	7.57551	6.89944	7.29771	9.79718	10.5854	11.1047	8.87909	9.94346	9.67543	abf-6	0.105387	0.322913	0.359831	0.636857	5.69241e-08	9.87218e-08	0.493098	1.12422e-05	1.73023e-05	N.A.
WBGene00000018	abl-1	23.9764	26.2209	24.6898	24.7296	26.9707	25.0717	46.7255	47.0581	49.6732	44.8079	45.0629	49.0826	abl-1	0.0358314	0.499399	0.537774	0.938321	8.6774e-24	4.10007e-23	0.891573	7.957e-23	3.51005e-22	N.A.
WBGene00000019	abt-1	8.51604	9.82346	8.77282	54.8581	60.3503	56.4976	38.292	39.3602	39.9217	42.8906	47.7444	44.7187	abt-1	2.66454	1.02981e-30	1.40789e-29	2.11912	5.22959e-26	3.09883e-25	2.32104	7.2781e-28	5.49577e-27	Up.upon.vha-6, 16, 19
WBGene00000020	abt-2	20.9809	20.1524	18.7501	75.5391	78.2691	75.1856	93.6118	90.2526	99.7372	99.2918	102.268	109.111	abt-2	1.93633	1.89409e-31	2.88408e-30	2.24389	1.73484e-34	3.24974e-33	2.37551	1.12165e-35	2.64584e-34	Up.upon.vha-6, 16, 19
WBGene00000021	abt-3	1.56835	1.72874	1.03719	7.04441	8.16988	7.562	5.10843	4.594	6.33246	5.7917	6.823	7.82615	abt-3	2.42427	1.72e-15	4.90254e-15	1.90762	1.07631e-11	2.2575e-11	2.25996	2.56548e-14	6.20134e-14	Up.upon.vha-6, 16, 19
WBGene00000022	abt-4	46.6329	46.6597	43.2009	543.381	551.859	553.886	251.464	254.779	272.819	306.774	314.088	330.803	abt-4	3.59564	1.89686e-51	3.50351e-48	2.51288	9.87494e-44	1.00214e-41	2.80179	4.65488e-46	8.51244e-44	Up.upon.vha-6, 16, 19
WBGene00000023	abt-5	8.62433	8.07289	8.35717	43.2887	43.5883	41.8148	32.2447	29.7961	36.7872	36.9124	36.6757	38.9828	abt-5	2.36106	3.52101e-29	3.85724e-28	1.9749	1.64501e-25	9.27734e-25	2.16767	2.06399e-27	1.48162e-26	Up.upon.vha-6, 16, 19
WBGene00000024	abu-1	3.45454	1.81249	1.979	33.348	31.3076	28.7478	22.9676	22.7503	23.5436	19.9158	12.3444	16.3821	abu-1	3.74698	4.60229e-22	2.1718e-21	3.31806	8.46009e-20	2.91472e-19	2.78124	1.19588e-16	3.32949e-16	Up.upon.vha-6, 16, 19
WBGene00000027	abu-4	0.152226	0.216921	0.162898	0.607997	0.396988	0.365842	0.464535	0.504952	0.485989	0.48667	0.241761	0.300611	abu-4	1.34571	0.00656769	0.00888553	1.46854	0.00295127	0.00391848	0.905887	0.0736383	0.0871189	Up.upon.vha-6, 16
WBGene00000029	abu-6	0.742666	0.542725	0.753384	7.79277	5.59213	6.36291	2.57389	1.85202	1.88118	2.28666	2.04748	1.98314	abu-6	3.27827	1.4665e-15	4.19747e-15	1.62789	2.48029e-06	3.95263e-06	1.64486	1.98514e-06	3.18057e-06	Up.upon.vha-6, 16, 19
WBGene00000030	abu-7	1.56835	1.10881	1.58572	8.13498	8.33555	10.2321	4.14716	2.72821	2.78892	3.67434	2.97155	2.75945	abu-7	2.65837	1.57845e-16	4.80851e-16	1.17192	8.69548e-06	1.34612e-05	1.15	1.22866e-05	1.8864e-05	Up.upon.vha-6, 16, 19
WBGene00000031	abu-8	3.80529	3.18053	4.14716	39.4105	28.566	32.646	31.4109	24.1679	25.1853	21.6928	15.1125	17.0932	abu-8	3.17215	2.02692e-20	8.26244e-20	2.85775	1.70462e-18	5.34265e-18	2.2678	1.67754e-14	4.10278e-14	Up.upon.vha-6, 16, 19
WBGene00000033	abu-10	2.96894	2.89304	3.12851	23.3262	17.1168	21.2932	18.8409	15.7778	18.3332	14.3443	11.0997	13.3321	abu-10	2.76853	2.23749e-21	9.92947e-21	2.55467	7.57466e-20	2.61748e-19	2.10137	2.54728e-16	6.93007e-16	Up.upon.vha-6, 16, 19
WBGene00000034	abu-11	6.09654	4.57361	6.39647	55.799	43.4565	48.1599	43.1888	34.7315	34.4452	33.8793	26.1032	30.086	abu-11	3.11835	3.93862e-26	2.89249e-25	2.7261	1.83097e-23	8.38531e-23	2.40713	4.72121e-21	1.78983e-20	Up.upon.vha-6, 16, 19
WBGene00000035	ace-1	10.1275	9.99186	11.1375	10.8007	11.9059	11.1188	8.22725	8.5485	8.80993	9.8928	8.86728	9.30315	ace-1	0.114506	0.227482	0.259919	-0.287587	0.00613935	0.00796714	-0.155128	0.119584	0.13827	N.A.
WBGene00000036	ace-2	17.1446	14.0936	14.4035	32.8439	34.3235	33.9215	18.0629	17.3613	20.3915	18.6506	20.2814	20.5141	ace-2	1.1525	1.64162e-21	7.37013e-21	0.292485	0.000247541	0.000352051	0.385471	3.2208e-06	5.10234e-06	Up.upon.vha-6 only
WBGene00000037	ace-3	2.8989	2.72593	2.90679	2.82135	2.84646	2.73285	3.08152	3.12289	3.66532	3.16483	2.72932	2.96928	ace-3	-0.0218868	0.882263	0.896041	0.206352	0.152299	0.172925	0.0531042	0.71646	0.741262	N.A.
WBGene00000038	ace-4	1.42274	1.18035	1.82187	1.34411	1.69677	1.6344	1.6174	1.47056	1.35298	1.3868	1.58572	1.43783	ace-4	0.0951986	0.619985	0.654574	0.0244325	0.900027	0.908884	0.0160085	0.934451	0.941075	N.A.
WBGene00000039	acn-1	15.4639	15.8939	15.2212	52.7247	48.6457	53.0668	60.2873	67.2156	63.6745	62.3019	56.8014	59.314	acn-1	1.72836	2.37643e-30	3.06299e-29	2.03598	9.60368e-34	1.58943e-32	1.93671	1.05588e-32	1.55025e-31	Up.upon.vha-6, 16, 19
WBGene00000040	aco-1	165.123	167.213	164.697	224.605	232.561	237.001	94.0263	103.885	95.2303	94.5089	101.439	101.371	aco-1	0.481613	4.24837e-18	1.44454e-17	-0.763131	2.2537e-24	1.12838e-23	-0.742099	6.4178e-24	3.1496e-23	N.A.
WBGene00000041	aco-2	698.765	688.75	681.795	771.141	789.711	785.796	456.021	456.911	466.201	502.954	522.255	501.051	aco-2	0.181442	6.52437e-08	1.19715e-07	-0.58539	7.06723e-24	3.37466e-23	-0.439343	3.68127e-19	1.21546e-18	N.A.
WBGene00000042	acr-2	1.03719	0.752667	1.11229	1.36442	1.69677	1.66552	1.32157	1.29503	1.88118	1.62146	1.40871	1.76567	acr-2	0.717015	0.00692881	0.00935422	0.630451	0.0180151	0.0225021	0.73872	0.00544534	0.00712594	N.A.
WBGene00000043	acr-3	1.26037	1.33566	0.968863	0.875592	1.21413	1.23592	0.668422	0.945002	0.750979	0.629745	0.78568	0.797092	acr-3	-0.104241	0.632416	0.666366	-0.59402	0.0164704	0.0206495	-0.682998	0.00720719	0.0093376	N.A.
WBGene00000044	acr-5	1.49361	1.10881	0.968863	1.23773	1.31415	1.17871	1.50617	1.67369	1.11013	1.33901	1.69015	1.41287	acr-5	0.0852973	0.727687	0.756287	0.267032	0.265448	0.292322	0.331149	0.164415	0.187315	N.A.
WBGene00000045	acr-6	0.460357	0.473903	0.222761	0.573158	0.542725	0.365842	0.464535	0.458111	0.594919	0.391419	0.398726	0.335764	acr-6	0.408713	0.297562	0.333696	0.460004	0.239424	0.26526	0.0356669	0.930898	0.937803	N.A.
WBGene00000046	acr-7	0.885079	1.33566	0.968863	1.18399	1.21413	1.52547	1.64231	1.55923	1.73917	1.76666	2.14813	1.87946	acr-7	0.312319	0.117682	0.140196	0.653089	0.00106091	0.00144966	0.879479	1.46963e-05	2.24628e-05	N.A.
WBGene00000047	acr-8	2.66667	2.34242	4.21066	2.85411	2.9481	3.03273	2.2757	2.48519	2.41682	2.41958	2.61856	2.20887	acr-8	-0.0141391	0.932679	0.940984	-0.314307	0.0813555	0.0952845	-0.303057	0.0915847	0.107188	N.A.
WBGene00000048	acr-9	1.72735	1.18035	1.41973	0.516854	0.711495	0.61317	0.426977	0.535399	0.750979	0.943634	0.425064	0.690588	acr-9	-1.22753	0.000114533	0.000175146	-1.35839	4.33332e-05	6.45195e-05	-1.1283	0.000262122	0.000374403	N.A.
WBGene00000049	acr-10	0.532178	0.403651	0.476104	0.607997	0.512905	0.488127	0.489097	0.535399	0.516854	0.516854	0.610211	0.767754	acr-10	0.191205	0.49284	0.531579	0.134721	0.632018	0.658397	0.414424	0.129172	0.148787	N.A.
WBGene00000050	acr-11	2.66667	2.65622	3.59486	1.57313	1.89663	1.52547	1.1366	1.05039	1.11013	1.22754	1.09425	1.52583	acr-11	-0.827709	2.37858e-05	3.79479e-05	-1.42109	9.71451e-09	1.74863e-08	-1.21132	1.12296e-07	1.91657e-07	N.A.
WBGene00000051	acr-12	4.27315	3.85082	3.59486	4.56844	4.99114	4.596	11.6141	14.3357	13.5715	12.699	12.2551	13.7144	acr-12	0.274896	0.0212253	0.0273937	1.75179	3.93988e-22	1.60923e-21	1.72429	7.93438e-22	3.218e-21	Up.upon.vha-16, 19
WBGene00000053	acr-14	0.333991	0.403651	0.546403	0.748663	0.711495	0.69217	0.838378	0.750038	0.865706	0.684372	0.814698	0.859874	acr-14	0.774829	0.0214257	0.0276408	0.962193	0.00409575	0.00538385	0.901077	0.00724767	0.00938675	N.A.
WBGene00000054	acr-15	7.7322	7.72398	6.823	4.71801	5.15449	4.45647	4.29439	4.84619	4.79197	4.63121	4.82814	4.13829	acr-15	-0.636983	1.21258e-06	2.0799e-06	-0.676928	4.55951e-07	7.54135e-07	-0.713056	1.79701e-07	3.03695e-07	N.A.
WBGene00000055	acr-16	9.42475	9.40079	9.09971	4.03104	3.62899	3.21975	3.55651	3.15173	3.29126	3.04992	2.89304	3.74015	acr-16	-1.36579	4.0915e-17	1.29868e-16	-1.48336	6.53975e-18	1.97046e-17	-1.53683	2.81957e-18	8.7761e-18	N.A.
WBGene00000056	acr-17	2.36235	2.11557	1.89663	0.875592	1.3397	0.723551	1.20323	1.25377	0.893163	1.3868	0.973809	1.20709	acr-17	-1.16051	6.20801e-07	1.07937e-06	-0.938482	1.19492e-05	1.8352e-05	-0.846605	4.25527e-05	6.35521e-05	N.A.
WBGene00000057	acr-18	5.95829	5.40485	5.13099	3.7758	4.07345	4.51152	3.41546	3.38816	4.05671	3.6532	3.28123	3.21888	acr-18	-0.417382	0.000835565	0.00120758	-0.605203	9.57174e-06	1.47979e-05	-0.699563	1.0061e-06	1.63536e-06	N.A.
WBGene00000058	acr-19	1.72735	1.41596	1.41973	3.96418	4.31108	4.19017	1.48125	2.41302	1.82187	2.26034	1.98627	2.15354	acr-19	1.45523	2.3732e-11	5.25764e-11	0.302429	0.120718	0.138747	0.492357	0.0110098	0.0140669	Up.upon.vha-6 only
WBGene00000059	acr-20	2.8989	2.04614	2.83238	1.97201	1.38598	1.25411	1.26658	1.55923	1.32318	1.35856	1.82843	1.47056	acr-20	-0.76433	5.05863e-05	7.9167e-05	-0.894791	6.99365e-06	1.08933e-05	-0.733892	8.44026e-05	0.000124048	N.A.
WBGene00000060	acr-21	0.815057	0.542725	0.33976	0.905827	0.943634	0.890669	0.894227	1.0242	0.865706	1.22754	0.945002	1.06067	acr-21	0.779602	0.0184647	0.0239547	0.799139	0.0158022	0.0198386	1.01054	0.00213863	0.00287653	Up.upon.vha-19 only
WBGene00000061	lgc-11	0.669307	0.542725	0.546403	1.39377	0.830354	1.20323	1.40697	1.17519	1.24315	1.33901	1.40871	1.11756	lgc-11	0.93669	0.000284698	0.000424541	1.12391	1.66783e-05	2.53955e-05	1.13607	1.36475e-05	2.0896e-05	Up.upon.vha-16, 19
WBGene00000062	acr-23	0.460357	0.542725	0.968863	1.05619	1.27918	1.43783	2.36785	2.05924	2.0377	1.9564	2.04748	2.4557	acr-23	1.00206	0.000320214	0.000476195	1.78688	1.8141e-09	3.39099e-09	1.78219	1.94508e-09	3.61898e-09	Up.upon.vha-6, 16, 19
WBGene00000063	act-1	418.008	453.498	459.537	685.36	718.754	667.499	415.563	403.937	383.586	414.103	408.009	391.408	act-1	0.638803	1.62611e-17	5.30733e-17	-0.145341	0.00518099	0.00675559	-0.13249	0.0102006	0.0130674	N.A.
WBGene00000064	act-2	910.213	925.664	940.489	401.107	426.961	420.108	382.092	365.679	377.525	328.164	303.165	318.335	act-2	-1.15374	1.00252e-35	2.93449e-34	-1.30301	8.16565e-38	2.66937e-36	-1.54832	9.06924e-41	5.30971e-39	N.A.
WBGene00000065	act-3	275.539	279.743	333.985	446.412	456.911	456.021	256.18	249.598	239.415	264.97	282.072	258.532	act-3	0.617811	8.09249e-15	2.2065e-14	-0.249906	7.77808e-05	0.000114071	-0.137921	0.0197323	0.0246587	N.A.
WBGene00000066	act-4	1067.86	1046	1134.14	1531.94	1511.86	1531.94	1085.53	1028.18	1061.12	1061.12	1028.18	1140.11	act-4	0.495298	7.22621e-20	2.80926e-19	-0.0323624	0.326077	0.355129	-0.00875061	0.789234	0.808674	N.A.
WBGene00000067	act-5	450.992	444.393	452.088	1016.87	997.584	991.815	1152.72	1147.28	1172.1	1426.55	1493.25	1511.86	act-5	1.15768	1.27618e-36	4.38125e-35	1.36554	5.75266e-40	2.78146e-38	1.71718	1.02908e-44	1.37732e-42	Up.upon.vha-6, 16, 19
WBGene00000068	acy-1	15.7684	17.3569	15.5784	28.3927	26.4627	25.8431	22.033	21.7997	22.0207	21.5239	22.5057	23.5853	acy-1	0.729042	2.81043e-16	8.42674e-16	0.436892	4.43623e-09	8.11419e-09	0.473984	4.84413e-10	9.29859e-10	N.A.
WBGene00000069	acy-2	1.89106	2.19051	2.05783	2.00604	2.65498	2.06914	2.36785	2.20542	2.17526	2.47256	2.33991	2.4557	acy-2	0.123589	0.411325	0.450283	0.138077	0.359019	0.388441	0.245749	0.0999957	0.116556	N.A.
WBGene00000070	acy-3	14.2727	13.9332	13.4925	18.8151	17.2246	19.8501	33.1208	34.9971	35.8818	33.7267	34.7257	36.5779	acy-3	0.420462	4.54958e-07	7.96877e-07	1.31809	2.8128e-24	1.39544e-23	1.33227	1.7102e-24	8.95079e-24	Up.upon.vha-16, 19
WBGene00000071	acy-4	13.7982	13.2845	12.9376	16.0509	15.5706	16.3268	16.9335	16.493	18.8278	18.5878	20.0823	18.6452	acy-4	0.260926	0.00310191	0.00430219	0.382926	2.87812e-05	4.32643e-05	0.517688	7.83859e-08	1.34728e-07	N.A.
WBGene00000072	add-1	14.3281	13.3659	13.2852	16.9826	15.3958	16.7681	14.2008	14.395	14.9966	13.7893	15.3115	14.4669	add-1	0.261643	0.000401859	0.000593882	0.0896287	0.208433	0.232641	0.0878195	0.217492	0.243917	N.A.
WBGene00000073	add-2	18.5545	18.1299	18.861	11.2046	11.8643	12.1208	12.0364	12.5315	11.1486	10.885	11.0997	11.9792	add-2	-0.659104	1.72718e-13	4.3462e-13	-0.63858	4.51895e-13	1.02048e-12	-0.710691	2.12892e-14	5.16939e-14	N.A.
WBGene00000074	adm-2	30.0455	31.8836	30.6331	25.7266	25.8937	25.5682	100.088	98.9933	101.995	89.4949	84.6152	87.3505	adm-2	-0.261606	1.22649e-06	2.10297e-06	1.70198	1.23039e-38	4.62836e-37	1.49818	5.46948e-36	1.38385e-34	Up.upon.vha-16, 19
WBGene00000075	adm-4	25.0651	22.9637	22.8345	6.76318	5.32626	6.69002	6.15113	6.50679	7.04441	5.73696	7.14278	6.9812	adm-4	-1.92315	5.40952e-26	3.90593e-25	-1.84757	1.51947e-25	8.59557e-25	-1.84071	1.59817e-25	9.26788e-25	N.A.
WBGene00000079	adr-1	67.3883	68.9645	65.7957	42.3903	46.4825	40.6805	50.131	48.8468	53.3561	51.0734	48.8743	50.5417	adr-1	-0.64386	6.56984e-17	2.0553e-16	-0.408907	5.92408e-11	1.19269e-10	-0.425741	1.95625e-11	4.04931e-11	N.A.
WBGene00000080	adr-2	88.3067	85.9726	85.0542	53.0945	58.724	57.5436	53.9155	52.5325	54.9652	55.7051	54.6546	53.9923	adr-2	-0.615886	4.1059e-20	1.63072e-19	-0.684129	1.01532e-21	4.01647e-21	-0.65797	4.06182e-21	1.54908e-20	N.A.
WBGene00000081	ads-1	97.9844	94.6222	100.229	295.194	292.698	306.226	203.824	191.946	199.52	195.249	191.089	194.206	ads-1	1.61051	2.72657e-40	1.95193e-38	1.02346	4.37598e-31	4.87481e-30	0.987671	2.17165e-30	2.2894e-29	Up.upon.vha-6, 16
WBGene00000082	adt-1	3.73721	4.34708	2.83238	18.4845	17.6595	16.5062	18.5369	18.0971	24.7479	16.754	12.2551	17.6403	adt-1	2.29026	1.91971e-18	6.66862e-18	2.49825	4.84701e-20	1.69682e-19	2.09939	7.11911e-17	2.01301e-16	Up.upon.vha-6, 16, 19
WBGene00000083	adt-2	39.417	42.1381	40.8884	50.4137	57.8877	47.7352	51.0734	52.5797	56.8433	57.5673	57.7261	58.4139	adt-2	0.345533	1.89924e-08	3.5751e-08	0.389529	9.13683e-10	1.73351e-09	0.505067	3.60247e-13	8.16913e-13	N.A.
WBGene00000084	aex-1	15.5573	13.1319	12.2388	31.0294	29.64	32.9575	24.2205	22.1437	24.4366	29.343	29.1674	28.9077	aex-1	1.19971	3.0478e-21	1.33206e-20	0.796504	3.88063e-14	9.30484e-14	1.10207	1.19035e-19	4.08125e-19	Up.upon.vha-6, 19
WBGene00000085	aex-2	2.29212	1.41596	1.41973	1.87425	1.27918	2.01404	1.8032	1.43572	1.78804	2.08148	1.93393	1.93547	aex-2	0.0220921	0.915113	0.925463	0.00180433	0.993094	0.993847	0.252251	0.210667	0.236594	N.A.
WBGene00000086	aex-3	16.3693	13.5945	14.4941	29.6586	31.1344	28.8896	87.9472	85.4908	93.9184	90.698	96.6098	95.4445	aex-3	1.01596	1.78061e-20	7.3003e-20	2.59139	1.71409e-39	7.68429e-38	2.67273	3.80317e-40	1.98431e-38	Up.upon.vha-6, 16, 19
WBGene00000088	aex-5	17.0166	16.3134	17.5186	50.4789	49.8264	48.6004	17.8693	19.3627	19.5086	19.2258	19.2034	20.4649	aex-5	1.55059	2.24667e-27	1.92557e-26	0.157735	0.0396948	0.0480573	0.211926	0.00625323	0.0081491	Up.upon.vha-6 only
WBGene00000089	aex-6	7.8351	6.27789	8.23042	7.57551	7.70423	7.562	9.39918	9.12983	8.61124	7.68805	9.09654	8.57013	aex-6	0.041593	0.645632	0.679012	0.28941	0.00170087	0.00229441	0.188699	0.0373262	0.045455	N.A.
WBGene00000090	age-1	74.9578	73.7118	72.0859	46.2131	44.3185	43.5729	48.9228	47.6956	52.4439	50.9189	51.2848	53.3244	age-1	-0.719363	1.41621e-21	6.40326e-21	-0.567517	5.91478e-18	1.78711e-17	-0.505401	2.87458e-16	7.79869e-16	N.A.
WBGene00000092	ags-3	33.7737	36.8524	34.5991	27.713	28.3209	27.1534	35.3845	37.3392	35.5315	34.7767	34.0863	35.6245	ags-3	-0.338265	8.6536e-10	1.75794e-09	0.0415211	0.324175	0.353204	-0.00938653	0.8238	0.841523	N.A.
WBGene00000093	agt-1	18.7087	17.6945	19.2774	9.42128	11.378	9.72631	6.05931	6.14729	6.48848	6.09301	6.47306	6.64366	agt-1	-0.871186	7.92082e-15	2.16065e-14	-1.57418	7.70681e-22	3.07772e-21	-1.53535	1.39309e-21	5.53459e-21	N.A.
WBGene00000094	agt-2	52.1224	49.1834	52.3806	8.13498	8.99222	8.01797	12.8497	12.4243	10.7285	11.1607	12.1251	10.3851	agt-2	-2.61292	1.21833e-35	3.53815e-34	-2.09765	9.25976e-34	1.53802e-32	-2.19277	3.35304e-34	6.31945e-33	N.A.
WBGene00000095	aha-1	18.1395	18.5763	18.4899	12.1715	12.381	11.805	15.3503	17.1279	16.2047	14.9556	14.7617	14.6755	aha-1	-0.602753	9.7843e-12	2.21928e-11	-0.182719	0.00512011	0.00668092	-0.31445	1.03493e-05	1.59519e-05	N.A.
WBGene00000096	ahr-1	1.56835	2.11557	1.89663	1.55554	2.13185	1.43783	1.86366	1.80564	1.97201	1.73784	1.90956	2.05575	ahr-1	-0.133253	0.442148	0.480833	0.0256741	0.878825	0.889752	0.0389366	0.816651	0.835006	N.A.
WBGene00000097	aip-1	40.3074	41.0255	40.144	28.5362	32.1739	27.8589	46.1961	45.2637	45.2496	42.3833	40.4696	40.3007	aip-1	-0.458629	3.14517e-10	6.55287e-10	0.170413	0.00229607	0.00307085	0.0194674	0.718342	0.743084	N.A.
WBGene00000098	air-1	204.01	209.679	212.444	102.53	102.826	103.687	92.2612	92.2414	91.5463	97.6321	103.299	97.3221	air-1	-1.01846	3.22972e-33	6.4212e-32	-1.18134	1.0368e-35	2.33249e-34	-1.07027	4.80925e-34	8.76516e-33	N.A.
WBGene00000099	air-2	67.7751	64.9713	69.5209	35.9773	36.516	36.4547	32.9846	31.3651	33.0789	35.3501	36.0509	35.5282	air-2	-0.892079	3.63462e-24	2.12508e-23	-1.05371	1.18167e-26	7.49759e-26	-0.919087	1.36131e-24	7.18588e-24	N.A.
WBGene00000100	ajm-1	82.6805	87.8034	82.6634	271.312	269.271	263.463	255.469	251.818	276.178	267.705	246.239	264.262	ajm-1	1.66777	5.48666e-39	2.98055e-37	1.62929	1.72163e-38	6.33436e-37	1.6198	2.25641e-38	8.28547e-37	Up.upon.vha-6, 16, 19
WBGene00000101	aka-1	301.934	302.129	285.518	172.625	184.645	178.874	175.365	176.042	184.028	179.184	194.29	196.589	aka-1	-0.730563	2.04976e-22	1.00342e-21	-0.732269	1.94981e-22	8.18105e-22	-0.642739	2.48797e-20	8.95593e-20	N.A.
WBGene00000102	akt-1	174.088	184.35	171.034	167.379	176.491	174.701	143.401	139.935	145.834	148.235	149.743	145.994	akt-1	-0.029659	0.383508	0.422285	-0.302477	2.39461e-11	4.92522e-11	-0.253433	2.57837e-09	4.76416e-09	N.A.
WBGene00000103	akt-2	15.0444	13.1319	15.983	17.7672	18.3776	17.5473	64.2497	62.5999	61.6374	63.3009	65.5157	63.0564	akt-2	0.28659	3.5425e-05	5.58848e-05	2.09832	1.21365e-36	3.1841e-35	2.12401	6.64739e-37	1.95195e-35	Up.upon.vha-16, 19
WBGene00000105	alg-1	76.0747	76.8252	78.2257	179.79	175.31	172.068	179.483	176.867	182.417	176.147	168.566	177.339	alg-1	1.18946	9.51317e-32	1.51082e-30	1.22098	2.95295e-32	3.90975e-31	1.17527	1.68647e-31	2.05604e-30	Up.upon.vha-6, 16, 19
WBGene00000106	alg-2	85.9318	92.7935	89.655	38.0645	42.1719	40.0334	72.418	71.74	75.1856	69.8613	69.9421	71.7224	alg-2	-1.15854	1.5662e-26	1.21087e-25	-0.290652	7.47096e-08	1.28769e-07	-0.342826	1.66081e-09	3.10194e-09	N.A.
WBGene00000107	alh-1	202.749	197.138	202.093	288.103	301.223	299.057	218.014	214.54	215.827	217.066	227.848	219.243	alh-1	0.561309	1.16918e-21	5.32414e-21	0.107207	0.00228303	0.00305473	0.1416	9.55042e-05	0.000139875	N.A.
WBGene00000108	alh-2	2.12029	2.27242	2.43017	1.55554	1.60989	2.10164	1.1366	1.32088	1.11013	1.43494	1.20217	1.11756	alh-2	-0.3845	0.0326071	0.0413068	-0.937402	1.98148e-05	3.00327e-05	-0.867379	4.97672e-05	7.40515e-05	N.A.
WBGene00000109	alh-3	78.4492	81.0131	75.8784	125.782	129.621	127.639	88.5981	94.1766	91.8466	113.351	101.504	110.282	alh-3	0.703141	7.29893e-23	3.70666e-22	0.222752	8.11933e-07	1.32665e-06	0.465241	7.70399e-16	2.04033e-15	N.A.
WBGene00000110	alh-4	112.624	119.412	122.221	269.271	271.623	276.346	173.412	173.288	160.062	202.831	195.249	202.831	alh-4	1.20675	1.34347e-36	4.58668e-35	0.516361	1.98872e-20	7.15736e-20	0.763003	1.49355e-27	1.08734e-26	Up.upon.vha-6 only
WBGene00000111	alh-5	5.88442	5.9759	8.43139	26.3114	27.8015	27.4509	3.83595	4.63238	4.43752	9.4796	7.78179	9.53949	alh-5	2.02752	4.01176e-27	3.3332e-26	-0.636513	3.21664e-06	5.09924e-06	0.416054	0.000140959	0.000204582	Up.upon.vha-6 only
WBGene00000112	alh-6	78.0947	78.2935	79.836	82.5355	84.3025	86.0602	60.4636	58.3836	58.0786	59.8348	59.1727	58.753	alh-6	0.0982677	0.00503536	0.00686877	-0.417178	1.77762e-15	4.59362e-15	-0.410181	3.0503e-15	7.79456e-15	N.A.
WBGene00000113	alh-7	22.3055	23.1792	22.4428	31.4558	34.5577	33.7319	20.7885	19.1616	21.0531	20.7129	18.7131	21.4901	alh-7	0.553322	1.73829e-11	3.88412e-11	-0.156157	0.0269951	0.0331604	-0.159361	0.0241614	0.0299625	N.A.
WBGene00000114	alh-8	904.78	904.78	910.213	635.473	640.153	648.76	1016.87	968.043	972.787	934.512	847.363	914.909	alh-8	-0.499135	1.60502e-23	8.71389e-23	0.120633	1.39423e-05	2.13368e-05	-0.013489	0.591355	0.620586	N.A.
WBGene00000115	alh-9	170.017	167.576	172.068	109.545	107.381	111.489	60.9425	63.3756	60.2744	76.1112	70.7257	71.6558	alh-9	-0.634102	3.49778e-22	1.67022e-21	-1.46544	6.56887e-36	1.53191e-34	-1.2226	4.82593e-33	7.46524e-32	N.A.
WBGene00000116	alh-10	21.6917	25.5298	21.9056	16.1195	16.0794	16.4721	18.2613	21.0214	19.0476	19.5617	16.753	17.3125	alh-10	-0.50221	2.0237e-08	3.80281e-08	-0.243427	0.00131678	0.00178857	-0.365425	7.7698e-06	1.20484e-05	N.A.
WBGene00000117	alh-11	48.1353	46.9958	50.4447	227.848	222.681	229.899	52.3423	48.4457	49.7982	50.7709	51.8644	48.0802	alh-11	2.22519	2.1072e-45	4.80494e-43	0.0487026	0.244717	0.270881	0.0499671	0.232625	0.260037	Up.upon.vha-6 only
WBGene00000118	alh-12	68.9523	70.0042	66.2143	92.8569	93.9668	89.5803	32.0163	36.7544	36.1785	34.3787	27.3456	34.1987	alh-12	0.430036	1.22447e-12	2.93676e-12	-0.969401	8.08066e-23	3.48959e-22	-1.10441	9.61115e-25	5.14545e-24	N.A.
WBGene00000120	aly-1	19.0612	18.7668	19.1473	8.73637	8.67404	8.57754	43.8643	45.3446	46.3204	40.5385	40.3141	40.3007	aly-1	-1.13248	2.69291e-19	1.00198e-18	1.24991	7.4829e-27	4.86995e-26	1.08848	3.89485e-24	1.95909e-23	Up.upon.vha-16, 19
WBGene00000121	aly-2	208.008	205.209	210.066	68.46	63.7073	60.985	82.0727	74.3196	81.1971	76.5899	80.182	72.7099	aly-2	-1.69172	3.01124e-33	6.01272e-32	-1.39277	3.02901e-30	3.0241e-29	-1.44261	8.41016e-31	9.41428e-30	N.A.
WBGene00000122	aly-3	166.969	168.972	169.633	102.923	101.281	111.256	106.679	108.403	108.062	107.64	109.398	107.205	aly-3	-0.681663	9.24605e-25	5.74998e-24	-0.645735	7.77366e-24	3.69669e-23	-0.640869	1.02735e-23	4.93632e-23	N.A.
WBGene00000123	ama-1	137.913	136.364	131.679	124.754	134.527	132.179	133.097	119.448	143.848	126.486	121.275	132.094	ama-1	-0.0529377	0.313338	0.35009	-0.038293	0.464551	0.494539	-0.0964777	0.0706933	0.0837903	N.A.
WBGene00000133	amt-1	1.3495	1.10881	1.25459	1.05619	0.914463	1.37204	0.426977	0.208985	0.145167	0.240318	0.211501	0.241761	amt-1	-0.167601	0.512811	0.550675	-2.39358	4.46897e-07	7.39489e-07	-2.4184	3.9873e-07	6.621e-07	N.A.
WBGene00000134	amt-2	1.3495	1.33566	0.890669	1.87425	2.05156	1.66552	2.22837	2.05924	2.37946	2.05412	2.11272	1.96403	amt-2	0.665024	0.001247	0.00178074	0.921576	1.16992e-05	1.79801e-05	0.802438	0.000113842	0.000166073	N.A.
WBGene00000135	amt-3	2.29212	1.88722	2.90679	2.0638	2.10724	2.20887	3.88675	4.08146	3.64474	4.3531	3.39628	3.99484	amt-3	-0.129243	0.480623	0.519372	0.733917	3.27854e-05	4.91196e-05	0.744261	2.57816e-05	3.89519e-05	N.A.
WBGene00000136	amt-4	39.6948	38.8503	38.2378	51.0603	52.8621	51.3336	9.89484	10.0108	10.4875	7.0315	5.73362	6.60738	amt-4	0.410803	4.91699e-12	1.13677e-11	-1.9423	3.34935e-31	3.78363e-30	-2.59671	1.24407e-33	2.11388e-32	N.A.
WBGene00000137	amx-1	21.3518	18.6091	18.6138	5.45607	5.88405	6.2772	9.79718	12.4747	11.2046	10.4787	11.5422	12.6563	amx-1	-1.73268	1.83674e-23	9.92818e-23	-0.811051	2.25349e-14	5.47369e-14	-0.75759	1.46534e-13	3.39541e-13	N.A.
WBGene00000138	amx-2	21.9554	22.7476	22.1214	69.3651	75.352	70.2973	57.982	58.7437	60.7912	62.5696	56.5635	62.3898	amx-2	1.6852	4.74103e-34	1.08644e-32	1.4094	2.37539e-30	2.40799e-29	1.44033	8.48212e-31	9.48908e-30	Up.upon.vha-6, 16, 19
WBGene00000139	amx-3	9.53949	7.83343	10.4412	5.3083	5.462	5.11237	1.9987	1.93015	1.51581	1.82323	1.75078	1.50168	amx-3	-0.798591	5.0939e-11	1.10779e-10	-2.35334	2.75452e-21	1.05793e-20	-2.44882	1.61524e-21	6.3706e-21	N.A.
WBGene00000140	anc-1	87.3245	87.4927	98.9933	181.119	171.158	165.852	259.687	243.068	222.375	229.257	215.588	221.233	anc-1	0.921744	6.26261e-18	2.10272e-17	1.4047	1.50571e-25	8.52295e-25	1.28463	7.49008e-24	3.64441e-23	Up.upon.vha-16, 19
WBGene00000142	aos-1	86.9525	84.0622	84.3999	46.6829	48.3152	42.1763	53.1932	55.5496	56.6781	57.7689	56.2286	55.3711	aos-1	-0.899034	1.43469e-23	7.82825e-23	-0.627025	4.55018e-18	1.38546e-17	-0.59274	2.99441e-17	8.69194e-17	N.A.
WBGene00000143	apc-2	83.774	77.7362	79.1756	41.2255	37.8922	43.536	36.1132	35.1249	36.6346	33.0357	36.1954	35.6587	apc-2	-0.974202	8.70092e-26	6.1268e-25	-1.15732	2.25754e-28	1.76967e-27	-1.19873	6.62139e-29	5.74434e-28	N.A.
WBGene00000144	apc-10	13.9259	13.3222	12.2388	6.39925	5.37255	6.64947	6.12315	5.3083	5.71285	5.76179	5.13099	5.3384	apc-10	-1.10416	1.57163e-17	5.13406e-17	-1.20419	1.61677e-18	5.07422e-18	-1.28228	2.86722e-19	9.56947e-19	N.A.
WBGene00000145	apc-11	24.2629	24.0426	27.3456	9.57035	9.74347	10.1241	10.5729	11.3298	9.45682	11.4919	9.21969	9.82225	apc-11	-1.35949	1.47631e-21	6.66525e-21	-1.27186	1.09293e-20	4.00364e-20	-1.31256	4.33091e-21	1.64694e-20	N.A.
WBGene00000146	ape-1	164.233	164.697	159.121	111.671	117.069	113.451	127.957	125.528	132.708	124.866	120.048	122.899	ape-1	-0.512341	6.9385e-21	2.94607e-20	-0.337922	1.62397e-14	3.97123e-14	-0.408076	2.72491e-17	7.93458e-17	N.A.
WBGene00000147	aph-1	47.8624	48.5201	49.271	27.3066	24.9763	25.7959	22.5711	25.3969	22.7296	25.5877	27.0318	25.8094	aph-1	-0.900406	6.58744e-19	2.37173e-18	-1.0448	6.19791e-21	2.31123e-20	-0.893408	8.97835e-19	2.89054e-18	N.A.
WBGene00000148	aph-2	60.8117	62.487	60.2224	28.5964	29.728	28.9803	33.9723	37.955	37.1375	36.5667	39.7624	38.5169	aph-2	-1.07183	5.94395e-27	4.82782e-26	-0.752187	1.47118e-21	5.75813e-21	-0.676954	5.62689e-20	1.97021e-19	N.A.
WBGene00000149	apl-1	191.598	186.6	190.264	441.446	432.959	437.895	586.725	589.963	589.963	582.299	569.511	584.619	apl-1	1.207	2.55491e-37	1.03259e-35	1.63597	1.42407e-43	1.39907e-41	1.61099	2.9615e-43	2.87889e-41	Up.upon.vha-6, 16, 19
WBGene00000150	apm-1	37.4939	38.4173	38.8388	95.8563	93.7985	93.7735	215.707	220.691	215.233	201.481	203.824	202.42	apm-1	1.30459	6.64979e-32	1.09078e-30	2.50565	1.92706e-45	2.91744e-43	2.40508	1.41816e-44	1.87096e-42	Up.upon.vha-6, 16, 19
WBGene00000151	apn-1	58.4139	59.5088	55.6612	37.0525	39.6417	33.7959	30.1973	30.3373	32.0077	31.8727	36.0509	31.886	apn-1	-0.654221	1.43486e-18	5.03168e-18	-0.90739	2.10724e-23	9.60059e-23	-0.80034	1.5588e-21	6.16562e-21	N.A.
WBGene00000155	app-1	198.713	203.465	205.806	170.455	161.329	171.818	90.7803	88.162	92.6899	88.2421	88.0687	86.1194	app-1	-0.272152	1.394e-12	3.33427e-12	-1.16252	4.169e-36	1.00524e-34	-1.21203	8.26757e-37	2.38597e-35	N.A.
WBGene00000156	apr-1	134.436	130.818	125.642	62.0221	64.106	63.1429	79.9942	76.4959	79.9942	82.5896	83.323	82.8866	apr-1	-1.04593	7.6454e-31	1.06978e-29	-0.724828	8.78956e-25	4.59505e-24	-0.651278	4.96104e-23	2.23489e-22	N.A.
WBGene00000157	aps-2	19.9787	22.1942	21.8303	12.5749	11.5815	11.0839	11.6603	12.6563	12.0248	13.6508	12.8332	11.7959	aps-2	-0.861318	1.11802e-15	3.22504e-15	-0.815759	5.84117e-15	1.46465e-14	-0.742563	8.21811e-14	1.93189e-13	N.A.
WBGene00000158	apg-1	126.797	127.499	128.902	128.72	127.063	130.075	164.798	160.393	160.827	155.113	160.113	157.231	apg-1	0.00995403	0.749046	0.775628	0.342847	8.93237e-15	2.216e-14	0.302005	5.93e-13	1.32857e-12	N.A.
WBGene00000159	aps-1	32.3638	33.0228	33.9258	24.7296	24.3803	25.7178	42.642	43.2322	44.3114	43.8643	44.0859	40.3889	aps-1	-0.408482	1.01856e-08	1.9473e-08	0.390652	2.42182e-09	4.49559e-09	0.369046	1.02917e-08	1.84713e-08	N.A.
WBGene00000160	apb-1	120.436	118.627	119.772	108.551	106.363	112.147	131.459	125.433	128.358	124.62	124.897	127.735	apb-1	-0.134082	5.90288e-05	9.1951e-05	0.10223	0.00127995	0.0017393	0.0721475	0.0196021	0.0245042	N.A.
WBGene00000161	apa-2	63.8038	64.4241	62.2882	52.1545	54.9806	54.093	71.4756	71.4667	70.9246	68.3839	68.7341	65.5961	apa-2	-0.241029	2.64983e-07	4.69651e-07	0.16692	7.37654e-05	0.00010832	0.0893436	0.0249552	0.0309095	N.A.
WBGene00000162	apd-3	71.0645	72.2104	73.4516	39.9674	38.1958	37.1072	51.9237	50.2006	56.6204	53.0409	54.6124	53.8681	apd-3	-0.911377	3.44504e-24	2.01744e-23	-0.450868	8.14402e-14	1.91667e-13	-0.424114	5.11176e-13	1.14943e-12	N.A.
WBGene00000163	apb-3	93.7735	89.0203	88.852	82.7279	83.201	77.8832	84.1804	82.3679	88.5004	84.6533	89.5614	88.2204	apb-3	-0.156157	0.00122634	0.00175233	-0.0911663	0.04894	0.0587114	-0.0497498	0.273367	0.302431	N.A.
WBGene00000164	apm-3	23.5343	23.8059	24.557	11.3113	10.5645	9.94509	12.9788	11.9565	13.34	11.1212	11.4425	13.8547	apm-3	-1.17768	9.2621e-21	3.89772e-20	-0.910813	2.23887e-17	6.49166e-17	-0.987986	1.89798e-18	5.98424e-18	N.A.
WBGene00000165	aps-3	42.6079	42.5585	40.8884	20.0013	20.0163	21.7089	36.5827	37.3057	38.8936	39.9264	42.2549	40.9037	aps-3	-1.03094	2.77592e-24	1.64225e-23	-0.160724	0.00076475	0.00105449	-0.0345623	0.434213	0.465976	N.A.
WBGene00000166	apt-9	2.8989	2.96699	2.98014	3.18923	2.51667	3.40983	3.71419	4.03369	3.13434	3.27675	4.11635	3.70792	apt-9	0.0314856	0.839333	0.857676	0.291106	0.0557836	0.0665197	0.32139	0.0346027	0.0422637	N.A.
WBGene00000168	apx-1	106.554	105.498	108.946	49.1041	46.9906	44.4937	38.4705	34.0341	35.0063	37.2026	38.5309	38.1721	apx-1	-1.19211	2.62453e-30	3.35699e-29	-1.57999	1.95751e-34	3.64467e-33	-1.49475	1.15425e-33	1.97216e-32	N.A.
WBGene00000169	aqp-1	39.1857	37.7797	37.2793	64.6214	75.1856	71.0551	23.8498	25.8882	23.6735	13.5727	25.0484	19.4307	aqp-1	0.881672	1.70759e-15	4.86866e-15	-0.63894	5.46636e-09	9.95108e-09	-1.02106	4.97262e-14	1.18371e-13	N.A.
WBGene00000170	aqp-2	67.9806	62.7543	63.5681	191.307	187.362	194.206	186.174	211.763	201.375	232.561	202.831	216.055	aqp-2	1.56062	1.26422e-31	1.9805e-30	1.62387	2.05014e-32	2.79661e-31	1.74397	7.16714e-34	1.27163e-32	Up.upon.vha-6, 16, 19
WBGene00000171	aqp-3	0.669307	1.10881	1.41973	2.18269	1.75008	1.52547	1.6174	1.67369	1.97201	1.85604	1.85604	1.87946	aqp-3	0.823108	0.000478576	0.000703486	0.78103	0.00092036	0.00126162	0.873736	0.000219909	0.000315474	N.A.
WBGene00000172	aqp-4	19.4684	19.6854	19.338	53.7624	55.688	55.7712	9.44367	9.65011	7.64238	9.36921	9.47023	9.82225	aqp-4	1.49792	3.84275e-31	5.59303e-30	-1.13727	7.29766e-20	2.52601e-19	-1.02937	1.33409e-18	4.24473e-18	Up.upon.vha-6 only
WBGene00000173	aqp-5	0.532178	0.0302716	0.162898	0.633884	0.882708	0.69217	0.721877	0.535399	0.594919	0.684372	0.726813	0.607997	aqp-5	2.40137	8.74166e-06	1.42631e-05	2.15046	6.47782e-05	9.54034e-05	2.28234	2.3019e-05	3.48635e-05	Up.upon.vha-6, 16, 19
WBGene00000174	aqp-6	1.03719	0.819547	0.753384	1.09042	0.742666	0.753384	0.752667	1.05039	1.60484	1.05619	0.756795	0.979459	aqp-6	-0.0235353	0.946807	0.953414	0.328953	0.326718	0.355786	0.0965176	0.780482	0.800594	N.A.
WBGene00000175	aqp-7	243.53	241.486	249.09	579.697	582.299	589.963	287.537	335.849	294.788	392.75	441.446	411.033	aqp-7	1.255	1.22733e-33	2.6237e-32	0.319536	2.14298e-10	4.19465e-10	0.760789	5.89164e-24	2.90803e-23	Up.upon.vha-6 only
WBGene00000176	aqp-8	31.0112	32.6318	32.6188	73.5895	64.2849	71.1306	36.3283	42.6854	40.1358	63.4943	59.2532	62.4386	aqp-8	1.11658	1.76226e-21	7.89065e-21	0.30507	7.34388e-05	0.000107862	0.943775	1.89406e-18	5.97391e-18	Up.upon.vha-6 only
WBGene00000177	aqp-9	7.51933	7.079	5.76179	6.59639	6.5722	6.11997	2.17526	2.09357	1.71572	1.979	1.96403	1.90724	aqp-9	-0.0698964	0.519599	0.557414	-1.76523	1.05847e-14	2.61503e-14	-1.79042	7.96204e-15	1.99132e-14	N.A.
WBGene00000178	aqp-10	44.2328	44.5788	44.3114	71.2288	75.4062	75.4854	115.594	116.89	113.451	103.056	104.71	105.953	aqp-10	0.738062	5.09871e-22	2.39993e-21	1.37764	3.87769e-34	6.89326e-33	1.23662	5.83811e-32	7.63128e-31	Up.upon.vha-16, 19
WBGene00000179	aqp-11	40.6805	46.6597	44.0794	63.9675	59.1184	60.1944	42.9588	44.0433	42.1381	40.13	44.3114	41.1622	aqp-11	0.481353	4.89536e-13	1.20108e-12	-0.0231739	0.650363	0.676248	-0.064309	0.214043	0.240268	N.A.
WBGene00000180	arc-1	14.5395	15.9952	16.3418	19.6938	19.5501	20.0623	19.7545	17.7813	18.6209	17.2097	17.7985	17.8813	arc-1	0.341147	1.61658e-06	2.75115e-06	0.261129	0.000136342	0.000196783	0.175818	0.00795864	0.010278	N.A.
WBGene00000181	ard-1	182.86	184.199	186.234	142.455	139.3	141.973	84.375	86.1389	83.5985	84.8213	88.4785	85.4356	ard-1	-0.384933	1.01079e-14	2.73985e-14	-1.12265	5.86227e-32	7.43144e-31	-1.09678	1.40494e-31	1.7311e-30	N.A.
WBGene00000182	arf-1.2	551.859	549.391	545.173	436.709	415.014	424.617	789.711	779.724	785.796	767.813	812.366	779.724	arf-1.2	-0.367623	6.08963e-15	1.67899e-14	0.516527	3.22469e-21	1.23083e-20	0.518988	2.64171e-21	1.02312e-20	N.A.
WBGene00000183	arf-3	416.114	415.014	422.372	420.108	420.616	419.114	662.225	659.356	662.225	621.08	637.81	623.066	arf-3	0.00732476	0.779819	0.803562	0.662356	4.43767e-29	3.80696e-28	0.586214	8.98839e-27	5.99334e-26	N.A.
WBGene00000184	arf-6	46.9823	47.5515	43.9503	34.969	31.3076	33.5222	39.9327	38.1347	38.9925	40.206	40.1242	36.7572	arf-6	-0.473306	1.26136e-14	3.39512e-14	-0.241926	4.28723e-07	7.10054e-07	-0.242577	4.03109e-07	6.68951e-07	N.A.
WBGene00000186	ark-1	63.8416	63.151	61.7436	62.8107	61.1318	63.0642	58.5885	60.4232	61.2114	60.0723	58.2901	60.9312	ark-1	-0.0132992	0.706495	0.736107	-0.0666918	0.0655723	0.0776161	-0.0741599	0.0415672	0.0503705	N.A.
WBGene00000187	arl-1	40.4909	40.3975	38.2985	33.1922	32.9846	33.3423	42.2722	40.4664	37.6789	39.9264	41.7284	40.6367	arl-1	-0.259757	6.99909e-07	1.21372e-06	0.013602	0.756348	0.776097	0.0372885	0.39509	0.426893	N.A.
WBGene00000188	arl-3	1.42274	1.4906	0.476104	1.39377	1.38598	1.0116	1.1366	1.08852	0.97544	1.62146	1.26988	0.886712	arl-3	0.316628	0.315079	0.35193	0.0847135	0.795126	0.812368	0.283881	0.370389	0.402227	N.A.
WBGene00000189	arl-5	24.0202	21.6372	21.3718	9.78426	10.0581	8.29267	7.14278	7.17697	7.88494	7.79719	8.61678	8.53744	arl-5	-1.25559	9.56895e-21	4.01953e-20	-1.59346	1.60824e-23	7.41495e-23	-1.42522	2.98731e-22	1.25171e-21	N.A.
WBGene00000190	arf-1.1	1.72735	1.64417	3.39145	12.0138	8.73329	9.75635	753.064	798.292	767.813	771.141	798.292	735.507	arf-1.1	2.24449	2.36032e-11	5.22974e-11	8.50535	3.01118e-35	6.34167e-34	8.49606	3.16023e-35	6.99036e-34	Up.upon.vha-6, 16, 19
WBGene00000191	arl-7	1.3495	1.18035	1.03719	3.28692	3.12359	3.38157	37.264	38.8172	35.5315	36.2592	35.8199	34.1373	arl-7	1.46421	8.73209e-10	1.77291e-09	4.97478	1.55503e-31	1.84348e-30	4.90375	2.98481e-31	3.52942e-30	Up.upon.vha-6, 16, 19
WBGene00000192	arl-8	215.941	213.168	214.835	101.898	100.135	99.2029	168.789	171.757	165.62	154.604	163.331	152.927	arl-8	-1.09611	1.55715e-32	2.79771e-31	-0.347465	6.05407e-14	1.43486e-13	-0.452225	8.27737e-18	2.49198e-17	N.A.
WBGene00000193	arl-6	0.333991	0.216921	0.476104	0.211501	0.366715	0.30205	0.143957	0.33976	0.396043	0.516854	0.369732	0.300611	arl-6	-0.185733	0.701602	0.731627	-0.276677	0.574355	0.602849	0.245637	0.591198	0.620469	N.A.
WBGene00000195	arr-1	17.867	18.2975	19.2774	13.6119	13.7548	14.6897	15.2334	14.1756	12.9219	11.7048	12.0169	11.9009	arr-1	-0.398708	1.93644e-08	3.6429e-08	-0.391821	2.9661e-08	5.21713e-08	-0.637498	1.33834e-13	3.10738e-13	N.A.
WBGene00000196	aars-1	39.939	40.6461	39.976	23.3913	23.7689	26.4469	18.4734	17.4042	16.7673	17.9474	17.7008	19.7973	aars-1	-0.713984	1.33271e-17	4.37837e-17	-1.19655	7.30423e-25	3.84905e-24	-1.12236	5.52374e-24	2.73375e-23	N.A.
WBGene00000197	aars-2	337.582	335.196	318.853	190.938	200.47	198.284	208.834	201.666	207.559	200.093	182.529	190.179	aars-2	-0.749712	3.18224e-27	2.67285e-26	-0.681786	1.40019e-25	7.96963e-25	-0.792331	3.65383e-28	2.86931e-27	N.A.
WBGene00000198	art-1	284.968	286.319	291.773	213.809	209.046	208.1	145.352	145.834	142.41	129.407	135.667	132.023	art-1	-0.451943	1.82842e-20	7.4847e-20	-0.993109	6.14667e-34	1.05459e-32	-1.12017	4.95115e-36	1.26411e-34	N.A.
WBGene00000199	arx-1	82.9205	81.9106	87.711	80.8831	81.1812	84.7798	117.442	117.442	110.311	111.329	114.29	109.52	arx-1	-0.0325891	0.402312	0.441169	0.45092	8.32654e-16	2.19201e-15	0.408676	2.56503e-14	6.20107e-14	N.A.
WBGene00000200	arx-2	149.259	153.08	149.395	148.118	145.172	148.176	218.653	213.639	207.005	207.125	204.123	202.259	arx-2	-0.03314	0.288319	0.32396	0.500737	5.15863e-21	1.93344e-20	0.441634	7.18947e-19	2.32678e-18	N.A.
WBGene00000201	arx-3	113.048	111.88	115.251	102.923	100.586	102.996	153.571	154.384	145.527	143.401	145.923	138.696	arx-3	-0.150359	0.000367928	0.000545042	0.414347	2.10475e-14	5.12184e-14	0.331174	2.57829e-11	5.30242e-11	N.A.
WBGene00000202	exos-4.2	37.003	39.0964	36.4547	16.7063	16.6532	18.606	15.6666	15.8882	15.1236	16.754	17.0835	15.8496	exos-4.2	-1.11631	1.89802e-22	9.32351e-22	-1.26947	3.81519e-24	1.86617e-23	-1.17977	3.61325e-23	1.64619e-22	N.A.
WBGene00000203	arx-5	65.3232	67.4981	68.0429	50.6534	48.5673	48.6004	90.1593	95.3311	86.0113	92.6533	92.7078	87.8731	arx-5	-0.442407	2.71676e-13	6.7608e-13	0.433701	3.1511e-14	7.59603e-14	0.443701	1.43016e-14	3.51685e-14	N.A.
WBGene00000204	arx-6	106.966	104.11	106.887	76.372	72.5236	78.1801	115.251	116.987	105.781	105.151	105.901	102.72	arx-6	-0.486285	1.34375e-15	3.85988e-15	0.0869447	0.0295658	0.0361523	-0.0191488	0.625698	0.65399	N.A.
WBGene00000205	arx-7	34.0863	38.5986	39.022	28.2361	28.502	29.3623	37.5828	43.0318	40.4104	41.8148	41.8392	38.5695	arx-7	-0.373088	1.51586e-07	2.72591e-07	0.116173	0.0451373	0.0543187	0.131493	0.023907	0.0296609	N.A.
WBGene00000206	asb-1	318.121	310.597	303.165	157.638	157.382	157.231	130.422	124.784	118.061	127.456	130.777	120.292	asb-1	-0.980332	9.37869e-30	1.12119e-28	-1.32089	8.203e-35	1.61696e-33	-1.30038	1.48885e-34	2.96327e-33	N.A.
WBGene00000207	asb-2	288.103	269.271	286.691	488.869	499.523	504.903	223.282	243.367	214.835	246.607	255.123	246.907	asb-2	0.823621	5.10242e-24	2.94137e-23	-0.309969	1.01832e-08	1.83157e-08	-0.172593	0.000286169	0.000407869	N.A.
WBGene00000208	asc-1	47.7801	45.7766	46.9747	66.6399	66.4307	63.9114	86.0113	83.3538	85.6662	83.2366	82.9731	78.1051	asc-1	0.487134	2.60116e-15	7.33711e-15	0.859856	3.35916e-25	1.82804e-24	0.797447	8.68584e-24	4.20628e-23	N.A.
WBGene00000209	asg-1	136.72	132.738	134.834	93.6344	92.7078	91.0192	76.0904	76.0904	69.393	75.1977	75.7564	76.2383	asg-1	-0.543626	6.27545e-18	2.10664e-17	-0.868878	2.44374e-25	1.35057e-24	-0.831404	1.24231e-24	6.57463e-24	N.A.
WBGene00000210	asg-2	100.703	93.0273	98.013	152.207	160.292	147.919	71.7575	72.9835	67.4244	74.4642	77.4333	75.4608	asg-2	0.658221	7.22554e-20	2.80926e-19	-0.459584	4.96686e-13	1.11944e-12	-0.35916	4.68055e-10	8.99207e-10	N.A.
WBGene00000211	asm-1	12.7578	11.9468	12.9626	8.91416	7.45453	9.19015	12.3917	13.8285	14.618	12.8715	11.309	13.8221	asm-1	-0.564621	2.28087e-07	4.05854e-07	0.114237	0.175964	0.198137	0.00884487	0.916965	0.925433	N.A.
WBGene00000212	asm-2	15.0444	14.3844	14.6755	44.8161	43.3272	44.4937	1.05619	1.25377	1.35298	0.868791	1.15013	1.32546	asm-2	1.58857	3.59323e-26	2.65574e-25	-3.59708	6.13743e-22	2.46753e-21	-3.74258	7.37266e-22	2.99743e-21	Up.upon.vha-6 only
WBGene00000213	asm-3	42.7746	41.4316	41.3734	0.716908	0.711495	0.775627	0.338353	0.208985	0.240318	0.271643	0.27481	0.241761	asm-3	-5.83328	8.15549e-31	1.13684e-29	-7.34718	6.05025e-27	3.98389e-26	-7.31805	5.01441e-27	3.44682e-26	N.A.
WBGene00000214	asp-1	1704.85	1687.1	1838.99	13954.2	13954.2	13954.2	852.532	847.363	861.732	759.673	705.151	755.896	asp-1	3.00162	9.24432e-46	2.21744e-43	-1.02895	6.90902e-22	2.7693e-21	-1.23576	7.64914e-25	4.13824e-24	Up.upon.vha-6 only
WBGene00000215	asp-2	539.983	537.97	543.381	2173.12	2173.12	2173.12	99.7845	112.725	99.4578	90.5576	94.463	92.7747	asp-2	2.00756	1.64113e-42	1.826e-40	-2.38017	3.27792e-40	1.69115e-38	-2.5453	3.60931e-41	2.37238e-39	Up.upon.vha-6 only
WBGene00000216	asp-3	759.673	755.896	764.512	5014.99	5014.99	5014.99	698.765	718.754	672.546	665.03	654.658	651.35	asp-3	2.72214	4.30807e-51	7.23365e-48	-0.126058	0.00161164	0.00217738	-0.210166	1.35877e-06	2.19356e-06	Up.upon.vha-6 only
WBGene00000217	asp-4	415.014	414.103	418.008	244.011	253.406	251.818	481.49	518.828	496.056	517.017	537.97	506.35	asp-4	-0.735298	6.89711e-24	3.91246e-23	0.26221	1.57662e-09	2.95637e-09	0.323725	3.98495e-12	8.56535e-12	N.A.
WBGene00000218	asp-5	466.201	467.438	475.577	2346.79	2291.44	2346.79	131.644	132.935	124.928	115.531	109.691	114.555	asp-5	2.30934	6.26275e-43	7.76328e-41	-1.85565	7.79507e-34	1.31966e-32	-2.05253	2.0767e-35	4.73539e-34	Up.upon.vha-6 only
WBGene00000219	asp-6	1126.38	1119.82	1126.38	7905.25	7905.25	7905.25	2291.44	2402.04	2291.44	2021.85	2087.2	2118.85	asp-6	2.81393	1.35597e-51	2.78275e-48	1.05005	3.71929e-31	4.17347e-30	0.884627	7.73658e-28	5.8253e-27	Up.upon.vha-6, 16
WBGene00000220	atf-2	7.31099	6.94856	5.83975	6.09544	5.69581	6.58423	13.1641	13.8285	12.6079	14.0152	14.1828	12.2286	atf-2	-0.125552	0.263179	0.297996	0.983706	1.84214e-13	4.25837e-13	1.01128	6.79243e-14	1.60409e-13	Up.upon.vha-19 only
WBGene00000221	atf-5	90.698	88.9134	91.6872	122.736	118.661	114.172	98.1116	107.411	99.2562	98.136	99.157	94.723	atf-5	0.389745	5.1139e-14	1.32865e-13	0.166837	4.43658e-05	6.59931e-05	0.106007	0.00640648	0.00833881	N.A.
WBGene00000222	atf-6	29.6103	31.2051	30.1654	32.4566	30.9623	30.8059	28.6555	28.1811	26.6685	27.1505	25.6597	26.4916	atf-6	0.0504941	0.321012	0.35795	-0.124053	0.0204135	0.0253846	-0.198229	0.000429408	0.000605572	N.A.
WBGene00000223	atf-7	309.259	299.782	312.389	340.311	328.164	333.985	211.548	204.811	206.741	212.228	212.691	215.588	atf-7	0.121663	1.93462e-05	3.09962e-05	-0.564326	5.06538e-25	2.71024e-24	-0.524471	8.85738e-24	4.2871e-23	N.A.
WBGene00000224	atgp-1	39.6149	38.8503	39.2428	71.7224	76.0454	75.3401	59.4805	59.329	56.9449	59.2438	60.0181	58.0034	atgp-1	0.922098	9.686e-25	6.00538e-24	0.578092	1.93687e-16	5.31717e-16	0.59059	8.60663e-17	2.42029e-16	N.A.
WBGene00000225	atgp-2	23.9141	25.4299	27.7584	33.1072	32.1288	30.9569	27.1012	29.4372	29.3933	28.3362	29.3475	28.1477	atgp-2	0.321426	5.79667e-07	1.00976e-06	0.158197	0.0074923	0.00965484	0.15728	0.00780022	0.0100826	N.A.
WBGene00000226	atl-1	125.433	119.834	105.065	111.053	113.386	109.875	76.4789	76.7346	84.3552	87.3765	89.0203	90.1243	atl-1	-0.0636852	0.277456	0.312668	-0.557907	6.21633e-12	1.32261e-11	-0.390637	4.59221e-08	7.9919e-08	N.A.
WBGene00000227	atm-1	47.1688	49.6232	43.6889	52.9782	58.5285	52.3531	37.8765	36.3864	45.0577	43.7392	41.7839	48.8209	atm-1	0.222195	0.00148996	0.00211428	-0.23988	0.00120818	0.0016448	-0.0656009	0.339036	0.370247	N.A.
WBGene00000228	atn-1	133.245	128.93	134.436	256.792	255.83	259.419	225.102	234.765	230.834	278.662	274.847	276.178	atn-1	0.961166	8.55991e-31	1.18606e-29	0.800366	3.05753e-27	2.08232e-26	1.06506	8.21997e-33	1.23233e-31	Up.upon.vha-19 only
WBGene00000229	atp-2	2087.2	2087.2	2173.12	1816.23	1838.99	1838.99	1061.12	1054.76	1067.86	1162.2	1178.71	1202.52	atp-2	-0.208031	1.07618e-09	2.17212e-09	-0.995211	3.15931e-34	5.70405e-33	-0.840915	2.9253e-31	3.46347e-30	N.A.
WBGene00000230	atp-3	446.412	447.484	446.412	545.173	537.97	564.937	354.257	364.286	353.125	356.11	380.167	358.538	atp-3	0.297909	2.20987e-12	5.21946e-12	-0.322846	6.44717e-13	1.44164e-12	-0.292513	1.19465e-11	2.50315e-11	N.A.
WBGene00000231	atx-2	281.667	276.717	279.16	243.068	246.239	243.367	348.763	329.028	357.866	331.46	331.98	344.026	atx-2	-0.192982	2.79616e-06	4.69118e-06	0.305459	2.89156e-11	5.92359e-11	0.266318	1.28587e-09	2.4151e-09	N.A.
WBGene00000232	avr-14	9.97639	9.68116	9.32231	9.57035	10.3763	8.50065	7.079	7.24543	6.96876	8.3856	7.10046	8.37779	avr-14	-0.0310206	0.754157	0.780396	-0.444339	0.00012603	0.000182413	-0.283971	0.00830401	0.0107068	N.A.
WBGene00000233	avr-15	16.0871	15.8939	15.9368	21.1246	20.9602	20.5958	20.9877	19.1196	20.3572	19.6938	20.9858	19.6624	avr-15	0.387394	7.43802e-08	1.36101e-07	0.334436	1.74605e-06	2.80187e-06	0.331923	2.00356e-06	3.20925e-06	N.A.
WBGene00000235	baf-1	57.1353	56.7578	60.2224	45.3348	49.8929	53.4471	136.72	130.422	127.848	116.47	119.201	111.489	baf-1	-0.23063	0.000420647	0.000621051	1.18172	1.07946e-25	6.20916e-25	0.995531	1.76548e-22	7.55524e-22	Up.upon.vha-16 only
WBGene00000236	bag-1	49.9569	46.132	46.4294	23.4751	23.0582	22.4428	28.692	28.1231	28.9387	30.5458	30.0672	29.3023	bag-1	-1.04631	6.50356e-24	3.69944e-23	-0.732065	1.04994e-18	3.33548e-18	-0.663808	2.55456e-17	7.45031e-17	N.A.
WBGene00000237	bam-2	24.453	25.6521	25.0754	43.0636	40.5707	42.7204	91.1636	88.689	89.0618	93.7512	95.6496	96.2815	bam-2	0.74883	6.75793e-22	3.14802e-21	1.83889	6.10929e-40	2.91573e-38	1.92617	6.41882e-41	3.93873e-39	Up.upon.vha-16, 19
WBGene00000238	bar-1	15.62	16.5574	17.6595	40.3473	41.1688	40.6805	80.3045	76.1426	76.1908	79.4069	71.1802	78.6125	bar-1	1.29577	9.58411e-27	7.5941e-26	2.22423	6.19345e-38	2.09511e-36	2.20151	1.01473e-37	3.35279e-36	Up.upon.vha-6, 16, 19
WBGene00000239	bas-1	25.2121	25.2783	25.9778	17.1463	18.3776	17.9381	8.74265	8.66031	8.51674	8.85335	7.91342	8.40556	bas-1	-0.516787	1.62798e-12	3.87585e-12	-1.56076	4.36156e-27	2.92619e-26	-1.60434	2.01254e-27	1.44693e-26	N.A.
WBGene00000240	pah-1	83.8731	91.4781	89.2884	109.769	108.672	112.997	79.7865	88.7679	84.0201	93.3911	88.0687	89.2092	pah-1	0.325489	2.03742e-09	4.0516e-09	-0.067686	0.139667	0.159316	0.0330295	0.462799	0.494585	N.A.
WBGene00000241	bbs-1	0.963385	0.610211	0.615769	0.800072	1.04474	1.12099	1.26658	1.17519	1.03257	1.18364	1.09425	1.15013	bbs-1	0.457017	0.102365	0.122907	0.694927	0.012026	0.0152544	0.680027	0.0139926	0.0177332	N.A.
WBGene00000242	bbs-2	1.03719	1.25411	1.18364	0.769489	1.11296	0.61317	0.668422	1.08852	0.594919	1.22754	0.973809	0.886712	bbs-2	-0.517094	0.0550203	0.0680979	-0.610062	0.027723	0.0340003	-0.179388	0.470525	0.50226	N.A.
WBGene00000244	bbs-8	1.72735	1.18035	1.25459	1.45759	1.95839	1.72532	1.83164	2.68481	1.9091	1.85604	2.07952	2.12488	bbs-8	0.314816	0.102293	0.122833	0.625152	0.00119114	0.00162269	0.560029	0.00358738	0.00475588	N.A.
WBGene00000245	bca-1	27.4104	29.7754	27.9627	53.924	47.5804	52.0817	51.8184	56.2054	52.7362	60.7747	59.6545	59.1599	bca-1	0.849905	4.1432e-19	1.51775e-18	0.916893	1.91877e-20	6.91507e-20	1.07746	1.90398e-23	8.90744e-23	Up.upon.vha-19 only
WBGene00000246	bcc-1	6.68521	9.04462	6.13257	7.60483	8.0423	8.2041	15.0444	16.493	15.7461	12.1817	12.6038	10.5044	bcc-1	0.145334	0.171518	0.199731	1.13237	6.47344e-16	1.71813e-15	0.706796	3.81283e-09	6.98155e-09	Up.upon.vha-16 only
WBGene00000247	bec-1	33.3719	35.2148	35.3006	29.2226	25.8937	25.9048	77.0626	73.4516	76.6779	78.1477	73.2361	77.498	bec-1	-0.360499	9.65634e-08	1.75596e-07	1.12907	8.86642e-27	5.71598e-26	1.13952	5.78608e-27	3.94642e-26	Up.upon.vha-16, 19
WBGene00000248	ben-1	42.0472	43.1888	42.0887	65.4781	67.8411	66.8406	71.3073	71.2288	71.2391	69.2405	70.7719	74.3524	ben-1	0.652597	9.61327e-22	4.41794e-21	0.74769	3.15611e-24	1.5574e-23	0.751025	2.57541e-24	1.32169e-23	N.A.
WBGene00000249	bir-1	44.9656	44.7254	47.4436	20.5	22.771	22.3806	22.2968	22.09	24.0359	22.2855	23.2803	22.658	bir-1	-1.06365	6.42619e-26	4.59689e-25	-1.00351	5.03442e-25	2.69446e-24	-1.00695	4.37467e-25	2.42643e-24	N.A.
WBGene00000250	bir-2	42.2876	43.4777	45.7021	14.3099	15.4962	14.7402	12.303	12.377	11.8145	12.0486	11.6141	12.6563	bir-2	-1.56131	2.47823e-27	2.11227e-26	-1.84848	2.96807e-29	2.61491e-28	-1.85599	2.59677e-29	2.365e-28	N.A.
WBGene00000251	bli-1	13.4231	11.5273	10.865	140.407	145.923	139.477	91.2856	102.696	99.5391	129.189	113.193	125.334	bli-1	3.57692	9.57862e-36	2.80821e-34	3.03872	2.1566e-32	2.93101e-31	3.36334	1.77548e-34	3.49606e-33	Up.upon.vha-6, 16, 19
WBGene00000252	bli-2	4.4177	4.06167	4.84462	51.7177	48.0855	50.5578	30.5396	39.7624	34.6797	44.6072	40.8284	47.084	bli-2	3.4995	2.43367e-28	2.39709e-27	2.97358	4.48818e-25	2.414e-24	3.3155	2.98734e-27	2.10757e-26	Up.upon.vha-6, 16, 19
WBGene00000253	bli-3	26.2994	27.1385	24.4292	58.4804	60.9255	58.7292	64.333	63.8892	66.9973	67.9924	67.7105	70.7719	bli-3	1.19498	7.36541e-29	7.76923e-28	1.32704	5.82615e-31	6.37872e-30	1.40793	3.55035e-32	4.80403e-31	Up.upon.vha-6, 16, 19
WBGene00000254	bli-4	197.38	196.589	186.989	224.139	231.143	227.544	212.942	212.228	221.125	210.697	212.228	212.228	bli-4	0.233384	5.04981e-10	1.04119e-09	0.153929	5.21383e-06	8.18177e-06	0.129073	8.25792e-05	0.000121388	N.A.
WBGene00000255	bli-5	0.669307	0.610211	0.968863	1.55554	1.08889	1.58572	1.32157	1.23407	1.3012	1.3868	1.26988	1.20709	bli-5	0.921244	0.000568131	0.000830172	0.807987	0.00250446	0.00333964	0.808843	0.00246846	0.00330812	N.A.
WBGene00000256	bli-6	28.4339	28.2943	29.6882	357.16	347.067	353.125	209.234	225.688	210.793	317.908	275.219	302.631	bli-6	3.61327	3.70929e-40	2.55637e-38	2.90105	1.5691e-35	3.43379e-34	3.37156	1.09684e-38	4.31035e-37	Up.upon.vha-6, 16, 19
WBGene00000257	bmk-1	97.3221	101.3	93.8236	101.598	110.282	110.388	101.439	99.9491	102.437	106.79	100.44	99.7372	bmk-1	0.1397	0.000788537	0.0011414	0.0556839	0.161278	0.182547	0.0699256	0.0800099	0.0942644	N.A.
WBGene00000259	bpl-1	47.535	46.8144	46.095	36.0279	35.9882	36.2919	27.4657	29.3933	29.2254	28.1351	28.2475	27.9407	bpl-1	-0.374775	7.55575e-11	1.625e-10	-0.706721	2.71633e-19	9.00084e-19	-0.735917	6.78184e-20	2.35896e-19	N.A.
WBGene00000262	bra-1	11.1171	10.1703	10.0784	2.30258	3.43462	2.76322	4.41224	4.74185	4.1367	4.29669	3.83099	4.13829	bra-1	-1.90152	2.95916e-20	1.18739e-19	-1.23967	5.22986e-16	1.3971e-15	-1.35476	5.65512e-17	1.61089e-16	N.A.
WBGene00000263	F23H11.5	250.261	261.428	271.467	316.997	316.997	316.997	178.381	188.625	174.701	181.591	186.234	168.442	F23H11.5	0.280951	1.76922e-08	3.33479e-08	-0.531725	6.09522e-16	1.6203e-15	-0.54684	2.34663e-16	6.39833e-16	N.A.
WBGene00000264	brc-1	41.2855	42.6957	39.6887	13.9738	14.4941	15.2522	11.4878	10.1829	11.003	10.1034	9.64424	11.58	brc-1	-1.50046	1.52771e-27	1.33956e-26	-1.9215	2.25293e-30	2.29518e-29	-1.98472	1.01147e-30	1.12001e-29	N.A.
WBGene00000265	brd-1	55.3877	55.0744	56.0253	20.3991	19.4412	19.4059	14.0125	14.8037	15.3532	16.1657	16.4969	16.7722	brd-1	-1.49096	5.7827e-35	1.51714e-33	-1.91522	4.86094e-38	1.67816e-36	-1.75194	5.2549e-37	1.56042e-35	N.A.
WBGene00000266	bre-1	31.8945	28.5725	29.3386	83.762	82.7128	82.746	100.202	104.653	94.7401	111.553	107.702	107.205	bre-1	1.47408	3.98048e-31	5.77529e-30	1.73849	1.71371e-34	3.21406e-33	1.86336	6.24655e-36	1.557e-34	Up.upon.vha-6, 16, 19
WBGene00000267	bre-2	7.16923	6.42299	7.11949	7.41879	6.82155	7.1766	8.58899	9.44367	9.56959	8.16914	9.42475	11.3385	bre-2	0.049252	0.631985	0.665988	0.414556	9.74276e-05	0.000141983	0.470993	1.28375e-05	1.96803e-05	N.A.
WBGene00000268	bre-3	108.381	110.166	111.457	230.834	218.525	223.176	268.902	276.346	265.975	283.82	287.081	282.436	bre-3	1.02687	3.73958e-32	6.3367e-31	1.29754	7.64442e-37	2.11683e-35	1.3707	5.73314e-38	1.96824e-36	Up.upon.vha-6, 16, 19
WBGene00000269	bre-4	20.6285	18.8278	22.2043	19.1217	18.1083	19.1756	17.9635	18.0569	18.2575	15.2258	15.9453	16.8923	bre-4	-0.12568	0.0351828	0.0444417	-0.180673	0.00342034	0.00452016	-0.357376	3.69431e-07	6.14442e-07	N.A.
WBGene00000270	bre-5	27.2159	25.9442	26.918	9.66632	8.24255	8.42696	9.28112	8.33555	10.4059	9.82551	9.32545	8.71521	bre-5	-1.60772	8.50523e-27	6.78582e-26	-1.52042	4.38796e-26	2.62283e-25	-1.52433	3.96112e-26	2.44852e-25	N.A.
WBGene00000271	brf-1	104.007	99.1014	103.134	48.0283	47.1972	46.1651	50.5203	45.4121	47.1403	45.6143	50.2615	50.2615	brf-1	-1.11486	4.1301e-30	5.13345e-29	-1.09906	7.46923e-30	7.06383e-29	-1.06854	2.02044e-29	1.86105e-28	N.A.
WBGene00000272	bro-1	0.211501	0.338353	0.222761	1.1554	0.657939	0.635548	4.96682	4.33869	3.36465	4.65555	4.70317	5.3384	bro-1	1.64055	0.000156336	0.000237091	4.05016	4.16304e-15	1.05331e-14	4.28004	5.19956e-16	1.39082e-15	Up.upon.vha-6, 16, 19
WBGene00000273	brp-1	306.774	329.028	329.598	603.857	603.857	608.999	940.489	997.584	1028.18	871.851	834.904	899.159	brp-1	0.912939	1.01616e-29	1.20931e-28	1.6193	3.0122e-41	1.90532e-39	1.43275	1.00177e-38	3.98764e-37	Up.upon.vha-16, 19
WBGene00000274	btf-1	64.7871	61.7758	63.4621	44.1278	49.3407	44.5713	44.1019	40.1204	44.019	41.6462	42.4727	45.8442	btf-1	-0.462685	5.65444e-12	1.30205e-11	-0.56847	1.36445e-14	3.34858e-14	-0.549061	3.88283e-14	9.30649e-14	N.A.
WBGene00000275	bub-1	150.622	151.589	150.361	113.635	115.978	115.594	111.302	107.352	115.139	111.146	113.574	110.362	bub-1	-0.390732	7.47986e-17	2.33052e-16	-0.439774	1.18666e-18	3.75622e-18	-0.43374	1.93032e-18	6.08207e-18	N.A.
WBGene00000276	byn-1	105.376	109.61	107.899	142.842	148.313	144.361	217.765	214.731	217.242	207.741	197.745	199.603	byn-1	0.431721	2.15038e-16	6.4919e-16	1.009	9.7931e-32	1.19787e-30	0.905995	1.25312e-29	1.18754e-28	Up.upon.vha-16 only
WBGene00000277	cab-1	92.54	90.2526	91.5463	302.631	296.928	296.576	350.915	346.335	337.582	329.028	320.367	324.726	cab-1	1.70777	2.87635e-43	3.87782e-41	1.91524	1.14139e-45	1.78657e-43	1.82813	1.08952e-44	1.44773e-42	Up.upon.vha-6, 16, 19
WBGene00000279	cah-1	6.62505	6.5722	7.89191	1.39377	2.20723	2.84896	2.83128	2.72821	2.98329	2.14883	2.36483	2.66667	cah-1	-1.76427	2.86596e-15	8.06678e-15	-1.2993	1.44915e-12	3.17998e-12	-1.55464	3.50935e-14	8.42882e-14	N.A.
WBGene00000280	cah-2	2.58852	2.96699	2.21834	2.53266	2.71105	2.43086	2.85324	2.88092	3.03826	3.19466	3.10088	3.09971	cah-2	-0.0100119	0.944472	0.951374	0.183801	0.191708	0.215014	0.283145	0.0436412	0.0527868	N.A.
WBGene00000281	cah-3	68.5967	71.0026	72.5028	148.235	148	145.834	82.3679	84.005	76.1908	79.7865	80.076	79.9434	cah-3	1.05988	1.80135e-27	1.56496e-26	0.192718	0.00015009	0.000216187	0.177506	0.000418921	0.000591143	Up.upon.vha-6 only
WBGene00000282	cah-4	106.085	110.073	110.583	370.792	386.498	385.675	294.788	308.394	305.964	343.346	372.614	346.335	cah-4	1.80656	2.61281e-35	7.22435e-34	1.47636	3.4826e-31	3.91978e-30	1.70023	4.72131e-34	8.63392e-33	Up.upon.vha-6, 16, 19
WBGene00000283	cah-5	43.7455	41.9943	41.7284	36.2434	33.6176	36.2919	11.291	11.7196	12.1932	11.6724	10.9721	11.7452	cah-5	-0.264625	1.55146e-05	2.49895e-05	-1.85672	2.12427e-28	1.671e-27	-1.89044	1.31346e-28	1.0869e-27	N.A.
WBGene00000284	cah-6	3.18088	5.59837	4.07026	4.32945	4.07345	4.39949	5.06076	4.13442	4.65451	4.41294	3.86314	4.13829	cah-6	0.0328608	0.817824	0.838433	0.142092	0.314138	0.342794	-0.0128179	0.929051	0.936147	N.A.
WBGene00000285	cal-1	4.98004	5.25354	5.57839	3.73831	3.66752	4.26649	26.2265	29.3386	26.2677	30.726	29.665	29.3023	cal-1	-0.439628	0.000481422	0.000707444	2.37131	3.55497e-30	3.50393e-29	2.50533	2.48365e-31	2.97297e-30	Up.upon.vha-16, 19
WBGene00000286	cal-2	7.89697	8.9037	6.9774	10.8618	10.32	9.68116	20.8545	22.1437	21.5656	17.7941	18.3292	18.6452	cal-2	0.38168	0.00017789	0.000268697	1.4477	1.26702e-21	4.97065e-21	1.21046	2.67351e-18	8.33414e-18	Up.upon.vha-16, 19
WBGene00000287	cal-3	4.33937	4.40264	3.59486	4.77405	4.55312	4.70317	6.72834	5.85063	5.8451	6.48305	7.2147	6.281	cal-3	0.191137	0.110628	0.132296	0.581174	4.26667e-06	6.72286e-06	0.698721	8.26323e-08	1.41947e-07	N.A.
WBGene00000288	cal-4	5.60656	5.25354	4.91872	7.24543	7.00046	6.11997	7.31637	7.2728	7.06451	7.2728	6.9494	6.75852	cal-4	0.366381	0.000662813	0.000963874	0.458398	3.1234e-05	4.68674e-05	0.41238	0.00015075	0.000218534	N.A.
WBGene00000289	cam-1	79.278	79.2016	80.3972	35.9242	35.6789	36.3441	29.4704	27.5799	28.3251	25.961	29.1674	30.2426	cam-1	-1.14595	2.24105e-30	2.90472e-29	-1.4849	4.01433e-34	7.1088e-33	-1.48745	3.7009e-34	6.93262e-33	N.A.
WBGene00000292	cap-1	108.062	108.797	109.458	104.853	100.297	99.2562	161.469	157.314	155.457	155.457	148.891	145.527	cap-1	-0.100663	0.00927823	0.0123857	0.539174	2.27972e-19	7.59631e-19	0.462729	7.57e-17	2.13854e-16	N.A.
WBGene00000293	cap-2	122.736	119.225	115.344	146.168	141.871	145.265	238.521	229.515	244.011	238.261	236.717	227.301	cap-2	0.278549	6.24117e-11	1.35029e-10	0.994802	1.83755e-32	2.52339e-31	0.975018	4.54966e-32	6.02381e-31	N.A.
WBGene00000294	cas-1	83.1322	84.6533	88.7519	139.121	135.667	143.109	222.921	208.675	223.894	204.235	193.096	204.61	cas-1	0.704213	6.38215e-24	3.63485e-23	1.35324	1.19938e-36	3.15115e-35	1.23052	1.01183e-34	2.07419e-33	Up.upon.vha-16, 19
WBGene00000295	cat-1	2.20796	2.27242	1.979	2.91901	2.20723	2.55198	2.57389	2.50287	2.11049	2.39441	2.39052	2.27323	cat-1	0.242424	0.121663	0.144658	0.150938	0.339444	0.368688	0.129899	0.411759	0.443555	N.A.
WBGene00000296	cat-2	1.26037	0.951664	1.03719	0.992003	1.24854	1.37204	0.838378	0.977231	1.03257	0.684372	0.814698	0.886712	cat-2	0.149813	0.470737	0.509793	-0.185462	0.401289	0.431396	-0.443937	0.0596071	0.0711893	N.A.
WBGene00000298	cat-4	27.6618	29.9961	31.0294	62.3562	62.487	57.9359	11.9984	12.7106	13.2526	11.4213	10.8053	12.4983	cat-4	1.04416	4.50107e-24	2.60611e-23	-1.2236	2.42434e-21	9.34228e-21	-1.3536	1.23143e-22	5.34285e-22	Up.upon.vha-6 only
WBGene00000301	cav-1	66.666	68.1812	68.1812	1.67214	1.72532	1.43783	2.05575	1.82843	2.06278	1.67591	1.69015	1.60362	cav-1	-5.3963	7.95974e-31	1.11208e-29	-5.09555	1.63392e-31	1.92957e-30	-5.35269	6.96946e-31	7.8973e-30	N.A.
WBGene00000302	cav-2	4.782	4.20783	4.76945	6.17626	5.66339	5.21054	24.9416	24.2766	25.2363	28.4502	27.6349	30.1741	cav-2	0.308476	0.00337867	0.00467061	2.43831	2.33303e-31	2.69656e-30	2.64987	4.06404e-33	6.33976e-32	Up.upon.vha-16, 19
WBGene00000366	cbp-1	200.797	192.589	181.885	183.598	193.866	190.938	192.589	181.885	201.864	186.771	190.551	205.98	cbp-1	-0.0165556	0.711081	0.740634	0.00252319	0.954931	0.959137	0.0198631	0.656303	0.684004	N.A.
WBGene00000367	cca-1	16.4861	16.3134	16.3418	18.5409	19.6281	17.7167	17.2396	16.9206	18.4452	19.0602	18.0723	19.9276	cca-1	0.184299	0.0104832	0.0139218	0.0973118	0.171063	0.192996	0.214438	0.00318267	0.00423484	N.A.
WBGene00000368	ccb-1	15.5036	15.4198	15.3517	14.9428	16.6949	14.0384	15.5728	13.6674	14.393	14.7406	13.7345	13.7641	ccb-1	-0.0224985	0.732636	0.760725	-0.0869465	0.195901	0.219464	-0.132411	0.0530978	0.0636746	N.A.
WBGene00000369	ccf-1	102.789	104.256	118.061	78.8903	74.2325	78.9492	102.457	94.8721	93.4891	97.9614	91.944	93.4891	ccf-1	-0.484054	2.11384e-10	4.44423e-10	-0.15911	0.00847453	0.010875	-0.195725	0.00151604	0.00206118	N.A.
WBGene00000370	ccg-1	59.5834	58.4139	62.3674	99.0239	98.7802	98.8819	145.923	152.606	153.571	125.124	122.899	119.225	ccg-1	0.71859	2.40805e-20	9.7451e-20	1.32594	5.91394e-32	7.4918e-31	1.02612	6.40847e-27	4.34844e-26	Up.upon.vha-16, 19
WBGene00000371	cco-1	331.98	324.274	319.405	344.026	350.181	344.875	211.15	229.047	206.741	231.262	227.301	220.796	cco-1	0.0909874	0.0579983	0.0716589	-0.593993	8.86778e-16	2.3315e-15	-0.522295	5.66198e-14	1.34297e-13	N.A.
WBGene00000372	cyp-13A7	0.460357	0.819547	0.546403	2.03888	2.15386	2.43086	0.30205	0.423349	0.361708	0.211501	0.175655	0.175655	cyp-13A7	1.89817	2.55637e-09	5.05797e-09	-0.718503	0.0548471	0.0654495	-1.66036	0.000364862	0.000517192	Up.upon.vha-6 only
WBGene00000373	cyp-14A5	16.227	17.4851	16.1909	13.6982	12.3	12.3944	64.7434	64.6019	65.8191	37.8237	31.6329	35.0552	cyp-14A5	-0.379131	2.39332e-05	3.81733e-05	1.96836	2.69695e-32	3.59918e-31	1.06359	4.28548e-20	1.51692e-19	Up.upon.vha-16, 19
WBGene00000374	cyp-31A1	14.2113	15.4824	13.9151	51.5247	45.3881	50.5578	25.0372	24.2356	24.8448	23.6521	23.3396	23.6309	cyp-31A1	1.75703	1.4599e-29	1.70015e-28	0.766574	3.7478e-14	8.99452e-14	0.697013	9.86484e-13	2.18758e-12	Up.upon.vha-6 only
WBGene00000375	cyp-44A1	43.3578	42.1381	40.2501	15.3588	15.115	13.9816	11.4158	12.0775	10.0784	12.7691	11.7433	11.4904	cyp-44A1	-1.50064	8.35987e-28	7.63634e-27	-1.90868	1.42081e-30	1.48682e-29	-1.80518	5.58264e-30	5.57058e-29	N.A.
WBGene00000376	ccr-4	300.194	295.648	294.301	181.265	186.113	181.738	181.969	171.034	176.375	172.491	180.013	181.885	ccr-4	-0.696976	1.51429e-29	1.75684e-28	-0.750163	8.05513e-31	8.6954e-30	-0.736482	1.67933e-30	1.79914e-29	N.A.
WBGene00000377	cct-1	392.308	382.092	394.876	250.083	242.921	253.406	377.525	366.63	375.945	364.286	346.335	340.987	cct-1	-0.647651	8.7682e-27	6.98054e-26	-0.0619615	0.0250183	0.0308305	-0.153442	8.40027e-07	1.37219e-06	N.A.
WBGene00000378	cct-2	449.845	446.412	436.709	260.797	267.897	267.111	349.354	340.987	334.559	337.582	316.997	323.772	cct-2	-0.744152	1.10959e-28	1.14749e-27	-0.379288	1.85641e-17	5.4193e-17	-0.446598	4.87425e-20	1.7171e-19	N.A.
WBGene00000379	cct-4	411.033	407.425	412.163	283.271	285.734	288.103	446.412	435.49	440.356	431.922	419.114	421.125	cct-4	-0.521854	8.0335e-26	5.67197e-25	0.103558	3.8193e-05	5.70133e-05	0.0477909	0.0412941	0.0500625	N.A.
WBGene00000380	cct-5	520.421	515.435	525.117	352.82	348.763	350.181	491.923	463.34	487.411	462.063	429.5	453.498	cct-5	-0.569605	4.33535e-24	2.51489e-23	-0.114159	0.000150551	0.000216818	-0.215406	7.62027e-10	1.44935e-09	N.A.
WBGene00000381	cct-6	399.892	399.135	387.44	267.512	258.532	263.739	372.614	367.216	366.63	378.32	352.82	359.549	cct-6	-0.587145	1.35176e-24	8.25085e-24	-0.100622	0.000676633	0.000936205	-0.121911	6.18035e-05	9.14746e-05	N.A.
WBGene00000382	cdc-6	86.3748	86.6371	85.6481	35.0183	34.6102	33.6761	46.6714	48.1004	45.2707	46.8546	43.0477	44.3367	cdc-6	-1.32433	1.19998e-33	2.57118e-32	-0.885625	2.29506e-27	1.58763e-26	-0.947113	1.90634e-28	1.55248e-27	N.A.
WBGene00000383	cdc-14	182.86	186.113	184.759	116.77	115.424	118.161	119.138	117.711	118.81	116.614	110.47	115.949	cdc-14	-0.660404	9.44107e-28	8.5395e-27	-0.638674	3.72619e-27	2.51729e-26	-0.691213	1.59141e-28	1.30347e-27	N.A.
WBGene00000386	cdc-25.1	156.103	162.188	168.168	57.8961	55.2861	56.8341	49.5811	47.2134	48.7508	48.4154	50.5126	49.7873	cdc-25.1	-1.51622	6.42784e-37	2.35093e-35	-1.74047	6.40981e-39	2.59057e-37	-1.70931	1.13007e-38	4.42213e-37	N.A.
WBGene00000387	cdc-25.2	53.8511	56.613	56.101	5.73404	5.78845	5.08398	5.74896	4.94277	5.5863	5.83975	5.16178	4.96682	cdc-25.2	-3.32837	4.59968e-36	1.44238e-34	-3.35783	5.29685e-36	1.24787e-34	-3.3859	5.03821e-36	1.28141e-34	N.A.
WBGene00000388	cdc-25.3	39.367	37.7142	37.2404	0.769489	0.485989	0.723551	1.23773	1.0242	1.24315	1.05619	1.20217	1.15013	cdc-25.3	-5.88029	1.27737e-29	1.49948e-28	-5.03292	9.64109e-32	1.18208e-30	-5.06956	1.12336e-31	1.40954e-30	N.A.
WBGene00000389	cdc-25.4	2.66667	3.10443	3.78836	9.9958	9.31752	10.9614	10.6765	10.3037	10.188	10.1034	12.1251	10.2913	cdc-25.4	1.67516	1.73323e-17	5.64798e-17	1.72003	6.02566e-18	1.82002e-17	1.77658	1.53513e-18	4.87179e-18	Up.upon.vha-6, 16, 19
WBGene00000390	cdc-42	185.644	188.282	195.772	172.715	172.14	173.954	425.637	405.74	417.155	419.114	412.163	426.961	cdc-42	-0.134624	0.00127845	0.00182453	1.13206	3.79069e-32	4.91326e-31	1.14337	2.38435e-32	3.32119e-31	Up.upon.vha-16, 19
WBGene00000391	cdd-1	7.45338	7.83343	7.46843	4.60215	4.75282	5.30015	7.24414	7.98171	7.95497	6.77672	6.823	5.70546	cdd-1	-0.637101	3.85412e-08	7.14284e-08	0.0257277	0.76548	0.784596	-0.241711	0.00980117	0.012567	N.A.
WBGene00000392	cdd-2	34.8113	35.9882	39.3535	11.805	11.8643	10.529	12.0364	11.5643	10.7285	13.4355	12.435	13.8856	cdd-2	-1.68764	2.73448e-29	3.04435e-28	-1.68166	3.39635e-29	2.96739e-28	-1.46973	1.44966e-27	1.05831e-26	N.A.
WBGene00000393	cdf-1	34.1738	33.7169	34.2878	32.8904	35.2373	34.6867	69.2524	69.4598	70.9246	76.372	79.3195	74.1064	cdf-1	0.00836762	0.863436	0.879095	1.03677	4.01901e-27	2.70916e-26	1.16874	1.6889e-29	1.57387e-28	Up.upon.vha-16, 19
WBGene00000395	cdh-3	12.6079	12.6492	11.7024	6.89944	7.52747	7.26617	8.22725	7.98171	8.11204	8.3856	6.29077	10.757	cdh-3	-0.768763	5.78955e-09	1.1203e-08	-0.603	6.45118e-07	1.05933e-06	-0.572414	1.55223e-06	2.49823e-06	N.A.
WBGene00000396	cdh-4	87.4495	86.9736	82.149	33.1922	35.608	31.794	41.6539	40.7875	46.9864	47.4352	49.5725	54.7006	cdh-4	-1.35184	3.20894e-26	2.38124e-25	-0.989475	1.10575e-21	4.36207e-21	-0.760094	7.62009e-18	2.29935e-17	N.A.
WBGene00000397	cdh-5	28.3395	27.718	23.5563	11.5643	13.3262	13.4075	11.5242	9.48876	11.7414	10.2944	10.0265	11.212	cdh-5	-1.05438	1.93701e-16	5.86116e-16	-1.28321	8.84447e-19	2.82235e-18	-1.33311	3.03313e-19	1.01068e-18	N.A.
WBGene00000399	cdh-7	2.20796	1.81249	2.13299	11.0764	12.9686	12.3944	12.2217	12.7555	13.9227	14.1316	10.7171	14.718	cdh-7	2.56814	2.78988e-19	1.03618e-18	2.66346	5.99743e-20	2.0869e-19	2.67634	4.84125e-20	1.70612e-19	Up.upon.vha-6, 16, 19
WBGene00000401	cdh-9	2.75243	3.6931	4.07026	4.19309	3.87092	4.13136	4.76691	4.33869	4.72582	4.38903	3.80022	3.43345	cdh-9	0.232503	0.0674539	0.0827987	0.413678	0.00134019	0.00181956	0.156642	0.21958	0.246095	N.A.
WBGene00000402	cdh-10	6.38324	4.5097	5.20634	24.1679	21.3057	21.4657	19.2441	24.7802	23.5436	28.9248	22.6989	27.3925	cdh-10	2.06807	1.44034e-19	5.46378e-19	2.07571	1.26917e-19	4.31864e-19	2.30226	1.34718e-21	5.36145e-21	Up.upon.vha-6, 16, 19
WBGene00000403	casy-1	49.9569	47.5515	51.1647	120.35	132.557	122.989	148.708	154.018	144.407	128.426	122.168	125.782	casy-1	1.33764	2.07742e-34	4.97664e-33	1.58874	6.46714e-38	2.1837e-36	1.34042	1.92908e-34	3.77038e-33	Up.upon.vha-6, 16, 19
WBGene00000405	cdk-1	139.67	141.082	144.687	45.7983	47.5804	52.2358	37.6588	40.4061	39.6558	37.3151	38.3244	38.3826	cdk-1	-1.54886	4.99799e-34	1.13966e-32	-1.85402	1.65627e-36	4.23703e-35	-1.89959	7.69492e-37	2.23467e-35	N.A.
WBGene00000406	cdk-4	12.1715	12.1229	10.6148	2.97292	2.33787	2.36483	2.48271	2.76446	2.41682	2.10657	2.14813	2.72751	cdk-4	-2.19153	3.41968e-23	1.79845e-22	-2.18712	4.09316e-23	1.81253e-22	-2.32924	1.54471e-23	7.28198e-23	N.A.
WBGene00000407	cdk-5	50.0875	50.9723	50.8288	28.2909	28.7196	29.7754	29.0302	27.111	27.9469	27.8471	29.8641	28.8692	cdk-5	-0.807772	7.20103e-22	3.34515e-21	-0.853581	1.16749e-22	4.97084e-22	-0.81146	6.54165e-22	2.66897e-21	N.A.
WBGene00000408	cdk-7	59.7207	59.1599	57.0063	36.3208	36.7839	36.6474	40.9911	35.9691	35.1619	38.2127	38.6221	35.9963	cdk-7	-0.680153	3.12633e-18	1.0731e-17	-0.652728	1.30995e-17	3.86189e-17	-0.640917	2.35372e-17	6.87649e-17	N.A.
WBGene00000409	cdk-8	65.8092	64.4661	63.2052	23.6604	24.8836	26.3712	32.2447	31.2782	33.6761	31.6754	33.5489	31.7787	cdk-8	-1.37011	1.03387e-30	1.40953e-29	-0.993652	5.74466e-26	3.38882e-25	-0.996433	5.09451e-26	3.11678e-25	N.A.
WBGene00000410	cdk-9	37.7196	38.9652	42.9325	54.8581	52.9956	55.7337	55.1918	55.1304	50.7709	53.7624	52.5797	56.3205	cdk-9	0.453592	3.26623e-12	7.6383e-12	0.430632	1.69293e-11	3.51014e-11	0.445156	6.05311e-12	1.28907e-11	N.A.
WBGene00000411	cdl-1	298.313	297.717	296.576	96.9037	96.6512	101.504	84.0781	87.2687	80.1987	82.784	88.8686	80.6637	cdl-1	-1.59739	4.01082e-39	2.27239e-37	-1.82807	3.15949e-41	1.97159e-39	-1.82403	3.36029e-41	2.22454e-39	N.A.
WBGene00000412	cdr-1	2.51171	2.72593	3.20948	3.28692	3.46776	2.956	1.32157	0.945002	1.35298	1.03257	0.945002	1.30536	cdr-1	0.205777	0.163237	0.19081	-1.23352	1.02131e-07	1.7463e-07	-1.36926	2.01499e-08	3.56689e-08	N.A.
WBGene00000413	cdt-1	56.4636	54.1946	53.4561	13.6119	13.4925	12.1715	9.44367	8.93796	10.3275	10.7257	10.6479	10.6213	cdt-1	-2.06444	1.8901e-34	4.56342e-33	-2.5173	3.86747e-36	9.39897e-35	-2.35843	1.21038e-35	2.83748e-34	N.A.
WBGene00000414	cec-1	30.7336	33.3927	30.4453	41.7522	41.6369	41.3227	67.18	66.8282	67.5242	60.6591	63.6522	65.3411	cec-1	0.400347	6.59303e-09	1.27139e-08	1.09276	1.17627e-24	6.06019e-24	1.00443	4.70788e-23	2.12343e-22	Up.upon.vha-16, 19
WBGene00000415	ced-1	47.1206	48.2374	49.808	60.2616	64.4661	58.0786	91.2485	90.1243	95.729	81.5272	80.555	88.9839	ced-1	0.331672	1.99257e-07	3.5565e-07	0.932632	2.69264e-22	1.11409e-21	0.789345	2.59994e-19	8.70731e-19	N.A.
WBGene00000416	ced-2	90.3772	96.6722	91.8466	46.8144	45.2567	46.5808	62.8572	62.2085	62.9478	62.1684	62.7288	59.8348	ced-2	-1.00782	3.99541e-25	2.59204e-24	-0.568312	1.98737e-16	5.44854e-16	-0.594002	4.49257e-17	1.28747e-16	N.A.
WBGene00000417	ced-3	261.68	261.68	261.68	78.9977	77.8657	74.4482	61.3168	61.89	58.3436	63.3625	62.1144	64.769	ced-3	-1.76338	3.07077e-42	3.20442e-40	-2.11289	7.54099e-45	9.94872e-43	-2.04511	2.10825e-44	2.59596e-42	N.A.
WBGene00000418	ced-4	45.5638	48.3577	47.0581	19.4277	19.265	18.1395	20.4375	18.1814	17.3987	19.8501	19.1391	19.6624	ced-4	-1.31092	5.80378e-28	5.4194e-27	-1.33454	3.663e-28	2.79453e-27	-1.26496	1.95097e-27	1.40375e-26	N.A.
WBGene00000419	ced-5	148.807	140.69	131.119	104.809	107.846	106.605	99.5391	97.9614	106.51	106.887	108.062	111.608	ced-5	-0.395985	2.34957e-11	5.20779e-11	-0.467437	1.87371e-13	4.32851e-13	-0.363524	2.44621e-10	4.77e-10	N.A.
WBGene00000420	ced-6	49.2065	48.9587	48.8653	38.8564	37.552	38.2719	64.5242	61.846	66.4521	60.3072	61.2986	67.096	ced-6	-0.358637	2.26567e-10	4.75578e-10	0.390536	1.72585e-12	3.77729e-12	0.358401	2.4047e-11	4.95369e-11	N.A.
WBGene00000421	ced-7	204.811	202.259	193.761	193.096	195.497	189.197	312.389	301.223	338.276	296.928	296.203	306.774	ced-7	-0.056153	0.211164	0.242353	0.662529	7.92298e-20	2.73477e-19	0.583019	1.11757e-17	3.34167e-17	N.A.
WBGene00000422	ced-8	7.96798	8.3893	8.88067	0.357767	0.366715	0.51842	0.894227	0.771034	0.833811	0.868791	0.726813	0.767754	ced-8	-4.36379	1.08373e-21	4.95211e-21	-3.33734	3.86386e-22	1.57986e-21	-3.41919	3.79214e-22	1.57821e-21	N.A.
WBGene00000423	ced-9	51.9411	53.955	55.0744	23.5234	22.771	20.9896	25.882	21.4048	22.6627	20.249	23.668	22.9929	ced-9	-1.25964	3.92001e-24	2.28471e-23	-1.20666	1.66529e-23	7.66458e-23	-1.26936	3.31144e-24	1.68074e-23	N.A.
WBGene00000424	ced-10	60.3393	62.1913	62.6122	58.7143	55.0434	54.1747	126.3	128.84	123.414	126.552	121.373	128.902	ced-10	-0.14143	0.00332737	0.0046021	1.03184	5.63598e-28	4.20933e-27	1.02502	7.51105e-28	5.66241e-27	Up.upon.vha-16, 19
WBGene00000425	ced-11	10.9558	11.3934	10.8026	6.12669	6.86235	6.47306	3.43995	3.88631	4.32719	4.84385	4.91039	4.99114	ced-11	-0.769606	6.01955e-11	1.30372e-10	-1.51416	3.45758e-18	1.06188e-17	-1.16858	1.88695e-15	4.88122e-15	N.A.
WBGene00000426	ced-12	79.0149	84.1975	85.0542	68.9523	67.6046	67.9571	90.0516	86.6964	86.3542	89.2295	83.7002	90.237	ced-12	-0.278951	8.40689e-08	1.5348e-07	0.0842505	0.0524755	0.0627491	0.0841077	0.0527957	0.0633328	N.A.
WBGene00000428	ceh-1	0.742666	0.278015	0.476104	0.607997	0.512905	0.30205	0.366715	0.622652	0.626061	0.298924	0.698922	0.51842	ceh-1	-0.0206556	0.961422	0.966545	0.180176	0.66469	0.690059	0.0461465	0.913207	0.921993	N.A.
WBGene00000429	ceh-2	0.532178	0.473903	0.615769	0.516854	0.485989	0.426977	0.51992	0.482986	0.485989	0.455647	0.756795	0.633884	ceh-2	-0.17786	0.647992	0.681223	-0.115808	0.764329	0.783503	0.164351	0.6567	0.684352	N.A.
WBGene00000430	ceh-5	0.272106	0.542725	0.403281	0.021829	0.0478011	0.0209891	0.0199193	0.240318	0.0484304	0.0448162	0.175655	0.0472232	ceh-5	-3.8028	5.24343e-06	8.66554e-06	-2.66754	0.000115628	0.000167686	-2.44146	0.000221137	0.000317211	N.A.
WBGene00000431	ceh-6	2.12029	2.65622	2.51894	1.83726	1.92402	1.8356	2.34117	2.12443	2.11049	1.9194	2.36483	2.00739	ceh-6	-0.376046	0.0219525	0.0282907	-0.144804	0.345883	0.375085	-0.212882	0.173274	0.196789	N.A.
WBGene00000433	ceh-8	0.604072	0.610211	0.546403	0.459575	0.337458	0.398726	0.27257	0.655331	0.564775	0.516854	0.425064	0.364182	ceh-8	-0.567962	0.149195	0.17534	-0.332122	0.377739	0.407621	-0.444032	0.248288	0.276308	N.A.
WBGene00000434	ceh-9	0.396043	0.162122	0.0959023	0.116295	0.300611	0.30205	0.210239	0.171229	0.396043	0.391419	0.369732	0.548279	ceh-9	0.258505	0.614619	0.649652	0.403104	0.426033	0.455953	1.2285	0.0101403	0.0129929	Up.upon.vha-19 only
WBGene00000435	ceh-10	1.6487	0.752667	0.890669	0.748663	0.570302	0.581062	0.920694	0.945002	0.802714	0.629745	0.493705	0.633884	ceh-10	-0.718887	0.0105364	0.0139874	-0.221223	0.371718	0.401499	-0.829487	0.00431451	0.00568842	N.A.
WBGene00000436	ceh-12	0.211501	0.278015	0.282607	0.211501	0.337458	0.211501	0.338353	0.33976	0.396043	0.240318	0.303254	0.2735	ceh-12	-0.045971	0.917795	0.927537	0.484921	0.247708	0.273991	0.0875675	0.84159	0.857089	N.A.
WBGene00000437	ceh-13	14.8316	14.974	13.61	11.3113	12.6767	14.0384	18.6855	22.7503	21.0995	19.5617	18.4371	16.9396	ceh-13	-0.195579	0.0184692	0.0239588	0.523081	4.80275e-09	8.76982e-09	0.338345	3.87132e-05	5.79772e-05	N.A.
WBGene00000438	ceh-14	4.50387	5.0951	4.35503	9.07183	8.0423	9.40542	8.74265	9.68116	8.63608	8.29505	8.68608	8.94069	ceh-14	0.926445	4.54017e-12	1.05269e-11	0.956861	1.6089e-12	3.52466e-12	0.896078	1.39135e-11	2.9054e-11	N.A.
WBGene00000439	ceh-16	2.51171	2.04614	1.89663	0.151012	0.239364	0.581062	0.51992	0.373425	0.271643	0.211501	0.147618	0.2735	ceh-16	-2.95313	3.29467e-10	6.8574e-10	-2.51052	1.62343e-09	3.04166e-09	-3.38563	1.28387e-10	2.54568e-10	N.A.
WBGene00000440	ceh-17	0.0302716	0.216921	0.222761	0.211501	0.021829	0.241761	0.210239	0.27257	0.145167	0.171229	0.303254	0.300611	ceh-17	-0.129287	0.868699	0.883626	0.836817	0.237514	0.26324	1.13944	0.0996679	0.116205	N.A.
WBGene00000441	ceh-18	17.867	18.4148	18.065	37.419	36.666	32.2666	31.5839	29.6882	29.2254	29.6437	25.5634	30.9256	ceh-18	0.965654	1.29491e-20	5.38305e-20	0.734946	7.65959e-16	2.02277e-15	0.659813	3.83055e-14	9.18715e-14	N.A.
WBGene00000442	ceh-19	1.49361	1.03484	2.29212	1.78411	1.60989	1.52547	3.531	3.56666	3.01317	2.99956	3.74587	3.2434	ceh-19	0.102621	0.615086	0.650071	1.14071	5.78031e-08	1.0018e-07	1.12123	8.7914e-08	1.50824e-07	Up.upon.vha-16, 19
WBGene00000443	ceh-20	22.5711	22.0403	22.658	24.802	24.6374	25.6233	28.1811	27.8471	26.3744	26.7045	27.4141	26.2237	ceh-20	0.15804	0.010349	0.0137505	0.29223	8.38906e-06	1.3001e-05	0.25607	6.85862e-05	0.00010123	N.A.
WBGene00000444	ceh-21	21.2455	22.9441	20.9224	2.78721	3.29519	3.40983	2.72751	3.25774	2.64765	3.07621	2.61856	3.32179	ceh-21	-2.78245	4.21098e-28	4.01739e-27	-2.91998	3.52247e-28	2.6946e-27	-2.858	3.86631e-28	3.02588e-27	N.A.
WBGene00000445	ceh-22	2.20796	1.96403	2.21834	2.57092	1.57485	2.10164	2.44366	2.79043	2.64765	2.17526	2.72932	1.71572	ceh-22	-0.0590122	0.747401	0.774095	0.302831	0.084636	0.0989322	0.0273721	0.879592	0.892003	N.A.
WBGene00000446	ceh-23	0.604072	0.680964	0.33976	0.875592	0.769489	1.03865	0.865706	0.771034	1.13495	0.741014	0.78568	0.690588	ceh-23	0.774134	0.0133576	0.0175735	0.81243	0.00943798	0.0120648	0.507638	0.11082	0.128595	N.A.
WBGene00000447	ceh-24	1.72735	1.10881	0.890669	0.964102	0.943634	0.860581	1.30493	0.977231	0.833811	1.15083	0.917274	1.06067	ceh-24	-0.375022	0.147486	0.173464	-0.228105	0.362737	0.392235	-0.202903	0.41527	0.446972	N.A.
WBGene00000448	pros-1	7.51933	6.64482	6.39647	9.28734	10.0037	9.63582	6.38324	6.14729	6.23138	6.3001	5.49307	6.48083	pros-1	0.495226	1.15538e-06	1.98382e-06	-0.128909	0.191269	0.214586	-0.170364	0.0883738	0.103636	N.A.
WBGene00000449	ceh-27	4.91225	6.803	5.98056	2.34242	1.69677	2.52706	2.8013	2.9815	3.2246	2.79561	2.50757	3.06528	ceh-27	-1.43814	6.5912e-12	1.51248e-11	-0.963661	1.53236e-08	2.73271e-08	-1.07226	2.03161e-09	3.77731e-09	N.A.
WBGene00000451	ceh-30	1.808	2.41717	2.51894	0.689018	0.943634	0.723551	0.808803	0.860581	0.802714	0.845266	0.860581	1.00668	ceh-30	-1.51586	1.22775e-07	2.22014e-07	-1.43318	2.78856e-07	4.66443e-07	-1.30308	9.71933e-07	1.5808e-06	N.A.
WBGene00000452	ceh-31	0.815057	1.10881	1.03719	1.42274	0.943634	1.20323	1.20323	1.08852	1.32318	1.11661	0.814698	0.767754	ceh-31	0.261879	0.306414	0.342728	0.295729	0.247328	0.273608	-0.141255	0.605469	0.63439	N.A.
WBGene00000453	ceh-32	15.4449	16.2773	15.983	14.1883	15.5706	14.4035	15.1642	15.4939	14.9966	14.2113	15.5209	16.6593	ceh-32	-0.112165	0.10221	0.122745	-0.063157	0.349937	0.379171	-0.0429708	0.522235	0.552951	N.A.
WBGene00000454	ceh-33	0.532178	0.403651	0.824973	0.396043	0.657939	0.550086	0.693891	0.535399	0.657939	0.760076	0.756795	0.48667	ceh-33	-0.101632	0.785685	0.808806	0.154953	0.666799	0.692014	0.220179	0.53683	0.567233	N.A.
WBGene00000455	ceh-34	5.60656	5.17799	6.57668	3.6931	2.8989	3.32332	3.46672	3.41546	3.25695	2.72892	3.1744	3.34852	ceh-34	-0.80784	1.61232e-08	3.04369e-08	-0.769119	4.38797e-08	7.64438e-08	-0.906062	1.73718e-09	3.2413e-09	N.A.
WBGene00000457	ceh-36	2.51171	3.54874	2.98014	0.177916	0.454873	0.365842	0.398726	0.504952	0.332335	0.298924	0.211501	0.51842	ceh-36	-3.26966	1.69744e-11	3.79746e-11	-2.87758	4.45576e-11	9.03777e-11	-3.22053	1.993e-11	4.12354e-11	N.A.
WBGene00000458	ceh-37	13.6081	13.4684	13.0724	22.5711	21.7474	18.545	71.0275	69.9179	70.9246	61.6048	65.6525	64.8583	ceh-37	0.641924	1.97685e-11	4.40173e-11	2.39989	7.4377e-36	1.71933e-34	2.25816	1.41114e-34	2.82687e-33	Up.upon.vha-16, 19
WBGene00000459	ceh-38	156.517	152.606	154.018	80.555	83.0644	82.1066	90.5388	87.4495	89.3878	84.0622	87.9299	85.2556	ceh-38	-0.91444	8.41152e-31	1.16813e-29	-0.792661	2.31424e-28	1.81196e-27	-0.848483	1.61564e-29	1.51016e-28	N.A.
WBGene00000460	ceh-39	33.1811	32.6318	33.2272	2.34242	2.23718	2.06914	2.08984	2.17526	2.32317	1.9194	1.77775	1.87946	ceh-39	-3.89867	1.62585e-32	2.91264e-31	-3.91131	2.01614e-32	2.7543e-31	-4.15122	3.90221e-32	5.24937e-31	N.A.
WBGene00000461	ceh-40	9.31441	8.95249	10.5661	0.177916	0.271643	0.398726	0.338353	0.240318	0.271643	0.211501	0.211501	0.2735	ceh-40	-5.16018	2.98843e-21	1.30766e-20	-5.09461	2.9018e-21	1.11242e-20	-5.37853	5.71404e-21	2.15472e-20	N.A.
WBGene00000462	ceh-41	12.5125	12.6933	13.8547	2.2397	2.23718	2.4926	2.12097	2.55865	1.9091	2.08148	2.20027	2.07438	ceh-41	-2.48693	6.37281e-25	4.04348e-24	-2.57679	5.01412e-25	2.68437e-24	-2.61849	4.09918e-25	2.28048e-24	N.A.
WBGene00000463	ceh-43	7.7322	9.7497	7.11949	2.1196	2.65498	2.98845	2.85324	3.41546	3.25695	3.67434	2.86363	3.40028	ceh-43	-1.6655	1.99097e-15	5.65393e-15	-1.35993	1.48007e-13	3.43558e-13	-1.30233	3.6601e-13	8.2937e-13	N.A.
WBGene00000464	ceh-44	74.5517	75.3283	72.5028	65.2472	63.4621	63.7374	70.9002	66.0561	72.1772	72.7811	69.9421	68.7031	ceh-44	-0.208519	2.22558e-06	3.75778e-06	-0.0894993	0.0230742	0.0285376	-0.0731328	0.0604284	0.0721516	N.A.
WBGene00000465	cpg-1	741.086	741.086	755.896	89.5108	82.57	86.5414	85.9318	76.1908	78.6907	83.1152	87.5545	81.7793	cpg-1	-3.11406	5.4346e-52	1.43396e-48	-3.21811	2.37544e-52	6.26776e-49	-3.14875	4.22427e-52	1.1146e-48	N.A.
WBGene00000466	cel-1	74.3524	74.2644	71.7069	50.1189	52.9569	51.695	64.6114	63.5367	68.3484	68.6678	64.0226	66.1857	cel-1	-0.509671	1.09571e-15	3.16216e-15	-0.16563	0.000190793	0.000273174	-0.148144	0.00069342	0.000964853	N.A.
WBGene00000467	cep-1	75.5391	78.2935	75.6756	39.6754	42.5989	42.1208	30.9296	30.3373	30.5133	33.0357	34.4762	32.3691	cep-1	-0.88412	6.17439e-26	4.43394e-25	-1.32215	4.98521e-32	6.39423e-31	-1.20059	1.27637e-30	1.38837e-29	N.A.
WBGene00000468	ces-1	0.963385	1.10881	1.25459	0.240318	0.337458	0.426977	0.27257	0.30205	0.271643	0.240318	0.303254	0.175655	ces-1	-1.75797	1.922e-05	3.08021e-05	-1.96813	6.49205e-06	1.01308e-05	-2.23658	1.78146e-06	2.85993e-06	N.A.
WBGene00000469	ces-2	6.89757	7.079	6.9774	0.021829	0.021829	0.0860715	0.171229	0.111718	0.0484304	0.0860715	0.211501	0.175655	ces-2	-7.66211	9.29947e-13	2.24407e-12	-6.16321	5.70386e-14	1.35445e-13	-5.56723	1.83989e-14	4.48617e-14	N.A.
WBGene00000472	cey-1	598.955	598.955	617.327	606.563	608.999	606.563	497.961	491.923	493.452	494.546	504.903	496.056	cey-1	0.00561807	0.860936	0.876743	-0.291178	1.46115e-11	3.04049e-11	-0.279433	4.64175e-11	9.4233e-11	N.A.
WBGene00000473	cey-2	1320.29	1333.54	1320.29	242.775	246.607	249.783	202.259	203.039	192.589	208.675	209.893	201.481	cey-2	-2.42675	1.87893e-47	7.88724e-45	-2.7331	3.12461e-49	1.51872e-46	-2.6804	6.01067e-49	2.55749e-46	N.A.
WBGene00000474	cey-3	474.312	484.604	487.411	104.284	103.489	105.65	86.9884	80.1454	84.3025	88.3067	84.7556	85.5341	cey-3	-2.20616	1.4071e-45	3.33194e-43	-2.52486	1.71507e-47	4.87209e-45	-2.48373	2.82997e-47	7.25966e-45	N.A.
WBGene00000475	cey-4	569.511	571.597	598.955	453.498	445.001	434.281	525.117	511.813	510.531	507.515	508.962	515.435	cey-4	-0.384527	1.36202e-16	4.16431e-16	-0.168964	8.89089e-07	1.44989e-06	-0.183441	1.70544e-07	2.8859e-07	N.A.
WBGene00000476	cfi-1	4.08638	4.06167	3.29908	4.41574	4.55312	3.71748	4.14716	4.03369	4.596	4.38903	4.2153	4.56844	cfi-1	0.149475	0.235555	0.268562	0.163065	0.196293	0.219862	0.2086	0.0977371	0.114102	N.A.
WBGene00000477	cft-1	2.58852	2.96699	2.75243	3.6931	3.29519	3.35428	3.86777	3.35463	3.90704	3.25294	2.23054	3.64474	cft-1	0.316491	0.0479111	0.0596989	0.420643	0.00877107	0.0112423	0.107951	0.50661	0.537609	N.A.
WBGene00000478	cfz-2	9.24734	9.40079	9.73996	2.78721	2.84646	3.03273	3.29977	2.72821	3.09897	3.04992	3.03518	2.52901	cfz-2	-1.71235	5.29496e-20	2.08702e-19	-1.64124	1.50597e-19	5.09064e-19	-1.72554	4.95522e-20	1.74396e-19	N.A.
WBGene00000479	cgh-1	1838.99	1789.37	1742.77	409.818	411.033	412.163	367.216	338.903	348.763	363.641	359.549	382.895	cgh-1	-2.12271	6.98536e-46	1.79194e-43	-2.34862	1.81592e-47	5.00596e-45	-2.27997	5.25195e-47	1.21254e-44	N.A.
WBGene00000480	cgp-1	132.896	131.679	135.055	122.866	124.183	126.347	202.831	198.631	203.917	211.927	211.057	216.76	cgp-1	-0.0979759	0.00274717	0.00382713	0.59916	2.82319e-24	1.40022e-23	0.678814	1.34657e-26	8.80397e-26	N.A.
WBGene00000481	cha-1	3.53035	2.96699	3.29908	3.28692	3.02119	3.48094	3.36102	2.9595	3.36465	3.43653	3.25369	2.85233	cha-1	9.25518e-05	0.999511	0.999619	-0.0154508	0.918858	0.926129	-0.0386157	0.799768	0.818605	N.A.
WBGene00000482	chd-3	54.1155	52.677	50.5268	52.677	53.0739	53.474	40.8484	44.0859	45.4833	44.4542	43.5585	44.1403	chd-3	0.0178789	0.752525	0.778838	-0.271437	2.93151e-05	4.40453e-05	-0.250995	8.7358e-05	0.000128321	N.A.
WBGene00000484	che-2	1.03719	0.680964	0.687341	1.18399	1.27918	1.03865	1.11296	0.716908	1.13495	1.18364	1.30493	1.24456	che-2	0.565126	0.0459251	0.0573404	0.299437	0.302309	0.330511	0.661471	0.019043	0.0238392	N.A.
WBGene00000485	che-3	7.05123	6.22127	6.57668	10.0287	13.9965	13.9289	9.44367	10.6274	10.7857	11.0054	11.1257	12.5702	che-3	0.920154	3.41708e-11	7.50994e-11	0.635925	6.14325e-07	1.00957e-06	0.805135	1.84446e-09	3.43592e-09	N.A.
WBGene00000487	che-6	0.333991	0.278015	0.222761	0.298924	0.211501	0.488127	0.30205	0.208985	0.240318	0.298924	0.175655	0.146038	che-6	0.192027	0.683015	0.713898	-0.149511	0.761795	0.781194	-0.477383	0.357348	0.388824	N.A.
WBGene00000488	che-7	1.89106	1.96403	1.6662	2.57092	1.979	2.36483	1.9987	2.03646	2.2928	2.39441	1.85604	1.93547	che-7	0.319598	0.0383499	0.0482574	0.197498	0.203566	0.227471	0.158296	0.309422	0.339735	N.A.
WBGene00000490	che-11	2.04252	1.72874	1.03719	4.26532	4.07345	3.58461	3.29977	3.10088	3.45863	3.67434	3.74587	3.67279	che-11	1.36211	2.85093e-11	6.28812e-11	1.09026	2.0494e-08	3.63268e-08	1.26172	3.26518e-10	6.32621e-10	Up.upon.vha-6, 16, 19
WBGene00000491	che-12	2.96894	2.50147	1.50134	2.50112	2.48824	2.76322	2.12097	2.38659	2.32317	2.28666	1.98627	1.90724	che-12	0.207766	0.224422	0.256629	0.0250954	0.886168	0.896261	-0.121936	0.498856	0.529929	N.A.
WBGene00000492	che-13	1.49361	1.25411	1.979	1.59768	1.38598	1.47134	1.73016	1.80564	1.82187	1.9194	2.01794	1.50168	che-13	-0.0618056	0.725456	0.75416	0.206505	0.223923	0.249178	0.216823	0.201005	0.226331	N.A.
WBGene00000493	che-14	3.80529	4.20783	3.78836	3.99484	4.45484	4.83418	5.49307	6.04683	5.65813	5.25934	5.21515	5.37396	che-14	0.168005	0.190029	0.219791	0.543836	4.08669e-05	6.09161e-05	0.426965	0.0010215	0.00140443	N.A.
WBGene00000496	chs-1	356.544	348.763	340.987	30.3648	33.0272	30.707	20.9877	22.09	21.4736	19.7973	23.7996	23.6309	chs-1	-3.47574	4.99195e-47	1.67639e-44	-4.01877	1.55628e-47	4.6362e-45	-3.96503	1.60159e-47	4.35019e-45	N.A.
WBGene00000497	chs-2	8.29588	7.72398	7.69342	17.8693	16.6532	17.326	12.8101	9.40779	12.3344	12.1393	11.8244	12.958	chs-2	1.12882	3.83149e-15	1.06964e-14	0.530642	6.71263e-06	1.04671e-05	0.638543	1.48663e-07	2.52372e-07	Up.upon.vha-6 only
WBGene00000498	chk-1	61.3168	62.3156	62.3674	27.5451	29.5282	28.9349	26.8978	25.6708	24.6442	24.9139	24.1327	24.2017	chk-1	-1.11331	1.81366e-26	1.39228e-25	-1.2693	2.5425e-28	1.97893e-27	-1.34452	3.81558e-29	3.41443e-28	N.A.
WBGene00000499	chk-2	17.3133	19.1635	17.7613	5.73404	5.78845	6.43925	3.94866	3.59321	4.10692	3.97157	3.86314	4.02951	chk-2	-1.59506	1.44181e-24	8.7693e-24	-2.22002	1.33846e-27	9.52287e-27	-2.19154	1.59769e-27	1.15996e-26	N.A.
WBGene00000500	chn-1	67.335	66.7539	65.4579	49.4891	48.5272	49.3457	55.7792	53.907	53.4829	54.776	58.5201	51.9968	chn-1	-0.437331	2.19363e-12	5.18178e-12	-0.290529	6.9183e-08	1.19433e-07	-0.273333	2.42936e-07	4.07837e-07	N.A.
WBGene00000501	cho-1	3.18088	2.96699	2.36019	3.54383	3.02119	2.60283	2.70073	2.90342	3.74778	3.33912	2.61856	2.72751	cho-1	0.107513	0.493837	0.53253	0.133178	0.396388	0.4264	0.0326564	0.837308	0.853435	N.A.
WBGene00000502	chp-1	66.3926	64.4241	64.9113	41.0671	42.3978	38.0322	40.7034	38.7456	36.6346	37.5089	39.5372	40.0638	chp-1	-0.689294	7.55632e-19	2.70948e-18	-0.75495	3.64181e-20	1.28504e-19	-0.741466	6.63292e-20	2.30977e-19	N.A.
WBGene00000503	cht-1	54.5133	56.091	56.4185	2.65622	2.36708	2.55198	2.8013	2.35949	3.13434	2.28666	2.31504	1.98314	cht-1	-4.46407	9.17868e-32	1.46147e-30	-4.34117	6.88142e-32	8.61693e-31	-4.66811	2.5465e-31	3.04426e-30	N.A.
WBGene00000506	cic-1	24.9506	25.2059	25.9358	10.6745	9.55639	10.4926	16.3963	16.8126	17.7054	17.6532	17.368	18.1758	cic-1	-1.30988	3.2004e-25	2.10736e-24	-0.580168	3.88396e-14	9.31162e-14	-0.516432	1.10433e-12	2.44305e-12	N.A.
WBGene00000507	cit-1.1	61.1415	61.6142	61.2882	35.8683	33.7031	35.0492	34.2559	32.6877	32.4889	31.8727	34.4762	35.6587	cit-1.1	-0.815354	6.32211e-24	3.60399e-23	-0.888684	3.22981e-25	1.76128e-24	-0.85296	1.35586e-24	7.15915e-24	N.A.
WBGene00000508	cit-1.2	41.0387	39.8449	41.1754	49.2556	48.7375	47.8855	56.3481	57.3539	59.6281	56.778	57.4809	60.0723	cit-1.2	0.257256	1.51646e-06	2.586e-06	0.50572	1.54325e-14	3.77683e-14	0.513993	8.62739e-15	2.15277e-14	N.A.
WBGene00000509	cka-1	56.652	59.4579	57.2248	53.924	51.5926	54.4761	73.4687	74.6422	75.1856	73.1535	71.7575	70.1289	cka-1	-0.115644	0.00373282	0.00514517	0.365657	3.34207e-13	7.6198e-13	0.311144	4.86087e-11	9.85405e-11	N.A.
WBGene00000510	cka-2	10.1275	9.09693	10.3161	9.24276	9.40625	9.44367	9.07631	7.21697	7.47078	9.03024	7.94389	8.16914	cka-2	-0.0703478	0.41392	0.452774	-0.319317	0.000832306	0.0011444	-0.232474	0.0110866	0.0141621	N.A.
WBGene00000511	ckb-1	6.7388	6.72624	8.43139	13.3599	12.3344	12.3046	7.8148	7.83017	7.80039	8.85335	8.52385	7.72471	ckb-1	0.802687	1.87491e-10	3.95315e-10	0.107092	0.326655	0.355739	0.203219	0.0623959	0.0743326	N.A.
WBGene00000512	ckb-2	27.7231	26.5146	28.6666	64.5242	59.8154	63.99	212.444	227.002	213.168	184.759	164.798	171.53	ckb-2	1.18367	2.3091e-24	1.37622e-23	2.9768	3.14262e-43	2.93152e-41	2.65116	8.72752e-41	5.16658e-39	Up.upon.vha-6, 16, 19
WBGene00000514	ckb-4	10.8477	11.3934	12.2913	21.1246	19.0172	16.8509	34.0232	31.4797	31.5725	33.7785	33.3575	30.2107	ckb-4	0.718726	4.83027e-12	1.11756e-11	1.49218	1.02263e-24	5.29817e-24	1.49539	9.16834e-25	4.91979e-24	Up.upon.vha-16, 19
WBGene00000515	ckc-1	37.3951	40.2745	36.8524	28.2361	29.8123	28.4937	8.5625	9.44367	8.4735	10.0014	11.309	9.62314	ckc-1	-0.403473	7.25088e-09	1.39606e-08	-2.11331	3.20622e-29	2.81593e-28	-1.89082	3.81325e-28	2.98942e-27	N.A.
WBGene00000516	cki-1	10.521	10.7485	9.83384	26.7772	27.1347	26.7115	29.6586	32.9532	27.7673	32.3766	31.6329	29.614	cki-1	1.37507	4.66863e-23	2.41946e-22	1.53628	3.13921e-25	1.7144e-24	1.58975	6.35099e-26	3.84725e-25	Up.upon.vha-6, 16, 19
WBGene00000517	cki-2	60.4128	63.4848	66.0667	58.036	57.1904	58.5004	57.0686	56.1388	52.5797	58.4281	53.1431	57.0844	cki-2	-0.127966	0.00996104	0.0132615	-0.196311	0.000175689	0.000252096	-0.17178	0.000811211	0.00112283	N.A.
WBGene00000518	ckk-1	7.96798	6.94856	7.63261	9.61372	8.6955	9.27431	10.4926	9.72281	9.96346	9.61839	9.99914	9.85982	ckk-1	0.291809	0.00162667	0.00230244	0.422022	1.15813e-05	1.78062e-05	0.388656	4.42615e-05	6.60417e-05	N.A.
WBGene00000519	cku-70	57.9705	59.2744	56.4185	51.1863	52.4906	49.2862	80.3591	79.6872	78.9181	83.4543	82.4321	77.204	cku-70	-0.183307	1.75236e-05	2.81445e-05	0.460736	1.10635e-16	3.08303e-16	0.484636	1.65542e-17	4.89132e-17	N.A.
WBGene00000520	cku-80	55.8223	57.091	56.5696	33.1922	37.0257	35.5792	53.6378	52.8454	55.7891	55.1304	52.432	57.0206	cku-80	-0.681235	1.60295e-16	4.88155e-16	-0.0630266	0.209629	0.233934	-0.0430927	0.387575	0.419584	N.A.
WBGene00000521	cky-1	0.0925065	0.403651	0.222761	1.1554	0.830354	0.94966	0.838378	0.655331	0.919864	0.97544	0.698922	1.09653	cky-1	2.25882	1.14349e-06	1.96375e-06	1.97542	1.77171e-05	2.69485e-05	2.16388	2.92957e-06	4.65335e-06	Up.upon.vha-6, 16, 19
WBGene00000522	clc-1	17.5353	16.8059	17.8716	90.5388	82.1696	88.5428	149.785	162.535	150.23	171.818	186.6	165.671	clc-1	2.32222	6.29961e-35	1.63879e-33	3.14659	2.8694e-41	1.8402e-39	3.32601	1.96225e-42	1.5896e-40	Up.upon.vha-6, 16, 19
WBGene00000523	clc-2	4.98004	5.79834	5.83975	3.04767	2.88137	3.25219	4.26906	4.22909	3.80565	4.05671	3.88675	3.55651	clc-2	-0.853852	1.8136e-07	3.24397e-07	-0.431705	0.00146104	0.00197898	-0.52935	0.000181743	0.000262147	N.A.
WBGene00000524	clc-3	5.54529	5.17799	5.50113	4.32945	3.59067	3.79826	3.80529	4.13442	4.05671	4.17526	3.95489	3.64474	clc-3	-0.473201	0.000180523	0.000272563	-0.435745	0.000463223	0.000647327	-0.464021	0.000231538	0.000331744	N.A.
WBGene00000525	clc-4	1.6487	1.4906	1.41973	1.11708	0.711495	0.890669	0.51992	0.535399	0.485989	0.70869	0.726813	1.00668	clc-4	-0.76721	0.000753936	0.00109269	-1.56307	1.89175e-07	3.18917e-07	-0.916838	0.000135393	0.00019669	N.A.
WBGene00000526	clc-5	5.88442	7.079	7.83906	5.86228	5.37255	5.08398	6.79529	7.54982	7.37947	6.64408	7.80148	6.64366	clc-5	-0.34247	0.00166975	0.00236198	0.0713937	0.459149	0.489155	0.0256976	0.790751	0.810048	N.A.
WBGene00000527	cle-1	99.2029	96.5082	103.866	114.935	109.822	113.889	101.159	104.909	107.289	117.153	121.861	120.851	cle-1	0.177257	1.82719e-06	3.10044e-06	0.0651568	0.0520307	0.0622656	0.265	1.53402e-10	3.03063e-10	N.A.
WBGene00000528	clh-1	69.1743	66.9588	67.5242	163.221	161.586	160.292	114.341	121.642	117.646	124.754	119.31	126.161	clh-1	1.25222	9.66512e-35	2.45213e-33	0.795771	7.67715e-26	4.47591e-25	0.861981	2.29062e-27	1.63603e-26	Up.upon.vha-6 only
WBGene00000529	clh-2	5.03899	5.0951	3.93957	6.4794	5.96712	7.1766	6.41487	6.4246	5.54615	6.16838	5.98134	5.97665	clh-2	0.485064	2.54435e-05	4.05122e-05	0.391807	0.00052921	0.000736865	0.374604	0.000883885	0.0012215	N.A.
WBGene00000530	clh-3	47.825	47.2134	44.362	51.5697	54.1462	53.2216	43.6804	41.459	45.0577	39.7402	45.4671	42.0887	clh-3	0.18966	5.38913e-05	8.42117e-05	-0.0986546	0.0298956	0.0365363	-0.132558	0.00436871	0.005757	N.A.
WBGene00000531	clh-4	3.0343	3.24898	3.39145	4.17026	4.22979	3.82224	4.34708	5.13667	4.596	4.51005	4.32381	4.6461	clh-4	0.337404	0.0244557	0.0313765	0.539485	0.00039813	0.000558901	0.479521	0.00153402	0.00208456	N.A.
WBGene00000532	clh-5	102.647	102.671	100.44	64.1663	62.3256	61.7838	74.7841	77.2342	78.0947	76.8935	76.2383	74.5091	clh-5	-0.699658	2.30654e-24	1.37514e-23	-0.410203	5.28065e-16	1.41026e-15	-0.425687	1.49601e-16	4.13209e-16	N.A.
WBGene00000533	clh-6	44.1347	44.0859	42.5813	31.2473	31.7712	32.8033	31.8902	31.5486	32.3543	29.7007	30.1825	30.5516	clh-6	-0.449079	4.6312e-13	1.13808e-12	-0.449284	4.86275e-13	1.09624e-12	-0.532353	2.7555e-15	7.06471e-15	N.A.
WBGene00000534	cpi-2	104.388	110.583	109.018	144.361	139.211	141.458	365.016	387.44	375.188	348.763	373.517	331.98	cpi-2	0.391899	5.34384e-10	1.09973e-09	1.79932	2.13891e-36	5.41172e-35	1.70095	3.07318e-35	6.80595e-34	Up.upon.vha-16, 19
WBGene00000535	cpi-1	58.9281	60.5294	62.4776	26.7772	25.2457	26.6616	49.5135	51.8476	46.7484	46.1887	46.6424	40.777	cpi-1	-1.20935	9.85453e-25	6.10168e-24	-0.29762	5.22624e-07	8.62248e-07	-0.447658	4.13549e-11	8.41773e-11	N.A.
WBGene00000536	clk-1	25.2783	24.5644	26.2958	24.802	24.8836	23.7846	19.5873	21.5368	17.9045	22.536	20.699	20.01	clk-1	-0.0511672	0.411697	0.450557	-0.370735	8.25598e-07	1.34838e-06	-0.268885	0.000119475	0.000174044	N.A.
WBGene00000537	clk-2	54.2315	55.1676	53.1431	26.6245	26.8857	25.7959	27.2223	27.3522	27.0626	27.2506	28.7339	26.1811	clk-2	-1.03537	6.66414e-26	4.76076e-25	-0.993377	2.99938e-25	1.64095e-24	-0.985129	3.89136e-25	2.17075e-24	N.A.
WBGene00000539	cln-3.1	11.6515	12.6492	12.7264	8.88067	9.26986	8.90899	2.22837	2.01059	2.26994	2.31325	2.91449	2.30169	cln-3.1	-0.451501	6.50728e-08	1.19413e-07	-2.50892	1.18344e-25	6.7798e-25	-2.30583	3.41393e-25	1.91716e-24	N.A.
WBGene00000540	cln-3.2	14.5722	16.8059	16.1338	12.303	11.4213	13.0172	16.2665	14.85	14.8719	14.6403	14.2531	14.397	cln-3.2	-0.370336	1.18685e-05	1.92121e-05	-0.0457686	0.525865	0.555489	-0.131697	0.0759844	0.0897679	N.A.
WBGene00000541	cln-3.3	6.38324	6.22127	6.50468	5.24257	3.96146	4.83418	5.69339	5.45762	4.98742	5.08157	4.73742	5.26855	cln-3.3	-0.454472	0.000503863	0.000739363	-0.245755	0.0411202	0.0497049	-0.342005	0.00612742	0.00798909	N.A.
WBGene00000542	clp-1	165.504	158.978	161.799	251.091	256.62	248.088	238.781	238.781	248.22	240.387	246.907	238.125	clp-1	0.636262	4.81284e-26	3.49285e-25	0.5777	3.03181e-24	1.49886e-23	0.577037	3.15528e-24	1.60457e-23	N.A.
WBGene00000543	clp-2	63.3427	61.4875	57.7794	61.1675	63.2406	64.8488	98.1116	100.98	102.53	105.65	106.651	108.3	clp-2	0.0521734	0.173059	0.201418	0.724756	2.44457e-24	1.21964e-23	0.812953	1.66514e-26	1.07686e-25	N.A.
WBGene00000544	clp-3	4.782	4.76804	6.19835	23.8127	21.3546	21.2932	15.6666	16.053	17.3987	13.9865	16.4494	18.222	clp-3	2.08674	8.68968e-24	4.88431e-23	1.65106	2.94925e-19	9.74467e-19	1.63041	4.98834e-19	1.63272e-18	Up.upon.vha-6, 16, 19
WBGene00000545	clp-4	40.5336	41.2813	39.2857	53.0314	53.1734	55.0848	135.42	139.389	135.234	124.568	121.275	122.108	clp-4	0.413505	1.51617e-14	4.05967e-14	1.75971	6.39492e-42	4.59588e-40	1.6035	5.476e-40	2.76344e-38	Up.upon.vha-16, 19
WBGene00000546	clp-6	11.8065	11.8337	12.5749	43.4088	44.3585	41.1537	35.171	34.5269	34.0148	41.1235	41.0998	39.1805	clp-6	1.83179	1.74311e-29	1.99971e-28	1.51844	1.22304e-25	6.98937e-25	1.74544	1.78145e-28	1.45333e-27	Up.upon.vha-6, 16, 19
WBGene00000547	clp-7	36.9411	38.792	39.1186	48.5754	46.8393	48.093	56.9626	57.5212	61.1128	51.8	47.9813	51.146	clp-7	0.321672	2.20735e-09	4.38055e-09	0.612298	1.15021e-18	3.64335e-18	0.393787	7.02755e-12	1.49143e-11	N.A.
WBGene00000548	clr-1	145.487	143.01	143.109	100.627	99.2562	100.277	106.033	103.986	112.219	106.24	106.821	110.642	clr-1	-0.523968	4.42622e-21	1.90742e-20	-0.422296	1.1671e-17	3.4562e-17	-0.415234	2.09195e-17	6.13404e-17	N.A.
WBGene00000549	cls-2	72.6162	72.4433	75.1856	75.8784	73.307	75.9681	121.304	114.865	117.571	109.628	103.189	109.923	cls-2	0.031825	0.365467	0.403888	0.683437	1.33847e-24	6.85566e-24	0.550894	1.02787e-20	3.79922e-20	N.A.
WBGene00000550	clu-1	292.698	293.761	275.219	217.15	219.692	218.525	89.6163	90.4955	96.6098	102.622	107.702	107.429	clu-1	-0.394243	2.86138e-16	8.57255e-16	-1.63889	5.95656e-40	2.8502e-38	-1.43898	7.71035e-38	2.60348e-36	N.A.
WBGene00000551	clx-1	0.0302716	0.0302716	0.02949	0.396043	0.542725	0.51842	0.30205	0.111718	0.240318	0.0860715	0.147618	0.109487	clx-1	4.0032	2.75079e-08	5.13255e-08	2.74284	8.71758e-05	0.000127505	1.89515	0.00721463	0.00934658	Up.upon.vha-6, 16, 19
WBGene00000552	cmd-1	434.281	428.304	434.281	562.36	564.937	567.347	640.153	643.381	617.327	589.963	617.327	621.08	cmd-1	0.385975	1.08533e-12	2.61084e-12	0.551406	4.21185e-18	1.28562e-17	0.495179	2.28764e-16	6.24301e-16	N.A.
WBGene00000553	cmk-1	7.89697	6.27789	6.0574	7.38757	7.35842	6.84851	8.51989	8.79326	8.87791	7.79719	6.75322	7.56032	cmk-1	0.103161	0.308396	0.344819	0.382225	0.000255105	0.000362557	0.135434	0.181422	0.205474	N.A.
WBGene00000554	cnb-1	36.1377	34.7257	37.3316	85.1297	86.1571	84.602	85.3175	91.6554	87.5343	84.9023	81.8383	87.141	cnb-1	1.2425	7.42243e-32	1.20362e-30	1.28971	1.3487e-32	1.89146e-31	1.23071	1.18974e-31	1.48677e-30	Up.upon.vha-6, 16, 19
WBGene00000555	cnc-1	0.0302716	0.0302716	0.02949	0.021829	0.021829	0.0209891	0.51992	0.423349	0.423685	0.111718	0.147618	0.146038	cnc-1	-0.478005	0.586936	0.623459	3.91747	4.7637e-07	7.87203e-07	2.15918	0.00520518	0.00682083	Up.upon.vha-16, 19
WBGene00000556	cnc-2	0.272106	0.216921	0.33976	0.116295	0.112617	0.0860715	2.22837	2.23488	2.14193	0.70869	0.633884	0.767754	cnc-2	-1.38413	0.00837902	0.0112324	3.01851	1.01409e-12	2.24287e-12	1.3683	0.000287451	0.00040963	Up.upon.vha-16, 19
WBGene00000557	cnc-3	3.80529	3.99484	3.05325	1.55554	1.86044	2.36483	3.65354	5.18644	3.80565	3.22505	3.37095	3.21888	cnc-3	-0.920822	1.95947e-06	3.31909e-06	0.211789	0.125793	0.144256	-0.136038	0.349904	0.38126	N.A.
WBGene00000558	cnc-4	1.03719	2.5828	2.05783	6.17626	5.52478	5.42471	97.0881	96.885	87.3051	39.1119	43.3215	37.7536	cnc-4	1.69031	6.13769e-09	1.18593e-08	5.72868	9.10672e-30	8.51651e-29	4.50122	3.72956e-25	2.08552e-24	Up.upon.vha-6, 16, 19
WBGene00000560	cnc-6	0.0925065	0.0986294	0.0959023	0.211501	0.211501	0.0496684	2.66509	2.17526	1.84919	0.868791	1.72261	1.65635	cnc-6	0.448345	0.491444	0.530165	4.5267	7.24022e-12	1.53497e-11	3.82252	1.37595e-09	2.58192e-09	Up.upon.vha-16, 19
WBGene00000561	cnd-1	1.3495	1.33566	1.89663	0.211501	0.175655	0.365842	0.143957	0.145167	0.145167	0.144301	0.114679	0.109487	cnd-1	-2.658	1.21381e-08	2.31053e-08	-3.37908	1.65557e-09	3.10031e-09	-3.62692	1.01152e-09	1.91031e-09	N.A.
WBGene00000562	cng-1	8.40972	7.20787	7.57708	2.0638	3.02119	2.24039	7.95497	6.88137	7.64238	3.8491	4.73742	3.94561	cng-1	-1.67973	1.79706e-14	4.7882e-14	-0.0450096	0.675948	0.700997	-0.891624	7.29022e-09	1.317e-08	N.A.
WBGene00000563	cng-3	0.396043	0.216921	0.33976	0.459575	0.211501	0.51842	0.240318	0.208985	0.240318	0.240318	0.339423	0.423013	cng-3	0.262423	0.499962	0.538286	-0.424746	0.323839	0.352859	0.0803855	0.840082	0.855836	N.A.
WBGene00000564	cnk-1	76.3871	76.3568	78.0947	49.4891	53.1734	54.0265	51.7337	51.0734	52.1129	53.1049	53.0841	54.4857	cnk-1	-0.559937	4.13981e-17	1.31356e-16	-0.575321	1.7589e-17	5.14034e-17	-0.522756	4.2308e-16	1.13695e-15	N.A.
WBGene00000565	cnt-1	54.2315	54.3351	53.5224	51.3675	52.1805	51.1376	78.7987	79.9021	78.2119	79.7865	79.8188	81.3346	cnt-1	-0.0674744	0.0845183	0.10262	0.547539	2.48386e-19	8.25718e-19	0.571857	4.36171e-20	1.54301e-19	N.A.
WBGene00000566	cnt-2	60.0095	60.7747	58.6622	56.3696	52.6878	54.7099	62.0872	57.6667	60.9425	56.778	59.6545	58.2827	cnt-2	-0.132317	0.000574639	0.000839217	0.0094353	0.78996	0.807357	-0.038711	0.279642	0.309003	N.A.
WBGene00000567	cnx-1	245.064	245.911	233.618	194.206	195.772	195.985	278.235	272.819	292.698	282.909	278.235	288.103	cnx-1	-0.305996	6.19442e-13	1.51038e-12	0.219399	2.87069e-09	5.31014e-09	0.229251	9.15063e-10	1.73239e-09	N.A.
WBGene00000583	cof-2	1.808	1.33566	1.58572	2.15195	1.95839	2.36483	1.73016	1.53683	2.37946	1.30967	1.96403	2.15354	cof-2	0.459879	0.0233487	0.0300293	0.241516	0.240489	0.266361	0.177384	0.391611	0.423556	N.A.
WBGene00000584	cog-1	3.87135	3.31751	3.87092	3.81216	4.6566	4.51152	3.49802	3.73975	3.69562	3.59321	3.00235	3.91879	cog-1	0.229312	0.0552521	0.068371	-0.0133807	0.912839	0.920766	-0.0778193	0.529679	0.560415	N.A.
WBGene00000585	cogc-2	96.0956	99.8693	93.8236	73.9362	74.8504	69.628	79.0321	80.7419	77.6905	81.9644	87.9299	83.7501	cogc-2	-0.408173	9.65458e-14	2.4681e-13	-0.287003	1.90615e-09	3.55982e-09	-0.192367	7.36727e-06	1.14386e-05	N.A.
WBGene00000591	coh-1	42.8906	41.2813	39.8646	20.3991	19.3126	21.5239	44.6602	43.1616	45.2033	41.8591	41.7839	46.3838	coh-1	-1.01915	5.06435e-21	2.17228e-20	0.101262	0.0555279	0.0662319	0.0669253	0.202079	0.227488	N.A.
WBGene00000592	coh-3	45.5638	43.9428	45.6143	37.7996	36.7188	35.2723	34.1901	32.2069	30.9959	31.5152	33.5489	32.327	coh-3	-0.299847	8.73788e-09	1.67645e-08	-0.473364	3.97291e-14	9.52116e-14	-0.472663	4.09124e-14	9.79332e-14	N.A.
WBGene00000593	col-2	38.4105	39.8449	36.8524	47.0911	43.038	44.9816	7.61849	7.78793	7.77712	14.3024	15.4563	15.1515	col-2	0.230882	0.00338084	0.00467326	-2.31117	1.3913e-23	6.44367e-23	-1.35796	3.07751e-18	9.54681e-18	N.A.
WBGene00000594	col-3	4.71046	3.6931	4.56045	19.1732	15.62	18.1395	8.6967	10.8562	9.91743	13.6904	8.86728	11.4522	col-3	2.0325	7.75609e-17	2.41251e-16	1.1871	7.96246e-09	1.43901e-08	1.37725	1.03879e-10	2.06818e-10	Up.upon.vha-6, 16, 19
WBGene00000596	col-7	1.03719	0.951664	1.50134	3.365	3.16483	2.79218	0.999444	1.29503	0.802714	1.43494	1.53234	1.47056	col-7	1.44259	2.80813e-09	5.54066e-09	-0.170474	0.490268	0.519938	0.375524	0.0996708	0.116205	Up.upon.vha-6 only
WBGene00000597	col-8	1239.82	1359.33	1261.45	767.813	744.1	732.245	381.065	432.959	409.083	515.435	545.173	508.962	col-8	-0.781767	4.74339e-25	3.04944e-24	-1.65905	7.58609e-38	2.4976e-36	-1.29795	1.05066e-33	1.80855e-32	N.A.
WBGene00000599	col-10	21.6917	17.4389	20.5105	179.355	167.027	178.602	134.125	145.067	135.299	139.389	123.314	134.125	col-10	3.14319	1.13127e-36	3.92755e-35	2.80213	2.74263e-34	5.00063e-33	2.73834	8.14896e-34	1.43344e-32	Up.upon.vha-6, 16, 19
WBGene00000601	col-12	29.0787	27.9276	33.7828	152.654	146.766	133.883	63.2895	62.7633	65.2684	86.6521	81.8766	83.9448	col-12	2.25765	4.60216e-33	8.94758e-32	1.08022	9.28239e-19	2.95647e-18	1.48018	1.31222e-24	6.93268e-24	Up.upon.vha-6, 16, 19
WBGene00000602	col-13	7.05123	6.34847	5.90913	51.5697	51.5926	52.2358	17.7008	19.4707	17.7054	27.6713	25.6205	24.6898	col-13	3.01229	1.04354e-28	1.081e-27	1.50917	1.71381e-15	4.43395e-15	2.01593	1.02119e-20	3.7753e-20	Up.upon.vha-6, 16, 19
WBGene00000603	col-14	29.0099	29.8032	32.1624	264.008	257.459	264.652	316.53	321.061	323.229	262.809	236.25	255.123	col-14	3.11254	2.32695e-43	3.28082e-41	3.40212	3.00351e-45	4.42734e-43	3.05139	6.23179e-43	5.64222e-41	Up.upon.vha-6, 16, 19
WBGene00000606	col-17	26.6096	27.4978	29.4146	152.207	144.621	148.619	114.424	123.717	114.29	130.661	121.966	126.347	col-17	2.41604	7.38712e-38	3.25633e-36	2.07744	1.0316e-34	2.00143e-33	2.18264	9.73189e-36	2.32233e-34	Up.upon.vha-6, 16, 19
WBGene00000608	col-19	899.159	978.466	978.466	1054.76	1033.1	1028.18	412.163	459.537	429.5	718.754	767.813	741.086	col-19	0.126742	0.00284519	0.00395683	-1.13448	9.22303e-29	7.58795e-28	-0.357896	3.98136e-11	8.11295e-11	N.A.
WBGene00000609	col-20	1028.18	1067.86	1078.18	961.792	956.139	950.636	449.845	501.051	464.697	747.545	794.11	750.325	col-20	-0.145775	0.000192696	0.000290491	-1.16615	1.27798e-31	1.53374e-30	-0.47006	1.22409e-16	3.40241e-16	N.A.
WBGene00000610	col-33	0.532178	0.0986294	0.33976	1.90418	1.86044	2.10164	2.08984	1.85202	2.48359	2.10657	1.75078	1.90724	col-33	2.90172	7.26577e-10	1.48302e-09	3.02466	2.09174e-10	4.09611e-10	2.8745	9.74512e-10	1.8423e-09	Up.upon.vha-6, 16, 19
WBGene00000611	col-34	26.5614	26.4564	26.2163	57.8325	55.6504	57.3459	43.8643	48.6126	44.7776	48.6065	46.6424	47.7352	col-34	1.10817	2.62024e-21	1.15338e-20	0.791263	1.92724e-15	4.96946e-15	0.851481	1.20276e-16	3.34764e-16	Up.upon.vha-6 only
WBGene00000613	col-36	11.5528	13.9332	13.61	6.76318	9.26986	8.29267	2.44366	2.88092	2.20759	4.3531	4.2153	3.64474	col-36	-0.69161	5.36811e-11	1.16618e-10	-2.37964	1.26663e-23	5.88839e-23	-1.67783	7.2608e-21	2.71857e-20	N.A.
WBGene00000614	col-37	0.211501	0.162122	0.162898	0.689018	0.542725	0.365842	0.30205	0.398726	0.332335	0.111718	0.27481	0.241761	col-37	1.53803	0.00538386	0.00732684	0.94698	0.0971226	0.112708	0.136379	0.8252	0.842767	Up.upon.vha-6 only
WBGene00000615	col-38	21.5368	20.4594	21.8303	281.299	273.96	287.081	219.692	242.185	219.573	290.352	259.687	262.809	col-38	3.72248	1.33369e-35	3.85498e-34	3.41541	8.2501e-34	1.38527e-32	3.66952	2.67895e-35	6.00487e-34	Up.upon.vha-6, 16, 19
WBGene00000616	col-39	148.663	152.109	169.251	555.921	526.845	530.371	271.623	285.951	279.931	375.945	348.763	365.016	col-39	1.78102	1.2906e-33	2.74972e-32	0.835427	3.63048e-19	1.19145e-18	1.21486	5.2974e-26	3.23769e-25	Up.upon.vha-6, 19
WBGene00000617	col-40	59.7016	65.6979	65.9953	104.337	100.44	93.7288	59.7111	59.7497	62.6764	75.0245	70.1	72.5132	col-40	0.641371	2.33915e-11	5.18594e-11	-0.0703177	0.369699	0.399505	0.186406	0.0175839	0.0220875	N.A.
WBGene00000618	col-41	3.87135	3.39628	4.42838	15.4128	12.4274	12.0817	11.1824	9.53047	10.8306	9.24973	9.06214	8.43287	col-41	1.77104	8.19306e-15	2.23312e-14	1.43648	1.47111e-11	3.06052e-11	1.20069	3.42507e-09	6.28776e-09	Up.upon.vha-6, 16, 19
WBGene00000620	col-43	55.8223	61.6779	63.8038	87.4495	85.9318	85.4707	68.8979	71.1802	65.5961	74.94	65.8982	71.5781	col-43	0.516007	3.30171e-12	7.71737e-12	0.183489	0.00219561	0.00294096	0.228843	0.000187506	0.000270248	N.A.
WBGene00000621	col-44	3.31551	4.84317	4.63899	2.30258	1.75008	1.8356	2.08984	2.72821	2.67354	2.03219	1.43329	1.76567	col-44	-1.11045	1.10332e-08	2.1052e-08	-0.762558	5.27017e-06	8.26807e-06	-1.2851	8.741e-10	1.65603e-09	N.A.
WBGene00000622	col-45	20.6022	22.4405	23.1493	14.1616	13.266	13.1015	9.59894	8.21495	10.3275	11.042	11.6141	11.8522	col-45	-0.70673	1.9165e-09	3.81607e-09	-1.23863	2.19539e-15	5.6459e-15	-0.938544	2.41839e-12	5.25934e-12	N.A.
WBGene00000623	col-46	0.742666	0.819547	0.403281	2.43452	1.95839	2.84896	2.8013	3.12289	2.90945	3.70534	2.97155	3.43345	col-46	1.92948	2.11813e-08	3.97742e-08	2.23158	3.35247e-10	6.50012e-10	2.42189	2.47444e-11	5.09225e-11	Up.upon.vha-6, 16, 19
WBGene00000624	col-47	0.272106	0.0986294	0.222761	0.716908	0.396988	0.51842	0.489097	0.591537	0.516854	0.70869	0.633884	0.573158	col-47	1.5417	0.000620689	0.000904182	1.54823	0.000596426	0.000828021	1.8095	6.12366e-05	9.06863e-05	Up.upon.vha-6, 16, 19
WBGene00000625	col-48	8.51604	8.52064	8.71324	77.2887	76.0454	77.3055	121.938	124.443	114.044	89.8097	80.6197	85.5341	col-48	3.16306	4.96088e-35	1.3146e-33	3.80616	7.43833e-39	2.95454e-37	3.31202	5.58265e-36	1.40863e-34	Up.upon.vha-6, 16, 19
WBGene00000626	col-49	14.7998	13.5236	14.6292	210.165	200.192	206.216	116.057	130.184	122.221	159.496	151.761	152.555	col-49	3.84431	1.25249e-39	7.81537e-38	3.10027	3.61694e-35	7.54857e-34	3.43351	2.79952e-37	8.63223e-36	Up.upon.vha-6, 16, 19
WBGene00000627	col-50	0.333991	0.403651	0.403281	2.74843	2.42569	1.93547	1.03257	1.43572	1.26694	1.45831	1.72261	1.47056	col-50	2.63043	5.41456e-12	1.24806e-11	1.70377	1.15655e-06	1.87447e-06	2.02882	1.59068e-08	2.82717e-08	Up.upon.vha-6, 16, 19
WBGene00000628	col-51	1.96954	2.19051	2.43017	2.43452	2.20723	2.20887	1.56504	1.20366	1.97201	1.53824	1.69015	1.52583	col-51	0.059839	0.757744	0.783756	-0.498745	0.0247438	0.0305085	-0.467266	0.0335883	0.0410872	N.A.
WBGene00000629	col-52	0.333991	0.162122	0.0959023	0.298924	0.300611	0.211501	0.143957	0.208985	0.145167	0.211501	0.27481	0.146038	col-52	0.623266	0.359803	0.398128	-0.0839262	0.909597	0.917696	0.235427	0.740335	0.763824	N.A.
WBGene00000630	col-53	3.10443	2.41717	2.66986	1.73096	1.86044	1.78019	2.033	1.64417	1.941	1.979	2.25774	1.90724	col-53	-0.601813	0.000476386	0.000700378	-0.542379	0.00130804	0.00177683	-0.411259	0.0104736	0.0134059	N.A.
WBGene00000631	col-54	1.72735	1.88722	1.03719	8.55972	8.99222	6.72834	3.88675	3.46601	3.16746	5.44094	4.38983	4.75282	col-54	2.41925	2.97029e-18	1.02105e-17	1.21864	5.42536e-08	9.41612e-08	1.68938	3.06026e-12	6.62249e-12	Up.upon.vha-6, 16, 19
WBGene00000633	col-56	0.0925065	0.0986294	0.02949	0.332997	0.175655	0.337458	0.338353	0.27257	0.171229	0.211501	0.339423	0.175655	col-56	2.06493	0.00276948	0.00385648	1.95745	0.00470541	0.00615371	1.84932	0.00775505	0.0100249	Up.upon.vha-6, 16, 19
WBGene00000634	col-58	1.3495	2.19051	2.36019	17.4794	17.3545	15.7329	13.7181	13.0152	12.8196	15.6907	11.9418	15.4469	col-58	3.13975	2.2044e-21	9.79676e-21	2.78632	3.78007e-19	1.23835e-18	2.89934	6.94803e-20	2.41494e-19	Up.upon.vha-6, 16, 19
WBGene00000636	col-60	9.79008	8.80993	8.2919	121.642	113.193	115.462	49.3407	50.406	50.3065	80.3781	67.3883	72.2219	col-60	3.70597	2.01025e-37	8.23265e-36	2.48347	3.80912e-29	3.29993e-28	3.03171	2.85798e-33	4.56634e-32	Up.upon.vha-6, 16, 19
WBGene00000637	col-61	0.815057	0.680964	0.753384	3.04767	3.26527	3.10044	2.70073	1.72874	2.32317	2.67434	2.28711	2.05575	col-61	2.0684	7.11976e-12	1.63073e-11	1.56548	3.20081e-08	5.61913e-08	1.63674	9.67031e-09	1.73813e-08	Up.upon.vha-6, 16, 19
WBGene00000638	col-62	10.4172	9.15106	10.5064	56.9358	52.4371	57.6761	14.4785	15.926	13.9227	23.999	24.2903	23.8295	col-62	2.47523	1.01068e-33	2.18585e-32	0.560189	4.70929e-08	8.19413e-08	1.26464	3.67558e-20	1.30629e-19	Up.upon.vha-6, 19
WBGene00000639	col-63	13.0794	11.2426	12.1663	166.36	154.216	156.781	89.5614	96.8042	94.4791	129.057	122.675	127.542	col-63	3.71151	5.24039e-37	1.96728e-35	2.94624	2.96431e-32	3.92197e-31	3.38012	4.44635e-35	9.58274e-34	Up.upon.vha-6, 16, 19
WBGene00000640	col-64	0.742666	0.473903	0.403281	0.425525	0.685113	0.337458	0.398726	0.240318	0.332335	0.298924	0.369732	0.548279	col-64	-0.17659	0.629279	0.663477	-0.719284	0.077346	0.0908189	-0.409715	0.283929	0.313478	N.A.
WBGene00000641	col-65	13.677	13.5236	14.1594	111.8	99.7372	99.6838	55.2261	59.4406	58.578	80.1454	63.7374	77.8832	col-65	2.90981	2.93155e-28	2.85881e-27	2.06611	1.57337e-21	6.14381e-21	2.41578	1.47582e-24	7.77033e-24	Up.upon.vha-6, 16, 19
WBGene00000642	col-66	17.5353	16.2133	16.7039	17.9676	16.1393	14.6202	10.116	8.97051	9.77726	11.7386	11.0681	10.6645	col-66	-0.0545687	0.599774	0.635415	-0.806808	1.63315e-08	2.90796e-08	-0.5924	4.03826e-06	6.36025e-06	N.A.
WBGene00000644	col-68	1.49361	1.72874	0.968863	1.97201	1.38598	1.6344	1.35162	2.27323	1.97201	1.79504	1.82843	1.78958	col-68	0.278393	0.246807	0.280645	0.425281	0.0739136	0.0870154	0.410037	0.0850149	0.099849	N.A.
WBGene00000645	col-69	0.460357	0.338353	0.162898	2.57092	2.29753	2.04433	1.9987	1.75342	1.57946	2.05412	1.85604	2.15354	col-69	2.96417	5.98456e-11	1.29675e-10	2.5889	3.67805e-09	6.75688e-09	2.77869	4.55191e-10	8.75129e-10	Up.upon.vha-6, 16, 19
WBGene00000646	H17B01.2	1.11013	1.81249	1.03719	5.34324	4.8486	5.02383	3.05669	2.41302	2.90945	3.37387	2.81418	3.50422	H17B01.2	1.98743	2.12043e-11	4.71234e-11	1.12052	3.40772e-05	5.10053e-05	1.33158	1.23601e-06	1.99993e-06	Up.upon.vha-6, 16, 19
WBGene00000647	col-71	20.4125	20.5416	21.1934	306.774	300.194	308.394	213.639	222.681	221.91	257.459	231.957	251.091	col-71	3.88069	1.10858e-33	2.38643e-32	3.4048	5.44723e-31	5.97804e-30	3.57357	5.5737e-32	7.30115e-31	Up.upon.vha-6, 16, 19
WBGene00000648	col-72	0.152226	0.162122	0.162898	0.357767	0.211501	0.27481	0.27257	0.27257	0.458111	0.271643	0.241761	0.146038	col-72	0.790299	0.113873	0.135947	1.02745	0.0372222	0.0451634	0.418102	0.418262	0.449982	Up.upon.vha-16 only
WBGene00000649	col-73	75.798	71.6449	76.2383	490.576	460.744	459.537	436.709	450.992	447.484	485.888	455.358	477.26	col-73	2.65696	8.85031e-39	4.65713e-37	2.57797	3.96095e-38	1.39085e-36	2.6649	7.78619e-39	3.14685e-37	Up.upon.vha-6, 16, 19
WBGene00000650	col-74	2.12029	1.41596	2.13299	0.271643	0.271643	0.30205	0.464535	0.240318	0.332335	0.604072	0.425064	0.335764	col-74	-2.72212	6.5511e-10	1.34063e-09	-2.47729	1.87834e-09	3.5093e-09	-2.07152	1.44498e-08	2.57415e-08	N.A.
WBGene00000651	col-75	0.152226	0.216921	0.162898	0.396043	0.60579	0.488127	0.398726	0.27257	0.332335	0.357767	0.241761	0.396043	col-75	1.48148	0.00146332	0.00207808	0.915642	0.0543723	0.0649205	0.890478	0.0616607	0.0734994	Up.upon.vha-6 only
WBGene00000652	col-76	26.2994	26.2209	26.569	40.0581	40.3007	40.4281	7.58023	7.98171	7.13589	6.88212	5.73362	6.14295	col-76	0.610929	2.42661e-17	7.83696e-17	-1.80242	5.9867e-29	5.04215e-28	-2.07995	2.32678e-30	2.43764e-29	N.A.
WBGene00000653	col-77	19.818	20.7157	21.2564	328.765	315.249	325.404	167.261	177.746	170.017	254.407	222.921	236.25	col-77	3.97209	1.35507e-41	1.22687e-39	3.05937	4.04242e-36	9.77272e-35	3.52818	4.26976e-39	1.81293e-37	Up.upon.vha-6, 16, 19
WBGene00000655	col-79	1.18035	1.33566	1.11229	10.1275	10.4902	9.79718	7.31637	6.83165	7.88494	9.03024	8.90523	8.63608	col-79	3.07102	2.36423e-22	1.14853e-21	2.604	3.14781e-19	1.03785e-18	2.87642	4.26744e-21	1.62381e-20	Up.upon.vha-6, 16, 19
WBGene00000656	col-80	1010.12	1078.18	1046	1152.72	1140.11	1113.64	435.49	496.056	456.911	741.086	755.896	771.141	col-80	0.120505	0.0139997	0.0183816	-1.17622	1.83473e-26	1.14061e-25	-0.466319	2.21795e-12	4.83597e-12	N.A.
WBGene00000657	col-81	212.228	227.002	235.985	910.213	871.851	894.123	241.486	261.68	246.907	417.155	411.033	418.008	col-81	1.98795	1.67942e-35	4.77948e-34	0.152277	0.0132645	0.0167541	0.885487	7.28478e-20	2.52628e-19	Up.upon.vha-6 only
WBGene00000658	col-83	0.532178	0.338353	0.162898	0.425525	0.542725	0.488127	0.30205	0.240318	0.145167	0.332997	0.175655	0.364182	col-83	0.646656	0.110224	0.131837	-0.493394	0.294222	0.322318	-0.154363	0.728786	0.752792	N.A.
WBGene00000659	col-84	0.742666	0.752667	0.753384	0.716908	1.41596	1.37204	0.30205	0.622652	0.626061	0.684372	0.550857	0.48667	col-84	0.575194	0.102461	0.123006	-0.612427	0.153157	0.173856	-0.399529	0.329544	0.360414	N.A.
WBGene00000660	col-85	9.42475	9.61839	10.9172	8.81425	7.70423	9.15818	3.05669	3.07506	3.31785	4.01621	3.74587	4.19087	col-85	-0.223324	0.0177966	0.0231172	-1.6625	2.41147e-17	6.96916e-17	-1.32398	3.65879e-15	9.31337e-15	N.A.
WBGene00000661	col-86	0.0302716	0.0986294	0.282607	0.0860715	0.146915	0.211501	0.240318	0.33976	0.111718	0.298924	0.241761	0.175655	col-86	0.555899	0.497694	0.536125	1.1458	0.142284	0.162192	1.30491	0.0910202	0.106611	N.A.
WBGene00000662	col-87	0.333991	0.403651	0.222761	0.516854	0.570302	0.550086	0.426977	0.655331	0.458111	0.516854	0.493705	0.396043	col-87	0.810601	0.0344168	0.0435039	0.697689	0.0710783	0.0838324	0.583211	0.13451	0.154627	N.A.
WBGene00000663	col-88	62.8821	64.2384	66.2143	180.635	165.504	171.955	52.8849	58.141	54.5802	90.1243	89.3701	88.5216	col-88	1.42153	1.41807e-28	1.44546e-27	-0.224101	0.000856684	0.00117695	0.471527	3.01631e-10	5.85079e-10	Up.upon.vha-6 only
WBGene00000664	col-89	1.96954	2.41717	2.21834	7.88494	7.31818	7.09783	13.9151	17.6052	15.8321	11.0793	8.82737	9.30315	col-89	1.75919	5.7233e-14	1.48205e-13	2.84038	1.39654e-22	5.91743e-22	2.14309	2.57296e-17	7.50042e-17	Up.upon.vha-6, 16, 19
WBGene00000665	col-90	8.29588	8.33089	8.6687	48.093	41.1688	43.3578	74.4802	82.3034	75.8556	59.4906	61.5071	58.0688	col-90	2.38762	6.36199e-27	5.15151e-26	3.20011	6.35989e-33	9.41084e-32	2.82345	2.40554e-30	2.51588e-29	Up.upon.vha-6, 16, 19
WBGene00000666	col-91	9.79008	10.4401	10.2248	93.5289	84.5155	93.5491	41.8107	40.7116	40.6299	57.7689	51.9148	53.5134	col-91	3.1556	4.09761e-34	9.47219e-33	2.0161	6.23199e-25	3.30192e-24	2.42096	1.20742e-28	1.0041e-27	Up.upon.vha-6, 16, 19
WBGene00000667	col-92	25.8509	24.9461	25.6838	140.637	135.339	131.946	46.7255	53.0503	51.6546	80.9782	77.0936	78.0202	col-92	2.4148	1.09904e-35	3.202e-34	0.983573	4.12998e-18	1.26209e-17	1.62604	1.32613e-27	9.72358e-27	Up.upon.vha-6, 19
WBGene00000668	col-93	834.904	877.23	899.159	899.159	841.497	877.23	266.659	314.088	282.436	508.962	510.531	520.421	col-93	0.00380138	0.929181	0.937915	-1.59964	1.45743e-33	2.35716e-32	-0.76128	2.99927e-21	1.15602e-20	N.A.
WBGene00000669	col-94	31.2666	33.2192	32.8374	111.905	113.789	115.594	59.1831	68.926	60.1446	86.1934	83.762	84.4602	col-94	1.81052	1.69683e-31	2.60736e-30	0.948946	4.64122e-19	1.51081e-18	1.38675	3.70189e-26	2.30371e-25	Up.upon.vha-6, 19
WBGene00000670	col-95	171.465	180.351	180.351	103.786	97.2295	99.5642	116.713	124.249	116.317	117.415	103.845	119.225	col-95	-0.824237	2.26264e-16	6.82414e-16	-0.575076	1.39021e-11	2.89581e-11	-0.646561	4.70999e-13	1.06103e-12	N.A.
WBGene00000671	col-96	78.8167	78.527	87.4711	133.919	132.094	119.376	80.076	88.9665	77.5959	96.1425	90.5172	93.7985	col-96	0.654629	6.80056e-13	1.6538e-12	0.0100898	0.88509	0.895367	0.197537	0.00587108	0.00766353	N.A.
WBGene00000672	col-97	15.0967	14.3577	14.5766	192.49	182.053	191.089	199.437	198.902	205.021	169.021	151.866	162.828	col-97	3.68313	1.10057e-39	6.93772e-38	3.7766	3.35458e-40	1.72108e-38	3.45647	2.32522e-38	8.4541e-37	Up.upon.vha-6, 16, 19
WBGene00000673	col-98	487.411	518.828	515.435	484.604	474.312	480.413	409.083	449.845	443.785	458.101	477.26	464.697	col-98	-0.0797423	0.144012	0.169615	-0.224799	0.000146082	0.000210561	-0.119809	0.0309972	0.0380436	N.A.
WBGene00000674	col-99	9.73883	8.70461	9.22695	6.76318	6.03671	7.21697	5.52173	5.18644	5.65813	4.63121	5.60041	4.82591	col-99	-0.469566	9.13279e-06	1.48803e-05	-0.757095	1.294e-09	2.43508e-09	-0.881329	4.20864e-11	8.56286e-11	N.A.
WBGene00000675	col-101	755.896	847.363	785.796	129.581	130.333	136.949	51.1187	56.2054	54.9201	57.8255	70.6838	60.7277	col-101	-2.58854	2.38958e-43	3.33484e-41	-3.8797	4.89936e-48	1.58756e-45	-3.66193	1.3739e-47	3.90399e-45	N.A.
WBGene00000676	col-102	0.532178	0.278015	0.824973	1.59768	1.66852	1.8356	1.53311	1.77775	1.38534	1.89209	1.72261	1.87946	col-102	1.77546	8.66486e-08	1.58033e-07	1.65079	5.0941e-07	8.40898e-07	1.88356	1.90642e-08	3.37858e-08	Up.upon.vha-6, 16, 19
WBGene00000677	col-103	300.645	319.405	315.927	317.415	314.088	305.241	228.134	244.888	247.231	261.428	271.623	269.639	col-103	0.00149791	0.986443	0.988477	-0.37836	0.000122495	0.00017752	-0.221322	0.0166829	0.0209957	N.A.
WBGene00000678	col-104	14.9317	12.7335	16.6532	134.125	128.358	127.927	118.871	125.61	118.061	117.748	104.957	114.07	col-104	3.14745	3.07444e-33	6.12567e-32	3.04039	1.59271e-32	2.20354e-31	2.93292	8.63856e-32	1.09886e-30	Up.upon.vha-6, 16, 19
WBGene00000679	col-105	0.152226	0.0302716	0.02949	0.271643	0.271643	0.398726	0.240318	0.482986	0.211501	0.418918	0.461959	0.364182	col-105	2.58529	0.000947922	0.00136484	2.49835	0.00143282	0.00194175	3.00538	0.00011852	0.000172666	Up.upon.vha-6, 16, 19
WBGene00000680	col-106	1054.76	1104.87	1091.74	894.123	919.782	899.159	562.36	592.157	574.921	691.614	732.245	705.151	col-106	-0.260943	2.51084e-08	4.69622e-08	-0.910771	3.84713e-26	2.31605e-25	-0.610991	1.40387e-19	4.78668e-19	N.A.
WBGene00000681	col-107	13.3735	12.0169	14.1076	173.288	164.585	162.712	103.489	119.343	106.821	135.098	113.757	120.744	col-107	3.66645	5.05538e-33	9.76703e-32	3.06163	2.27947e-29	2.03981e-28	3.22567	2.01094e-30	2.13828e-29	Up.upon.vha-6, 16, 19
WBGene00000682	col-108	8.22096	9.04462	9.03888	67.8916	68.2156	69.5475	52.0891	50.8678	46.5949	56.294	44.4143	46.8546	col-108	2.96826	7.36138e-27	5.92697e-26	2.50709	1.65936e-23	7.64109e-23	2.48194	2.60012e-23	1.19851e-22	Up.upon.vha-6, 16, 19
WBGene00000683	col-109	11.4493	11.2842	11.1375	112.398	102.53	103.256	166.717	169.505	162.97	128.137	104.71	116.143	col-109	3.23054	5.52523e-32	9.15256e-31	3.88136	1.0036e-35	2.26608e-34	3.36028	8.82062e-33	1.31385e-31	Up.upon.vha-6, 16, 19
WBGene00000684	col-110	6.89757	5.40485	5.50113	12.8478	13.5702	12.1715	7.58023	9.05979	8.01084	10.1297	10.089	9.72281	col-110	1.12359	1.9004e-14	5.05551e-14	0.474434	8.39571e-05	0.000122895	0.758684	5.58651e-09	1.01478e-08	Up.upon.vha-6 only
WBGene00000685	col-111	4.57622	5.48993	5.41685	35.076	29.8123	32.0745	41.6539	44.1347	45.4833	49.0877	38.4407	41.2413	col-111	2.64852	9.99052e-23	5.00446e-22	3.08785	9.60673e-26	5.54488e-25	3.05334	1.59972e-25	9.27396e-25	Up.upon.vha-6, 16, 19
WBGene00000687	col-113	4.8478	4.64115	5.05953	36.471	31.0112	33.2728	184.028	194.662	185.2	78.6604	67.4519	73.0428	col-113	2.78966	4.82511e-28	4.56556e-27	5.27696	4.70823e-41	2.8795e-39	3.91114	5.64082e-35	1.20168e-33	Up.upon.vha-6, 16, 19
WBGene00000689	col-115	1.808	2.34242	1.74205	21.7762	18.8707	22.955	12.2217	11.7196	12.408	18.465	14.2531	15.6666	col-115	3.44001	6.1e-23	3.12357e-22	2.63734	5.57584e-18	1.68885e-17	3.04213	1.32035e-20	4.8377e-20	Up.upon.vha-6, 16, 19
WBGene00000690	col-116	0.963385	0.610211	0.753384	0.459575	0.542725	0.51842	0.721877	0.688305	0.689018	0.629745	0.726813	0.690588	col-116	-0.592201	0.0445524	0.0557282	-0.123998	0.641079	0.667233	-0.162405	0.544269	0.574517	N.A.
WBGene00000691	col-117	12.3216	12.6116	12.7631	96.5872	88.7116	89.655	60.7747	64.4142	60.6035	72.5358	60.1944	68.9402	col-117	2.86583	1.4248e-30	1.8946e-29	2.30081	4.07706e-26	2.44571e-25	2.41532	4.2573e-27	2.95166e-26	Up.upon.vha-6, 16, 19
WBGene00000692	col-118	23.3331	22.5434	23.1493	97.9198	94.5826	96.328	63.1334	72.8168	65.6979	68.8635	64.2849	67.4883	col-118	2.06502	3.05778e-38	1.46314e-36	1.54419	3.54955e-32	4.61692e-31	1.53895	4.13071e-32	5.52057e-31	Up.upon.vha-6, 16, 19
WBGene00000693	col-119	1113.64	1162.2	1104.87	956.139	961.792	1016.87	597.342	640.153	611.311	899.159	866.536	857.493	col-119	-0.204269	0.000777401	0.00112555	-0.870968	8.19847e-19	2.62255e-18	-0.365947	8.19352e-08	1.40763e-07	N.A.
WBGene00000694	col-120	8.03511	8.95249	9.22695	113.538	109.568	108.672	35.5176	40.0696	38.8172	70.3728	60.5294	65.4869	col-120	3.66413	4.12162e-34	9.5039e-33	2.1265	4.27336e-23	1.89006e-22	2.90519	2.27861e-29	2.08656e-28	Up.upon.vha-6, 16, 19
WBGene00000695	col-121	2.36235	2.65622	1.82187	0.425525	0.396988	0.30205	0.109487	0.30205	0.332335	0.240318	0.493705	0.335764	col-121	-2.60275	3.92041e-10	8.1259e-10	-3.34057	5.3565e-11	1.08232e-10	-2.72206	2.69751e-10	5.24783e-10	N.A.
WBGene00000696	col-122	950.636	1038.71	1003.27	877.23	866.536	883.39	508.962	539.983	532.29	603.857	598.955	606.563	col-122	-0.186981	1.40006e-06	2.3926e-06	-0.919829	8.54713e-29	7.05386e-28	-0.724963	9.79634e-25	5.24003e-24	N.A.
WBGene00000697	col-123	0.272106	0.542725	0.282607	0.240318	0.454873	0.241761	0.0860715	0.0860715	0.111718	0.144301	0.0860715	0.175655	col-123	-0.219708	0.674742	0.70641	-1.88535	0.00780524	0.0100434	-1.4191	0.0285596	0.0351688	N.A.
WBGene00000698	col-124	1444.46	1531.94	1575.02	1444.46	1413.55	1401.15	543.381	564.937	545.173	857.493	919.782	919.782	col-124	-0.0949091	0.050214	0.0624505	-1.46007	2.653e-30	2.67035e-29	-0.754763	1.65093e-19	5.60013e-19	N.A.
WBGene00000699	col-125	44.3239	42.8573	45.3025	401.945	374.223	372.614	283.271	283.622	271.312	332.586	282.909	314.624	col-125	3.11573	2.00586e-38	9.87953e-37	2.66157	4.3014e-35	8.80785e-34	2.8088	3.1757e-36	8.33169e-35	Up.upon.vha-6, 16, 19
WBGene00000700	col-126	0.272106	0.162122	0.33976	1.55554	2.10724	1.61112	1.38312	1.17519	1.38534	1.4168	1.09425	1.03719	col-126	2.82053	1.43662e-11	3.23156e-11	2.41054	2.04223e-09	3.80779e-09	2.2487	1.45563e-08	2.59236e-08	Up.upon.vha-6, 16, 19
WBGene00000701	col-127	0.742666	0.752667	0.403281	2.30258	1.92402	2.24039	1.08889	1.32088	1.51581	1.76666	1.43329	1.71572	col-127	1.8196	2.92208e-10	6.09634e-10	1.09092	4.91255e-05	7.29027e-05	1.42241	2.47853e-07	4.16017e-07	Up.upon.vha-6, 16, 19
WBGene00000702	col-128	0.742666	0.951664	0.33976	3.93815	3.50739	3.18923	2.96699	2.76446	2.64765	5.18003	3.53359	4.02951	col-128	2.50575	2.46295e-12	5.80534e-12	2.16552	2.99041e-10	5.81215e-10	2.75371	8.73274e-14	2.04843e-13	Up.upon.vha-6, 16, 19
WBGene00000703	col-129	224.377	228.134	236.25	888.559	834.904	852.532	247.231	279.555	259.266	446.412	439.209	439.209	col-129	1.90292	1.37208e-41	1.23621e-39	0.189135	3.12067e-05	4.68304e-05	0.944042	1.91233e-27	1.3781e-26	Up.upon.vha-6 only
WBGene00000704	col-130	8.62433	8.3893	9.09971	112.659	106.007	109.398	72.651	79.1888	73.8956	91.4437	80.8167	85.4356	col-130	3.65154	3.74426e-33	7.38852e-32	3.11165	6.81195e-30	6.48205e-29	3.30186	4.21495e-31	4.90549e-30	Up.upon.vha-6, 16, 19
WBGene00000705	col-131	0.152226	0.338353	0.753384	3.04767	3.16483	3.51004	2.08984	2.27323	2.32317	3.33912	2.50757	3.16483	col-131	3.25736	1.68889e-13	4.25274e-13	2.71842	8.028e-11	1.60647e-10	3.1397	6.32053e-13	1.41418e-12	Up.upon.vha-6, 16, 19
WBGene00000706	col-132	0.0925065	0.162122	0.476104	0.357767	0.175655	0.149662	0.240318	0.27257	0.271643	0.211501	0.211501	0.241761	col-132	0.133561	0.819881	0.840263	0.440177	0.438006	0.467899	0.200676	0.730509	0.754403	N.A.
WBGene00000707	col-133	310.597	311.141	329.028	669.933	633.005	623.066	289.984	304.154	279.555	423.487	416.114	417.155	col-133	1.01829	3.30236e-23	1.74001e-22	-0.12229	0.0380835	0.046164	0.403039	3.86693e-09	7.07782e-09	Up.upon.vha-6 only
WBGene00000708	col-135	78.527	80.5284	81.506	12.5749	11.0458	10.3929	22.8541	16.2936	21.7254	19.8501	18.5668	20.01	col-135	-2.82662	6.18765e-31	8.77098e-30	-1.99788	6.86767e-28	5.06371e-27	-2.04229	3.88978e-28	3.04038e-27	N.A.
WBGene00000709	col-136	1.6487	1.88722	1.58572	9.02799	9.55639	8.90899	4.99185	4.36492	4.57224	5.67798	4.61394	5.70546	col-136	2.42776	8.93377e-21	3.76384e-20	1.44511	7.2002e-12	1.52666e-11	1.64038	8.09872e-14	1.90455e-13	Up.upon.vha-6, 16, 19
WBGene00000710	col-137	173.288	190.179	193.096	296.576	276.717	284.968	121.189	123.1	119.249	172.625	170.017	168.023	col-137	0.625952	9.58417e-17	2.96317e-16	-0.612901	3.68164e-15	9.34317e-15	-0.122591	0.0200975	0.0251014	N.A.
WBGene00000711	col-138	13.9259	14.0456	14.251	204.235	199.346	204.01	129.661	140.01	138.012	164.935	146.716	153.971	col-138	3.84701	3.01088e-30	3.81943e-29	3.27067	5.19966e-27	3.45087e-26	3.4615	3.91309e-28	3.05343e-27	Up.upon.vha-6, 16, 19
WBGene00000712	col-139	282.909	289.046	288.586	1061.12	1054.76	1046	327.826	350.181	335.849	539.983	515.435	526.845	col-139	1.87752	5.0921e-40	3.39535e-38	0.236085	2.19769e-06	3.51014e-06	0.878493	6.89307e-25	3.73686e-24	Up.upon.vha-6 only
WBGene00000713	col-140	1687.1	1895.15	1861.76	1789.37	1742.77	1769.48	1239.82	1295.22	1261.45	1605.28	1687.1	1628.41	col-140	-0.0364274	0.416876	0.455738	-0.51834	9.29491e-15	2.30408e-14	-0.14421	0.00237136	0.00318191	N.A.
WBGene00000714	col-141	18.9715	19.7879	19.7296	24.4569	25.3704	26.3712	9.52771	11.5227	11.2046	14.7406	14.5134	12.958	col-141	0.381195	3.61027e-07	6.35244e-07	-0.863221	1.87681e-14	4.5768e-14	-0.472589	5.37902e-08	9.32519e-08	N.A.
WBGene00000715	col-142	184.759	197.473	203.824	258.664	249.783	251.464	128.958	144.829	130.95	188.625	184.645	188.352	col-142	0.375854	1.57536e-10	3.33069e-10	-0.534745	2.3198e-14	5.63179e-14	-0.0602756	0.206079	0.231779	N.A.
WBGene00000716	col-143	443.785	480.413	474.312	227.423	223.622	231.143	166.911	193.096	169.562	234.765	237.001	242.185	col-143	-1.0349	6.47362e-25	4.10604e-24	-1.40322	6.30599e-30	6.02232e-29	-0.969231	7.9198e-24	3.84837e-23	N.A.
WBGene00000717	col-144	20.669	19.1487	21.4807	209.459	196.975	199.766	128.214	144	126.324	145.527	133.747	148.313	col-144	3.30704	5.08945e-40	3.39535e-38	2.69997	8.77818e-36	1.99426e-34	2.80254	1.46695e-36	4.05607e-35	Up.upon.vha-6, 16, 19
WBGene00000718	col-145	11.1171	10.698	11.4264	71.38	64.4003	59.1727	61.4563	57.2526	55.4783	57.091	48.6876	54.0661	col-145	2.54838	1.3571e-30	1.81766e-29	2.38876	2.98097e-29	2.62308e-28	2.26308	3.80266e-28	2.98238e-27	Up.upon.vha-6, 16, 19
WBGene00000719	col-146	46.0617	50.4291	53.2017	159.496	152.703	151.193	67.257	67.6046	69.9899	88.1819	85.9952	88.3245	col-146	1.63245	1.33866e-28	1.36829e-27	0.454968	3.50215e-08	6.1359e-08	0.81283	6.83698e-16	1.81644e-15	Up.upon.vha-6 only
WBGene00000720	col-147	72.3935	77.3638	83.2175	231.814	219.041	221.017	103.866	116.585	109.743	141.707	145.448	149.937	col-147	1.52996	1.40647e-29	1.64207e-28	0.503945	8.39642e-11	1.67856e-10	0.909771	8.62821e-20	2.97875e-19	Up.upon.vha-6 only
WBGene00000721	col-148	0.152226	0.338353	0.33976	1.09042	1.04474	0.890669	0.464535	0.33976	0.361708	0.546868	0.78568	0.607997	col-148	1.953	1.19575e-05	1.93495e-05	0.568937	0.222047	0.247195	1.3003	0.00353838	0.00469294	Up.upon.vha-6, 19
WBGene00000722	col-149	30.7336	29.8924	29.6291	30.4174	30.8488	31.0926	11.7386	14.8888	11.2459	16.3065	14.8072	16.6156	col-149	0.0333326	0.609953	0.6452	-1.2639	7.41071e-20	2.56178e-19	-0.920755	7.02114e-16	1.86403e-15	N.A.
WBGene00000723	col-150	14.8756	14.5678	15.9368	18.625	18.7036	20.5029	13.1641	12.3014	13.3921	12.226	11.8846	12.958	col-150	0.349471	1.13263e-06	1.94584e-06	-0.223708	0.00186339	0.00250742	-0.291661	0.000101198	0.000148038	N.A.
WBGene00000724	col-151	0.211501	0.162122	0.0959023	0.240318	0.112617	0.365842	0.338353	0.423349	0.298924	0.271643	0.175655	0.2735	col-151	0.529449	0.36906	0.407566	1.23378	0.0276795	0.0339491	0.662566	0.25571	0.284037	Up.upon.vha-16 only
WBGene00000725	col-152	0.815057	0.542725	0.403281	7.53062	6.5722	6.58423	2.60735	3.01048	3.31785	4.41294	3.00235	3.55651	col-152	3.61117	8.94763e-15	2.4332e-14	2.39619	6.2009e-09	1.12616e-08	2.68135	2.28455e-10	4.46184e-10	Up.upon.vha-6, 16, 19
WBGene00000726	col-153	10.0208	11.1148	10.0108	12.379	12.3344	12.3463	7.87685	7.78793	7.64238	7.83906	8.68608	8.82701	col-153	0.252525	0.00111798	0.00160145	-0.416674	5.54627e-06	8.68647e-06	-0.297206	0.000494169	0.000694249	N.A.
WBGene00000727	col-154	0.152226	0.542725	0.33976	1.02787	1.16587	0.723551	1.56504	1.23407	1.60484	1.22754	1.05856	1.11756	col-154	1.6502	1.92443e-05	3.08383e-05	2.26268	1.57025e-08	2.79812e-08	1.89816	1.17658e-06	1.90593e-06	Up.upon.vha-6, 16, 19
WBGene00000728	col-155	13.9259	13.3222	14.1594	30.9623	30.2813	34.1633	21.3182	21.7997	20.2222	18.9947	20.2814	18.7061	col-155	1.20267	2.4271e-20	9.8136e-20	0.612993	8.68927e-10	1.6508e-09	0.485289	2.88444e-07	4.82744e-07	Up.upon.vha-6 only
WBGene00000729	col-156	2.51171	3.10443	2.59368	15.734	14.4941	15.2987	6.75739	6.70458	6.80719	12.543	8.34148	10.8007	col-156	2.47684	3.5001e-21	1.52218e-20	1.31022	1.56122e-10	3.07613e-10	1.93487	1.25732e-16	3.49372e-16	Up.upon.vha-6, 16, 19
WBGene00000730	col-157	3.18088	3.85082	3.20948	15.1236	15.3958	16.0871	5.6095	6.09095	6.45414	8.16914	6.63185	7.45705	col-157	2.19134	1.39215e-22	6.8954e-22	0.829337	1.75516e-07	2.96622e-07	1.12048	4.37873e-11	8.89716e-11	Up.upon.vha-6, 19
WBGene00000731	col-158	5.48546	5.54879	5.6436	0.516854	1.60989	1.55853	0.464535	0.398726	0.361708	0.332997	0.633884	0.48667	col-158	-2.34984	2.51998e-12	5.93674e-12	-3.77483	3.17534e-13	7.25039e-13	-3.56935	3.13723e-13	7.13603e-13	N.A.
WBGene00000732	col-159	329.028	366.63	396.619	681.795	672.546	628.358	286.691	299.274	282.909	452.088	430.553	445.001	col-159	0.863485	5.8198e-18	1.95938e-17	-0.326272	1.30433e-05	1.99909e-05	0.285502	5.4758e-05	8.13006e-05	N.A.
WBGene00000733	col-160	633.005	691.614	695.785	1096.95	1091.74	1003.27	501.051	571.597	515.435	861.732	899.159	904.78	col-160	0.659959	3.52233e-18	1.20566e-17	-0.348319	9.5693e-09	1.723e-08	0.400874	7.39613e-11	1.48405e-10	N.A.
WBGene00000734	col-161	8.40972	6.94856	6.50468	81.0915	73.4257	70.5887	18.5843	20.5301	19.2066	34.0969	29.206	33.2882	col-161	3.37009	1.58799e-30	2.09951e-29	1.42284	3.56825e-14	8.57698e-14	2.14869	1.56667e-21	6.19094e-21	Up.upon.vha-6, 16, 19
WBGene00000735	col-162	2.75243	3.99484	2.75243	29.4593	24.9318	29.1949	7.89697	8.5485	8.03864	13.7568	11.9713	12.3198	col-162	3.15615	9.59444e-27	7.59577e-26	1.38809	6.59407e-12	1.4004e-11	2.0223	3.981e-18	1.22426e-17	Up.upon.vha-6, 16, 19
WBGene00000736	col-163	0.396043	0.278015	0.162898	0.633884	0.337458	0.458794	0.338353	0.33976	0.516854	0.240318	0.339423	0.573158	col-163	0.816727	0.054474	0.0674579	0.57559	0.183895	0.206665	0.460165	0.29299	0.322768	N.A.
WBGene00000738	col-165	1.26037	0.278015	0.615769	0.116295	0.146915	0.177916	0.143957	0.535399	0.332335	0.48667	0.241761	0.335764	col-165	-2.05021	0.00280571	0.00390458	-1.02468	0.064152	0.0759884	-0.816628	0.123433	0.142462	N.A.
WBGene00000739	col-166	15.2345	15.7623	16.9314	67.266	65.8655	66.0363	86.8269	82.8712	83.0131	70.1527	62.3562	70.3728	col-166	2.05645	7.28872e-25	4.5915e-24	2.39967	6.23769e-28	4.61949e-27	2.08095	4.34199e-25	2.40975e-24	Up.upon.vha-6, 16, 19
WBGene00000740	col-167	10.4172	10.4401	11.2984	94.4176	87.1631	85.117	53.1049	55.295	53.4246	57.4615	47.877	57.5673	col-167	3.05174	2.73098e-30	3.48591e-29	2.33217	7.32796e-25	3.85935e-24	2.33677	6.64959e-25	3.61548e-24	Up.upon.vha-6, 16, 19
WBGene00000741	col-168	2.58852	3.03387	3.12851	10.6441	10.5645	8.377	7.73103	8.33555	6.96876	8.59774	7.98171	9.04722	col-168	1.75379	3.13565e-13	7.77911e-13	1.39747	5.77178e-10	1.10655e-09	1.55331	2.08079e-11	4.30083e-11	Up.upon.vha-6, 16, 19
WBGene00000742	col-169	26.8675	25.0971	27.6349	184.199	176.718	175.153	145.448	153.88	143.664	143.848	130.895	137.482	col-169	2.75244	4.78241e-31	6.87401e-30	2.477	6.63964e-29	5.56164e-28	2.37274	4.79813e-28	3.70956e-27	Up.upon.vha-6, 16, 19
WBGene00000743	col-170	5.42631	6.15113	5.6436	19.1217	18.6452	20.5345	13.6674	15.4038	14.0324	12.507	12.6873	13.2243	col-170	1.76014	5.92525e-22	2.77132e-21	1.32376	1.12414e-16	3.13119e-16	1.15924	1.8533e-14	4.51827e-14	Up.upon.vha-6, 16, 19
WBGene00000745	col-172	0.669307	0.338353	0.546403	3.54383	4.31108	5.05589	2.50757	3.61445	3.45863	3.70534	3.88675	4.11635	col-172	3.0952	3.5162e-13	8.6975e-13	2.66178	5.82918e-11	1.17397e-10	2.96798	1.54258e-12	3.3866e-12	Up.upon.vha-6, 16, 19
WBGene00000746	col-173	2.12029	2.72593	1.979	21.9483	20.5993	23.1493	19.9816	20.0354	21.7254	19.5191	18.3971	20.7988	col-173	3.27911	2.45993e-24	1.46093e-23	3.19014	8.61781e-24	4.074e-23	3.1169	2.43344e-23	1.12392e-22	Up.upon.vha-6, 16, 19
WBGene00000747	col-174	0.742666	1.18035	0.824973	3.39402	3.46776	3.51004	2.033	3.29126	2.88046	3.16483	2.01794	2.85233	col-174	1.94538	1.46019e-10	3.09392e-10	1.57899	5.70948e-08	9.90086e-08	1.5518	8.7718e-08	1.50502e-07	Up.upon.vha-6, 16, 19
WBGene00000748	col-175	12.3718	11.2842	12.4983	159.292	156.916	155.018	107.017	116.47	111.128	132.179	119.772	121.616	col-175	3.70562	1.03704e-38	5.36528e-37	3.21094	9.63711e-36	2.17867e-34	3.3693	9.70029e-37	2.76488e-35	Up.upon.vha-6, 16, 19
WBGene00000749	col-176	51.0603	49.8414	52.8621	173.412	170.129	157.983	139.477	137.963	136.72	141.326	135.545	142.797	col-176	1.7049	4.4029e-28	4.19362e-27	1.42986	1.19619e-24	6.15763e-24	1.44862	6.6819e-25	3.62985e-24	Up.upon.vha-6, 16, 19
WBGene00000750	col-177	1.26037	1.18035	1.11229	2.43452	2.29753	2.06914	2.12097	2.55865	2.41682	2.10657	2.31504	2.30169	col-177	0.935304	7.59715e-05	0.000117511	0.995535	2.81422e-05	4.23245e-05	0.920544	9.85836e-05	0.000144305	N.A.
WBGene00000751	col-178	1033.1	1085.53	1067.86	925.664	910.213	914.909	418.008	453.498	420.108	611.311	643.381	617.327	col-178	-0.211849	2.80754e-07	4.96746e-07	-1.30349	5.30164e-34	9.18586e-33	-0.767426	5.9379e-25	3.2515e-24	N.A.
WBGene00000752	col-179	218.261	238.521	235.721	274.348	261.053	259.113	90.1078	99.9876	92.3932	180.7	210.6	197.64	col-179	0.198914	8.03752e-05	0.000124135	-1.29391	3.3243e-28	2.55513e-27	-0.235425	9.60838e-06	1.48364e-05	N.A.
WBGene00000753	col-180	33.9723	30.8059	34.928	195.582	190.551	189	144.779	146.716	146.936	145.675	128.871	137.841	col-180	2.53009	9.72619e-30	1.16048e-28	2.13867	2.2599e-26	1.39134e-25	2.04856	1.56641e-25	9.08941e-25	Up.upon.vha-6, 16, 19
WBGene00000754	col-181	1333.54	1493.25	1493.25	1113.64	1119.82	1078.18	665.03	708.612	669.933	829.774	904.78	888.559	col-181	-0.381644	3.72527e-12	8.68431e-12	-1.07847	2.94923e-28	2.27727e-27	-0.718716	1.71896e-21	6.76812e-21	N.A.
WBGene00000755	col-182	1.3495	1.88722	1.03719	20.1913	16.0794	18.0569	31.4443	34.2986	35.4626	27.6147	19.7704	22.8073	col-182	3.70502	2.61909e-18	9.03522e-18	4.607	3.1341e-22	1.29096e-21	4.06739	5.78212e-20	2.02226e-19	Up.upon.vha-6, 16, 19
WBGene00000756	col-183	90.4584	99.2029	100.817	104.184	100.85	95.5485	38.3455	42.4611	36.3827	61.8688	62.8572	63.5886	col-183	0.050087	0.364539	0.402925	-1.31091	1.89314e-24	9.55365e-24	-0.62371	6.18972e-14	1.46513e-13	N.A.
WBGene00000757	col-184	764.512	829.774	794.11	725.77	705.151	722.493	456.911	487.411	474.312	528.326	562.36	541.69	col-184	-0.148716	0.000516187	0.000757146	-0.751217	2.41815e-22	1.00547e-21	-0.548737	2.24548e-17	6.57171e-17	N.A.
WBGene00000759	col-186	2.58852	2.11557	2.75243	7.12146	7.26052	7.05264	5.99291	6.00975	6.03865	6.00304	5.16178	5.37396	col-186	1.53227	4.32086e-13	1.06408e-12	1.28372	1.63927e-10	3.22717e-10	1.15535	3.59423e-09	6.58977e-09	Up.upon.vha-6, 16, 19
WBGene00000760	col-187	0.272106	0.0986294	0.403281	0.332997	0.271643	0.337458	0.338353	0.535399	0.396043	0.455647	0.303254	0.364182	col-187	0.498973	0.306615	0.342911	0.910102	0.0543191	0.0648613	0.739517	0.122224	0.141155	N.A.
WBGene00000761	coq-1	37.9938	35.4426	36.6474	50.7259	48.7375	52.3531	16.6355	19.532	17.0022	18.1652	20.4594	21.3833	coq-1	0.463668	3.83878e-12	8.93764e-12	-1.05302	2.54466e-21	9.78962e-21	-0.878211	7.91872e-19	2.55697e-18	N.A.
WBGene00000762	coq-2	30.4208	29.4314	29.3386	30.3114	28.566	30.6484	22.7503	21.7527	22.3694	25.961	22.9017	23.8688	coq-2	0.00488911	0.926587	0.935655	-0.41557	2.61882e-09	4.85394e-09	-0.296083	2.64637e-06	4.21112e-06	N.A.
WBGene00000763	coq-3	21.7527	21.1472	23.5158	18.0163	17.7156	19.1314	24.1094	23.5158	20.6754	20.875	21.7908	22.4892	coq-3	-0.274962	0.000463048	0.000681528	0.038616	0.582117	0.610511	-0.0267998	0.704735	0.730113	N.A.
WBGene00000764	coq-4	18.6028	16.7117	18.3948	12.4693	11.466	12.7016	10.432	10.3912	9.64809	11.042	10.9721	9.48876	coq-4	-0.55165	6.69715e-11	1.44556e-10	-0.817023	1.44978e-15	3.76563e-15	-0.771536	7.47057e-15	1.87119e-14	N.A.
WBGene00000765	coq-5	53.7154	49.5811	52.7247	37.7412	33.5489	35.9325	20.0976	20.3221	17.7805	19.5191	20.8703	17.9285	coq-5	-0.541978	6.17591e-15	1.70176e-14	-1.42446	1.07954e-28	8.79151e-28	-1.42172	1.11391e-28	9.31368e-28	N.A.
WBGene00000766	coq-6	36.0905	36.4983	37.7261	32.5594	38.1958	33.9215	31.2715	30.0407	28.4449	30.3042	28.1375	26.379	coq-6	-0.0787354	0.133139	0.157523	-0.298371	1.16339e-06	1.88523e-06	-0.38117	7.47265e-09	1.34917e-08	N.A.
WBGene00000767	coq-8	87.9645	83.2912	90.0169	97.0389	95.4068	94.3049	48.9587	50.2006	48.5342	55.5915	56.5253	55.8061	coq-8	0.134917	0.000570752	0.000833804	-0.822322	2.09344e-24	1.05127e-23	-0.637024	2.08294e-20	7.54349e-20	N.A.
WBGene00000768	cor-1	19.3249	18.3745	18.1873	28.7196	27.0965	29.1246	12.2217	15.6344	14.2827	13.5727	15.8939	16.0871	cor-1	0.603715	1.28112e-11	2.88845e-11	-0.41415	2.8995e-06	4.60677e-06	-0.298743	0.000288892	0.000411474	N.A.
WBGene00000770	cpb-1	44.3776	44.472	45.7623	133.919	131.311	134.125	117.153	107.68	108.892	109.743	107.261	116.644	cpb-1	1.56895	5.82808e-37	2.15721e-35	1.30898	3.00321e-33	4.64178e-32	1.30878	2.999e-33	4.77101e-32	Up.upon.vha-6, 16, 19
WBGene00000771	cpb-2	8.16352	8.95249	6.9774	38.1131	34.3787	37.7088	30.8792	30.7494	32.5812	33.2192	30.1096	32.7172	cpb-2	2.19929	2.24085e-29	2.52986e-28	1.97416	3.95315e-27	2.66574e-26	2.0012	2.0551e-27	1.4758e-26	Up.upon.vha-6, 16, 19
WBGene00000772	cpb-3	202.093	205.488	199.685	115.281	117.539	114.453	99.3443	89.3701	91.0435	99.89	93.2288	100.135	cpb-3	-0.806252	1.53471e-27	1.34405e-26	-1.11963	4.32321e-33	6.56119e-32	-1.05085	5.00141e-32	6.58888e-31	N.A.
WBGene00000773	cpf-1	73.1849	72.4058	73.363	31.7494	36.5827	36.7872	32.5453	29.577	30.5133	31.9462	32.1821	32.6318	cpf-1	-1.06187	8.24001e-27	6.58274e-26	-1.24215	4.23668e-29	3.64809e-28	-1.17817	2.44765e-28	1.96377e-27	N.A.
WBGene00000774	cpf-2	20.579	20.1865	19.8071	8.66101	10.0581	10.7934	12.0817	13.0562	14.1747	11.647	12.7205	12.274	cpf-2	-1.0432	5.50435e-18	1.85724e-17	-0.626513	1.05599e-11	2.21537e-11	-0.726009	1.95745e-13	4.50799e-13	N.A.
WBGene00000775	cpin-1	12.558	15.0559	13.189	11.606	11.1006	11.6603	8.83706	10.8243	10.6182	8.79206	9.85423	8.37779	cpin-1	-0.243715	0.00569087	0.00773097	-0.431819	1.00578e-05	1.55194e-05	-0.593561	3.44405e-08	6.02994e-08	N.A.
WBGene00000776	cpl-1	1359.33	1385.79	1413.55	443.785	459.537	454.696	669.933	674.74	657.199	594.839	551.859	564.937	cpl-1	-1.61458	1.17088e-43	1.76996e-41	-1.05467	2.97934e-36	7.37646e-35	-1.28125	1.14693e-39	5.44569e-38	N.A.
WBGene00000777	cpn-1	136.949	132.448	143.479	89.4272	86.3049	89.1889	273.141	282.436	271.623	264.652	275.539	263.128	cpn-1	-0.639539	6.7615e-21	2.87422e-20	1.00311	5.92581e-31	6.48398e-30	0.96075	4.1214e-30	4.19175e-29	Up.upon.vha-16 only
WBGene00000778	cpn-2	4.27315	4.20783	4.91872	4.45565	4.75282	4.01741	4.69897	5.59487	5.49999	4.78236	4.08146	4.45484	cpn-2	-0.0185029	0.85202	0.868669	0.236636	0.0162829	0.0204186	-0.00797263	0.935918	0.942449	N.A.
WBGene00000779	cpn-3	440.356	435.49	457.506	507.515	515.435	511.813	299.782	302.129	297.475	321.561	338.903	322.677	cpn-3	0.203265	1.0866e-05	1.76203e-05	-0.56774	5.22364e-17	1.48409e-16	-0.439676	2.26566e-13	5.19965e-13	N.A.
WBGene00000780	cpn-4	60.4636	55.882	59.8753	110.708	114.197	112.806	105.238	97.6129	97.6129	90.0516	92.8776	85.3508	cpn-4	0.939168	1.31692e-24	8.04616e-24	0.769752	6.0232e-21	2.2479e-20	0.606347	7.06001e-17	1.99814e-16	N.A.
WBGene00000781	cpr-1	528.326	553.886	541.69	464.697	470.158	467.438	56.3481	56.3024	52.2509	42.4291	39.4565	39.0906	cpr-1	-0.21142	0.00143958	0.00204609	-3.30043	9.99449e-37	2.68702e-35	-3.74736	1.05338e-37	3.47427e-36	N.A.
WBGene00000782	cpr-2	0.272106	0.278015	0.403281	0.716908	0.769489	0.800072	1.05619	0.918372	0.919864	0.917729	0.860581	1.09653	cpr-2	1.28517	0.000308709	0.00045942	1.62358	6.50635e-06	1.01514e-05	1.60939	7.68343e-06	1.19165e-05	Up.upon.vha-6, 16, 19
WBGene00000783	cpr-3	8.71932	9.30315	10.1796	350.181	299.782	326.122	517.017	537.97	530.371	534.129	577.289	546.124	cpr-3	5.11326	7.42489e-46	1.8786e-43	5.8157	1.6072e-48	5.93699e-46	5.87934	9.55043e-49	3.8347e-46	Up.upon.vha-6, 16, 19
WBGene00000784	cpr-4	214.54	218.781	221.233	2230.84	2230.84	2291.44	808.651	782.688	789.711	698.765	782.688	737.82	cpr-4	3.36698	1.56421e-52	5.77818e-49	1.86299	7.13775e-40	3.37172e-38	1.76006	1.08173e-38	4.26005e-37	Up.upon.vha-6, 16, 19
WBGene00000785	cpr-5	121.861	110.501	126.552	1085.53	1061.12	1085.53	172.068	167.513	154.177	173.206	180.203	174.822	cpr-5	3.17306	1.26121e-43	1.87859e-41	0.460933	4.57942e-09	8.36865e-09	0.559671	2.1309e-11	4.40144e-11	Up.upon.vha-6 only
WBGene00000786	cpr-6	940.489	950.636	934.512	322.677	331.46	334.559	325.404	311.873	322.677	283.82	291.773	286.691	cpr-6	-1.51511	3.02298e-42	3.19054e-40	-1.55775	1.06734e-42	8.7784e-41	-1.71241	2.67467e-44	3.23338e-42	N.A.
WBGene00000787	cps-6	43.1511	42.3496	42.4985	86.1194	87.9095	87.7504	67.5318	70.3388	68.926	70.6047	67.6779	64.8583	cps-6	1.03219	7.89132e-30	9.48294e-29	0.691928	3.58046e-22	1.46795e-21	0.665522	1.79034e-21	7.04466e-21	Up.upon.vha-6 only
WBGene00000788	cpz-1	508.962	496.056	502.954	193.935	205.396	203.645	159.496	160.062	164.585	157.892	144.524	149.069	cpz-1	-1.32282	5.02902e-39	2.74852e-37	-1.63916	1.18703e-42	9.65833e-41	-1.74074	1.17407e-43	1.23211e-41	N.A.
WBGene00000789	cpz-2	57.8961	55.1676	54.1638	134.681	136.624	137.877	148.807	149.937	155.821	142.752	150.361	140.211	cpz-2	1.2914	2.65604e-34	6.27328e-33	1.44293	1.51651e-36	3.912e-35	1.37353	1.52364e-35	3.53538e-34	Up.upon.vha-6, 16, 19
WBGene00000792	crb-1	15.3621	12.4072	14.4555	11.4078	10.2602	10.6479	14.9162	15.7778	17.1279	16.0064	16.6448	17.456	crb-1	-0.381531	2.6049e-05	4.14441e-05	0.183026	0.0183275	0.0228737	0.251734	0.00141958	0.00193331	N.A.
WBGene00000793	crh-1	27.5028	28.8088	26.8567	30.6825	33.3423	31.2295	29.1976	27.8054	29.9316	26.1476	26.838	28.8692	crh-1	0.195422	0.00121938	0.00174278	0.0638158	0.274428	0.301743	-0.023641	0.687191	0.713458	N.A.
WBGene00000794	crn-1	116.987	113.287	113.482	44.999	48.3152	46.3753	51.2311	54.093	50.1189	56.2617	54.4173	52.8538	crn-1	-1.29962	2.65626e-31	3.96613e-30	-1.1456	2.51375e-29	2.23754e-28	-1.07213	2.72124e-28	2.16737e-27	N.A.
WBGene00000795	crn-2	19.2337	18.2975	19.6795	17.9148	17.7156	18.606	45.8802	49.7615	44.9335	39.9264	44.9816	40.7034	crn-2	-0.0766652	0.262103	0.296869	1.29627	4.72842e-26	2.81359e-25	1.13327	1.97844e-23	9.23311e-23	Up.upon.vha-16, 19
WBGene00000796	crn-3	129.961	125.892	124.471	101.395	98.1827	99.7845	87.9472	84.4793	88.2852	88.4567	90.8645	88.4251	crn-3	-0.345234	1.34731e-13	3.41308e-13	-0.544833	2.31173e-20	8.28116e-20	-0.506257	3.2692e-19	1.08528e-18	N.A.
WBGene00000797	crn-4	16.6088	16.3895	17.5186	1.93624	1.95839	2.04433	12.9788	11.8283	13.8745	11.2746	11.915	12.0593	crn-4	-3.08825	5.71477e-29	6.08718e-28	-0.38754	9.92848e-08	1.6989e-07	-0.519171	1.25464e-10	2.48827e-10	N.A.
WBGene00000798	crn-5	13.8737	13.9974	14.7402	5.49113	4.6566	5.3384	8.02767	6.45196	7.01768	6.54758	6.04961	6.281	crn-5	-1.46339	5.54038e-21	2.37097e-20	-0.992503	2.37159e-16	6.46544e-16	-1.17468	2.10921e-18	6.63552e-18	N.A.
WBGene00000799	crn-6	17.6198	17.8244	17.7117	27.713	27.9721	29.4009	8.40972	10.3912	8.84567	9.40079	10.6479	9.40079	crn-6	0.678212	1.07067e-13	2.73102e-13	-0.949011	6.53905e-15	1.63498e-14	-0.854547	1.09622e-13	2.55678e-13	N.A.
WBGene00000800	cars-1	164.476	165.123	162.369	185.367	187.362	187.305	162.828	152.887	157.314	161.099	159.621	159.753	cars-1	0.186966	1.03618e-07	1.88201e-07	-0.05709	0.064168	0.0760025	-0.034086	0.26237	0.290874	N.A.
WBGene00000801	cars-2	7.63624	6.72624	6.64109	4.50011	5.55296	5.16178	4.31977	4.50514	4.20783	4.14637	4.82814	4.33978	cars-2	-0.467757	6.51562e-05	0.00010124	-0.686258	1.75645e-07	2.96812e-07	-0.657873	3.68055e-07	6.12209e-07	N.A.
WBGene00000802	crt-1	888.559	861.732	857.493	2021.85	1861.76	1861.76	2346.79	2346.79	2487.67	2487.67	2487.67	2402.04	crt-1	1.13864	3.26898e-31	4.79952e-30	1.46104	3.38391e-36	8.29608e-35	1.50026	9.69533e-37	2.76488e-35	Up.upon.vha-6, 16, 19
WBGene00000803	csb-1	34.9971	32.681	33.9258	5.34324	5.66339	5.61363	7.68496	9.16353	8.42361	6.64408	8.02182	8.62014	csb-1	-2.61186	1.78689e-32	3.1857e-31	-2.01043	2.20824e-30	2.25089e-29	-2.13343	6.0452e-31	6.89653e-30	N.A.
WBGene00000804	csc-1	54.1946	56.4736	57.5212	29.5338	30.202	31.794	29.2287	28.3167	29.1725	28.6376	28.9729	27.7449	csc-1	-0.877998	2.11414e-19	7.93825e-19	-0.955369	1.45782e-20	5.29307e-20	-0.978309	6.56306e-21	2.46783e-20	N.A.
WBGene00000812	csk-1	82.4839	83.99	81.1652	58.3927	52.2358	55.799	86.3392	86.2116	83.201	81.9232	82.3379	84.6781	csk-1	-0.574722	1.26884e-18	4.46561e-18	0.046419	0.217847	0.242695	0.00753597	0.840626	0.856202	N.A.
WBGene00000813	csn-1	71.0645	71.9571	70.0652	43.5418	46.4238	45.2637	42.5038	44.2506	43.351	43.6973	44.0859	41.5072	csn-1	-0.656455	2.56102e-19	9.55985e-19	-0.711865	1.63084e-20	5.9013e-20	-0.721267	1.01329e-20	3.74759e-20	N.A.
WBGene00000814	csn-2	131.459	131.459	128.902	88.1421	92.7747	88.7317	132.482	131.906	130.552	132.597	129.057	127.639	csn-2	-0.539426	8.92213e-22	4.11157e-21	0.0114692	0.698688	0.72243	-0.00946199	0.749696	0.772103	N.A.
WBGene00000815	csn-3	79.0149	82.4649	79.7529	55.1676	57.3254	59.4288	61.5176	60.5925	60.4988	59.9095	66.0561	58.9878	csn-3	-0.4891	8.3085e-16	2.42009e-15	-0.401471	4.37342e-13	9.88461e-13	-0.384878	1.51524e-12	3.32855e-12	N.A.
WBGene00000816	csn-4	75.4162	72.9697	75.9681	58.2356	57.0404	56.6421	60.8933	61.4563	64.2849	63.0486	63.816	62.3019	csn-4	-0.383928	4.4548e-15	1.23897e-14	-0.265725	2.47849e-10	4.83959e-10	-0.245968	1.76697e-09	3.2959e-09	N.A.
WBGene00000817	csn-5	74.1909	75.9572	84.094	42.4931	43.9365	39.3801	53.0503	52.2396	53.0841	52.0299	50.2615	51.1863	csn-5	-0.896035	2.27439e-23	1.21551e-22	-0.562496	2.22777e-16	6.08503e-16	-0.607896	1.65316e-17	4.88543e-17	N.A.
WBGene00000818	csn-6	69.9756	69.4484	74.5517	65.1477	65.2915	65.8413	89.1232	87.0847	85.9135	93.0273	98.4219	84.1131	csn-6	-0.12378	0.00286054	0.00397758	0.293377	7.6417e-10	1.45477e-09	0.362651	1.54448e-12	3.39037e-12	N.A.
WBGene00000819	csp-1	2.29212	1.64417	2.36019	2.40569	2.65498	3.15864	3.11106	2.09357	2.84071	2.23054	2.58852	2.56027	csp-1	0.39387	0.0354106	0.0447202	0.352174	0.0607663	0.0721771	0.244318	0.19604	0.221027	N.A.
WBGene00000820	csp-2	4.01551	2.34242	3.78836	7.12146	8.51794	8.24456	7.61849	7.46843	6.91024	6.9282	8.34148	7.18939	csp-2	1.27034	1.82597e-11	4.07316e-11	1.15461	3.76536e-10	7.28537e-10	1.18112	1.87629e-10	3.6828e-10	Up.upon.vha-6, 16, 19
WBGene00000821	csp-3	0.396043	0.216921	0.615769	0.573158	0.629745	0.27481	0.583319	0.655331	0.240318	0.741014	0.78568	0.396043	csp-3	0.302847	0.485905	0.52465	0.265489	0.543817	0.572553	0.708209	0.0900859	0.105556	N.A.
WBGene00000822	csq-1	181.812	159.068	170.688	229.77	240.387	239.843	117.442	119.516	114.935	121.834	124.754	116.987	csq-1	0.474714	1.59035e-15	4.54209e-15	-0.537848	2.32013e-16	6.33075e-16	-0.491054	4.71059e-15	1.19282e-14	N.A.
WBGene00000829	ctb-1	1575.02	1605.28	1531.94	541.69	545.173	535.944	741.086	755.896	759.673	667.499	718.754	794.11	ctb-1	-1.5377	3.10662e-25	2.04926e-24	-1.06205	1.96996e-19	6.59988e-19	-1.11525	3.47515e-20	1.23744e-19	N.A.
WBGene00000830	ctl-1	0.532178	0.473903	0.476104	0.573158	0.570302	0.550086	0.583319	0.423349	0.332335	0.546868	0.523761	0.335764	ctl-1	0.194113	0.630283	0.664374	-0.183351	0.668396	0.693555	-0.106887	0.800257	0.81906	N.A.
WBGene00000831	ctl-2	51.7243	53.743	54.4283	81.8766	75.9464	79.5541	68.4854	65.8538	67.3005	55.8578	52.7676	54.0265	ctl-2	0.56972	4.32213e-18	1.46935e-17	0.334816	2.54275e-10	4.96087e-10	0.0246389	0.566899	0.596719	N.A.
WBGene00000832	ctn-1	19.2337	19.2079	18.6138	16.3649	15.3532	14.7402	25.0372	23.046	24.8448	20.875	19.4922	22.4892	ctn-1	-0.297614	5.57183e-05	8.69848e-05	0.353235	6.51444e-07	1.06962e-06	0.137415	0.0338951	0.0414461	N.A.
WBGene00000833	cts-1	841.497	821.693	812.366	1320.29	1371.22	1359.33	705.151	725.77	714.569	779.724	861.732	789.711	cts-1	0.710424	2.78186e-29	3.09151e-28	-0.206395	3.02838e-09	5.59509e-09	-0.0274123	0.32849	0.35939	N.A.
WBGene00000834	cua-1	102.437	104.007	94.7401	99.5642	97.8326	101.654	83.0975	80.4686	85.7829	83.2912	92.9697	89.2712	cua-1	-0.00926911	0.810892	0.832204	-0.271802	1.46679e-08	2.61881e-08	-0.182093	2.85259e-05	4.30101e-05	N.A.
WBGene00000835	cuc-1	38.7607	39.1805	39.4963	49.3116	45.2567	44.9816	21.3182	25.0754	23.6735	24.2844	25.8213	24.2699	cuc-1	0.247661	1.57076e-05	2.52871e-05	-0.748194	1.66205e-16	4.58728e-16	-0.659577	7.72048e-15	1.93247e-14	N.A.
WBGene00000836	cul-1	128.84	128.024	134.597	93.7512	92.9473	93.1172	121.669	115.915	120.64	116.524	113.482	118.846	cul-1	-0.484029	4.43407e-19	1.62045e-18	-0.127962	0.00019119	0.000273721	-0.166134	3.82347e-06	6.03482e-06	N.A.
WBGene00000837	cul-2	217.765	224.605	223.622	182.675	184.439	184.645	179.355	180.082	180.082	178.308	173.574	182.302	cul-2	-0.271344	2.23296e-13	5.58315e-13	-0.30369	6.1318e-15	1.53544e-14	-0.318312	1.26246e-15	3.29765e-15	N.A.
WBGene00000838	cul-3	211.362	216.629	205.98	159.967	165.123	167.379	167.772	157.19	167.706	165.722	159.811	168.719	cul-3	-0.364349	5.22666e-14	1.35737e-13	-0.364184	5.46168e-14	1.29863e-13	-0.359237	8.36401e-14	1.96469e-13	N.A.
WBGene00000839	cul-4	77.7698	75.8784	76.4489	62.1144	65.5661	64.8488	61.3168	58.0034	62.7543	61.3884	60.1112	60.4128	cul-4	-0.257486	8.12173e-09	1.56129e-08	-0.338427	6.75135e-12	1.43264e-11	-0.338982	6.3705e-12	1.35525e-11	N.A.
WBGene00000840	cul-5	66.1284	64.4661	59.8753	45.2707	43.8582	43.6168	49.5135	50.9404	48.093	46.1116	47.6804	48.7508	cul-5	-0.51987	2.45463e-14	6.4795e-14	-0.357827	9.1111e-10	1.72881e-09	-0.417326	1.59109e-11	3.31052e-11	N.A.
WBGene00000841	cul-6	9.08807	8.58143	9.40744	12.543	12.4654	11.8846	59.8348	62.3356	57.9596	59.7016	62.3562	58.352	cul-6	0.446942	9.49032e-08	1.72662e-07	2.73433	8.40754e-40	3.93132e-38	2.73664	8.0177e-40	3.92803e-38	Up.upon.vha-16, 19
WBGene00000843	cup-2	87.0847	81.6635	85.0542	91.7747	87.0847	88.2204	154.255	162.369	162.369	144.687	155.113	146.25	cup-2	0.073706	0.0642552	0.0790037	0.916396	4.94583e-28	3.71491e-27	0.81331	9.19188e-26	5.44671e-25	N.A.
WBGene00000845	cup-4	3.73721	3.61963	2.59368	6.68135	5.75587	5.68581	3.86777	4.00842	4.5097	3.73331	5.8451	4.594	cup-4	0.879599	1.06394e-07	1.93074e-07	0.331339	0.0326815	0.0398276	0.504382	0.00125237	0.00171089	N.A.
WBGene00000846	cup-5	102.249	104.388	99.3443	42.2374	40.8331	43.6168	67.7442	67.7342	67.8156	68.0883	66.3799	65.7217	cup-5	-1.27242	5.87595e-33	1.11426e-31	-0.589593	1.14825e-20	4.19631e-20	-0.611947	2.92548e-21	1.12899e-20	N.A.
WBGene00000851	cut-1	0.211501	0.403651	0.476104	0.151012	0.742666	0.398726	0.109487	0.240318	0.171229	0.0860715	0.211501	0.0472232	cut-1	0.0464578	0.93388	0.94199	-1.05703	0.115588	0.133154	-1.85426	0.0170468	0.0214332	N.A.
WBGene00000853	cut-6	0.604072	0.752667	0.890669	0.905827	0.914463	0.69217	0.865706	1.00103	1.13495	0.943634	1.05856	1.06067	cut-6	0.16758	0.515781	0.553543	0.427199	0.089557	0.10438	0.462786	0.065113	0.0774346	N.A.
WBGene00000854	cux-7	43.5883	41.9126	42.8507	23.2746	25.0404	24.197	23.3023	24.9587	28.5693	25.5591	27.4978	26.2237	cux-7	-0.82427	2.99029e-19	1.10705e-18	-0.74531	8.5186e-18	2.54717e-17	-0.695569	7.59444e-17	2.14479e-16	N.A.
WBGene00000857	cwn-1	9.08807	9.19378	9.83384	5.57839	7.03115	5.7603	8.51989	8.79326	8.3905	7.08344	8.02182	7.87561	cwn-1	-0.62079	3.27923e-07	5.78374e-07	-0.12874	0.182726	0.205414	-0.29218	0.00453096	0.00596528	N.A.
WBGene00000858	cwn-2	6.38324	6.34847	6.50468	3.44744	4.10122	3.03273	3.80529	4.54898	3.84328	4.14637	4.14637	3.94561	cwn-2	-0.873259	3.63822e-10	7.55711e-10	-0.662037	1.06991e-07	1.82772e-07	-0.652737	1.3692e-07	2.328e-07	N.A.
WBGene00000859	cwp-1	0.396043	0.0986294	0.33976	0.271643	0.657939	0.69217	0.51992	0.716908	0.516854	0.571038	0.523761	0.945002	cwp-1	1.07351	0.0210735	0.0272035	1.28663	0.00535241	0.0069727	1.47104	0.00137716	0.00187733	Up.upon.vha-6, 16, 19
WBGene00000860	cwp-2	0.272106	0.278015	0.615769	0.667538	0.882708	0.775627	0.808803	0.622652	0.718887	0.629745	0.860581	0.458111	cwp-2	1.09875	0.00733073	0.00987663	0.986577	0.0167289	0.0209579	0.805076	0.0533332	0.0639445	Up.upon.vha-6 only
WBGene00000862	cwp-4	0.885079	1.10881	0.824973	1.18399	1.24854	1.28103	1.05619	1.37905	1.43107	1.50929	1.75078	1.60362	cwp-4	0.408531	0.0760315	0.092828	0.454875	0.0480884	0.0577123	0.795814	0.000535205	0.000749961	N.A.
WBGene00000863	cya-1	119.719	116.443	116.416	54.598	52.6327	53.5224	45.6411	41.4989	45.939	48.7734	41.2972	42.98	cya-1	-1.13314	2.34396e-30	3.02325e-29	-1.40709	1.16599e-33	1.90414e-32	-1.40949	1.07639e-33	1.84424e-32	N.A.
WBGene00000864	cya-2	1.03719	0.819547	0.687341	0.396043	0.454873	0.365842	0.143957	0.240318	0.298924	0.391419	0.27481	0.335764	cya-2	-1.04967	0.00521444	0.00710361	-1.94003	4.04595e-05	6.03381e-05	-1.33884	0.000957425	0.00131908	N.A.
WBGene00000865	cyb-1	347.067	344.875	358.538	268.395	258.21	260.797	262.809	257.137	264.008	289.566	307.393	295.194	cyb-1	-0.41585	4.6833e-19	1.70714e-18	-0.422084	2.80831e-19	9.29392e-19	-0.235922	5.20077e-11	1.05142e-10	N.A.
WBGene00000866	cyb-2.1	81.2479	86.1571	83.8241	12.303	12.3344	10.8562	10.8461	9.44367	11.1486	10.0565	12.1803	11.0402	cyb-2.1	-2.82545	4.81377e-40	3.2449e-38	-3.00174	2.60211e-40	1.37317e-38	-2.92046	3.44578e-40	1.8236e-38	N.A.
WBGene00000867	cyb-2.2	186.393	185.525	182.053	24.3095	27.2506	26.2714	26.5113	28.1231	26.3435	30.5019	31.6914	30.5516	cyb-2.2	-2.83294	5.72838e-44	9.53182e-42	-2.77476	9.58371e-44	9.77962e-42	-2.57864	4.40818e-43	4.09671e-41	N.A.
WBGene00000868	cyb-3	674.74	672.546	702.274	100.782	103.904	100.088	100.85	96.953	94.7059	96.2305	99.2029	92.9899	cyb-3	-2.7494	2.41249e-47	9.16667e-45	-2.80897	1.32127e-47	4.00063e-45	-2.82927	1.04027e-47	3.20229e-45	N.A.
WBGene00000869	cyc-1	386.498	374.223	365.679	391.408	390.226	382.092	232.561	230.562	221.125	237.001	245.911	238.781	cyc-1	0.0473055	0.0773068	0.0943289	-0.71913	7.97857e-29	6.60831e-28	-0.642097	7.34702e-27	4.94171e-26	N.A.
WBGene00000870	cyd-1	21.6917	22.3936	21.4001	2.82135	3.43462	2.55198	2.57389	2.62513	3.09897	3.10552	2.94278	2.30169	cyd-1	-2.90512	4.22479e-27	3.49918e-26	-2.98509	4.26398e-27	2.86489e-26	-2.98302	4.09766e-27	2.84633e-26	N.A.
WBGene00000871	cye-1	207.244	210.43	211.548	71.8945	74.2325	71.6558	64.4661	63.5367	64.9582	65.7821	66.2288	63.7554	cye-1	-1.5308	2.32861e-41	1.99118e-39	-1.70526	5.32421e-43	4.70817e-41	-1.68458	7.9689e-43	6.97562e-41	N.A.
WBGene00000872	cyk-1	69.1111	68.0749	65.0402	58.6146	58.0134	60.9066	91.8466	90.4955	93.6868	87.7504	90.2927	91.4632	cyk-1	-0.187744	1.70958e-05	2.7486e-05	0.449156	7.0401e-16	1.86424e-15	0.41458	1.17769e-14	2.9166e-14	N.A.
WBGene00000874	cyk-3	98.7008	96.0571	92.8362	72.2968	79.7344	72.7698	84.9811	84.094	90.1593	85.7643	86.5875	87.4305	cyk-3	-0.356405	8.09631e-12	1.8473e-11	-0.150018	0.000302989	0.000428402	-0.146347	0.000403605	0.000570315	N.A.
WBGene00000875	cyk-4	158.604	165.021	161.694	120.502	119.069	119.719	109.875	101.504	104.493	107.64	108.484	107.032	cyk-4	-0.433608	2.85709e-17	9.17746e-17	-0.620193	5.94604e-23	2.59937e-22	-0.58653	4.87323e-22	2.01226e-21	N.A.
WBGene00000876	cyl-1	109.796	112.968	113.538	110.103	115.222	108.3	108.211	101.115	105.345	104.809	105.705	101.32	cyl-1	-0.0118598	0.736634	0.764318	-0.0963218	0.00904693	0.0115798	-0.109061	0.00345728	0.004589	N.A.
WBGene00000877	cyn-1	76.4959	80.7109	78.162	50.3711	50.8678	47.8855	34.2559	33.9408	34.0148	29.8688	31.8337	29.206	cyn-1	-0.658544	3.33795e-17	1.06664e-16	-1.20302	4.6443e-26	2.76711e-25	-1.37307	5.95151e-28	4.5555e-27	N.A.
WBGene00000878	cyn-2	32.6377	30.341	31.9376	96.8042	93.0273	93.9184	98.8819	96.5646	92.3932	96.5872	106.436	99.6516	cyn-2	1.58035	2.20886e-32	3.87443e-31	1.60062	1.25262e-32	1.76475e-31	1.6725	1.56342e-33	2.62036e-32	Up.upon.vha-6, 16, 19
WBGene00000879	cyn-3	119.225	125.782	130.95	102.622	103.134	106.759	96.2305	102.457	91.5463	98.4219	95.2514	90.9225	cyn-3	-0.265774	1.73384e-05	2.78592e-05	-0.373796	2.89545e-08	5.0947e-08	-0.40132	5.65009e-09	1.02592e-08	N.A.
WBGene00000880	cyn-4	67.0234	71.2047	70.2434	55.3375	52.9956	54.0265	57.7261	57.5611	57.8325	61.2114	60.1944	58.9487	cyn-4	-0.360384	7.82032e-13	1.89605e-12	-0.267582	2.64934e-09	4.90855e-09	-0.208686	6.04414e-07	9.9417e-07	N.A.
WBGene00000881	cyn-5	279.16	270.132	294.788	330.21	314.624	321.061	334.559	357.866	326.122	296.576	293.237	290.771	cyn-5	0.195161	1.97404e-05	3.16114e-05	0.270908	3.40139e-08	5.96106e-08	0.0619958	0.140297	0.160989	N.A.
WBGene00000882	cyn-6	23.4275	22.6225	23.3225	28.5964	29.9764	31.0158	25.3294	29.1525	27.9469	32.4889	29.4546	29.206	cyn-6	0.368319	1.02643e-07	1.86504e-07	0.246539	0.000139782	0.000201653	0.392357	2.39767e-08	4.2301e-08	N.A.
WBGene00000883	cyn-7	1202.52	1211.02	1229.43	614.103	621.08	625.571	672.546	646.158	628.358	651.35	651.35	619.055	cyn-7	-0.969199	2.03211e-29	2.3083e-28	-0.904321	3.27909e-28	2.52143e-27	-0.923035	1.44445e-28	1.18943e-27	N.A.
WBGene00000884	cyn-8	23.9141	24.3172	25.5298	9.9958	9.93408	8.79872	17.7805	19.9617	21.3861	19.8501	19.6706	20.4098	cyn-8	-1.3622	2.41613e-23	1.28865e-22	-0.322473	1.74268e-06	2.79695e-06	-0.299139	6.18888e-06	9.65282e-06	N.A.
WBGene00000885	cyn-9	41.6539	41.1848	41.4415	22.738	23.8295	20.2037	16.3603	14.395	16.3536	16.0064	16.8059	14.4669	cyn-9	-0.899699	3.10579e-20	1.24474e-19	-1.40211	2.60093e-26	1.59228e-25	-1.39713	2.81741e-26	1.7815e-25	N.A.
WBGene00000886	cyn-10	32.9991	33.8599	33.2728	8.60017	9.44215	9.59454	7.48029	8.87753	8.3905	8.42361	9.18736	7.39087	cyn-10	-1.85882	3.3293e-28	3.21612e-27	-2.01996	5.58549e-29	4.72363e-28	-2.0075	6.15395e-29	5.35643e-28	N.A.
WBGene00000887	cyn-11	30.5587	32.2666	33.1811	9.73996	9.68116	9.68116	17.5299	20.4717	18.9715	18.0637	19.7154	18.1183	cyn-11	-1.72112	5.54788e-28	5.19885e-27	-0.754795	4.50666e-17	1.28375e-16	-0.780693	1.52706e-17	4.52362e-17	N.A.
WBGene00000888	cyn-12	43.4002	43.9098	44.146	18.11	18.319	20.2463	13.8729	14.3357	14.9547	14.8719	13.9138	12.958	cyn-12	-1.21559	1.8788e-25	1.27205e-24	-1.60731	4.40608e-29	3.78337e-28	-1.65718	1.81379e-29	1.67923e-28	N.A.
WBGene00000889	cyn-13	53.0598	52.2396	54.4857	37.419	39.2258	39.1423	50.2739	52.6427	49.3039	51.0734	50.0435	46.9906	cyn-13	-0.464766	5.85503e-13	1.42989e-12	-0.070281	0.121146	0.139213	-0.11016	0.017546	0.0220444	N.A.
WBGene00000890	sig-7	56.0479	56.866	53.8052	38.6179	36.7839	39.0906	48.4103	47.3373	46.5949	49.5476	49.0513	47.3572	sig-7	-0.542299	5.52042e-15	1.52433e-14	-0.227875	8.55452e-06	1.32485e-05	-0.191787	0.000107284	0.000156718	N.A.
WBGene00000891	cyn-15	60.3393	60.1229	56.9282	36.4047	39.5932	35.4693	35.0394	32.6377	36.6023	35.0183	31.7877	34.6102	cyn-15	-0.671421	3.9972e-18	1.36366e-17	-0.767595	4.81669e-20	1.68653e-19	-0.807457	8.45138e-21	3.14775e-20	N.A.
WBGene00000892	cyn-16	46.9823	45.9727	45.7932	31.4053	32.8492	30.2068	27.9824	26.5079	27.9469	29.8169	30.6887	29.8873	cyn-16	-0.55543	5.01419e-12	1.15838e-11	-0.751489	7.93082e-16	2.0923e-15	-0.618242	2.59374e-13	5.92753e-13	N.A.
WBGene00000893	cyn-17	1.96954	2.50147	2.36019	13.6119	14.9815	15.2987	11.3646	10.9296	11.0382	11.5273	10.423	10.8704	cyn-17	2.68936	2.53565e-21	1.11748e-20	2.29395	2.44358e-18	7.58154e-18	2.27066	3.72259e-18	1.14747e-17	Up.upon.vha-6, 16, 19
WBGene00000894	dab-1	380.167	377.525	372.614	158.604	149.444	153.273	235.721	246.239	236.25	194.374	187.068	194.374	dab-1	-1.29325	5.20728e-40	3.44725e-38	-0.654481	4.64506e-28	3.49467e-27	-0.973221	4.90864e-35	1.05055e-33	N.A.
WBGene00000895	dac-1	4.08638	5.0275	3.66532	4.79369	4.19733	3.90704	5.19729	5.88478	5.0169	4.51005	4.82814	4.39481	dac-1	0.0205932	0.858895	0.874906	0.342203	0.00314317	0.00416518	0.115111	0.316142	0.34666	N.A.
WBGene00000896	dad-1	95.3544	96.3072	96.523	70.6173	68.9523	66.0363	114.555	126.3	114.197	115.851	114.935	108.403	dad-1	-0.487636	3.32996e-14	8.74013e-14	0.299474	6.04001e-09	1.09759e-08	0.234488	1.3261e-06	2.14231e-06	N.A.
WBGene00000897	daf-1	35.2473	35.3748	36.1377	21.3489	21.1677	21.0851	29.2287	27.6147	29.9316	25.2585	26.5849	29.6798	daf-1	-0.747148	9.36307e-19	3.33017e-18	-0.299737	1.14477e-07	1.95126e-07	-0.392274	2.23177e-10	4.36152e-10	N.A.
WBGene00000898	daf-2	80.7261	75.2676	69.7968	109.901	118.81	114.763	88.5004	87.394	97.2556	92.8776	97.5937	104.463	daf-2	0.606968	1.90756e-11	4.25156e-11	0.27555	0.000292264	0.000413775	0.386213	1.42991e-06	2.30537e-06	N.A.
WBGene00000899	daf-3	31.8945	33.2935	30.9724	100.395	103.727	99.7845	77.5959	73.3522	77.1646	79.3378	77.9741	82.0896	daf-3	1.66052	3.12246e-37	1.22706e-35	1.24638	2.51723e-31	2.89317e-30	1.31621	1.94446e-32	2.74839e-31	Up.upon.vha-6, 16, 19
WBGene00000900	daf-4	44.9023	42.7498	40.6166	51.1863	49.9612	49.598	48.9587	46.9823	51.0983	49.4891	51.0809	54.1155	daf-4	0.233973	1.37454e-06	2.35051e-06	0.197347	2.75427e-05	4.14464e-05	0.270336	6.74176e-08	1.16298e-07	N.A.
WBGene00000901	daf-5	36.471	35.5315	36.902	47.7871	44.5638	47.4294	59.1831	51.8869	52.188	47.1206	44.8965	43.4355	daf-5	0.359581	2.38415e-09	4.72228e-09	0.581533	5.89283e-16	1.56718e-15	0.314112	6.71992e-08	1.15932e-07	N.A.
WBGene00000902	daf-6	3.66385	2.5828	2.43017	4.35695	3.59067	4.39949	6.79529	6.09095	5.8451	5.76179	4.82814	5.94991	daf-6	0.526842	0.00191665	0.00269801	1.13129	1.25199e-09	2.35841e-09	0.948939	1.27221e-07	2.16689e-07	Up.upon.vha-16 only
WBGene00000903	daf-7	6.24594	6.27789	7.52561	6.72624	7.45453	7.09783	10.7587	9.95374	10.1195	10.1731	7.6342	9.19136	daf-7	0.0902542	0.420943	0.45983	0.625689	2.50595e-07	4.20007e-07	0.42507	0.000223702	0.000320839	N.A.
WBGene00000904	daf-8	14.3585	15.857	14.7402	12.7106	14.4941	13.4757	24.6102	22.619	26.1059	25.4553	23.1342	22.4475	daf-8	-0.144965	0.0759823	0.0927741	0.704805	7.62338e-13	1.69684e-12	0.659275	6.7195e-12	1.42835e-11	N.A.
WBGene00000905	daf-9	2.8989	3.18053	3.12851	6.31789	5.69581	5.42471	8.48389	8.79326	9.09305	7.36744	5.42321	6.35262	daf-9	0.919616	1.95196e-08	3.67061e-08	1.51863	1.51437e-15	3.9312e-15	1.04597	5.6933e-10	1.08901e-09	Up.upon.vha-16, 19
WBGene00000906	daf-10	2.12029	1.41596	2.05783	1.57313	1.92402	1.66552	2.36785	2.38659	1.97201	1.76666	1.61298	2.09617	daf-10	-0.0977602	0.63546	0.669229	0.283628	0.147398	0.167556	-0.016108	0.936865	0.943249	N.A.
WBGene00000907	daf-11	1.11013	0.878252	0.615769	1.26037	1.38598	1.52547	1.08889	1.58852	1.24315	1.62146	1.17306	1.20709	daf-11	0.7162	0.0153114	0.0200156	0.613208	0.0391551	0.0474195	0.644681	0.029774	0.0366008	N.A.
WBGene00000908	daf-12	30.8199	33.1515	33.7828	60.7747	61.0166	63.4292	76.4789	76.2656	77.0807	76.6779	74.4482	78.6907	daf-12	0.922912	1.24926e-23	6.88359e-23	1.23447	2.78423e-29	2.4676e-28	1.23407	2.79696e-29	2.53857e-28	Up.upon.vha-16, 19
WBGene00000910	daf-14	15.62	14.974	14.5766	27.2539	24.7713	26.4469	55.1391	52.7978	53.0841	50.8393	47.9813	49.646	daf-14	0.796191	3.32889e-17	1.06393e-16	1.83405	1.99394e-33	3.16121e-32	1.71683	4.73081e-32	6.25022e-31	Up.upon.vha-16, 19
WBGene00000911	daf-15	188.422	184.528	180.203	180.885	199.346	187.927	166.162	157.588	177.555	169.705	168.972	174.987	daf-15	0.0376868	0.32451	0.361523	-0.143479	0.000511917	0.000713271	-0.106801	0.00761472	0.00984832	N.A.
WBGene00000912	daf-16	113.661	120.257	119.279	253.711	244.75	258.21	242.363	237.648	239.415	235.721	239.583	247.231	daf-16	1.09929	2.26556e-33	4.60848e-32	1.02678	5.32631e-32	6.80339e-31	1.03277	4.05148e-32	5.42253e-31	Up.upon.vha-6, 16, 19
WBGene00000913	daf-18	491.923	483.042	470.158	143.212	138.245	138.087	123.924	119.745	127.173	127.703	135.378	138.16	daf-18	-1.78427	1.76176e-41	1.54951e-39	-1.96252	5.40386e-43	4.75283e-41	-1.84922	4.81579e-42	3.6604e-40	N.A.
WBGene00000914	daf-19	32.2232	32.4566	34.374	12.8478	13.1588	12.6535	16.9335	16.6972	16.6355	16.9175	15.7267	18.222	daf-19	-1.3569	2.39922e-25	1.60382e-24	-0.978029	7.17906e-21	2.66366e-20	-0.963421	1.13338e-20	4.17752e-20	N.A.
WBGene00000915	daf-21	2655.8	2562.56	2562.56	1704.85	1653.95	1704.85	2655.8	2562.56	2562.56	2807.44	2655.8	2655.8	daf-21	-0.619716	3.67651e-22	1.75058e-21	-1.69104e-05	0.999597	0.999651	0.061072	0.0720511	0.085334	N.A.
WBGene00000917	daf-25	28.8664	29.1914	29.9316	21.5902	19.5947	19.7039	21.4126	21.5932	21.6477	22.8576	19.3266	19.7973	daf-25	-0.5324	6.44039e-12	1.47861e-11	-0.444423	7.27133e-10	1.3867e-09	-0.50928	2.2192e-11	4.57871e-11	N.A.
WBGene00000920	daf-28	8.82224	8.3893	8.99361	6.12669	6.78106	6.20718	6.79529	5.69866	6.1887	5.11739	5.34979	6.25356	daf-28	-0.455979	3.10775e-05	4.91987e-05	-0.491323	1.10597e-05	1.70285e-05	-0.652967	8.71178e-08	1.49541e-07	N.A.
WBGene00000923	daf-31	96.6933	96.9926	101.995	65.4326	63.99	65.8413	64.8583	64.8889	62.7979	67.6627	68.2156	62.0221	daf-31	-0.598268	2.2148e-20	8.99458e-20	-0.618565	7.05756e-21	2.62069e-20	-0.580148	6.95712e-20	2.41765e-19	N.A.
WBGene00000928	dao-2	16.6316	16.3895	15.2782	68.0173	63.9114	66.6816	68.8257	78.6907	73.4116	83.7002	70.661	67.8156	dao-2	2.0403	2.32857e-26	1.76338e-25	2.19229	8.62806e-28	6.30132e-27	2.19649	7.83736e-28	5.89638e-27	Up.upon.vha-6, 16, 19
WBGene00000929	dao-3	31.601	32.4053	32.7681	17.4318	17.2246	17.8131	20.0976	20.1197	18.8278	16.9588	18.3633	18.0655	dao-3	-0.883106	8.68553e-19	3.09814e-18	-0.713335	7.35726e-16	1.94543e-15	-0.858802	2.22816e-18	6.99901e-18	N.A.
WBGene00000930	dao-4	2.20796	2.81087	2.83238	18.0163	16.9643	19.4527	8.20215	9.86773	9.04722	14.3443	15.5756	13.3905	dao-4	2.80077	2.71109e-23	1.44097e-22	1.79374	4.34212e-15	1.09786e-14	2.47047	7.34761e-21	2.74773e-20	Up.upon.vha-6, 16, 19
WBGene00000931	dao-5	179.79	188.838	189.879	139.67	140.407	136.549	156.103	144.989	151.084	149.029	143.316	150.131	dao-5	-0.422477	2.08587e-13	5.22883e-13	-0.304913	1.97149e-09	3.67951e-09	-0.335818	1.62208e-10	3.19742e-10	N.A.
WBGene00000932	dao-6	0.460357	0.278015	0.162898	1.93624	1.89663	1.81101	3.16483	3.25774	3.25695	2.36753	2.17328	2.66667	dao-6	2.77181	3.00881e-10	6.27374e-10	3.55049	7.32464e-14	1.73022e-13	3.12013	6.70056e-12	1.42449e-11	Up.upon.vha-6, 16, 19
WBGene00000933	dap-3	45.0295	45.6867	46.1761	31.2473	35.3893	36.2202	22.9676	22.619	22.8143	23.8545	18.7538	23.6779	dap-3	-0.415312	1.30493e-09	2.62236e-09	-1.0009	6.90015e-21	2.5643e-20	-1.05483	1.25314e-21	5.00335e-21	N.A.
WBGene00000934	dat-1	2.29212	2.04614	2.05783	2.53266	2.27085	2.63595	2.50757	2.68481	2.26994	2.31325	2.42238	2.36573	dat-1	0.217059	0.139529	0.164639	0.220904	0.133396	0.152577	0.152541	0.301944	0.331939	N.A.
WBGene00000935	daz-1	348.13	361.573	363.641	180.013	186.452	183.231	138.203	129.74	133.572	139.586	132.679	136.949	daz-1	-0.965272	1.62926e-31	2.514e-30	-1.4188	4.10854e-38	1.4345e-36	-1.39121	8.69778e-38	2.89456e-36	N.A.
WBGene00000936	dbl-1	9.24734	7.52169	8.43139	12.0138	9.79008	10.914	11.6987	11.8982	11.3958	10.6182	10.423	10.2913	dbl-1	0.376672	0.000133867	0.00020392	0.478453	2.66014e-06	4.23485e-06	0.319172	0.00104162	0.00143113	N.A.
WBGene00000937	dbr-1	51.4674	51.7111	51.3497	30.51	29.0099	30.038	28.2835	27.7555	29.1725	26.379	29.3727	26.5671	dbr-1	-0.787296	1.15604e-22	5.76462e-22	-0.859043	5.94538e-24	2.85744e-23	-0.910369	7.67161e-25	4.14918e-24	N.A.
WBGene00000938	dcp-66	91.4632	94.3049	87.2856	86.6521	90.6218	85.834	81.7476	80.0915	85.0313	84.7314	84.3999	90.237	dcp-66	-0.0532256	0.348996	0.386935	-0.145164	0.0140015	0.0176476	-0.0741506	0.195219	0.220141	N.A.
WBGene00000939	dcr-1	182.86	173.412	160.292	151.651	159.868	154.924	112.571	110.021	123.562	124.318	116.713	127.419	dcr-1	-0.145522	0.00786365	0.0105623	-0.577293	6.25279e-14	1.48044e-13	-0.486383	1.0092e-11	2.12347e-11	N.A.
WBGene00000940	dcs-1	52.3243	48.6785	50.406	31.9	32.7629	33.7959	52.4593	46.6032	47.3232	46.1116	48.7286	48.9883	dcs-1	-0.620651	2.82435e-16	8.46709e-16	-0.0501262	0.281991	0.309506	-0.0740327	0.115638	0.133866	N.A.
WBGene00000941	ddp-1	49.5557	53.1932	54.9716	43.5418	44.869	44.019	27.7584	32.3766	26.5146	26.5849	26.2237	25.4355	ddp-1	-0.250859	0.000703144	0.00102083	-0.868044	5.39228e-15	1.3543e-14	-1.01017	6.09006e-17	1.73152e-16	N.A.
WBGene00000942	deb-1	66.4846	61.0489	64.3729	178.528	181.496	184.528	91.1259	90.5765	90.2526	93.5691	93.188	93.9668	deb-1	1.50542	1.44075e-36	4.90068e-35	0.503831	4.02001e-16	1.08046e-15	0.549623	1.57704e-17	4.66795e-17	Up.upon.vha-6 only
WBGene00000950	deg-1	5.81802	4.40264	5.20634	6.4794	6.35905	6.3186	4.96682	6.23299	5.71285	5.81802	6.89944	6.67139	deg-1	0.321649	0.0105406	0.0139921	0.135812	0.280202	0.307707	0.33517	0.00784879	0.0101432	N.A.
WBGene00000951	deg-3	4.08638	4.28855	4.00001	8.47392	9.08409	9.08962	10.6129	11.1171	12.1648	10.5104	10.0265	9.78467	deg-3	1.1064	8.32743e-15	2.26888e-14	1.45196	1.49905e-19	5.07097e-19	1.29288	1.9135e-17	5.62686e-17	Up.upon.vha-6, 16, 19
WBGene00000952	del-1	1.42274	1.33566	1.41973	1.70475	1.63701	1.87724	1.6174	2.23488	1.68449	2.03219	1.80728	1.74039	del-1	0.319108	0.112592	0.134504	0.391541	0.0511322	0.061238	0.414835	0.0385222	0.0468434	N.A.
WBGene00000953	del-2	2.12029	1.64417	2.51894	1.51875	1.21413	1.20323	1.91701	2.05924	1.65635	1.89209	1.90956	1.78958	del-2	-0.66137	0.000481785	0.000707922	-0.141684	0.377509	0.407397	-0.147026	0.360121	0.391745	N.A.
WBGene00000955	des-2	5.28935	5.0275	5.57839	11.5273	11.1878	10.8562	12.7691	12.7911	13.3921	12.0486	11.2634	13.0666	des-2	1.07955	4.41112e-14	1.1514e-13	1.29413	4.30558e-17	1.22779e-16	1.19323	1.05997e-15	2.77893e-15	Up.upon.vha-6, 16, 19
WBGene00000958	dgk-1	9.49184	8.99361	9.09971	14.6961	12.9133	13.5554	12.2217	11.8283	11.8145	10.9245	11.4425	12.4072	dgk-1	0.575817	2.72544e-09	5.38096e-09	0.378828	2.26245e-05	3.41848e-05	0.332482	0.00015755	0.00022816	N.A.
WBGene00000959	dgk-2	25.2121	25.8204	26.6685	50.9961	52.4371	51.695	66.1144	66.4846	63.2189	59.1274	57.7261	58.9122	dgk-2	0.997781	3.90563e-26	2.86941e-25	1.33355	6.2582e-32	7.90622e-31	1.17799	2.04239e-29	1.87957e-28	Up.upon.vha-16, 19
WBGene00000960	dgk-3	1.42274	0.752667	0.403281	1.26037	1.11296	0.860581	1.97679	1.93015	1.51581	1.33901	1.03212	1.65635	dgk-3	0.493396	0.131288	0.155452	1.24665	0.00010225	0.000148753	0.801225	0.0125638	0.0159816	Up.upon.vha-16 only
WBGene00000961	dgn-1	56.7109	56.1806	58.3262	88.9312	87.7827	91.7272	87.9472	92.672	87.6923	86.5414	79.9766	84.602	dgn-1	0.648722	2.41652e-21	1.0665e-20	0.647813	2.66631e-21	1.0249e-20	0.551972	1.60494e-18	5.08724e-18	N.A.
WBGene00000962	dhc-1	414.103	405.74	356.852	430.553	456.021	432.959	637.81	600.982	728.892	648.76	674.74	728.892	dhc-1	0.16784	0.0318464	0.0403902	0.740064	3.77617e-13	8.57987e-13	0.803906	2.30011e-14	5.57814e-14	N.A.
WBGene00000963	dhp-1	17.0949	17.3026	18.4422	28.1351	31.3651	27.655	19.5535	22.7954	24.8798	23.1867	18.5143	22.4173	dhp-1	0.72057	2.72622e-12	6.40953e-12	0.341363	9.51924e-05	0.000138813	0.27313	0.00142385	0.00193899	N.A.
WBGene00000964	dhp-2	16.5315	14.5313	14.0568	19.4277	16.4152	20.0623	15.7304	19.3205	17.9045	19.1314	15.0288	16.7722	dhp-2	0.307199	0.00238457	0.00333507	0.229437	0.0218379	0.0270739	0.171337	0.0850997	0.0999422	N.A.
WBGene00000965	dhs-1	56.4976	59.2107	59.5168	32.7936	34.1776	38.6179	53.5224	51.7177	49.0252	49.7137	51.584	48.2632	dhs-1	-0.733867	6.44331e-21	2.74275e-20	-0.184346	4.71421e-05	7.00212e-05	-0.22861	1.40582e-06	2.26732e-06	N.A.
WBGene00000966	dhs-2	13.5135	16.1909	14.8786	7.29447	7.96125	8.01797	3.46672	2.76446	3.36465	3.16483	3.33829	2.4557	dhs-2	-0.935147	1.7814e-14	4.74784e-14	-2.21921	2.22775e-23	1.01371e-22	-2.32378	1.07352e-23	5.1528e-23	N.A.
WBGene00000967	dhs-3	84.2279	89.8316	85.9726	71.5615	67.0234	69.1867	58.2901	57.8095	58.8165	60.7197	66.947	59.4692	dhs-3	-0.323683	8.12238e-10	1.6533e-09	-0.571535	3.43942e-17	9.85969e-17	-0.476051	1.34643e-14	3.31759e-14	N.A.
WBGene00000968	dhs-4	11.0516	10.698	10.5661	3.6931	4.31108	4.01741	2.53608	3.12289	3.60742	2.79561	2.75612	3.29444	dhs-4	-1.42925	9.91336e-18	3.29079e-17	-1.81662	5.5428e-20	1.93271e-19	-1.87365	2.91341e-20	1.04325e-19	N.A.
WBGene00000969	dhs-5	10.0784	9.7497	8.71324	7.04441	7.57551	8.90899	9.93933	11.2984	11.1486	10.3873	9.15422	11.2473	dhs-5	-0.283034	0.0074285	0.0100018	0.182705	0.0579607	0.0689688	0.106937	0.265863	0.294518	N.A.
WBGene00000970	dhs-6	72.488	67.2773	69.3552	57.7121	58.2827	57.8532	41.8591	41.0594	42.1381	45.1041	42.0887	42.8906	dhs-6	-0.265857	7.96224e-08	1.45534e-07	-0.741179	5.34797e-21	2.00278e-20	-0.684838	8.15812e-20	2.82226e-19	N.A.
WBGene00000971	dhs-7	13.7982	11.6052	11.2984	6.89944	8.16988	8.01797	0.583319	0.918372	0.946391	0.684372	1.35162	1.30536	dhs-7	-0.667176	5.04466e-09	9.79242e-09	-3.93353	1.02038e-21	4.03564e-21	-3.51671	4.81652e-22	1.99018e-21	N.A.
WBGene00000972	dhs-8	1.26037	1.64417	1.6662	0.964102	0.800072	0.918372	0.808803	1.05039	0.802714	0.655331	0.698922	1.03719	dhs-8	-0.761532	0.00646572	0.00875141	-0.779751	0.00568002	0.00738491	-0.953591	0.00133151	0.00181673	N.A.
WBGene00000973	dhs-9	26.0441	25.6176	26.3139	38.9724	35.3288	35.2186	32.0802	37.955	34.9243	39.9264	41.0517	38.0959	dhs-9	0.488586	5.65638e-11	1.22679e-10	0.425495	2.84811e-09	5.27056e-09	0.610162	4.43204e-14	1.05871e-13	N.A.
WBGene00000974	dhs-11	26.3744	26.0259	25.8786	8.16719	10.1761	10.4261	8.66031	8.17253	7.50218	8.42361	7.60483	7.6371	dhs-11	-1.45254	5.1455e-25	3.29305e-24	-1.68812	1.02399e-26	6.55114e-26	-1.7274	5.55804e-27	3.80493e-26	N.A.
WBGene00000975	dhs-12	37.3951	36.3576	38.2985	25.181	25.8029	26.4469	22.9676	25.467	24.6442	27.6147	26.4172	25.6205	dhs-12	-0.533131	2.30322e-14	6.09201e-14	-0.61758	2.54255e-16	6.91617e-16	-0.492705	2.54805e-13	5.82816e-13	N.A.
WBGene00000976	dhs-13	66.3926	65.3053	73.1247	77.8394	74.8504	80.6417	52.2509	52.0536	47.9728	52.2509	51.7111	52.901	dhs-13	0.189194	0.000218154	0.000327773	-0.426947	6.60405e-11	1.32699e-10	-0.383065	1.06331e-09	2.00544e-09	N.A.
WBGene00000977	dhs-14	15.2345	14.6521	14.7402	5.88736	5.85454	5.99644	34.4508	32.1228	32.7011	26.5849	26.2752	25.284	dhs-14	-1.33093	4.12084e-19	1.50986e-18	1.15304	3.4257e-23	1.5287e-22	0.808088	9.70198e-17	2.7192e-16	Up.upon.vha-16 only
WBGene00000978	dhs-15	1.3495	1.4906	1.89663	2.37796	2.48824	2.52706	1.1366	1.14722	1.71572	1.30967	1.48355	1.20709	dhs-15	0.657134	0.000328732	0.000488513	-0.256218	0.199063	0.222762	-0.233777	0.238305	0.265903	N.A.
WBGene00000979	dhs-16	0.460357	0.610211	0.968863	1.09042	1.04474	1.12099	0.865706	1.17519	1.18748	1.2736	1.45956	1.41287	dhs-16	0.743983	0.00661434	0.00894471	0.717524	0.00896472	0.0114818	1.09071	7.67431e-05	0.000112962	Up.upon.vha-19 only
WBGene00000980	dhs-17	22.09	22.4968	22.2639	4.10043	4.26532	4.22577	6.99859	6.66771	6.7388	5.87287	5.49307	5.67798	dhs-17	-2.40865	9.60793e-31	1.32136e-29	-1.71231	1.13314e-27	8.14994e-27	-1.97215	4.08445e-29	3.64092e-28	N.A.
WBGene00000981	dhs-18	23.3957	24.2065	23.4309	39.3087	39.9103	41.0321	28.4339	26.8429	26.9226	24.8617	25.4067	24.9972	dhs-18	0.759428	6.25662e-21	2.66697e-20	0.210272	8.01332e-05	0.000117428	0.0836051	0.0966606	0.112909	N.A.
WBGene00000982	dhs-19	30.7336	30.6283	32.4625	32.6535	31.4109	34.6867	26.8675	29.577	26.6685	31.4081	29.8641	28.7589	dhs-19	0.0731654	0.171837	0.200065	-0.175942	0.00236222	0.00315612	-0.0599252	0.270421	0.299333	N.A.
WBGene00000983	dhs-20	15.62	14.6521	14.7402	13.8819	11.9059	11.9648	6.66501	7.43199	6.88174	7.08344	8.37237	7.79122	dhs-20	-0.256889	0.000365893	0.000542249	-1.1023	4.16627e-18	1.27255e-17	-0.956127	2.28802e-16	6.24314e-16	N.A.
WBGene00000984	dhs-21	19.7852	20.6418	18.7036	63.0726	63.7073	63.8241	17.1567	17.8857	18.6209	24.6624	24.1327	21.843	dhs-21	1.68971	3.91528e-32	6.62228e-31	-0.139609	0.0391993	0.0474699	0.255666	0.000163645	0.000236671	Up.upon.vha-6 only
WBGene00000985	dhs-22	134.834	131.535	128.099	125.088	122.52	124.471	258.019	270.282	264.97	279.931	288.345	277.465	dhs-22	-0.0840587	0.0289932	0.0369262	1.00795	9.36443e-31	1.00267e-29	1.10041	1.70597e-32	2.42753e-31	Up.upon.vha-16, 19
WBGene00000986	dhs-23	2.66667	1.81249	3.46496	4.98629	3.12359	3.74213	1.50617	1.9007	1.4635	1.2736	1.26988	0.917729	dhs-23	0.599992	0.0020716	0.00291013	-0.666021	0.00580865	0.0075463	-1.16516	4.30156e-05	6.42277e-05	N.A.
WBGene00000987	dhs-24	41.2855	41.8392	41.2413	51.856	44.5068	49.5206	35.8467	35.7563	39.7624	39.1119	40.0818	38.0959	dhs-24	0.227317	6.29551e-05	9.79349e-05	-0.161012	0.00464203	0.00607341	-0.0848096	0.119919	0.138631	N.A.
WBGene00000988	dhs-25	92.6346	95.5091	92.6144	25.4235	25.4355	27.1197	7.73103	7.50546	8.03864	8.68355	9.18736	8.90523	dhs-25	-1.8487	4.04477e-38	1.91066e-36	-3.59288	4.30869e-43	3.88203e-41	-3.39056	4.88878e-43	4.47009e-41	N.A.
WBGene00000989	dhs-26	17.6198	17.4851	15.6238	0.488127	0.239364	0.30205	0.583319	0.373425	0.564775	0.332997	0.303254	0.335764	dhs-26	-5.68589	7.72605e-23	3.91711e-22	-5.08547	9.31424e-24	4.39198e-23	-5.7051	9.22745e-23	4.04536e-22	N.A.
WBGene00000990	dhs-27	13.7518	14.0936	14.2827	6.31789	5.69581	6.40596	7.84829	8.29505	7.95497	7.538	8.71521	7.32036	dhs-27	-1.19531	1.8395e-17	5.98057e-17	-0.806037	7.97904e-13	1.77451e-12	-0.841742	2.49783e-13	5.71826e-13	N.A.
WBGene00000991	dhs-28	90.0887	87.8034	94.371	219.243	220.127	220.328	150.361	147.281	148.708	144.16	139.477	136.881	dhs-28	1.27747	2.23883e-36	7.33176e-35	0.713782	5.50776e-25	2.93334e-24	0.627506	1.24363e-22	5.392e-22	Up.upon.vha-6 only
WBGene00000992	dhs-29	14.1076	13.0072	14.1594	16.9826	16.6244	16.5626	12.2217	13.993	13.4434	13.3174	13.9895	12.754	dhs-29	0.282596	0.000668236	0.000971606	-0.0587547	0.473778	0.503665	-0.0429952	0.598577	0.627702	N.A.
WBGene00000993	dhs-30	22.09	21.4984	21.8091	24.1214	25.4355	25.7959	14.3153	13.8285	14.2489	12.543	15.5756	14.0848	dhs-30	0.203907	0.00178389	0.00251707	-0.625512	1.41044e-11	2.9373e-11	-0.637488	8.43736e-12	1.78325e-11	N.A.
WBGene00000994	dic-1	65.8092	68.4173	67.8799	27.377	23.0111	27.3024	28.9501	29.5141	28.9387	28.2909	30.9093	30.3076	dic-1	-1.38378	6.58861e-29	6.96974e-28	-1.2092	5.84412e-27	3.85503e-26	-1.17587	1.44778e-26	9.41568e-26	N.A.
WBGene00000995	die-1	75.1856	76.9233	75.36	25.3515	27.3121	27.7249	29.0302	27.713	28.9387	26.5209	25.3704	24.8617	die-1	-1.50163	4.20984e-29	4.56045e-28	-1.40886	3.42873e-28	2.62883e-27	-1.56782	1.2175e-29	1.15556e-28	N.A.
WBGene00000996	dif-1	78.7367	77.3055	76.5096	54.2239	51.2767	50.2006	29.9097	30.2813	30.3009	35.5035	31.4953	34.5326	dif-1	-0.579444	1.21234e-18	4.27246e-18	-1.36162	1.14429e-31	1.38138e-30	-1.19737	8.43691e-30	8.20156e-29	N.A.
WBGene00000998	dig-1	44.3239	41.139	40.7177	117.125	117.415	116.829	83.6831	81.7793	95.5676	88.0687	91.7272	93.7078	dig-1	1.47849	3.04448e-27	2.56648e-26	1.0463	1.08953e-20	3.99199e-20	1.11659	6.99721e-22	2.84877e-21	Up.upon.vha-6, 16, 19
WBGene00001000	dim-1	328.502	315.249	333.311	450.992	441.446	442.568	204.01	208.834	192.193	235.985	227.002	218.781	dim-1	0.450665	2.7561e-17	8.86077e-17	-0.691905	3.68369e-23	1.63749e-22	-0.519451	1.54532e-18	4.9033e-18	N.A.
WBGene00001001	dis-3	102.789	107.261	101.134	61.5631	66.8045	61.8688	54.3736	51.8476	54.9652	54.4062	54.1747	57.0206	dis-3	-0.710549	1.10413e-21	5.03876e-21	-0.949068	3.08069e-26	1.87172e-25	-0.909998	1.40171e-25	8.16257e-25	N.A.
WBGene00001002	div-1	80.3972	79.6702	80.182	30.3648	29.8582	29.3158	22.4521	22.435	20.896	21.8091	20.9363	20.7157	div-1	-1.42408	6.13876e-35	1.60372e-33	-1.86957	1.67064e-38	6.17133e-37	-1.92093	7.65214e-39	3.11158e-37	N.A.
WBGene00001005	dlc-1	428.304	441.446	456.021	254.779	256.18	260.034	297.475	291.773	290.771	284.516	284.968	276.178	dlc-1	-0.781604	4.09842e-27	3.40062e-26	-0.590812	2.26947e-22	9.46422e-22	-0.648339	6.33156e-24	3.11021e-23	N.A.
WBGene00001006	dlg-1	41.7572	43.536	44.4937	101.782	99.6195	101.729	209.569	201.049	210.263	193.304	179.355	198.713	dlg-1	1.22425	1.53032e-29	1.7721e-28	2.2584	4.28449e-42	3.20382e-40	2.13749	6.11914e-41	3.8054e-39	Up.upon.vha-6, 16, 19
WBGene00001007	dli-1	89.4491	87.9645	90.9652	93.7512	98.013	96.0425	144.524	141.767	139.759	133.783	135.266	135.013	dli-1	0.100735	0.0147189	0.0192759	0.666753	1.11391e-21	4.39238e-21	0.590433	1.47747e-19	5.02911e-19	N.A.
WBGene00001008	dlk-1	48.4621	51.2564	47.8562	210.165	205.209	209.459	227.848	220.328	239.048	217.425	216.055	222.375	dlk-1	2.08258	7.13641e-44	1.15622e-41	2.21917	3.31919e-45	4.78949e-43	2.15246	1.45982e-44	1.91225e-42	Up.upon.vha-6, 16, 19
WBGene00001016	dna-2	80.1987	83.6231	84.0201	62.6329	62.6764	64.5924	54.8373	53.416	58.2975	57.0305	60.6932	58.578	dna-2	-0.383988	8.3034e-13	2.01107e-12	-0.574086	1.87813e-18	5.86855e-18	-0.491526	3.55879e-16	9.60977e-16	N.A.
WBGene00001017	dnc-1	139.121	134.33	128.769	141.22	149.534	146.936	210.43	197.473	227.848	208.461	215.132	219.454	dnc-1	0.122208	0.00953466	0.0127124	0.658706	3.13897e-19	1.03512e-18	0.67731	1.0375e-19	3.56845e-19	N.A.
WBGene00001018	dnc-2	70.6454	71.2047	68.1812	53.2102	55.6504	53.3804	104.653	108.275	103.639	104.256	111.053	101.654	dnc-2	-0.372527	8.43307e-10	1.71446e-09	0.591889	2.40994e-17	6.96582e-17	0.592928	2.2368e-17	6.54941e-17	N.A.
WBGene00001019	dnj-1	109.164	104.11	110.532	103.824	106.161	103.256	116.987	119.898	119.551	122.784	125.832	121.616	dnj-1	-0.0474751	0.1337	0.158145	0.138919	4.35342e-05	6.48031e-05	0.193625	9.83289e-08	1.68254e-07	N.A.
WBGene00001020	dnj-2	44.531	42.5585	43.9996	17.4794	19.3126	19.1314	41.23	41.1282	40.0818	41.4678	40.2745	42.0887	dnj-2	-1.23021	3.31176e-25	2.17758e-24	-0.0983396	0.0477285	0.0572991	-0.0821432	0.0952169	0.111286	N.A.
WBGene00001021	dnj-3	15.0444	14.1997	15.3115	4.60215	5.85454	4.93349	4.38115	4.594	4.32719	4.51005	4.48876	4.75282	dnj-3	-1.5403	6.32075e-20	2.46869e-19	-1.74364	4.08435e-21	1.54522e-20	-1.69571	7.30951e-21	2.73514e-20	N.A.
WBGene00001022	dnj-4	21.6437	20.605	20.3962	12.5749	13.8203	11.2459	10.116	7.91342	8.92076	8.49865	10.4984	10.8336	dnj-4	-0.739508	4.07893e-12	9.48361e-12	-1.2238	4.6976e-18	1.42917e-17	-1.07817	1.50167e-16	4.14709e-16	N.A.
WBGene00001023	dnj-5	448.712	442.568	428.304	221.233	222.375	222.921	195.119	185.718	194.976	186.511	200.885	207.37	dnj-5	-0.98509	7.37809e-32	1.19748e-30	-1.19654	3.31231e-35	6.94419e-34	-1.15085	1.5405e-34	3.06276e-33	N.A.
WBGene00001025	dnj-7	72.2968	69.4948	69.23	150.573	140.302	141.326	167.379	165.123	177.264	164.531	163.117	160.512	dnj-7	1.03384	6.38498e-31	9.02496e-30	1.27203	4.73686e-35	9.6888e-34	1.21015	4.76154e-34	8.69027e-33	Up.upon.vha-6, 16, 19
WBGene00001026	dnj-8	101.551	95.5091	94.9126	64.9339	65.3682	63.9114	59.0299	58.684	60.6932	60.0723	60.8359	65.1781	dnj-8	-0.587597	9.67963e-19	3.43813e-18	-0.710156	1.21706e-21	4.78177e-21	-0.650135	2.85122e-20	1.02197e-19	N.A.
WBGene00001027	dnj-9	53.0598	56.67	55.9043	48.9527	43.3272	45.7021	29.5282	29.0099	30.8161	29.5471	31.0294	30.5133	dnj-9	-0.264729	2.20246e-08	4.13325e-08	-0.890246	9.93757e-25	5.16452e-24	-0.862349	2.96491e-24	1.51192e-23	N.A.
WBGene00001028	dnj-10	72.6952	71.4189	73.9789	81.1652	82.939	83.1152	40.6166	38.1641	37.2126	41.4678	40.6367	41.5072	dnj-10	0.180925	8.84287e-06	1.44232e-05	-0.911762	6.49913e-26	3.81439e-25	-0.819031	3.00099e-24	1.52906e-23	N.A.
WBGene00001029	dnj-11	251.641	254.779	252.112	127.319	127.542	122.989	97.0389	96.7106	98.8819	102.351	107.899	102.561	dnj-11	-1.00557	7.34573e-34	1.63662e-32	-1.37417	3.67157e-39	1.54826e-37	-1.27835	5.82938e-38	1.99756e-36	N.A.
WBGene00001030	dnj-12	350.181	347.067	344.026	301.74	298.841	302.129	423.487	401.945	419.114	409.083	403.028	406.843	dnj-12	-0.206002	1.64223e-10	3.46928e-10	0.256931	9.27188e-14	2.17297e-13	0.227302	4.45382e-12	9.5487e-12	N.A.
WBGene00001031	dnj-13	190.013	184.905	193.304	153.671	139.935	143.664	146.168	144.621	147.919	152.555	150.032	148.891	dnj-13	-0.378812	1.84993e-16	5.60593e-16	-0.373004	3.24984e-16	8.7845e-16	-0.331626	1.63419e-14	4.00046e-14	N.A.
WBGene00001032	dnj-14	37.2452	37.4308	38.1958	43.1616	40.8959	41.5556	87.5135	91.5935	87.4114	79.7193	78.9033	75.3283	dnj-14	0.154034	0.00570271	0.00774649	1.23931	1.47474e-28	1.18945e-27	1.05118	2.39986e-25	1.36934e-24	Up.upon.vha-16, 19
WBGene00001033	dnj-15	37.0317	36.6136	36.8524	18.2454	16.3536	17.9381	14.6116	14.5933	15.2258	14.4953	16.0353	14.125	dnj-15	-1.07426	5.78611e-21	2.47154e-20	-1.31464	1.30448e-23	6.0537e-23	-1.30932	1.43103e-23	6.77549e-23	N.A.
WBGene00001034	dnj-16	60.6692	57.2352	56.5696	52.3243	49.2065	53.7154	118.03	110.415	112.694	108.275	107.846	104.11	dnj-16	-0.168783	0.000269679	0.000402731	0.967416	4.89249e-28	3.67933e-27	0.876522	3.80441e-26	2.35876e-25	N.A.
WBGene00001035	dnj-17	65.8773	64.5122	67.133	45.1434	45.5984	42.3374	36.5364	35.7171	35.2769	35.171	40.3141	37.3057	dnj-17	-0.570295	5.67031e-17	1.78204e-16	-0.877239	2.2402e-23	1.01837e-22	-0.810463	3.45509e-22	1.44314e-21	N.A.
WBGene00001036	dnj-18	39.367	37.4308	38.7738	21.1861	21.7089	20.5958	15.0444	15.4939	15.2258	16.3603	15.8126	15.983	dnj-18	-0.864176	8.35594e-22	3.86318e-21	-1.33628	5.87078e-28	4.36176e-27	-1.26282	3.37774e-27	2.36762e-26	N.A.
WBGene00001037	dnj-19	330.21	326.122	320.367	242.185	238.651	244.335	284.018	271.312	276.178	279.16	276.346	275.539	dnj-19	-0.429559	1.92271e-20	7.84806e-20	-0.232347	1.80346e-11	3.73513e-11	-0.232906	1.67251e-11	3.47601e-11	N.A.
WBGene00001038	dnj-20	327.826	330.803	334.559	534.129	518.828	520.421	825.439	817.274	817.274	803.493	808.651	812.366	dnj-20	0.66366	1.19737e-22	5.96463e-22	1.30855	1.01474e-35	2.28564e-34	1.2876	2.1357e-35	4.846e-34	Up.upon.vha-16, 19
WBGene00001039	dnj-21	16.0509	14.8114	15.4066	7.88494	6.15199	5.88369	4.22979	4.33869	5.39343	5.1507	4.886	4.4191	dnj-21	-1.22727	9.08712e-17	2.81185e-16	-1.73646	2.15052e-20	7.72013e-20	-1.68053	4.2896e-20	1.51808e-19	N.A.
WBGene00001040	dnj-22	94.2087	93.4695	92.3932	61.6048	54.0467	58.1335	48.7897	49.3711	46.5096	51.146	55.9183	56.0113	dnj-22	-0.69052	1.34671e-19	5.11806e-19	-0.953478	1.56945e-24	7.98341e-24	-0.781518	1.82283e-21	7.1664e-21	N.A.
WBGene00001041	dnj-23	48.7121	49.4829	51.5424	16.1195	18.1846	15.9104	37.3678	38.4778	38.2601	38.2127	37.5894	36.7572	dnj-23	-1.57844	4.29527e-32	7.21214e-31	-0.391727	3.2441e-12	7.00473e-12	-0.411492	7.66476e-13	1.70893e-12	N.A.
WBGene00001042	dnj-24	23.6959	21.7953	24.0967	34.7402	34.3787	32.3443	26.2265	24.8923	25.0971	20.7784	18.1151	21.6233	dnj-24	0.544744	2.18575e-11	4.85344e-11	0.132248	0.0478148	0.0573989	-0.204126	0.00443969	0.00584803	N.A.
WBGene00001043	dnj-25	100.318	97.2785	98.279	80.0158	77.8657	85.6169	154.065	154.971	156.103	151.084	151.084	153.379	dnj-25	-0.28213	1.55694e-11	3.49412e-11	0.652765	7.44644e-26	4.34552e-25	0.622685	5.56068e-25	3.05581e-24	N.A.
WBGene00001044	dnj-26	4.33937	3.48094	4.07026	3.39402	4.28608	3.54543	2.76025	2.14848	2.20759	2.70356	3.06601	3.09971	dnj-26	-0.0844882	0.480439	0.519233	-0.74401	1.78126e-06	2.85713e-06	-0.419633	0.00182989	0.00247369	N.A.
WBGene00001045	dnj-27	35.5426	35.9882	31.4797	20.2871	22.2484	22.8034	75.7564	77.4151	76.7071	59.4579	51.3497	56.7932	dnj-27	-0.656083	2.12561e-14	5.63352e-14	1.16054	2.33624e-27	1.6137e-26	0.702106	4.66363e-18	1.42588e-17	Up.upon.vha-16 only
WBGene00001046	dnj-28	38.9509	39.7354	38.9652	33.0315	35.608	35.9325	35.3845	34.2487	37.6295	36.1075	35.9745	35.4745	dnj-28	-0.170984	0.000399842	0.00059109	-0.134399	0.00419935	0.00551415	-0.129406	0.00563905	0.00737212	N.A.
WBGene00001047	dnj-29	205.021	206.607	199.685	203.039	209.234	204.811	291.179	274.348	293.761	275.219	280.876	272.232	dnj-29	0.0135839	0.630057	0.664183	0.49071	3.05012e-22	1.25665e-21	0.438305	2.84495e-20	1.01992e-19	N.A.
WBGene00001048	dnj-30	43.2322	45.4058	46.053	23.3913	20.6418	20.0044	24.7321	22.9818	23.9118	23.0166	23.668	21.843	dnj-30	-1.07543	1.30493e-23	7.16255e-23	-0.911218	3.32395e-21	1.26741e-20	-0.975153	3.48332e-22	1.45394e-21	N.A.
WBGene00001049	dog-1	63.0072	61.7193	63.7073	48.7658	51.6838	49.9424	39.636	35.8683	39.3006	39.0148	36.979	38.906	dog-1	-0.325607	3.12094e-09	6.13559e-09	-0.716219	1.76648e-19	5.93647e-19	-0.713967	1.93177e-19	6.52639e-19	N.A.
WBGene00001050	dom-3	31.0793	32.0134	31.6605	14.1229	16.7468	17.0228	14.4088	15.339	13.0215	16.0064	14.9769	14.9135	dom-3	-0.989311	3.9338e-21	1.70477e-20	-1.15077	3.63851e-23	1.61936e-22	-1.04641	7.02053e-22	2.85741e-21	N.A.
WBGene00001051	cks-1	213.639	217.765	217.515	81.5818	83.3538	80.2459	73.6324	73.5544	69.1743	73.0092	72.6162	69.7712	cks-1	-1.4043	3.44063e-34	8.0441e-33	-1.58516	4.5074e-36	1.07839e-34	-1.59128	3.86127e-36	9.96056e-35	N.A.
WBGene00001052	dop-1	2.75243	3.77407	2.43017	3.73831	3.70168	3.68105	5.19729	5.07524	5.71285	4.72496	4.11635	4.92269	dop-1	0.337449	0.0168489	0.0219324	0.859072	2.17864e-08	3.85509e-08	0.640998	1.20304e-05	1.84767e-05	N.A.
WBGene00001053	dop-2	6.3186	4.57361	4.35503	5.54839	6.42828	5.7603	5.37867	4.4184	5.77686	4.47625	5.21515	5.14791	dop-2	0.235415	0.0367904	0.0463867	0.0415283	0.715111	0.737553	-0.0225281	0.844527	0.859795	N.A.
WBGene00001054	dpf-1	8.10604	7.57863	6.9774	9.07183	9.93408	9.59454	7.24414	7.2728	8.03864	8.5485	7.01683	7.49904	dpf-1	0.337345	0.0006985	0.00101449	-0.00585228	0.952541	0.956997	0.0231402	0.813064	0.831477	N.A.
WBGene00001055	dpf-2	38.2325	41.5154	40.3322	62.8732	69.1867	65.8413	55.4173	61.5893	56.5635	60.7197	55.5994	57.7899	dpf-2	0.720546	2.01007e-14	5.33803e-14	0.530882	3.43725e-10	6.66101e-10	0.535937	2.60412e-10	5.07043e-10	N.A.
WBGene00001056	dpf-3	268.216	264.008	248.701	169.87	179.79	166.426	155.018	148.497	159.173	165.62	162.234	163.803	dpf-3	-0.597608	2.26849e-22	1.10464e-21	-0.755	2.77322e-26	1.69271e-25	-0.666848	3.45485e-24	1.74777e-23	N.A.
WBGene00001057	dpf-4	76.0183	76.4619	76.9639	72.8284	76.3992	75.8918	67.4423	64.3442	66.7248	65.8773	64.1142	66.0667	dpf-4	-0.027751	0.399026	0.437831	-0.209198	1.12636e-07	1.92219e-07	-0.226961	1.87013e-08	3.31523e-08	N.A.
WBGene00001058	dpf-5	158.766	156.384	163.221	150.23	148.235	151.407	274.348	265.975	268.902	256.18	258.795	259.687	dpf-5	-0.0884364	0.00271614	0.00378506	0.758523	1.37881e-30	1.4445e-29	0.69565	6.36352e-29	5.53102e-28	N.A.
WBGene00001059	dpf-6	12.2711	15.1264	12.4566	25.4755	24.3803	23.4166	15.0005	16.1895	14.4837	18.7716	17.6557	16.6156	dpf-6	0.884366	6.54119e-15	1.80027e-14	0.201734	0.0207826	0.0258279	0.417317	6.48639e-06	1.01049e-05	N.A.
WBGene00001060	dpf-7	60.4128	61.1844	60.0723	27.1197	25.8481	27.2473	30.4933	32.1536	31.5286	30.9296	32.3766	30.9256	dpf-7	-1.17975	3.16756e-27	2.66294e-26	-0.948178	5.77959e-24	2.7821e-23	-0.947347	5.8205e-24	2.87599e-23	N.A.
WBGene00001061	dpl-1	125.16	124.928	126.324	30.4725	36.8747	35.1403	27.1431	26.3159	27.0111	28.5313	27.7319	25.5112	dpl-1	-1.8815	8.5863e-35	2.19348e-33	-2.22591	9.75499e-37	2.63336e-35	-2.20419	1.20778e-36	3.38508e-35	N.A.
WBGene00001062	dpr-1	0.0302716	0.0302716	0.02949	0.271643	0.271643	0.149662	0.0472232	0.171229	0.111718	0.111718	0.211501	0.109487	dpr-1	2.89168	0.000168105	0.000254313	1.6881	0.0324519	0.0395557	2.19342	0.00467801	0.00615099	Up.upon.vha-6, 16, 19
WBGene00001063	dpy-1	3.10443	2.41717	2.66986	1.90418	1.63701	1.43783	2.25416	1.51299	2.14193	1.85604	1.43329	1.96403	dpy-1	-0.72016	0.00012104	0.000184961	-0.485378	0.00474193	0.00619841	-0.646306	0.000395503	0.000559293	N.A.
WBGene00001064	dpy-2	6.50129	6.02522	6.90063	23.3262	24.2017	24.0359	22.4521	23.5819	24.4832	32.7443	22.2855	28.6376	dpy-2	1.88325	1.27155e-19	4.84438e-19	1.86131	2.18118e-19	7.27981e-19	2.09104	1.3332e-21	5.31152e-21	Up.upon.vha-6, 16, 19
WBGene00001065	dpy-3	2.04252	1.88722	2.43017	9.19614	8.29343	7.96687	7.55505	8.29505	8.29665	12.1817	9.24547	10.136	dpy-3	2.00663	4.80721e-17	1.51776e-16	1.93174	2.32418e-16	6.33993e-16	2.30996	1.33563e-19	4.55907e-19	Up.upon.vha-6, 16, 19
WBGene00001066	dpy-4	12.8985	12.7335	13.4925	176.718	160.735	171.53	137.001	140.584	129.932	154.971	128.72	141.707	dpy-4	3.70083	3.87224e-34	8.96244e-33	3.38042	2.75203e-32	3.6621e-31	3.43904	1.22397e-32	1.77866e-31	Up.upon.vha-6, 16, 19
WBGene00001067	dpy-5	15.1829	14.1325	17.4822	208.834	202.42	205.488	165.021	177.971	162.651	202.42	169.87	183.449	dpy-5	3.72584	1.48714e-35	4.26513e-34	3.43828	6.75855e-34	1.14839e-32	3.572	1.10903e-34	2.25593e-33	Up.upon.vha-6, 16, 19
WBGene00001068	dpy-6	8.56978	12.1781	10.3161	19.3908	23.6309	20.0044	27.4657	32.1536	29.5544	29.6437	24.5644	27.6316	dpy-6	1.03007	4.23508e-12	9.84049e-12	1.53331	1.2993e-18	4.10084e-18	1.40819	4.25089e-17	1.22011e-16	Up.upon.vha-6, 16, 19
WBGene00001069	dpy-7	6.24594	5.67267	6.44959	21.7762	20.5993	20.5958	19.0016	22.839	19.3205	27.8471	24.197	24.0465	dpy-7	1.77915	9.07497e-20	3.4978e-19	1.73254	2.94416e-19	9.72958e-19	2.04934	1.81762e-22	7.76939e-22	Up.upon.vha-6, 16, 19
WBGene00001070	dpy-8	5.54529	5.0275	4.98517	43.7016	39.4213	45.1696	39.9327	42.5813	41.0998	56.0691	47.3572	52.427	dpy-8	3.04292	2.75483e-28	2.69501e-27	2.99126	6.27987e-28	4.64887e-27	3.32268	4.52876e-30	4.58838e-29	Up.upon.vha-6, 16, 19
WBGene00001071	dpy-9	4.91225	4.70317	4.49631	18.8827	17.1168	18.4786	17.2795	18.4099	18.3332	24.4908	18.6506	19.9787	dpy-9	1.94837	1.65918e-19	6.26816e-19	1.93697	2.20668e-19	7.36225e-19	2.15232	2.18907e-21	8.5318e-21	Up.upon.vha-6, 16, 19
WBGene00001072	dpy-10	12.3718	11.3934	12.3344	20.7637	22.0814	20.8257	19.7545	21.8525	21.4736	29.6103	24.8798	27.8015	dpy-10	0.819122	4.47875e-14	1.1679e-13	0.804923	8.71605e-14	2.04686e-13	1.18617	2.06137e-20	7.46685e-20	Up.upon.vha-19 only
WBGene00001073	dpy-11	211.548	218.261	212.691	199.168	199.081	200.885	254.067	265.569	252.112	239.048	224.139	227.544	dpy-11	-0.100698	0.00258571	0.00360792	0.264191	5.23654e-11	1.05889e-10	0.104022	0.00169878	0.0023005	N.A.
WBGene00001074	dpy-13	78.8497	79.1435	86.6371	381.065	362.833	366.63	340.987	352.82	343.346	387.44	337.582	356.544	dpy-13	2.18367	7.08879e-30	8.56871e-29	2.08522	6.25875e-29	5.26168e-28	2.14357	1.71986e-29	1.59788e-28	Up.upon.vha-6, 16, 19
WBGene00001075	dpy-14	17.5757	17.1509	18.4899	7.79277	6.53755	7.386	4.85788	6.66771	6.7102	6.73729	7.10046	6.50962	dpy-14	-1.29621	1.0308e-15	2.9832e-15	-1.55993	1.35143e-17	3.9791e-17	-1.38724	2.11976e-16	5.79342e-16	N.A.
WBGene00001076	dpy-17	18.6028	18.6426	18.53	5.06855	5.37255	4.10692	4.26906	3.94981	4.17271	4.51005	4.32381	4.45484	dpy-17	-1.94813	3.34757e-23	1.76203e-22	-2.17106	5.05463e-24	2.44459e-23	-2.06964	1.15284e-23	5.51202e-23	N.A.
WBGene00001077	dpy-18	45.6707	48.6004	45.2426	168.442	159.351	166.911	648.76	685.36	691.614	478.853	452.088	470.896	dpy-18	1.82645	1.0455e-37	4.50126e-36	3.86013	1.16604e-53	7.32929e-50	3.32915	1.89311e-50	1.8403e-47	Up.upon.vha-6, 16, 19
WBGene00001078	dpy-19	12.408	12.4983	12.3944	4.45565	3.66752	4.93349	4.96682	4.77521	4.20783	4.69897	4.32381	4.62739	dpy-19	-1.52519	1.61959e-21	7.27476e-21	-1.42259	1.05357e-20	3.86485e-20	-1.45118	6.16899e-21	2.32391e-20	N.A.
WBGene00001079	dpy-20	0.669307	0.610211	0.615769	6.68135	5.32626	6.40596	4.41224	4.36492	5.18644	6.41794	4.98004	5.87081	dpy-20	3.27462	1.12986e-18	3.9932e-18	2.87789	2.18692e-16	5.97795e-16	3.18112	3.783e-18	1.16492e-17	Up.upon.vha-6, 16, 19
WBGene00001080	dpy-21	48.1353	47.4294	45.6143	48.4564	51.4338	49.4035	51.584	41.7053	50.688	45.2301	46.0269	55.4726	dpy-21	0.0805239	0.243073	0.276587	0.0220775	0.749232	0.769293	0.0497161	0.471069	0.502811	N.A.
WBGene00001081	dpy-22	80.0276	75.6606	68.3938	103.59	107.065	102.592	96.5082	96.0956	111.053	99.9876	96.9926	102.923	dpy-22	0.485994	1.02703e-09	2.07563e-09	0.438094	1.49958e-08	2.67555e-08	0.423014	3.44428e-08	6.02994e-08	N.A.
WBGene00001082	dpy-23	60.7277	63.0486	60.8231	56.8014	53.0739	58.2901	57.3046	60.3393	57.7689	49.9899	53.1932	55.1038	dpy-23	-0.135433	0.00230209	0.00322216	-0.0737927	0.0834222	0.0976059	-0.222811	3.85875e-06	6.08947e-06	N.A.
WBGene00001085	dpy-26	142.499	142.057	135.934	126.609	131.119	128.457	113.574	110.282	118.288	118.221	114.682	116.007	dpy-26	-0.122614	0.000980333	0.00141029	-0.297743	7.77437e-11	1.55707e-10	-0.269007	1.11675e-09	2.10409e-09	N.A.
WBGene00001086	dpy-27	53.2593	52.1034	50.3065	37.7412	39.5288	40.3322	50.7844	49.2862	57.6497	54.3246	51.7585	55.2517	dpy-27	-0.404761	2.2428e-10	4.70948e-10	0.015911	0.738596	0.759398	0.0514089	0.281726	0.311176	N.A.
WBGene00001087	dpy-28	88.5004	89.9043	89.5266	63.7789	66.7248	62.8652	65.2253	58.5885	67.1909	63.901	61.7758	65.7217	dpy-28	-0.470933	1.81036e-14	4.82223e-14	-0.490694	5.16184e-15	1.29802e-14	-0.485697	7.06538e-15	1.77114e-14	N.A.
WBGene00001088	dpy-30	105.313	108.3	109.61	59.9906	62.2691	61.1128	74.8728	77.3055	69.393	69.9531	65.576	66.1382	dpy-30	-0.817703	7.22645e-21	3.06411e-20	-0.546028	6.45245e-15	1.61399e-14	-0.680923	4.2619e-18	1.30781e-17	N.A.
WBGene00001089	dre-1	31.0513	29.0595	29.8446	131.779	128.72	131.779	71.6192	72.1989	77.0083	71.0413	72.125	75.3963	dre-1	2.12502	1.08035e-40	8.11143e-39	1.2954	1.88083e-30	1.94072e-29	1.28082	3.15215e-30	3.25071e-29	Up.upon.vha-6, 16, 19
WBGene00001090	drh-1	48.4103	52.1729	48.6065	41.8148	45.2567	41.0829	56.8526	53.986	60.0095	61.3884	57.2642	60.373	drh-1	-0.219687	1.80506e-05	2.89706e-05	0.195085	5.43839e-05	8.04414e-05	0.26326	2.531e-07	4.24649e-07	N.A.
WBGene00001091	drh-2	40.1944	38.7404	35.2521	111.11	114.627	107.261	214.284	209.046	218.525	193.096	190.179	194.531	drh-2	1.54569	1.1838e-29	1.39443e-28	2.49272	1.8236e-39	8.11614e-38	2.34123	3.7468e-38	1.32573e-36	Up.upon.vha-6, 16, 19
WBGene00001092	dro-1	52.9693	56.3868	57.1259	26.4963	21.0829	24.6741	19.9816	24.9587	23.6735	24.4908	25.9659	24.8072	dro-1	-1.20992	1.11117e-22	5.54532e-22	-1.28425	1.92221e-23	8.78576e-23	-1.145	6.79212e-22	2.76811e-21	N.A.
WBGene00001093	drp-1	140.123	134.527	137.913	109.628	109.398	112.624	118.692	117.069	121.304	117.999	120.502	115.56	drp-1	-0.314882	2.05556e-14	5.45569e-14	-0.208386	2.92145e-09	5.40078e-09	-0.220636	6.86933e-10	1.30868e-09	N.A.
WBGene00001094	dars-1	256.792	260.797	262.118	198.068	205.98	208.277	221.615	223.176	226.227	213.809	210.793	205.209	dars-1	-0.34891	1.46931e-15	4.20421e-15	-0.216568	2.01773e-09	3.764e-09	-0.308161	8.72048e-14	2.04582e-13	N.A.
WBGene00001095	dars-2	37.4411	35.2425	33.9681	15.0288	16.2936	14.0881	10.9814	10.0108	10.2436	11.1212	11.575	10.8704	dars-2	-1.23324	3.842e-22	1.82609e-21	-1.77169	1.67553e-26	1.04586e-25	-1.6672	7.72238e-26	4.63092e-25	N.A.
WBGene00001096	dsc-1	0.152226	0.216921	0.546403	0.607997	0.454873	0.61317	0.30205	0.716908	0.423685	0.571038	0.610211	0.48667	dsc-1	1.07829	0.0110015	0.0145807	0.783208	0.069509	0.0820602	1.07828	0.0110831	0.0141586	Up.upon.vha-6, 19
WBGene00001099	dsc-4	70.8555	74.7291	76.8252	428.902	384.567	397.849	128.769	129.407	128.426	126.922	122.108	123.618	dsc-4	2.44462	1.13279e-46	3.54621e-44	0.798462	4.83302e-24	2.34232e-23	0.745251	8.81459e-23	3.87263e-22	Up.upon.vha-6 only
WBGene00001101	dsh-1	34.9515	32.7172	33.9681	44.5997	44.6602	43.4621	64.5574	63.9314	66.4521	65.4108	64.2849	65.6791	dsh-1	0.385391	1.32693e-11	2.98955e-11	0.93994	1.42077e-26	8.91964e-26	0.94328	1.1975e-26	7.87108e-26	N.A.
WBGene00001102	dsh-2	75.8784	75.368	72.6657	27.5451	30.7865	31.3312	23.9858	22.9316	23.4166	26.5209	24.5071	26.8638	dsh-2	-1.32243	1.15749e-29	1.36781e-28	-1.67066	8.35509e-33	1.21224e-31	-1.52429	1.31529e-31	1.63042e-30	N.A.
WBGene00001103	dsl-1	3.18088	2.50147	1.33758	0.116295	0.0860715	0.0496684	0.210239	0.171229	0.111718	0.0199193	0.0478011	0.146038	dsl-1	-4.79591	1.66603e-10	3.51875e-10	-3.79088	3.04336e-10	5.91134e-10	-5.40869	1.91339e-10	3.75442e-10	N.A.
WBGene00001104	dsl-2	12.7578	11.5273	12.8836	0.0860715	0.0860715	0.0860715	0.0860715	0.0860715	0.0484304	0.144301	0.114679	0.0860715	dsl-2	-7.16755	6.35735e-19	2.29202e-18	-7.44425	1.59476e-18	5.01108e-18	-6.78106	2.16407e-19	7.29119e-19	N.A.
WBGene00001105	dsl-3	5.73959	6.08102	6.26676	0.607997	0.657939	0.51842	0.338353	0.655331	0.361708	0.629745	0.398726	0.548279	dsl-3	-3.34744	1.80083e-18	6.27218e-18	-3.80418	1.98497e-18	6.19506e-18	-3.54433	1.87708e-18	5.92238e-18	N.A.
WBGene00001107	dsl-5	0.0302716	0.0986294	0.02949	0.298924	0.239364	0.177916	0.30205	0.208985	0.240318	0.0860715	0.398726	0.211501	dsl-5	2.39186	0.00141976	0.00201824	2.47598	0.00095262	0.00130458	2.12123	0.0049216	0.00646161	Up.upon.vha-6, 16, 19
WBGene00001108	dsl-6	1.6487	1.10881	1.82187	0.021829	0.0860715	0.27481	0.109487	0.111718	0.298924	0.0448162	0.211501	0.146038	dsl-6	-4.21845	6.51247e-09	1.25651e-08	-3.27658	2.68321e-08	4.7289e-08	-3.74434	1.1637e-08	2.08332e-08	N.A.
WBGene00001109	dsl-7	0.272106	0.610211	0.546403	2.53266	2.45537	2.40092	1.30493	1.51299	1.65635	1.76666	1.82843	1.93547	dsl-7	2.45461	2.88276e-11	6.35523e-11	1.72448	5.64189e-07	9.29081e-07	2.03599	8.45149e-09	1.52277e-08	Up.upon.vha-6, 16, 19
WBGene00001110	duo-1	42.6079	45.1113	44.5471	20.801	22.1387	20.9896	14.4088	12.932	15.7145	15.8496	14.7617	16.053	duo-1	-1.04899	5.61421e-25	3.57938e-24	-1.62328	7.00913e-31	7.61073e-30	-1.50355	6.25626e-30	6.19256e-29	N.A.
WBGene00001111	duo-2	0.396043	0.473903	0.546403	0.332997	0.337458	0.337458	0.366715	0.373425	0.111718	0.298924	0.339423	0.241761	duo-2	-0.478206	0.226705	0.259128	-0.915138	0.0346	0.0420712	-0.687783	0.0957923	0.111923	N.A.
WBGene00001112	duo-3	107.472	111.88	101.21	61.7265	62.0319	58.6146	51.4754	49.1746	50.4137	54.0771	55.9183	59.7016	duo-3	-0.812977	1.07279e-22	5.36396e-22	-1.08451	3.4722e-27	2.35e-26	-0.917666	1.40632e-24	7.41498e-24	N.A.
WBGene00001113	dur-1	17.3133	14.9044	18.065	58.1335	57.109	59.3059	45.6411	45.6584	46.0842	40.7177	35.9745	39.0906	dur-1	1.80019	8.34328e-30	1.0013e-28	1.45494	1.76435e-25	9.92311e-25	1.2063	7.60617e-22	3.08964e-21	Up.upon.vha-6, 16, 19
WBGene00001115	dyb-1	16.1249	15.5423	16.1338	12.303	12.381	10.529	13.6674	12.377	11.7902	13.2515	11.3609	11.7452	dyb-1	-0.444659	2.1797e-07	3.88189e-07	-0.339931	2.17847e-05	3.29455e-05	-0.397711	1.74432e-06	2.80105e-06	N.A.
WBGene00001116	dyc-1	13.1413	11.0597	12.1187	19.0072	19.265	18.2613	13.0748	12.4243	12.7323	13.4355	12.8031	14.2315	dyc-1	0.641522	1.63057e-11	3.65227e-11	0.0772044	0.325379	0.354473	0.158319	0.0447564	0.0541001	N.A.
WBGene00001117	dyf-1	3.24828	4.20783	2.66986	2.50112	2.88137	3.18923	2.90679	3.03993	2.90945	3.30046	3.22722	2.66667	dyf-1	-0.222566	0.182936	0.212172	-0.168637	0.307291	0.335699	-0.12075	0.4593	0.491129	N.A.
WBGene00001118	dyf-2	7.16923	7.34	6.64109	5.03026	6.61391	6.15652	14.6521	13.7181	14.1052	12.3592	15.1896	14.4345	dyf-2	-0.256986	0.0150882	0.0197379	1.00663	2.2213e-15	5.70855e-15	0.984864	4.99973e-15	1.26396e-14	Up.upon.vha-16 only
WBGene00001119	dyf-3	6.62505	7.34	8.83024	3.99484	4.04318	3.38157	4.01621	3.38816	3.57353	3.13478	3.00235	3.78005	dyf-3	-0.991358	3.31564e-10	6.90027e-10	-1.04736	1.13106e-10	2.24413e-10	-1.19749	6.453e-12	1.37265e-11	N.A.
WBGene00001121	dyf-5	1.3495	1.4906	1.50134	1.26037	1.43783	1.3397	1.58987	1.40592	1.57946	1.50929	1.82843	1.17871	dyf-5	-0.104885	0.652835	0.685807	0.075145	0.739866	0.760579	0.0356448	0.875549	0.888294	N.A.
WBGene00001122	dyf-6	2.58852	2.89304	2.13299	2.37796	2.01232	1.98489	2.40681	2.81756	2.73285	2.55958	2.58852	2.30169	dyf-6	-0.250153	0.212569	0.243891	0.0713699	0.704721	0.728016	-0.0224979	0.906326	0.915997	N.A.
WBGene00001123	dyf-7	7.57863	7.72398	7.83906	12.2575	11.9059	11.6205	10.7587	10.9897	9.61372	10.3873	10.423	10.5474	dyf-7	0.628642	4.25375e-09	8.29114e-09	0.436198	1.27428e-05	1.954e-05	0.438459	1.15685e-05	1.77877e-05	N.A.
WBGene00001127	dyf-11	1.6487	1.18035	1.82187	1.05619	1.01089	1.17871	1.38312	1.43572	1.60484	1.22754	1.03212	0.979459	dyf-11	-0.497981	0.0328098	0.0415494	-0.0510726	0.807369	0.8236	-0.504673	0.0311742	0.0382456	N.A.
WBGene00001129	dyf-13	1.11013	1.03484	0.753384	0.992003	1.01089	1.0116	0.999444	0.977231	1.3012	0.893163	1.03212	1.11756	dyf-13	0.076031	0.769852	0.794278	0.184522	0.4717	0.501514	0.0834354	0.748284	0.770777	N.A.
WBGene00001130	dyn-1	93.5691	88.4409	96.2053	78.8497	75.0551	79.2016	124.964	121.043	119.551	119.482	116.554	122.285	dyn-1	-0.254748	1.44093e-08	2.72823e-08	0.394533	1.13933e-14	2.80842e-14	0.365679	1.45891e-13	3.38137e-13	N.A.
WBGene00001131	dys-1	42.3978	44.1347	40.962	76.1767	78.3648	77.4151	68.2526	72.5028	75.9258	66.2058	69.3552	78.9329	dys-1	0.863971	3.14971e-15	8.83047e-15	0.764451	2.40235e-13	5.52433e-13	0.747119	5.13538e-13	1.1546e-12	N.A.
WBGene00001132	alp-1	87.4495	81.4218	84.319	206.306	206.396	207.464	247.496	247.231	254.779	270.282	273.96	276.717	alp-1	1.29303	5.0547e-38	2.31663e-36	1.56618	5.81392e-42	4.2111e-40	1.69762	1.19877e-43	1.2439e-41	Up.upon.vha-6, 16, 19
WBGene00001133	eat-2	0.532178	0.338353	0.687341	1.11708	0.943634	1.23592	1.97679	1.70759	1.73917	2.05412	1.50883	1.50168	eat-2	1.13219	0.00128624	0.00183493	1.85612	2.83134e-07	4.73342e-07	1.74463	1.15483e-06	1.87152e-06	Up.upon.vha-6, 16, 19
WBGene00001134	eat-3	138.413	145.028	144.621	102.192	99.4859	100.917	95.0267	91.9619	96.2557	98.2986	100.817	98.6031	eat-3	-0.500179	4.7734e-16	1.40996e-15	-0.595698	1.20604e-18	3.81627e-18	-0.523626	1.04881e-16	2.93286e-16	N.A.
WBGene00001135	eat-4	3.24828	3.99484	4.14716	2.50112	2.71105	3.18923	3.531	2.9815	2.84071	2.41958	2.70258	2.88296	eat-4	-0.438288	0.00123168	0.00175969	-0.282471	0.0270457	0.0332159	-0.504262	0.000308812	0.000439189	N.A.
WBGene00001136	eat-5	2.75243	2.41717	1.89663	2.65622	3.96146	2.81668	1.53311	1.37905	1.51581	2.17526	1.75078	1.96403	eat-5	0.410385	0.0135667	0.0178372	-0.659421	0.00145555	0.0019717	-0.251714	0.166471	0.189552	N.A.
WBGene00001137	eat-6	883.39	910.213	894.123	1134.14	1147.28	1152.72	708.612	681.795	725.77	702.274	669.933	714.569	eat-6	0.353638	4.72816e-16	1.39726e-15	-0.345291	4.76604e-15	1.20143e-14	-0.365522	6.98792e-16	1.85601e-15	N.A.
WBGene00001145	eat-16	27.4696	24.8098	25.5298	41.3436	40.364	40.4281	44.3585	46.299	47.5742	45.1625	45.277	44.6203	eat-16	0.651681	7.48806e-18	2.50552e-17	0.829802	3.91444e-22	1.59955e-21	0.796849	2.15686e-21	8.41335e-21	N.A.
WBGene00001147	eat-18	0.532178	0.216921	0.282607	0.425525	0.271643	0.211501	0.366715	0.423349	0.271643	0.298924	0.425064	0.458111	eat-18	-0.139041	0.725604	0.754272	0.123015	0.747759	0.767924	0.278011	0.458822	0.490703	N.A.
WBGene00001148	eat-20	41.7053	41.5882	38.4974	37.2854	36.7839	34.2679	32.2447	32.2604	31.2295	31.0249	28.8192	30.4496	eat-20	-0.168913	0.00733881	0.00988606	-0.346539	1.16864e-06	1.89341e-06	-0.431454	1.40906e-08	2.51234e-08	N.A.
WBGene00001149	bcat-1	218.014	229.643	229.257	335.849	328.164	335.849	470.158	437.895	450.992	366.63	366.63	369.995	bcat-1	0.563101	4.87612e-23	2.52133e-22	1.00535	4.39874e-34	7.70093e-33	0.705139	3.47669e-27	2.43421e-26	Up.upon.vha-16 only
WBGene00001150	ech-1.1	10.9558	10.4401	11.0764	8.26089	7.29649	7.33685	8.5625	7.14523	7.37947	8.7669	7.74922	9.57954	ech-1.1	-0.506125	1.5109e-07	2.71752e-07	-0.49627	2.31448e-07	3.88446e-07	-0.320255	0.000195376	0.00028124	N.A.
WBGene00001151	ech-2	34.1339	32.1288	33.6992	15.1884	14.5476	14.6202	10.0276	9.95374	9.82551	10.2944	10.6862	10.9614	ech-2	-1.17203	1.39076e-23	7.60203e-23	-1.74531	1.52756e-28	1.2283e-27	-1.64592	6.99125e-28	5.29215e-27	N.A.
WBGene00001152	ech-3	11.4888	13.8737	13.1451	11.9353	9.55639	9.3496	17.0599	17.2795	17.4743	16.3065	17.4743	15.5645	ech-3	-0.324695	0.000304514	0.000453432	0.432687	5.67045e-07	9.33618e-07	0.360653	1.71539e-05	2.61521e-05	N.A.
WBGene00001153	ech-4	85.7087	87.4114	83.762	73.7034	76.6779	72.1653	49.835	53.7073	49.4462	55.9043	56.1881	54.5566	ech-4	-0.207244	5.95e-07	1.03588e-06	-0.748478	8.66573e-24	4.0956e-23	-0.624211	6.30349e-21	2.37264e-20	N.A.
WBGene00001154	ech-5	51.5926	52.5797	49.7529	33.5918	30.7112	34.2679	16.8284	19.6652	19.2841	17.9474	19.815	17.5964	ech-5	-0.644275	1.14705e-17	3.78837e-17	-1.46745	1.83152e-29	1.65987e-28	-1.477	1.45979e-29	1.37004e-28	N.A.
WBGene00001155	ech-6	483.042	474.312	477.26	130.156	134.436	141.871	74.5821	77.8063	76.4489	81.7311	83.6661	79.6702	ech-6	-1.82035	2.65133e-44	4.66382e-42	-2.64844	6.81527e-50	4.34062e-47	-2.54967	2.14245e-49	1.16385e-46	N.A.
WBGene00001156	ech-7	47.3147	46.5291	47.8184	30.8569	30.1224	29.6798	23.6866	31.3651	26.3089	18.7087	22.2855	19.0612	ech-7	-0.644014	3.40528e-12	7.9524e-12	-0.80964	5.4893e-15	1.37811e-14	-1.24257	1.39178e-20	5.09034e-20	N.A.
WBGene00001157	ech-8	18.1117	17.1085	17.0509	15.5504	15.734	17.5992	7.14278	7.9483	7.57708	8.99361	8.52385	8.62014	ech-8	-0.0984374	0.174639	0.203135	-1.20616	9.10895e-18	2.71841e-17	-0.999738	1.51232e-15	3.93307e-15	N.A.
WBGene00001158	ech-9	1.42274	2.19051	1.89663	502.954	440.356	456.911	3.55651	3.01048	3.0628	3.02714	2.31504	2.36573	ech-9	8.00993	1.72931e-42	1.90122e-40	0.824068	6.36673e-05	9.37972e-05	0.496239	0.0145896	0.0184555	Up.upon.vha-6 only
WBGene00001159	eff-1	7.57863	6.49308	7.46843	8.22131	7.96125	8.47126	31.775	32.2604	32.8946	16.9588	14.4711	16.1295	eff-1	0.197762	0.0358058	0.0451854	2.17324	9.69723e-31	1.03411e-29	1.14308	4.60848e-18	1.40995e-17	Up.upon.vha-16, 19
WBGene00001160	efk-1	94.0475	97.6585	92.3932	109.164	109.088	107.158	111.457	105.263	105.238	95.1183	93.2811	96.0571	efk-1	0.196188	2.58177e-07	4.5816e-07	0.180309	1.42889e-06	2.30333e-06	0.00208821	0.949713	0.954831	N.A.
WBGene00001161	efl-1	64.4003	61.846	61.7758	20.9877	22.3834	19.1756	22.1076	23.376	23.6735	21.6281	22.058	22.5755	efl-1	-1.59051	8.53066e-33	1.58832e-31	-1.4433	1.89638e-31	2.22107e-30	-1.50463	5.04821e-32	6.64105e-31	N.A.
WBGene00001162	efl-2	25.4798	25.2059	25.0754	9.9958	11.1006	10.3929	10.8461	9.30748	9.85423	10.9645	10.2275	9.26986	efl-2	-1.26793	2.57926e-22	1.24546e-21	-1.33905	5.84492e-23	2.5588e-22	-1.31784	9.03953e-23	3.96674e-22	N.A.
WBGene00001163	efn-2	13.0265	13.4684	12.4566	14.6501	13.7057	13.7674	20.0214	19.0622	18.2975	15.4765	16.3418	15.2868	efn-2	0.112966	0.133485	0.157901	0.558577	3.3999e-10	6.58932e-10	0.274271	0.000444904	0.000626802	N.A.
WBGene00001164	efn-3	8.22096	9.30315	8.5485	2.20887	1.979	1.78019	1.64231	1.70759	1.71572	1.79504	2.50757	1.90724	efn-3	-2.13082	2.16408e-20	8.79745e-20	-2.36202	5.70723e-21	2.13213e-20	-2.08377	3.44836e-20	1.22885e-19	N.A.
WBGene00001165	efn-4	17.8165	17.3569	16.5745	4.03104	3.92946	3.68105	5.10843	4.54898	4.596	5.08157	5.42321	4.89588	efn-4	-2.15266	6.13168e-27	4.96938e-26	-1.86167	1.2464e-25	7.11624e-25	-1.74925	4.958e-25	2.74175e-24	N.A.
WBGene00001166	eftu-2	185.054	173.574	177.339	138.511	144.934	148	131.119	125.807	130.102	131.459	128.871	129.792	eftu-2	-0.313012	3.27667e-12	7.66077e-12	-0.46944	5.8689e-18	1.77412e-17	-0.457761	1.41597e-17	4.19858e-17	N.A.
WBGene00001167	eef-2	4007.04	4007.04	4007.04	3030.66	3472.54	3030.66	7905.25	6816.27	7905.25	7905.25	7905.25	7905.25	eef-2	-0.337447	1.94447e-10	4.09607e-10	0.908987	5.598e-27	3.70592e-26	0.980274	2.00154e-28	1.62785e-27	N.A.
WBGene00001168	eef-1A.1	6816.27	6816.27	6816.27	6816.27	6816.27	6816.27	8675.45	8675.45	8675.45	8675.45	8675.45	8675.45	eef-1A.1	3.55271e-15	1	1	0.347956	4.29071e-09	7.85581e-09	0.347956	4.27051e-09	7.80336e-09	N.A.
WBGene00001169	eef-1A.2	606.563	630.701	621.08	1010.12	1028.18	1010.12	1687.1	1704.85	1687.1	1687.1	1653.95	1687.1	eef-1A.2	0.714188	5.79039e-33	1.10029e-31	1.45071	2.93112e-47	7.62504e-45	1.43614	4.71346e-47	1.11612e-44	Up.upon.vha-16, 19
WBGene00001170	egl-1	3.53035	3.61963	2.59368	0.853307	0.685113	0.982888	1.30493	1.47056	1.08889	1.00359	0.814698	1.20709	egl-1	-1.95034	6.55943e-12	1.50556e-11	-1.32948	3.23269e-09	5.96421e-09	-1.69001	6.13389e-11	1.23561e-10	N.A.
WBGene00001171	egl-2	3.10443	2.72593	2.90679	3.28692	3.23269	3.95178	2.8013	3.61445	3.36465	3.37387	3.49802	3.78005	egl-2	0.257077	0.0859967	0.104339	0.156706	0.299203	0.327367	0.286249	0.0561419	0.0671507	N.A.
WBGene00001172	egl-3	62.3786	62.1913	65.2152	238.125	236.503	239.247	261.053	263.739	252.79	233.416	224.845	241.899	egl-3	1.91165	4.31428e-41	3.51034e-39	2.03475	2.15992e-42	1.6762e-40	1.88305	9.11304e-41	5.30971e-39	Up.upon.vha-6, 16, 19
WBGene00001173	egl-4	341.826	331.98	332.586	332.586	319.405	329.028	331.46	304.791	331.46	322.075	315.588	334.559	egl-4	-0.0369286	0.242312	0.275857	-0.0575477	0.0720252	0.0848842	-0.0501291	0.115283	0.133506	N.A.
WBGene00001174	egl-5	4.71046	4.28855	4.14716	3.96418	3.87092	4.51152	4.17199	4.08146	4.7642	4.26325	4.38983	3.94561	egl-5	-0.0918481	0.496423	0.535006	-0.0155192	0.907288	0.915716	-0.0608318	0.650723	0.678609	N.A.
WBGene00001175	egl-6	13.0265	12.958	12.2388	1.70475	2.05156	2.33923	1.70475	1.51299	1.82187	1.70902	1.61298	1.63295	egl-6	-2.66016	1.77283e-25	1.20693e-24	-2.92676	1.04246e-25	6.00196e-25	-2.94741	9.67527e-26	5.71847e-25	N.A.
WBGene00001177	egl-8	60.373	54.9652	59.0459	135.63	137.275	135.42	118.161	118.101	122.52	124.249	125.579	128.629	egl-8	1.22857	1.92692e-32	3.40903e-31	1.04178	3.68317e-29	3.19831e-28	1.11885	1.43844e-30	1.5555e-29	Up.upon.vha-6, 16, 19
WBGene00001178	egl-9	32.8861	32.0134	33.6627	57.1259	59.7413	55.9671	50.1728	51.4835	47.084	52.2509	51.1553	53.1734	egl-9	0.810074	9.17198e-23	4.61095e-22	0.592985	3.09898e-17	8.91004e-17	0.66794	2.88207e-19	9.61556e-19	N.A.
WBGene00001179	egl-10	21.7527	19.5947	20.0657	27.713	27.8015	25.9048	23.5912	25.3555	27.737	22.5955	25.8213	25.9744	egl-10	0.407485	2.12804e-07	3.79207e-07	0.318682	2.32911e-05	3.51547e-05	0.275027	0.00019839	0.000285468	N.A.
WBGene00001182	egl-13	25.6907	25.8536	25.3204	52.1224	52.9165	53.2942	56.0183	54.3246	52.9165	56.4906	55.3963	60.7277	egl-13	1.04255	1.43539e-25	9.88505e-25	1.08641	2.34985e-26	1.44432e-25	1.16609	9.21229e-28	6.87201e-27	Up.upon.vha-6, 16, 19
WBGene00001184	egl-15	11.6515	12.6492	13.2852	30.51	35.7802	34.9372	46.2356	49.7075	47.7537	50.1189	42.8447	50.4137	egl-15	1.42803	1.21743e-22	6.05928e-22	1.93635	1.00737e-28	8.22192e-28	1.92978	1.17275e-28	9.77907e-28	Up.upon.vha-6, 16, 19
WBGene00001185	egl-17	1.42274	1.33566	0.615769	1.09042	0.800072	1.31415	1.23773	1.05039	1.08889	0.760076	0.814698	0.797092	egl-17	-0.0106314	0.9688	0.972885	0.0907842	0.734711	0.755785	-0.415849	0.161005	0.183656	N.A.
WBGene00001186	egl-18	38.1641	37.3568	39.2084	6.00905	5.19328	7.57936	7.37536	6.83165	6.39562	5.31126	5.60041	6.54517	egl-18	-2.62827	3.78861e-30	4.7249e-29	-2.47956	1.0059e-29	9.35499e-29	-2.7218	2.79544e-30	2.89741e-29	N.A.
WBGene00001187	egl-19	25.5148	24.5314	22.8714	42.198	42.3119	42.4291	33.0834	29.2756	31.2895	31.601	32.327	35.0063	egl-19	0.80119	8.11856e-18	2.70961e-17	0.360547	4.07612e-07	6.75876e-07	0.440209	3.63094e-09	6.6551e-09	N.A.
WBGene00001188	egl-20	7.45338	8.86102	8.2919	9.51626	10.6971	9.27431	8.51989	9.95374	10.7857	10.3555	10.423	10.7079	egl-20	0.261988	0.00782528	0.0105123	0.246873	0.0121777	0.0154373	0.359252	0.000354706	0.000503104	N.A.
WBGene00001189	egl-21	61.3168	58.8743	59.7413	208.277	207.307	209.679	224.845	241.136	224.845	218.781	201.481	215.827	egl-21	1.79718	2.19738e-38	1.07654e-36	1.94028	5.71045e-40	2.77558e-38	1.82105	1.19298e-38	4.63879e-37	Up.upon.vha-6, 16, 19
WBGene00001190	egl-23	7.89697	6.5722	6.57668	7.29447	7.57551	8.01797	6.79529	7.09636	7.17081	6.70496	7.18438	7.52933	egl-23	0.125316	0.189004	0.218687	0.00614833	0.949195	0.953843	0.0290629	0.762386	0.784166	N.A.
WBGene00001193	egl-26	16.4861	18.1927	17.1348	5.277	4.75282	4.48355	8.6967	8.29505	10.4875	10.8477	10.6862	9.09115	egl-26	-1.83803	4.63652e-23	2.4035e-22	-0.921253	3.76712e-15	9.55097e-15	-0.761964	6.6019e-13	1.4757e-12	N.A.
WBGene00001194	egl-27	171.158	174.25	170.402	147.177	142.925	146.168	140.302	129.057	134.597	130.102	133.529	136.364	egl-27	-0.241672	1.56836e-10	3.31702e-10	-0.353432	1.5192e-15	3.94263e-15	-0.367066	4.18575e-16	1.12501e-15	N.A.
WBGene00001196	egl-30	79.4664	77.6437	85.3508	129.333	122.675	126.036	121.246	114.682	121.107	114.964	118.593	126.922	egl-30	0.641678	1.03085e-17	3.41582e-17	0.559038	1.72152e-15	4.45204e-15	0.572137	7.42724e-16	1.96958e-15	N.A.
WBGene00001202	egl-36	4.01551	4.40264	4.35503	5.42631	6.23734	6.11997	4.51152	6.18415	5.54615	4.89809	4.58282	4.4191	egl-36	0.475986	4.73114e-05	7.41549e-05	0.335896	0.0032674	0.00432391	0.121926	0.280946	0.310332	N.A.
WBGene00001204	egl-38	1.808	1.33566	1.58572	2.00604	1.27918	2.01404	2.36785	1.82843	1.60484	1.58852	2.07952	2.09617	egl-38	0.144049	0.525063	0.562621	0.286202	0.200299	0.224023	0.284719	0.20247	0.227887	N.A.
WBGene00001207	egl-43	5.42631	5.59837	5.57839	4.79369	4.6566	3.95178	10.5238	9.57035	12.2342	10.8477	10.8053	10.757	egl-43	-0.313918	0.0237298	0.030494	0.954119	5.31944e-11	1.07506e-10	0.965137	3.66863e-11	7.4856e-11	N.A.
WBGene00001208	egl-44	35.6304	33.6915	35.8627	174.822	163.276	170.637	168.442	167.838	163.557	160.015	162.535	163.693	egl-44	2.27399	1.17273e-43	1.76996e-41	2.24898	2.05345e-43	1.95501e-41	2.20926	4.84162e-43	4.44899e-41	Up.upon.vha-6, 16, 19
WBGene00001209	egl-45	401.945	403.937	382.895	296.203	302.631	307.393	355.678	344.875	362.833	338.59	345.486	347.067	egl-45	-0.3913	2.41693e-19	9.04572e-19	-0.160725	1.0034e-07	1.71632e-07	-0.204918	2.89541e-10	5.62337e-10	N.A.
WBGene00001210	egl-46	6.16838	5.67267	6.19835	1.36442	1.3397	1.03865	2.66509	2.72821	2.54209	2.13048	2.50757	1.71572	egl-46	-2.27856	2.59468e-14	6.84332e-14	-1.18422	1.4631e-09	2.74685e-09	-1.52162	1.44638e-11	3.01588e-11	N.A.
WBGene00001211	egl-47	1.6487	1.4906	1.58572	1.81615	1.82843	1.75217	2.033	1.82843	1.73917	2.03219	1.88794	2.0377	egl-47	0.192747	0.301814	0.338013	0.243307	0.191323	0.214621	0.334828	0.0703782	0.0834276	N.A.
WBGene00001214	ego-1	96.523	100.586	90.1078	63.6004	65.0402	66.2058	43.0318	37.3057	41.4989	41.3734	37.5894	46.1761	ego-1	-0.558552	3.06381e-14	8.05303e-14	-1.2384	8.02748e-26	4.67279e-25	-1.20222	2.1304e-25	1.22125e-24	N.A.
WBGene00001215	ego-2	73.7202	75.5739	74.7196	82.251	85.1709	81.6185	136.12	132.482	141.038	121.107	127.59	132.738	ego-2	0.152626	0.00672149	0.0090823	0.870376	2.84276e-21	1.09069e-20	0.766915	4.658e-19	1.52758e-18	N.A.
WBGene00001224	ehs-1	85.8178	90.3772	89.3502	50.8999	52.0639	55.1125	62.0641	56.1388	62.5504	58.9487	57.3539	61.3089	ehs-1	-0.748788	1.5577e-22	7.69684e-22	-0.556307	6.12217e-18	1.84826e-17	-0.580393	1.39063e-18	4.42309e-18	N.A.
WBGene00001225	eif-3.B	202.749	205.021	203.465	209.893	213.724	218.781	234.269	224.845	232.8	230.562	209.046	224.605	eif-3.B	0.0715448	0.0253125	0.0324262	0.178643	5.91371e-07	9.72628e-07	0.118723	0.000372074	0.000526888	N.A.
WBGene00001226	eif-3.C	316.997	300.194	307.393	205.396	208.277	201.268	236.717	236.859	240.387	238.651	232.561	235.985	eif-3.C	-0.588143	5.84852e-26	4.20647e-25	-0.372637	2.2522e-18	7.01013e-18	-0.386417	5.96014e-19	1.94083e-18	N.A.
WBGene00001227	eif-3.D	169.192	165.62	167.446	177.115	175.153	179.657	210.697	205.58	207.37	210.964	202.093	208.461	eif-3.D	0.0827638	0.00328363	0.00454297	0.312271	1.76893e-15	4.57272e-15	0.307188	3.11459e-15	7.95224e-15	N.A.
WBGene00001228	eif-3.E	128.902	127.927	137.756	96.6512	96.9728	101.574	103.039	103.439	101.075	100.44	103.256	103.363	eif-3.E	-0.418202	1.46712e-15	4.1986e-15	-0.358751	2.09212e-13	4.82476e-13	-0.361127	1.6895e-13	3.90405e-13	N.A.
WBGene00001229	eif-3.F	135.138	133.008	142.41	96.1854	94.138	100.395	123.562	123.618	122.956	118.627	117.442	120.292	eif-3.F	-0.497845	1.62877e-20	6.70604e-20	-0.148896	8.94075e-06	1.38328e-05	-0.203674	1.85015e-08	3.28074e-08	N.A.
WBGene00001230	eif-3.G	108.576	102.143	105.214	103.687	104.094	105.743	149.636	147.474	147.563	150.131	151.193	144.239	eif-3.G	-0.0106549	0.759994	0.785819	0.493528	7.65007e-19	2.45179e-18	0.496139	6.18707e-19	2.01331e-18	N.A.
WBGene00001231	eif-3.H	102.72	98.136	104.761	78.2691	78.6907	80.0158	78.0511	79.8511	77.2342	82.4649	81.1283	80.7949	eif-3.H	-0.366505	5.35052e-14	1.38817e-13	-0.377819	2.12085e-14	5.15967e-14	-0.322058	2.83384e-12	6.14116e-12	N.A.
WBGene00001232	eif-3.I	140.994	146.817	149.585	142.057	143.848	147.117	135.42	130.333	133.165	129.581	123.1	125.48	eif-3.I	-0.0141992	0.69176	0.722058	-0.132573	0.000599872	0.00083268	-0.209795	5.93829e-07	9.77193e-07	N.A.
WBGene00001233	eif-3.K	95.9594	93.2446	92.219	62.4965	63.2406	61.6604	65.2253	65.7217	62.4141	64.3088	61.1222	61.3547	eif-3.K	-0.586524	1.74491e-17	5.68505e-17	-0.541636	2.65346e-16	7.20831e-16	-0.591546	1.36035e-17	4.03951e-17	N.A.
WBGene00001234	eif-6	78.4492	78.8903	89.4272	68.2526	66.1284	72.0429	79.915	77.5778	75.6483	77.2887	70.5327	68.8512	eif-6	-0.25572	4.66803e-06	7.72913e-06	-0.0795934	0.106866	0.123518	-0.186693	0.000405767	0.000573239	N.A.
WBGene00001235	elb-1	35.0856	34.0022	36.0087	15.0288	14.61	15.7329	25.1759	24.0931	25.4553	19.7973	18.2118	24.3895	elb-1	-1.21212	5.01938e-19	1.82604e-18	-0.492056	1.75446e-08	3.12095e-08	-0.762714	3.18716e-13	7.24515e-13	N.A.
WBGene00001236	elc-1	27.9824	28.1375	29.6291	18.625	18.2594	18.2613	16.0852	18.4469	16.8846	18.5143	16.3418	17.3125	elc-1	-0.636414	2.19992e-11	4.88371e-11	-0.739655	4.28407e-13	9.69334e-13	-0.718259	9.35293e-13	2.0773e-12	N.A.
WBGene00001237	elc-2	0.0925065	0.0302716	0.0959023	0.151012	0.271643	0.116295	0.30205	0.145167	0.298924	0.332997	0.241761	0.175655	elc-2	1.38384	0.024834	0.0318442	1.86965	0.00211482	0.00283624	1.90631	0.0017096	0.00231481	Up.upon.vha-6, 16, 19
WBGene00001239	elo-1	484.604	487.411	483.042	530.371	562.36	532.29	363.641	375.188	358.538	394.876	424.617	392.308	elo-1	0.158872	1.95312e-06	3.30895e-06	-0.407281	2.00717e-17	5.8391e-17	-0.264864	2.01121e-11	4.15887e-11	N.A.
WBGene00001240	elo-2	136.271	133.783	139.255	144.654	149.743	145.527	90.2526	98.3688	90.5388	71.0026	82.0555	75.7451	elo-2	0.1041	0.0163245	0.0212874	-0.553046	2.34335e-16	6.39127e-16	-0.841447	8.48004e-23	3.73275e-22	N.A.
WBGene00001241	elo-3	127.639	126.836	126.609	164.325	158.422	157.983	102.53	105.263	100.202	102.849	113.139	108.724	elo-3	0.334893	5.82445e-14	1.5069e-13	-0.307491	3.70876e-12	7.9819e-12	-0.232053	6.69407e-09	1.21168e-08	N.A.
WBGene00001242	elo-4	3.3896	3.77407	3.66532	13.6982	14.8576	14.85	9.85982	10.9897	9.39597	11.2746	11.6645	10.5854	elo-4	2.00347	9.78798e-22	4.49376e-21	1.48022	3.77917e-16	1.01766e-15	1.63066	7.33799e-18	2.21712e-17	Up.upon.vha-6, 16, 19
WBGene00001243	elo-5	272.045	291.773	276.009	279.16	286.319	272.419	119.719	134.125	122.705	112.336	138.511	118.488	elo-5	-0.00295053	0.943785	0.950786	-1.15831	1.71826e-28	1.36853e-27	-1.19032	5.98175e-29	5.20986e-28	N.A.
WBGene00001244	elo-6	422.372	422.929	419.114	298.841	317.908	311.873	49.3799	53.2481	52.1129	40.4147	56.0479	49.9227	elo-6	-0.445779	8.73035e-15	2.37481e-14	-3.03123	1.40612e-44	1.7548e-42	-3.12369	7.00672e-45	9.65777e-43	N.A.
WBGene00001245	elo-7	5.81802	5.0951	5.7015	23.574	24.469	25.6764	18.2136	17.4532	17.6576	18.7087	19.9158	17.3125	elo-7	2.15112	1.15479e-26	9.0492e-26	1.68451	9.0893e-22	3.61264e-21	1.75137	1.57458e-22	6.77127e-22	Up.upon.vha-6, 16, 19
WBGene00001246	elo-8	4.64447	5.73959	5.20634	20.6469	19.486	20.0623	18.1814	18.9163	18.1117	21.3367	20.9858	22.955	elo-8	1.95403	5.02874e-24	2.90071e-23	1.82943	1.05401e-22	4.50742e-22	2.07029	3.57291e-25	2.00217e-24	Up.upon.vha-6, 16, 19
WBGene00001247	elo-9	14.4115	14.4966	16.0215	25.0203	24.0359	22.7414	4.73077	5.3384	5.49999	4.44094	4.70317	4.72915	elo-9	0.676977	1.47582e-15	4.22023e-15	-1.5301	1.55936e-22	6.5877e-22	-1.69415	1.25254e-23	5.96555e-23	N.A.
WBGene00001248	elp-1	14.9083	15.3039	13.993	12.9042	13.9493	12.886	20.3037	18.1507	20.273	12.3127	10.4984	12.4983	elp-1	-0.153666	0.033424	0.0423058	0.408801	1.08268e-07	1.84918e-07	-0.327538	4.18472e-05	6.25489e-05	N.A.
WBGene00001249	elt-1	20.5069	21.7089	19.4652	30.4725	29.1725	31.3312	25.6625	26.6783	27.5536	26.6466	29.206	28.2997	elt-1	0.561419	2.59334e-13	6.46322e-13	0.37408	3.36984e-08	5.90745e-08	0.4485	2.90849e-10	5.64819e-10	N.A.
WBGene00001250	elt-2	19.3553	18.4708	18.2688	48.5049	48.806	45.9069	53.6378	55.3375	56.3968	54.8691	58.0619	59.2226	elt-2	1.35215	1.35787e-29	1.58934e-28	1.5599	1.61635e-32	2.23458e-31	1.61742	2.81487e-33	4.50135e-32	Up.upon.vha-6, 16, 19
WBGene00001251	elt-3	29.2476	30.2346	31.3735	63.3122	65.9872	65.3682	58.6943	58.3262	60.2129	59.0553	60.8849	61.7098	elt-3	1.09977	3.5609e-27	2.97467e-26	0.964506	1.32001e-24	6.76984e-24	0.999902	2.65174e-25	1.50608e-24	Up.upon.vha-6 only
WBGene00001252	elt-4	1.18035	1.03484	1.74205	1.39377	1.55277	1.69435	1.30493	1.25377	1.17006	1.35856	0.945002	1.35365	elt-4	0.262054	0.23121	0.263869	-0.0505614	0.825557	0.840761	-0.09683	0.675566	0.702455	N.A.
WBGene00001253	elt-6	6.62505	6.15113	7.29925	3.11573	2.71105	2.98845	3.88675	4.00842	4.1367	4.05671	3.1744	4.24859	elt-6	-1.18616	7.63457e-13	1.85175e-12	-0.73536	2.35491e-08	4.16182e-08	-0.814033	3.01375e-09	5.5492e-09	N.A.
WBGene00001258	emb-4	184.586	177.264	170.017	116.35	124.108	124.396	98.3181	93.4381	106.24	104.071	95.7503	105.953	emb-4	-0.543649	5.92566e-17	1.85976e-16	-0.836991	1.02236e-23	4.79993e-23	-0.799184	5.65689e-23	2.53107e-22	N.A.
WBGene00001259	emb-5	367.216	369.191	330.803	193.935	194.452	193.395	221.233	217.15	230.027	231.262	229.047	227.002	emb-5	-0.873509	4.17303e-28	3.98737e-27	-0.673664	1.10456e-23	5.15964e-23	-0.633065	1.18529e-22	5.15477e-22	N.A.
WBGene00001262	emb-8	140.69	144.779	146.817	264.262	254.067	255.123	159.868	159.967	155.981	154.177	158.341	159.917	emb-8	0.839338	3.18278e-29	3.50542e-28	0.138549	0.000120629	0.000174856	0.128194	0.00032446	0.000460629	N.A.
WBGene00001263	emb-9	430.553	401.945	397.849	633.005	659.356	637.81	551.859	543.381	582.299	559.847	530.371	571.597	emb-9	0.65031	1.62398e-16	4.94313e-16	0.447524	4.01156e-11	8.15829e-11	0.433863	9.76147e-11	1.94639e-10	N.A.
WBGene00001281	emb-27	71.3947	71.5283	68.5811	40.3473	42.7746	45.0526	32.3766	30.086	30.9959	35.6304	33.0834	33.8599	emb-27	-0.723798	3.38086e-23	1.77904e-22	-1.17872	9.99708e-31	1.06424e-29	-1.04445	6.65988e-29	5.7669e-28	N.A.
WBGene00001284	emb-30	94.9899	97.1428	92.7935	49.4891	50.9189	50.6464	47.5298	46.4238	52.5057	52.3243	49.8264	49.2556	emb-30	-0.91539	9.9219e-25	6.14133e-24	-0.961897	1.80668e-25	1.01396e-24	-0.912413	1.174e-24	6.22737e-24	N.A.
WBGene00001303	emo-1	354.257	354.946	376.676	205.209	210.879	208.834	187.737	190.551	182.86	179.657	190.349	173.125	emo-1	-0.796598	1.56625e-25	1.07183e-24	-0.952012	1.52905e-28	1.22896e-27	-0.999998	2.1917e-29	2.01096e-28	N.A.
WBGene00001309	emr-1	51.5024	54.9201	59.1471	26.4963	26.4112	25.2235	26.4142	29.1525	27.1505	30.5019	27.7319	26.5671	emr-1	-1.08145	3.51739e-22	1.67871e-21	-1.00003	4.82046e-21	1.81184e-20	-0.965316	1.48827e-20	5.42713e-20	N.A.
WBGene00001310	end-1	0.963385	0.752667	1.11229	0.0493672	0.021829	0.0209891	0.0472232	0.0472232	0.0209891	0.0199193	0.0199193	0.0199193	end-1	-5.04048	2.84238e-10	5.93677e-10	-4.69096	9.14105e-10	1.73413e-09	-5.54613	1.95824e-11	4.05298e-11	N.A.
WBGene00001311	end-3	1.49361	1.88722	1.25459	0.516854	0.542725	0.550086	0.489097	0.535399	0.423685	0.332997	0.550857	0.241761	end-3	-1.50634	1.97236e-06	3.34031e-06	-1.66501	6.11574e-07	1.00514e-06	-2.10621	3.36094e-08	5.88682e-08	N.A.
WBGene00001320	ent-1	166.088	173.125	174.487	144.829	148.118	146.817	109.225	107.925	101.574	107.872	99.8486	109.277	ent-1	-0.223906	1.44426e-08	2.73399e-08	-0.689004	1.9214e-24	9.6936e-24	-0.697217	1.2037e-24	6.37759e-24	N.A.
WBGene00001324	eor-1	66.2648	63.6522	63.7447	54.0265	57.2642	57.5436	48.5611	44.7119	46.8546	46.4436	49.13	52.0357	eor-1	-0.198286	1.74492e-05	2.80298e-05	-0.467407	2.73859e-14	6.61892e-14	-0.393075	4.70179e-12	1.00651e-11	N.A.
WBGene00001325	eor-2	27.4696	25.6176	25.1168	18.11	18.9128	16.9725	27.0362	24.8494	24.9972	24.4423	24.4366	23.8688	eor-2	-0.534795	1.64277e-11	3.67872e-11	-0.0246828	0.659384	0.684857	-0.103417	0.0724179	0.0857409	N.A.
WBGene00001328	epi-1	175.048	155.821	149.937	210.6	225.102	216.983	177.414	195.249	216.055	249.413	247.496	265.975	epi-1	0.443511	2.47921e-07	4.40425e-07	0.29061	0.000286059	0.000405394	0.668373	5.36678e-12	1.14555e-11	N.A.
WBGene00001329	epn-1	114.994	116.085	118.349	96.4495	90.8225	94.7645	143.316	140.451	135.981	123.846	121.043	125.579	epn-1	-0.309456	3.62134e-11	7.93996e-11	0.264298	8.47626e-10	1.61116e-09	0.0843117	0.0188715	0.0236374	N.A.
WBGene00001330	eps-8	60.1229	60.4636	59.5168	211.763	215.132	211.548	304.154	289.046	309.527	351.57	335.196	348.763	eps-8	1.82572	2.05394e-42	2.23154e-40	2.32488	1.62206e-47	4.68116e-45	2.52319	2.84338e-49	1.41938e-46	Up.upon.vha-6, 16, 19
WBGene00001331	erd-2	91.8466	85.9726	87.4114	115.734	109.901	114.555	191.946	201.481	189.113	185.2	185.054	173.574	erd-2	0.359287	2.9287e-12	6.87683e-12	1.13514	3.28536e-32	4.29942e-31	1.03579	2.11042e-30	2.2274e-29	Up.upon.vha-16, 19
WBGene00001332	eri-1	54.3736	52.3713	51.6385	22.771	24.8448	23.2777	21.9282	22.09	23.6095	19.4247	19.6187	20.2222	eri-1	-1.16037	2.29773e-27	1.96751e-26	-1.22819	3.9129e-28	2.97413e-27	-1.41804	3.8185e-30	3.90735e-29	N.A.
WBGene00001333	erm-1	405.74	397.849	390.226	640.153	623.066	640.153	534.129	534.129	517.017	569.511	553.886	539.983	erm-1	0.673031	1.99388e-26	1.5224e-25	0.409151	1.20493e-17	3.56309e-17	0.47837	2.90414e-20	1.04013e-19	N.A.
WBGene00001334	ero-1	75.1856	75.1167	75.1319	109.592	108.892	106.908	146.444	152.339	144.733	147.281	153.024	144.361	ero-1	0.529392	1.63486e-19	6.18007e-19	0.975933	7.65453e-31	8.28232e-30	0.979581	6.41073e-31	7.29551e-30	N.A.
WBGene00001335	erp-1	25.2783	27.4293	24.137	9.10957	8.437	9.40542	13.2243	13.3162	12.9219	10.2944	12.897	11.7024	erp-1	-1.51107	9.0637e-25	5.6499e-24	-0.959607	6.78838e-19	2.18396e-18	-1.14317	3.1758e-21	1.22151e-20	N.A.
WBGene00001336	qars-1	138.802	138.343	140.909	134.799	135.826	129.407	146.322	142.581	147.682	144.989	134.799	139.885	qars-1	-0.0638472	0.0424399	0.0532083	0.0624611	0.0452802	0.0544837	0.00499819	0.870325	0.883868	N.A.
WBGene00001337	ears-1	319.983	321.561	292.698	213.168	220.457	217.15	209.569	194.452	204.71	220.796	207.741	219.901	ears-1	-0.520471	6.47721e-19	2.33341e-18	-0.617401	1.2202e-21	4.79307e-21	-0.526069	4.51151e-19	1.48059e-18	N.A.
WBGene00001338	ears-2	30.3304	31.0577	29.4146	27.3066	27.8015	27.8589	24.1094	23.5819	23.9583	24.9719	24.9461	20.6512	ears-2	-0.129922	0.0174507	0.0226854	-0.341512	1.20046e-07	2.04393e-07	-0.369022	2.31398e-08	4.08479e-08	N.A.
WBGene00001340	etr-1	85.8178	84.0622	89.2295	84.1632	82.1696	82.4007	99.9491	99.1014	103.464	95.29	94.8556	95.9024	etr-1	-0.058583	0.0754547	0.0921481	0.223661	7.07035e-09	1.28066e-08	0.143143	4.45851e-05	6.65122e-05	N.A.
WBGene00001345	fos-1	20.9118	20.2389	21.7791	78.7807	71.632	76.2656	90.6781	88.3855	89.1447	84.4602	81.3011	81.8574	fos-1	1.84839	1.00778e-36	3.53873e-35	2.09213	2.56474e-39	1.10679e-37	1.9768	4.00181e-38	1.41056e-36	Up.upon.vha-6, 16, 19
WBGene00001352	evl-14	143.52	141.657	134.33	98.7802	103.986	97.9844	78.5537	80.8664	88.4567	86.1	84.1477	90.5388	evl-14	-0.480059	3.36199e-15	9.41132e-15	-0.760334	3.53554e-22	1.44985e-21	-0.685925	1.48416e-20	5.41321e-20	N.A.
WBGene00001358	evl-20	17.5757	17.3026	18.861	10.4938	9.51121	9.63582	15.2334	15.2109	13.2227	13.1319	15.4563	15.5139	evl-20	-0.858696	1.54519e-13	3.89832e-13	-0.301539	0.000222273	0.000316945	-0.288364	0.000370315	0.000524599	N.A.
WBGene00001365	exc-4	28.386	28.876	26.918	11.4522	13.0471	12.3944	26.9333	29.6437	28.3251	30.1544	29.206	31.7787	exc-4	-1.19156	2.14948e-20	8.74084e-20	0.0118534	0.845275	0.859042	0.114339	0.06122	0.0730212	N.A.
WBGene00001366	exc-5	19.4345	17.1085	15.0934	34.4159	33.7785	34.3344	81.4374	82.0555	86.2116	97.5214	98.9103	93.3648	exc-5	0.997025	2.57013e-20	1.03737e-19	2.28082	6.08743e-37	1.71395e-35	2.49565	7.73116e-39	3.13146e-37	Up.upon.vha-16, 19
WBGene00001368	exc-7	19.9382	20.7613	21.1381	37.1689	37.0257	36.9124	50.8288	46.147	45.8577	37.4138	35.076	38.8445	exc-7	0.845854	8.56753e-18	2.85533e-17	1.20658	2.58801e-24	1.28843e-23	0.847562	8.20298e-18	2.47079e-17	Up.upon.vha-16 only
WBGene00001371	exl-1	28.9298	29.2842	30.3076	48.3507	43.3272	49.2862	76.6779	78.1192	74.4236	80.4802	82.6457	77.2497	exl-1	0.669227	6.32127e-18	2.12164e-17	1.37265	1.53629e-31	1.82243e-30	1.44093	1.55399e-32	2.21638e-31	Up.upon.vha-16, 19
WBGene00001372	exo-3	66.7428	57.9359	62.7633	24.7296	23.7689	22.0727	26.838	28.2361	27.4939	31.8727	30.4619	29.0929	exo-3	-1.40848	2.01344e-29	2.2885e-28	-1.18069	6.80286e-27	4.45248e-26	-1.03435	5.77154e-25	3.16415e-24	N.A.
WBGene00001373	exp-1	1.89106	1.10881	0.753384	1.11708	1.43783	1.49912	1.05619	1.4906	1.08889	1.2736	0.945002	1.32546	exp-1	0.201931	0.41781	0.456597	0.0386645	0.879852	0.890654	0.0041218	0.987211	0.988389	N.A.
WBGene00001374	exp-2	7.31099	6.08102	6.26676	8.47392	6.31789	7.92072	8.79364	8.57717	9.3322	7.29808	7.74922	7.98171	exp-2	0.20187	0.0515621	0.0640537	0.445609	3.86705e-05	5.7712e-05	0.231943	0.0258427	0.0319638	N.A.
WBGene00001377	eya-1	6.8163	8.12838	7.69342	1.36442	1.13458	1.20323	1.30493	1.05039	1.18748	0.78568	0.78568	1.15013	eya-1	-2.61267	1.21772e-21	5.53564e-21	-2.67761	1.14699e-21	4.51606e-21	-3.07643	4.95513e-22	2.04514e-21	N.A.
WBGene00001385	far-1	978.466	888.559	925.664	702.274	669.933	672.546	796.198	841.497	803.493	877.23	877.23	871.851	far-1	-0.448943	8.28225e-17	2.57184e-16	-0.193375	9.56168e-07	1.55722e-06	-0.0875078	0.0130971	0.0166371	N.A.
WBGene00001386	far-2	3671.87	3671.87	3671.87	2655.8	2562.56	2562.56	5014.99	5014.99	5014.99	5014.99	5014.99	5014.99	far-2	-0.50174	1.39658e-11	3.14341e-11	0.449733	6.79524e-11	1.36437e-10	0.449733	6.75971e-11	1.35886e-10	N.A.
WBGene00001387	far-3	22.2106	21.2932	21.8782	10.4408	14.3281	11.9648	23.3913	28.1811	25.1479	12.2658	16.3081	11.7024	far-3	-0.843742	8.08936e-12	1.84594e-11	0.22672	0.00576513	0.00749188	-0.714834	4.58802e-10	8.81981e-10	N.A.
WBGene00001388	far-4	0.742666	0.278015	0.615769	0.667538	0.711495	0.723551	2.70073	3.49062	3.01317	2.31325	2.42238	2.52901	far-4	0.478149	0.180351	0.209344	2.60129	1.05567e-11	2.21495e-11	2.26679	8.25296e-10	1.56646e-09	Up.upon.vha-16, 19
WBGene00001389	far-5	9.49184	11.4624	10.0108	4.13255	3.96146	4.05242	3.97946	4.4184	3.80565	3.6532	3.61532	4.08925	far-5	-1.34571	9.19855e-16	2.66966e-15	-1.34157	1.10403e-15	2.88789e-15	-1.44458	1.93881e-16	5.31698e-16	N.A.
WBGene00001390	far-6	132.973	131.278	132.342	143.76	137.963	148.313	361.152	382.092	374.223	401.107	384.567	381.065	far-6	0.116181	0.0633431	0.0779497	1.49414	3.85338e-29	3.33515e-28	1.55642	5.87013e-30	5.83852e-29	Up.upon.vha-16, 19
WBGene00001391	far-7	2.51171	3.85082	2.90679	17.2064	17.7156	18.6709	13.0748	15.926	14.739	22.0495	22.8506	19.9276	far-7	2.55382	2.31771e-24	1.38046e-23	2.25693	6.46236e-22	2.59534e-21	2.82679	2.16446e-26	1.38379e-25	Up.upon.vha-6, 16, 19
WBGene00001392	far-8	79.9591	83.5039	78.9656	145.4	145.067	145.527	70.5593	75.4062	71.5283	76.8252	81.49	76.3123	far-8	0.847151	1.15129e-23	6.37227e-23	-0.156763	0.0016308	0.00220263	-0.0474275	0.310628	0.341018	N.A.
WBGene00001393	fat-1	310.03	309.527	311.141	463.34	485.888	483.042	295.648	312.389	302.129	406.843	428.304	419.114	fat-1	0.621601	1.94364e-23	1.04662e-22	-0.0325425	0.336846	0.36606	0.430131	4.17737e-17	1.20031e-16	N.A.
WBGene00001394	fat-2	522.255	534.129	518.828	741.086	775.39	764.512	678.563	737.82	667.499	659.356	728.892	685.36	fat-2	0.533964	5.87582e-19	2.1238e-18	0.40244	1.82119e-14	4.44469e-14	0.395457	3.272e-14	7.87338e-14	N.A.
WBGene00001395	fat-3	92.9473	89.8316	92.672	198.548	207.741	201.864	119.516	133.328	122.429	149.029	156.328	145.067	fat-3	1.14256	2.17086e-31	3.2758e-30	0.444731	1.42622e-14	3.49599e-14	0.708958	2.59677e-22	1.09503e-21	Up.upon.vha-6 only
WBGene00001396	fat-4	243.53	247.808	241.486	447.484	443.785	448.712	214.036	233.416	227.002	273.545	283.622	281.299	fat-4	0.870737	2.87937e-31	4.27165e-30	-0.120587	0.000345042	0.000486186	0.194187	8.84977e-08	1.51811e-07	N.A.
WBGene00001397	fat-5	63.3427	62.1286	63.1238	22.3736	27.4939	24.4908	14.0957	12.6563	12.6079	15.734	17.7008	17.5964	fat-5	-1.34781	6.4706e-26	4.62687e-25	-2.26246	5.70091e-32	7.24181e-31	-1.88791	3.99002e-30	4.07158e-29	N.A.
WBGene00001398	fat-6	338.276	341.826	330.21	346.335	377.525	375.945	163.625	179.943	172.625	180.933	198.068	189.946	fat-6	0.121461	0.000702707	0.00102036	-0.969748	2.02151e-29	1.82044e-28	-0.829291	9.38472e-27	6.23959e-26	N.A.
WBGene00001399	fat-7	114.865	111.765	114.994	5.82876	6.35905	6.15652	0.51992	0.145167	0.396043	0.546868	0.461959	0.51842	fat-7	-4.21981	2.5981e-41	2.20124e-39	-8.51954	5.61432e-29	4.74584e-28	-7.80868	4.01818e-31	4.6883e-30	N.A.
WBGene00001400	fax-1	0.742666	0.680964	0.546403	0.964102	1.04474	0.753384	1.32157	1.05039	1.03257	0.868791	0.726813	0.859874	fax-1	0.485612	0.0791797	0.0964485	0.791246	0.00385873	0.00508242	0.324657	0.247934	0.275931	N.A.
WBGene00001401	fbf-1	18.9257	20.0766	20.2538	15.871	15.115	14.989	10.9486	10.0745	10.1195	12.0071	11.1742	12.4593	fbf-1	-0.365881	7.47154e-06	1.2245e-05	-0.928495	4.1418e-15	1.04836e-14	-0.734179	2.39859e-12	5.21937e-12	N.A.
WBGene00001402	fbf-2	19.6221	18.8278	20.801	13.0017	14.6784	12.8369	7.95497	7.25406	7.80039	7.24707	7.44718	7.45705	fbf-2	-0.549702	5.0669e-12	1.17026e-11	-1.36451	1.16134e-23	5.41802e-23	-1.41832	3.78674e-24	1.90731e-23	N.A.
WBGene00001403	fbl-1	19.7477	21.3271	21.0214	29.6021	30.8488	27.1993	11.8202	9.86773	12.2342	11.3732	10.4984	9.78467	fbl-1	0.496139	3.6962e-10	7.6741e-10	-0.877742	6.75475e-15	1.68777e-14	-0.9739	3.50906e-16	9.48103e-16	N.A.
WBGene00001404	fbp-1	140.909	147.117	143.359	137.099	136.837	139.389	71.0739	74.3694	71.3073	78.2257	85.3508	85.3805	fbp-1	-0.0615175	0.115925	0.138272	-0.993011	3.57581e-27	2.41835e-26	-0.79407	1.47237e-23	6.95339e-23	N.A.
WBGene00001405	fce-1	106.487	109.945	106.314	118.221	118.661	115.701	108.797	111.146	106.314	112.084	113.889	106.866	fce-1	0.127646	0.000648257	0.0009433	0.0155409	0.660507	0.68587	0.0440657	0.215358	0.241627	N.A.
WBGene00001406	fce-2	37.0602	36.703	37.9166	25.6873	23.196	23.4751	18.8151	17.2795	18.4452	19.9158	18.7921	18.9685	fce-2	-0.627495	6.73145e-18	2.25685e-17	-1.03481	3.5682e-25	1.9378e-24	-0.953622	5.41199e-24	2.6806e-23	N.A.
WBGene00001410	feh-1	8.46834	7.94628	7.79037	25.5547	22.5755	26.7115	22.7165	16.9547	20.2222	17.0315	14.8771	21.0628	feh-1	1.62577	1.75189e-19	6.60492e-19	1.29755	1.77791e-15	4.59362e-15	1.11594	4.4752e-13	1.00949e-12	Up.upon.vha-6, 16, 19
WBGene00001411	fem-1	61.5071	61.7758	61.5285	76.8354	76.6779	77.8832	78.7217	73.4516	74.5821	79.1246	74.3694	76.7209	fem-1	0.32428	1.56784e-10	3.31631e-10	0.294424	2.21742e-09	4.1257e-09	0.316481	3.17149e-10	6.14793e-10	N.A.
WBGene00001412	fem-2	85.4006	84.7798	85.7255	62.9607	59.6178	61.8688	94.8721	92.0137	88.3639	89.8097	88.9134	86.1194	fem-2	-0.472762	1.62333e-14	4.33655e-14	0.104518	0.0125995	0.0159446	0.049307	0.228593	0.255699	N.A.
WBGene00001413	fem-3	35.4745	35.9188	36.2842	10.4938	10.6103	10.3523	7.77149	8.79326	8.53902	7.3337	8.34148	9.67543	fem-3	-1.77529	1.16999e-28	1.2059e-27	-2.10259	2.516e-30	2.54215e-29	-2.09582	2.59202e-30	2.69564e-29	N.A.
WBGene00001414	fer-1	12.3718	12.4983	11.7699	63.6004	64.8779	66.5577	50.688	45.7849	53.013	49.8264	53.3244	53.1563	fer-1	2.41245	1.25968e-37	5.32408e-36	2.02628	6.36824e-34	1.08707e-32	2.09263	1.32231e-34	2.65757e-33	Up.upon.vha-6, 16, 19
WBGene00001423	fib-1	264.135	262.118	282.072	175.255	168.168	172.715	145.527	135.461	134.834	143.479	133.615	129.932	fib-1	-0.646579	3.17573e-21	1.38568e-20	-0.959071	9.11613e-28	6.63154e-27	-0.990263	2.60156e-28	2.07832e-27	N.A.
WBGene00001424	fis-1	3.87135	2.81087	3.39145	7.36117	8.60636	8.68355	8.14198	8.17253	7.41879	8.01953	10.3053	8.01716	fis-1	1.29921	1.05752e-13	2.69972e-13	1.24709	4.78415e-13	1.07892e-12	1.38854	9.22773e-15	2.29884e-14	Up.upon.vha-6, 16, 19
WBGene00001425	fis-2	19.2337	19.1487	20.3962	15.6184	12.381	15.9551	75.636	79.3645	75.4062	71.9325	72.0289	67.3516	fis-2	-0.427926	5.08525e-07	8.89268e-07	1.97107	3.74065e-34	6.67535e-33	1.84595	8.60685e-33	1.28511e-31	Up.upon.vha-16, 19
WBGene00001426	fkb-1	140.355	148.891	154.216	172.344	165.962	167.165	177.264	174.169	166.297	165.852	163.803	160.735	fkb-1	0.18974	1.82823e-06	3.10191e-06	0.223973	6.06079e-08	1.04884e-07	0.146113	0.000122186	0.000177909	N.A.
WBGene00001427	fkb-2	335.523	332.586	352.128	214.036	214.036	214.036	189.056	197.64	190.179	176.375	182.18	176.867	fkb-2	-0.667542	4.78062e-13	1.17339e-12	-0.822375	7.05985e-16	1.86893e-15	-0.929845	1.15854e-17	3.45969e-17	N.A.
WBGene00001428	fkb-3	25.4798	25.8204	26.4703	38.5518	35.1249	36.5827	40.3198	44.6147	41.9428	44.7468	37.7474	37.8486	fkb-3	0.502761	1.94122e-11	4.325e-11	0.705117	1.80635e-16	4.96922e-16	0.625446	1.46353e-14	3.59509e-14	N.A.
WBGene00001429	fkb-4	2.51171	3.77407	1.979	8.99361	9.64567	8.95138	6.99859	8.51989	8.98993	9.10804	8.43471	8.53744	fkb-4	1.79019	4.21841e-16	1.25002e-15	1.61209	2.51309e-14	6.08584e-14	1.709	2.67685e-15	6.86876e-15	Up.upon.vha-6, 16, 19
WBGene00001430	fkb-5	26.1862	26.4564	25.9358	26.3625	28.893	28.1206	27.5165	30.4672	28.2602	31.7832	28.6224	28.6954	fkb-5	0.0844823	0.195852	0.226073	0.133004	0.0435871	0.0525629	0.179635	0.00706768	0.00916907	N.A.
WBGene00001431	fkb-6	254.237	259.687	264.008	175.513	167.165	170.073	162.234	155.55	159.41	159.41	151.589	154.216	fkb-6	-0.601494	1.17095e-25	8.15209e-25	-0.705109	2.18174e-28	1.71402e-27	-0.741875	2.81793e-29	2.55634e-28	N.A.
WBGene00001432	fkb-7	5.73959	5.17799	4.56045	1.93624	2.29753	2.16094	2.40681	2.62513	2.81418	3.10552	2.39052	2.52901	fkb-7	-1.27269	1.36256e-10	2.89237e-10	-0.976857	2.07603e-08	3.67846e-08	-0.950696	3.32861e-08	5.83129e-08	N.A.
WBGene00001433	fkb-8	14.5395	13.4148	13.9556	14.8924	15.3204	15.1454	9.07631	10.3912	9.61372	9.8928	9.47023	9.32843	fkb-8	0.114736	0.0986548	0.118692	-0.528617	1.0556e-08	1.89695e-08	-0.546352	5.05875e-09	9.20997e-09	N.A.
WBGene00001434	fkh-2	2.58852	2.81087	4.07026	0.396043	0.271643	0.426977	0.426977	0.373425	0.298924	0.211501	0.339423	0.51842	fkh-2	-3.11051	3.78777e-12	8.82333e-12	-3.09287	4.34297e-12	9.30456e-12	-3.2117	3.31663e-12	7.1605e-12	N.A.
WBGene00001435	fkh-3	8.10604	6.5722	6.13257	0.021829	0.0478011	0.0496684	0.0199193	0.0860715	0.0209891	0.111718	0.0478011	0.109487	fkh-3	-7.5295	1.22086e-15	3.51563e-15	-7.70471	1.92206e-15	4.95677e-15	-6.36391	1.1241e-16	3.13675e-16	N.A.
WBGene00001436	fkh-4	5.23015	4.5097	4.28166	0.021829	0.021829	0.0209891	0.0199193	0.0204472	0.0209891	0.0199193	0.0478011	0.0199193	fkh-4	-7.75598	2.40756e-16	7.25056e-16	-7.83145	1.70948e-16	4.71256e-16	-7.44823	9.92021e-16	2.60524e-15	N.A.
WBGene00001437	fkh-5	2.43844	2.27242	2.43017	0.211501	0.211501	0.27481	0.30205	0.27257	0.361708	0.48667	0.610211	0.300611	fkh-5	-3.36579	1.33834e-13	3.3913e-13	-2.94021	4.47253e-13	1.01012e-12	-2.41247	3.73108e-12	8.02715e-12	N.A.
WBGene00001438	fkh-6	5.73959	6.22127	5.20634	10.5661	11.2894	11.2459	8.26089	7.54982	8.80993	8.68355	9.47023	9.40079	fkh-6	0.950293	6.31649e-14	1.63123e-13	0.521064	1.45679e-06	2.34626e-06	0.685231	2.15404e-09	3.99971e-09	N.A.
WBGene00001439	fkh-7	22.2106	23.6643	22.3757	46.0198	49.5376	48.4277	104.256	97.8528	96.7612	82.1278	75.6906	80.4353	fkh-7	1.07691	2.08547e-23	1.12038e-22	2.13038	3.24045e-37	9.6534e-36	1.80332	9.55234e-34	1.65353e-32	Up.upon.vha-6, 16, 19
WBGene00001440	fkh-8	2.43844	2.27242	1.82187	1.26037	1.4906	1.09617	1.95433	1.88197	1.38534	1.82323	1.80728	2.12488	fkh-8	-0.764654	0.000519962	0.00076238	-0.329221	0.0859112	0.10034	-0.176176	0.338218	0.369397	N.A.
WBGene00001441	fkh-9	50.1643	53.5925	55.5496	265.569	260.797	255.469	285.951	272.045	267.111	270.625	272.419	273.96	fkh-9	2.29621	5.09875e-42	5.00925e-40	2.37349	1.03947e-42	8.6482e-41	2.35985	1.36877e-42	1.12862e-40	Up.upon.vha-6, 16, 19
WBGene00001442	fkh-10	1.03719	0.951664	0.687341	1.1554	1.18497	1.17871	1.35162	0.889705	0.995733	1.00359	1.17306	0.886712	fkh-10	0.416365	0.100033	0.120264	0.272623	0.288842	0.316613	0.206777	0.424531	0.456328	N.A.
WBGene00001443	fli-1	118.488	123.884	116.057	111.146	116.443	112.866	246.239	247.808	261.68	256.964	265.975	267.111	fli-1	-0.0739656	0.1386	0.163564	1.07618	5.53229e-27	3.66768e-26	1.14057	4.12972e-28	3.21433e-27	Up.upon.vha-16, 19
WBGene00001444	flp-1	15.0967	16.4636	14.7402	33.6436	36.7839	35.1403	40.8484	44.3776	41.8	40.4147	34.1738	36.0905	flp-1	1.18973	4.95896e-21	2.12856e-20	1.45677	6.41847e-25	3.39391e-24	1.25539	4.93534e-22	2.03746e-21	Up.upon.vha-6, 16, 19
WBGene00001445	flp-2	6.16838	5.31743	7.37368	12.543	12.3344	10.3131	12.932	13.6133	13.34	12.8175	11.003	11.7452	flp-2	0.90747	7.05945e-10	1.44187e-09	1.09335	2.09492e-12	4.56772e-12	0.925504	4.09458e-10	7.88931e-10	Up.upon.vha-16 only
WBGene00001446	flp-3	11.5528	11.0042	11.4264	25.4235	22.8541	26.3712	26.8978	30.2813	27.3241	23.3363	21.0496	23.7996	flp-3	1.13295	2.20836e-20	8.97038e-20	1.3125	3.65381e-23	1.62538e-22	1.00292	3.72206e-18	1.14747e-17	Up.upon.vha-6, 16, 19
WBGene00001447	flp-4	9.18736	9.09693	11.4853	15.4677	16.0171	16.7681	19.3392	21.2455	20.5448	18.3016	17.0835	16.3821	flp-4	0.704711	8.66067e-10	1.75918e-09	1.04572	1.77801e-15	4.59362e-15	0.805429	1.62588e-11	3.38138e-11	Up.upon.vha-16 only
WBGene00001448	flp-5	12.7578	10.2165	12.0745	32.8439	32.9308	33.4575	34.1373	38.8936	35.4626	35.1045	34.5501	33.2882	flp-5	1.5077	8.98579e-26	6.32257e-25	1.63433	2.17585e-27	1.50799e-26	1.56036	1.88575e-26	1.21231e-25	Up.upon.vha-6, 16, 19
WBGene00001449	flp-6	21.9554	20.3417	21.6864	42.6788	42.3978	44.2506	46.4294	46.147	46.0842	42.756	41.8392	42.0887	flp-6	1.01579	9.42161e-24	5.27005e-23	1.11657	1.4532e-25	8.25862e-25	0.986205	3.59212e-23	1.63778e-22	Up.upon.vha-6, 16
WBGene00001450	flp-7	6.03033	7.01373	6.13257	7.16848	8.48198	8.29267	10.116	10.6797	8.90218	8.68355	9.39677	8.68499	flp-7	0.319654	0.00229609	0.00321401	0.630156	3.52503e-08	6.17481e-08	0.483314	9.3596e-06	1.44626e-05	N.A.
WBGene00001451	flp-8	5.73959	6.94856	7.05413	4.60215	4.99114	7.05264	6.24451	7.43199	6.48848	5.97133	7.91342	6.70496	flp-8	-0.265354	0.0374766	0.0472036	0.0328912	0.781555	0.799696	0.05719	0.628464	0.656658	N.A.
WBGene00001452	flp-9	18.3494	16.3134	18.0339	62.4965	60.9741	64.0105	70.7719	74.1563	66.5095	65.129	65.0275	61.0713	flp-9	1.83259	6.46678e-32	1.06454e-30	2.00493	8.97813e-34	1.49393e-32	1.86078	3.19488e-32	4.35494e-31	Up.upon.vha-6, 16, 19
WBGene00001453	flp-10	22.8803	22.4405	22.5492	48.7658	49.8929	48.1599	40.1654	41.9943	40.8008	49.8829	50.5796	48.9388	flp-10	1.11308	1.30917e-23	7.18157e-23	0.857158	9.0048e-19	2.87152e-18	1.13825	5.01693e-24	2.49428e-23	Up.upon.vha-6, 19
WBGene00001454	flp-11	15.2952	15.3039	17.3592	33.8793	32.9308	32.0745	48.0649	48.3648	44.4261	41.6462	43.3667	39.2428	flp-11	1.04629	2.58321e-19	9.63488e-19	1.55596	6.31634e-27	4.15022e-26	1.37491	1.81803e-24	9.48291e-24	Up.upon.vha-6, 16, 19
WBGene00001455	flp-12	9.57265	11.7787	10.9774	27.5451	28.893	28.0524	31.2295	31.95	29.4929	28.3362	31.4154	26.1519	flp-12	1.39106	8.47816e-19	3.02826e-18	1.52386	1.81395e-20	6.54242e-20	1.41114	4.7929e-19	1.57015e-18	Up.upon.vha-6, 16, 19
WBGene00001456	flp-13	6.09654	6.49308	8.71324	13.0562	13.8203	13.4757	20.9023	19.912	20.5	20.0075	17.5992	16.4977	flp-13	0.939465	3.43367e-12	8.01565e-12	1.54313	1.50637e-20	5.46183e-20	1.35829	3.40416e-18	1.05283e-17	Up.upon.vha-16, 19
WBGene00001457	flp-14	15.4102	16.9547	16.7039	45.3348	44.1114	42.8447	42.7822	46.6714	44.019	45.4583	45.1696	47.2666	flp-14	1.43176	1.09767e-26	8.61989e-26	1.44404	7.71164e-27	5.01175e-26	1.49171	1.6921e-27	1.22513e-26	Up.upon.vha-6, 16, 19
WBGene00001458	flp-15	8.03511	8.64032	7.57708	15.4128	17.1168	17.487	21.2639	20.9135	21.1788	18.6506	17.4743	18.1758	flp-15	1.04412	9.01218e-17	2.78959e-16	1.38734	6.02489e-22	2.42492e-21	1.16437	1.11901e-18	3.58261e-18	Up.upon.vha-6, 16, 19
WBGene00001459	flp-16	11.5959	13.66	14.0568	28.8192	28.1957	28.9349	41.8591	44.3776	43.6358	35.7124	35.7124	34.5326	flp-16	1.13361	1.90463e-21	8.50748e-21	1.72883	7.84718e-30	7.40232e-29	1.43544	4.8757e-26	2.98885e-25	Up.upon.vha-6, 16, 19
WBGene00001460	flp-17	17.4137	18.8912	18.4422	35.0183	39.1305	37.419	40.8484	45.0629	40.6299	39.6682	42.5245	37.8712	flp-17	1.02644	8.78223e-20	3.39205e-19	1.20798	8.42068e-23	3.62964e-22	1.13215	1.41517e-21	5.61868e-21	Up.upon.vha-6, 16, 19
WBGene00001461	flp-18	14.0293	13.9974	12.8077	42.8573	42.7746	41.9882	42.1316	46.8073	44.7187	41.0074	38.4919	38.792	flp-18	1.64516	3.89596e-28	3.7381e-27	1.7106	6.44381e-29	5.41233e-28	1.53514	1.02648e-26	6.79536e-26	Up.upon.vha-6, 16, 19
WBGene00001462	flp-19	9.57265	10.3726	10.2248	18.757	20.0623	18.0194	23.1816	24.7371	22.7296	20.5975	19.9845	20.9877	flp-19	0.913267	7.28654e-15	1.99618e-14	1.22751	5.58902e-20	1.94846e-19	1.02974	7.60293e-17	2.14686e-16	Up.upon.vha-16, 19
WBGene00001463	flp-20	5.23015	4.84317	4.49631	5.73404	6.19407	6.72834	8.48389	8.06947	6.7388	7.88457	6.70421	7.16188	flp-20	0.356243	0.00246866	0.00344876	0.672493	1.07609e-07	1.83811e-07	0.577568	2.78653e-06	4.43072e-06	N.A.
WBGene00001464	flp-21	5.60656	4.70317	5.90913	15.3055	13.9493	15.9551	17.3947	17.7813	16.1295	16.9588	18.0723	16.2773	flp-21	1.4835	7.18317e-19	2.58069e-18	1.66698	4.87371e-21	1.83037e-20	1.66695	4.82535e-21	1.82781e-20	Up.upon.vha-6, 16, 19
WBGene00001465	flr-1	10.521	10.6312	10.6148	14.7406	13.6531	14.354	7.95497	6.86323	7.64238	6.67756	6.98657	7.0701	flr-1	0.427612	9.13084e-06	1.48784e-05	-0.502931	7.23513e-06	1.12609e-05	-0.615939	2.34765e-07	3.94587e-07	N.A.
WBGene00001466	flr-2	3.73721	3.10443	3.29908	5.95595	5.66339	5.37396	5.88301	6.88137	5.21443	5.90717	5.46464	6.25356	flr-2	0.747807	6.18795e-07	1.07619e-06	0.821034	7.53296e-08	1.29777e-07	0.799605	1.40225e-07	2.38355e-07	N.A.
WBGene00001468	flr-4	5.48546	6.5722	6.50468	21.0423	21.8606	19.265	5.74896	5.73447	7.01768	5.83975	6.34539	7.29447	flr-4	1.74678	4.70132e-23	2.43572e-22	-0.00630314	0.955924	0.96003	0.0684394	0.544107	0.574397	Up.upon.vha-6 only
WBGene00001470	baz-2	39.4565	41.7717	35.7953	15.6549	16.5654	16.2063	41.3734	40.27	43.5303	42.9421	39.6302	40.1165	baz-2	-1.27047	5.83162e-23	2.99111e-22	0.0992347	0.0759308	0.0892479	0.0701613	0.206952	0.232715	N.A.
WBGene00001475	fmi-1	8.88627	9.30315	9.46709	6.31789	6.31789	6.08102	10.116	9.68116	11.5796	10.8057	12.8616	12.4593	fmi-1	-0.562953	5.69138e-06	9.38988e-06	0.178437	0.0717892	0.0846331	0.381881	0.000191201	0.000275446	N.A.
WBGene00001476	fmo-1	17.0576	15.676	16.6221	43.3578	47.0509	42.5899	47.417	50.3065	52.5057	50.5578	50.6666	49.8479	fmo-1	1.42965	1.54523e-26	1.19616e-25	1.60555	7.16407e-29	5.96891e-28	1.6148	5.41172e-29	4.75069e-28	Up.upon.vha-6, 16, 19
WBGene00001477	fmo-2	0.885079	0.542725	0.222761	3.96418	5.73447	5.42471	2.033	1.67369	1.82187	1.35856	1.63743	1.65635	fmo-2	3.38915	1.4254e-12	3.40672e-12	1.95101	5.28399e-06	8.28905e-06	1.70086	6.29279e-05	9.30939e-05	Up.upon.vha-6, 16, 19
WBGene00001478	fmo-3	14.6929	16.8804	14.1594	15.2212	11.5181	11.3716	23.5112	27.4773	25.289	18.6506	18.3633	18.2996	fmo-3	-0.272298	0.0037901	0.005221	0.739298	2.55189e-12	5.5386e-12	0.278502	0.00149441	0.00203238	N.A.
WBGene00001479	fmo-4	29.1725	31.9708	28.63	68.3612	67.4652	70.8859	76.936	82.5205	82.0555	80.1987	78.5977	74.6782	fmo-4	1.20461	5.62603e-26	4.05276e-25	1.42871	2.40513e-29	2.14602e-28	1.37993	1.18151e-28	9.84321e-28	Up.upon.vha-6, 16, 19
WBGene00001480	fmo-5	16.1943	15.7623	16.7039	11.6527	11.1425	11.3716	14.155	11.5643	14.1052	14.4953	10.7587	12.754	fmo-5	-0.509967	8.9188e-08	1.62568e-07	-0.29499	0.000419067	0.000587266	-0.366575	2.64233e-05	3.99017e-05	N.A.
WBGene00001481	fog-1	28.8292	28.0782	27.8208	57.8961	56.9358	60.8231	59.4288	54.7445	56.8737	57.2439	49.72	54.636	fog-1	1.0514	2.25135e-25	1.51099e-24	1.01278	1.24299e-24	6.3861e-24	0.929232	5.35305e-23	2.40211e-22	Up.upon.vha-6, 16
WBGene00001482	fog-2	43.9169	43.2765	42.198	12.6563	15.4962	14.3056	12.5258	12.0775	12.1109	12.7335	13.1738	11.7959	fog-2	-1.61241	5.15011e-28	4.84824e-27	-1.81737	2.34458e-29	2.09605e-28	-1.78037	3.85554e-29	3.44851e-28	N.A.
WBGene00001483	fog-3	5.73959	5.40485	5.41685	25.2726	26.4627	26.0441	25.2363	22.9818	24.2903	24.6102	18.8495	23.4034	fog-3	2.23183	2.70367e-26	2.03243e-25	2.12976	2.48598e-25	1.37145e-24	2.0046	4.07917e-24	2.04846e-23	Up.upon.vha-6, 16, 19
WBGene00001484	fox-1	29.6437	26.9226	28.9115	11.2046	8.81748	10.914	11.3646	10.0745	11.1486	10.1731	9.27431	10.7079	fox-1	-1.47319	1.31388e-24	8.03024e-24	-1.39206	7.32892e-24	3.49329e-23	-1.50444	7.95491e-25	4.29863e-24	N.A.
WBGene00001485	fre-1	49.8479	53.5925	57.2248	38.7351	38.7164	38.2719	49.3407	48.9148	49.0252	47.2221	46.0269	49.3457	fre-1	-0.471038	1.8475e-14	4.91902e-14	-0.123143	0.00411275	0.00540505	-0.170362	0.00014067	0.000204195	N.A.
WBGene00001486	frh-1	18.1117	18.4708	17.5186	6.17626	6.65022	5.37396	4.89551	5.18644	5.18644	5.59367	6.26632	5.26855	frh-1	-1.5769	6.35455e-23	3.2492e-22	-1.82529	2.24653e-24	1.1254e-23	-1.66276	1.88026e-23	8.80536e-23	N.A.
WBGene00001487	frk-1	6.89757	5.54879	7.29925	19.2607	19.7545	18.1395	14.155	14.7008	15.7461	16.9588	16.6448	14.8037	frk-1	1.54234	3.83223e-22	1.82191e-21	1.18412	3.13159e-17	9.00242e-17	1.301	6.39777e-19	2.08077e-18	Up.upon.vha-6, 16, 19
WBGene00001488	frm-1	179.657	176.718	186.113	293.761	290.771	282.072	326.71	310.03	321.561	330.803	309.527	333.985	frm-1	0.675922	1.5151e-24	9.17203e-24	0.820884	3.45148e-28	2.64518e-27	0.844342	9.83549e-29	8.28747e-28	N.A.
WBGene00001489	frm-2	30.6189	31.5725	34.1373	66.0153	64.106	67.8047	180.885	183.153	178.874	170.964	175.513	168.442	frm-2	1.04013	3.11435e-28	3.02429e-27	2.4962	2.638e-46	5.35427e-44	2.41968	1.19774e-45	2.01111e-43	Up.upon.vha-6, 16, 19
WBGene00001490	frm-3	10.9558	11.0042	9.40744	14.3585	15.2173	13.4075	14.567	14.395	14.7887	15.0633	12.4777	14.4345	frm-3	0.456246	6.977e-07	1.21e-06	0.483599	2.0618e-07	3.46889e-07	0.419379	3.77053e-06	5.9533e-06	N.A.
WBGene00001491	frm-4	107.205	102.375	102.249	150.131	144.779	141.707	136.837	138.849	139.628	136.757	130.128	130.296	frm-4	0.485543	8.03892e-20	3.11472e-19	0.413739	3.76919e-17	1.0795e-16	0.348994	1.60027e-14	3.92108e-14	N.A.
WBGene00001492	frm-5.1	4.01551	5.17799	2.98014	3.02053	2.84646	2.20887	3.05669	2.9815	3.80565	3.02714	3.06601	4.19087	frm-5.1	-0.568925	0.00282841	0.00393438	-0.279262	0.108511	0.125341	-0.224151	0.190545	0.215134	N.A.
WBGene00001493	frm-7	81.6008	88.2852	82.3679	147.325	151.526	145.067	166.162	157.767	167.096	185.792	177.609	188.919	frm-7	0.816079	1.16236e-27	1.03664e-26	0.96133	8.00808e-31	8.64966e-30	1.13104	4.71859e-34	8.63392e-33	Up.upon.vha-19 only
WBGene00001494	frm-8	11.6515	12.4601	12.1663	17.0949	15.734	16.9725	15.7739	15.9754	15.4382	14.3024	14.6064	14.9135	frm-8	0.456657	2.47412e-08	4.62988e-08	0.379743	1.49322e-06	2.40347e-06	0.272941	0.000292743	0.000416787	N.A.
WBGene00001495	frm-9	6.44416	7.079	5.76179	5.73404	6.5722	5.95829	5.49307	6.48011	7.21107	6.61391	7.06451	6.86279	frm-9	-0.0758347	0.506109	0.54414	-0.0113614	0.919767	0.926853	0.0954843	0.390815	0.422768	N.A.
WBGene00001496	frm-10	67.9033	67.4981	69.9311	107.951	101.898	104.363	244.888	250.737	246.607	245.59	248.352	243.068	frm-10	0.613555	2.70295e-19	1.00551e-18	1.85403	9.7145e-41	5.52083e-39	1.84385	1.25733e-40	7.16754e-39	Up.upon.vha-16, 19
WBGene00001497	fars-1	154.319	156.042	162.095	98.9387	95.7108	98.0416	100.917	103.363	96.6512	104.155	97.1731	101.258	fars-1	-0.690607	4.11253e-24	2.38938e-23	-0.650972	4.0714e-23	1.80333e-22	-0.643067	6.38329e-23	2.84506e-22	N.A.
WBGene00001498	fars-3	159.621	157.272	156.103	107.289	115.664	110.103	107.563	109.277	106.1	102.72	101.134	103.786	fars-3	-0.506711	1.33486e-20	5.54415e-20	-0.550609	6.18353e-22	2.48498e-21	-0.620602	6.41857e-24	3.1496e-23	N.A.
WBGene00001499	fsn-1	129.621	121.515	123.964	47.5106	47.3572	52.3531	55.7244	56.4375	56.7932	60.5176	61.3804	57.4296	fsn-1	-1.35037	7.52777e-35	1.93916e-33	-1.15016	2.69069e-32	3.59343e-31	-1.06476	4.58564e-31	5.30682e-30	N.A.
WBGene00001500	ftn-1	2.75243	3.31751	3.05325	5.86228	7.11264	6.3186	1.17039	0.977231	1.11013	0.546868	0.698922	0.690588	ftn-1	1.08018	2.37843e-12	5.61186e-12	-1.48555	2.11654e-10	4.14379e-10	-2.24093	3.91865e-13	8.86543e-13	Up.upon.vha-6 only
WBGene00001501	ftn-2	199.081	202.093	208.834	456.021	453.498	464.697	327.276	322.953	314.088	281.299	305.241	271.312	ftn-2	1.17193	8.48419e-28	7.73842e-27	0.660765	1.96033e-17	5.71094e-17	0.490422	6.70853e-13	1.49863e-12	Up.upon.vha-6 only
WBGene00001502	ftt-2	429.5	425.637	443.785	722.493	674.74	695.785	1286.53	1261.45	1250.76	1273.52	1286.53	1261.45	ftt-2	0.687949	4.81043e-27	3.94357e-26	1.54834	3.4735e-43	3.22389e-41	1.55702	2.64028e-43	2.59393e-41	Up.upon.vha-16, 19
WBGene00001503	fum-1	280.876	270.969	281.667	323.229	313.603	328.502	196.765	188.137	187.419	205.396	199.255	192.749	fum-1	0.211784	2.83613e-08	5.28378e-08	-0.542516	1.59389e-20	5.77124e-20	-0.480766	1.3248e-18	4.21662e-18	N.A.
WBGene00001505	fut-1	16.9206	15.9368	15.0509	28.5362	30.7112	30.6484	32.9254	35.7563	33.5411	32.5453	37.9055	33.0879	fut-1	0.90871	1.17111e-16	3.59489e-16	1.09405	6.57569e-20	2.28166e-19	1.10992	3.53324e-20	1.25764e-19	Up.upon.vha-16, 19
WBGene00001506	fut-2	0.815057	0.680964	0.968863	15.0288	13.4925	15.0489	37.7657	41.1282	38.9925	38.5363	36.6757	36.4357	fut-2	4.15694	3.84094e-20	1.52893e-19	5.59393	1.34715e-25	7.67246e-25	5.51591	2.45867e-25	1.40202e-24	Up.upon.vha-6, 16, 19
WBGene00001507	fut-4	2.20796	2.34242	1.74205	3.61364	3.50739	2.66667	2.93679	3.18853	2.84071	3.02714	2.83445	2.90679	fut-4	0.635635	0.000521202	0.000764077	0.520413	0.00432129	0.00566903	0.489455	0.00720159	0.009331	N.A.
WBGene00001508	fut-8	24.1806	22.0207	22.0814	37.3316	35.0722	36.2919	14.8268	17.8857	16.8846	16.8284	18.3292	19.7973	fut-8	0.671554	1.01638e-15	2.94193e-15	-0.464245	6.15796e-09	1.11858e-08	-0.315127	1.01034e-05	1.55846e-05	N.A.
WBGene00001509	fzo-1	87.7666	84.319	81.6008	71.6069	72.9141	72.941	66.9588	63.3241	68.3484	65.0529	65.8982	63.5046	fzo-1	-0.221725	2.01684e-06	3.41283e-06	-0.35309	5.41209e-11	1.09307e-10	-0.383169	5.48467e-12	1.17031e-11	N.A.
WBGene00001510	fzr-1	85.1871	82.3034	86.2116	65.7578	63.4621	65.1573	70.8555	62.2691	66.1382	61.2114	55.6504	62.9736	fzr-1	-0.384155	7.12569e-12	1.63188e-11	-0.350224	9.52566e-11	1.89732e-10	-0.498138	2.71229e-15	6.95875e-15	N.A.
WBGene00001511	fzy-1	155.981	160.642	163.502	72.8284	79.9434	79.2016	80.8058	81.6008	80.9471	92.3678	98.136	91.8079	fzy-1	-1.05042	2.38273e-29	2.68021e-28	-0.980079	3.4984e-28	2.67781e-27	-0.766505	3.85964e-24	1.94244e-23	N.A.
WBGene00001512	gab-1	0.885079	0.752667	0.615769	1.02787	1.11296	1.0116	1.30493	1.80564	1.88118	1.67591	1.40871	1.09653	gab-1	0.498483	0.0544492	0.0674363	1.14452	1.21032e-05	1.85793e-05	0.885652	0.000599346	0.000837045	Up.upon.vha-16 only
WBGene00001513	gad-1	98.8334	94.447	91.3706	50.8999	50.029	50.7709	54.8373	56.6204	53.8765	57.4972	57.109	57.8532	gad-1	-0.907298	9.14295e-28	8.28608e-27	-0.783395	2.30417e-25	1.27879e-24	-0.722235	4.60018e-24	2.29822e-23	N.A.
WBGene00001514	xnd-1	101.236	105.901	108.381	62.2596	66.2875	66.2648	41.9595	40.7875	42.6675	45.9069	43.4848	42.3031	xnd-1	-0.695663	8.08525e-23	4.08912e-22	-1.33067	4.52961e-33	6.84216e-32	-1.26075	2.89694e-32	3.97522e-31	N.A.
WBGene00001515	gap-1	5.28935	5.17799	4.42838	6.12669	5.40738	6.36291	8.79364	7.01134	8.63608	8.20481	7.94389	8.53744	gap-1	0.265647	0.029628	0.0376957	0.71122	8.33417e-08	1.43126e-07	0.732493	4.0382e-08	7.04501e-08	N.A.
WBGene00001516	gap-2	49.7689	46.9958	47.0581	49.9526	52.9165	49.6929	93.0273	88.3424	91.1259	88.0687	85.8898	84.7314	gap-2	0.0850127	0.043051	0.0539415	0.922098	1.53422e-27	1.08363e-26	0.84724	6.50828e-26	3.93608e-25	N.A.
WBGene00001517	gar-1	3.31551	3.48094	3.20948	4.886	4.6566	4.66613	5.37867	4.97379	6.01421	5.65012	5.56619	5.46702	gar-1	0.506335	0.000185211	0.000279527	0.706305	5.59746e-07	9.22176e-07	0.73819	2.07256e-07	3.49368e-07	N.A.
WBGene00001518	gar-2	11.3101	9.04462	9.6044	11.0382	12.1101	10.681	11.042	11.8283	10.6765	10.2469	9.73883	9.92565	gar-2	0.179668	0.0379982	0.0478312	0.168289	0.052104	0.0623348	0.00382648	0.96488	0.968762	N.A.
WBGene00001519	gar-3	6.7388	5.91991	6.57668	8.13498	7.05562	8.16914	9.03024	7.98171	9.42359	8.62968	9.52085	7.91182	gar-3	0.279199	0.0111852	0.0148147	0.457428	5.81671e-05	8.59133e-05	0.436265	0.000115898	0.00016898	N.A.
WBGene00001520	gas-1	111.146	109.111	108.672	157.032	161.469	155.364	67.5932	70.8859	71.9325	73.9236	75.1319	72.941	gas-1	0.526573	3.2751e-20	1.30962e-19	-0.644985	5.00707e-22	2.0312e-21	-0.567289	5.34307e-20	1.87368e-19	N.A.
WBGene00001522	gbh-1	13.3132	11.7196	13.0017	4.60215	4.8251	4.39949	6.15113	6.83165	6.39562	6.26877	7.01683	7.82615	gbh-1	-1.45867	4.01329e-20	1.59547e-19	-0.971998	2.21634e-15	5.69661e-15	-0.852998	7.474e-14	1.761e-13	N.A.
WBGene00001523	gbh-2	8.62433	8.86102	7.52561	28.3927	27.0072	30.6484	27.6652	26.1434	25.5643	26.4745	23.0822	24.9972	gbh-2	1.78413	2.31772e-26	1.7566e-25	1.66877	5.42858e-25	2.89368e-24	1.57701	7.21785e-24	3.52123e-23	Up.upon.vha-6, 16, 19
WBGene00001526	gck-1	75.6906	78.2935	81.2826	139.007	131.865	140.584	156.241	143.01	147.026	158.766	159.811	163.276	gck-1	0.806521	1.27255e-25	8.81617e-25	0.923273	3.49579e-28	2.67781e-27	1.03484	2.07897e-30	2.20175e-29	Up.upon.vha-19 only
WBGene00001527	gcs-1	112.269	113.827	106.1	114.654	110.282	108.672	79.0321	73.078	77.3996	83.8908	77.4333	75.3283	gcs-1	0.0063924	0.86358	0.879193	-0.533641	9.94699e-18	2.95942e-17	-0.490133	1.79062e-16	4.92154e-16	N.A.
WBGene00001528	gcy-1	0.0302716	0.0302716	0.0959023	0.151012	0.211501	0.177916	0.171229	0.240318	0.111718	0.0448162	0.114679	0.146038	gcy-1	2.00555	0.0101757	0.013529	1.90353	0.0151785	0.019079	1.03191	0.209231	0.235123	Up.upon.vha-6, 16
WBGene00001529	gcy-2	0.272106	0.0986294	0.0959023	2.68481	2.20723	2.18882	1.30493	1.32088	2.23812	1.4168	1.69015	1.98314	gcy-2	4.09917	1.73463e-11	3.87642e-11	3.51625	1.93026e-09	3.60412e-09	3.61593	8.49263e-10	1.61096e-09	Up.upon.vha-6, 16, 19
WBGene00001530	gcy-3	0.0925065	0.162122	0.162898	0.357767	0.239364	0.149662	0.27257	0.33976	0.361708	0.271643	0.425064	0.241761	gcy-3	0.797469	0.154697	0.18146	1.25953	0.0209333	0.0259995	1.17153	0.0324056	0.0397036	Up.upon.vha-16, 19
WBGene00001531	gcy-4	0.0302716	0.542725	0.162898	0.425525	0.366715	0.398726	0.366715	0.33976	0.396043	0.211501	0.398726	0.548279	gcy-4	1.51377	0.0175364	0.0227937	1.40231	0.0288323	0.0352904	1.37092	0.0328476	0.0402078	Up.upon.vha-6, 16, 19
WBGene00001532	gcy-5	0.669307	0.542725	0.476104	1.18399	0.769489	1.37204	1.26658	1.53683	1.65635	1.11661	1.09425	1.5569	gcy-5	0.950848	0.00146299	0.00207777	1.40675	3.76261e-06	5.94384e-06	1.15296	0.000122909	0.000178948	Up.upon.vha-16, 19
WBGene00001533	gcy-6	0.333991	0.338353	0.162898	0.271643	0.239364	0.211501	0.109487	0.27257	0.211501	0.298924	0.303254	0.211501	gcy-6	-0.140713	0.798146	0.820263	-0.514888	0.377478	0.407387	0.0189937	0.971883	0.974997	N.A.
WBGene00001534	gcy-7	0.0302716	0.0302716	0.162898	0.177916	0.175655	0.149662	0.51992	0.482986	0.485989	0.298924	0.398726	0.396043	gcy-7	1.65746	0.0285035	0.0363376	3.22591	1.35087e-05	2.06801e-05	2.7691	0.000177787	0.000256642	Up.upon.vha-6, 16, 19
WBGene00001535	gcy-8	3.10443	2.72593	2.43017	0.964102	1.21413	1.3397	1.08889	1.25377	1.32318	1.05619	1.17306	1.32546	gcy-8	-1.23791	2.82092e-08	5.25755e-08	-1.16974	7.4845e-08	1.2899e-07	-1.2157	3.98001e-08	6.94612e-08	N.A.
WBGene00001536	gcy-9	3.53035	3.77407	3.12851	1.3186	1.4906	1.28103	1.17039	0.918372	1.22051	1.18364	1.61298	1.24456	gcy-9	-1.34983	9.34543e-09	1.79149e-08	-1.66341	3.80117e-10	7.35312e-10	-1.37786	7.12832e-09	1.28864e-08	N.A.
WBGene00001537	gcy-11	2.20796	2.41717	2.66986	2.03888	1.82843	2.2838	1.89344	2.17526	2.2928	2.34242	1.77775	1.76567	gcy-11	-0.247544	0.166989	0.194808	-0.197557	0.264994	0.291892	-0.317943	0.0823313	0.0968326	N.A.
WBGene00001538	gcy-12	44.7049	46.4043	43.6889	130.333	127.231	130.075	98.3688	100.047	103.413	108.525	112.47	118.897	gcy-12	1.52426	6.92732e-32	1.13429e-30	1.16306	1.62749e-26	1.0176e-25	1.33369	3.33545e-29	2.99785e-28	Up.upon.vha-6, 16, 19
WBGene00001539	gcy-13	0.0302716	0.0986294	0.0959023	0.516854	0.512905	0.426977	0.778244	0.771034	0.626061	0.845266	0.610211	0.859874	gcy-13	2.87618	1.37378e-06	2.34943e-06	3.45296	1.50797e-08	2.68974e-08	3.53305	7.95271e-09	1.43444e-08	Up.upon.vha-6, 16, 19
WBGene00001540	gcy-14	0.152226	0.216921	0.0959023	0.177916	0.175655	0.27481	0.171229	0.33976	0.485989	0.171229	0.175655	0.175655	gcy-14	0.479392	0.411616	0.450494	1.05295	0.0593673	0.0705652	0.2458	0.681519	0.708166	N.A.
WBGene00001541	gcy-15	1.11013	1.41596	1.11229	1.93624	1.89663	2.18882	2.53608	2.14848	2.50287	2.67434	2.23054	2.30169	gcy-15	0.733541	0.000590566	0.000861593	0.987746	5.92932e-06	9.27225e-06	0.991099	5.51705e-06	8.62682e-06	N.A.
WBGene00001542	gcy-17	0.0925065	0.0986294	0.02949	0.116295	0.175655	0.241761	0.171229	0.208985	0.271643	0.111718	0.303254	0.335764	gcy-17	1.39867	0.044306	0.0554388	1.72456	0.011975	0.015194	1.79978	0.00853729	0.0109976	Up.upon.vha-16, 19
WBGene00001543	gcy-18	3.80529	4.40264	3.53359	2.15195	1.55277	2.2838	2.2757	2.81756	2.06278	2.58978	2.07952	2.0377	gcy-18	-0.98534	8.98455e-08	1.63702e-07	-0.720799	1.19219e-05	1.83147e-05	-0.810522	2.15558e-06	3.44524e-06	N.A.
WBGene00001544	gcy-19	5.42631	4.91225	3.93957	3.6532	5.19328	4.66613	11.7386	10.5854	11.2459	11.9385	9.77386	11.58	gcy-19	-0.0823718	0.526501	0.564097	1.24441	5.38158e-15	1.3518e-14	1.22837	8.69879e-15	2.17029e-14	Up.upon.vha-16, 19
WBGene00001546	gcy-21	3.3896	2.11557	2.59368	1.59768	1.86044	1.81101	2.12097	1.77775	2.23812	1.85604	1.90956	2.4557	gcy-21	-0.596418	0.0031071	0.00430802	-0.380213	0.0436138	0.0525882	-0.365306	0.0513391	0.0616657	N.A.
WBGene00001547	gcy-22	1.808	2.11557	1.82187	5.03026	5.37255	4.48355	10.3026	8.24255	11.606	6.32332	6.98657	7.75867	gcy-22	1.37336	2.22515e-09	4.41491e-09	2.38131	6.65496e-18	2.00452e-17	1.87338	8.34913e-14	1.96169e-13	Up.upon.vha-6, 16, 19
WBGene00001548	gcy-23	1.72735	2.04614	2.29212	0.938545	1.16587	1.17871	1.11296	1.0242	1.11013	1.33901	1.40871	0.797092	gcy-23	-0.883466	6.85436e-05	0.000106395	-0.892638	6.34942e-05	9.35571e-05	-0.809839	0.000182725	0.000263501	N.A.
WBGene00001549	gcy-25	0.460357	0.162122	0.33976	0.271643	0.175655	0.149662	0.366715	0.27257	0.332335	0.211501	0.369732	0.175655	gcy-25	-0.609449	0.352474	0.390534	0.129675	0.825609	0.840767	-0.295154	0.636618	0.664651	N.A.
WBGene00001550	gcy-27	0.211501	0.216921	0.162898	0.271643	0.271643	0.177916	0.240318	0.373425	0.111718	0.240318	0.147618	0.300611	gcy-27	0.270831	0.559244	0.596308	0.140916	0.765015	0.784163	0.17101	0.715739	0.740599	N.A.
WBGene00001551	gcy-31	0.669307	0.819547	2.13299	0.633884	1.18497	0.830354	0.338353	0.801759	0.775627	0.70869	0.633884	0.717279	gcy-31	-0.30151	0.334387	0.37172	-0.82359	0.0206732	0.0256989	-0.6191	0.0665745	0.0790861	N.A.
WBGene00001552	gcy-32	0.885079	0.542725	0.687341	0.875592	0.882708	1.06409	0.999444	1.11598	0.919864	0.97544	0.945002	0.945002	gcy-32	0.438709	0.129275	0.153136	0.545081	0.057904	0.0689058	0.466405	0.106489	0.123825	N.A.
WBGene00001553	gcy-33	1.89106	1.72874	1.6662	1.09042	1.13458	1.20323	1.45192	1.47056	1.65635	1.50929	1.63743	1.27292	gcy-33	-0.623958	0.00355043	0.00489961	-0.207752	0.272999	0.300226	-0.264181	0.169155	0.192453	N.A.
WBGene00001554	gcy-34	0.211501	0.278015	0.0959023	0.357767	0.396988	0.458794	0.553916	0.27257	0.458111	0.455647	0.241761	0.668422	gcy-34	1.17627	0.0116514	0.0154012	1.20477	0.00979006	0.012499	1.23539	0.00799407	0.0103212	Up.upon.vha-6, 16, 19
WBGene00001555	gcy-35	3.31551	3.61963	4.07026	1.57313	1.69677	1.55853	2.66509	2.23488	2.78892	1.89209	2.01794	2.52901	gcy-35	-1.18435	4.44968e-09	8.66114e-09	-0.518553	0.000648032	0.000897776	-0.77939	4.43997e-06	6.9751e-06	N.A.
WBGene00001556	gcy-36	0.669307	0.542725	0.33976	0.396043	0.800072	0.550086	0.489097	0.504952	0.802714	0.455647	0.461959	0.797092	gcy-36	0.165543	0.655245	0.687948	0.227619	0.536728	0.565627	0.14727	0.692383	0.718485	N.A.
WBGene00001557	gcy-37	1.18035	1.03484	0.890669	0.905827	1.13458	1.03865	0.976766	1.11598	0.802714	1.00359	1.09425	0.979459	gcy-37	-0.00935934	0.970497	0.974348	-0.10503	0.68417	0.708768	-0.00574154	0.981918	0.983782	N.A.
WBGene00001558	gdi-1	412.163	404.765	409.083	361.994	367.858	375.188	829.774	808.651	798.292	782.688	789.711	767.813	gdi-1	-0.149993	1.5034e-05	2.42345e-05	0.990809	6.36228e-34	1.08706e-32	0.932602	9.97516e-33	1.47511e-31	N.A.
WBGene00001559	gei-1	25.2783	25.0651	23.2746	76.9084	75.352	79.7344	123.202	122.546	122.355	123.164	128.565	129.499	gei-1	1.65649	2.13743e-35	5.99065e-34	2.3229	1.78331e-42	1.40759e-40	2.37309	6.29443e-43	5.67113e-41	Up.upon.vha-6, 16, 19
WBGene00001560	gei-3	84.6152	84.4602	83.8731	209.679	208.675	211.763	235.985	221.376	235.985	218.014	225.24	242.775	gei-3	1.31675	3.33389e-33	6.60697e-32	1.45408	3.35704e-35	7.03e-34	1.43796	5.61968e-35	1.19856e-33	Up.upon.vha-6, 16, 19
WBGene00001561	gei-4	142.136	144.621	145.067	122.285	120.149	113.574	141.038	134.436	134.236	132.708	125.528	131.946	gei-4	-0.279174	6.85568e-10	1.40195e-09	-0.0761716	0.0364798	0.0442782	-0.146666	0.000154585	0.000223988	N.A.
WBGene00001562	lin-66	119.343	118.101	119.138	93.5891	90.6218	88.5981	137.673	128.902	136.793	129.661	129.499	128.84	lin-66	-0.386693	1.14584e-13	2.9155e-13	0.17724	8.76914e-06	1.35741e-05	0.121831	0.00128757	0.00175755	N.A.
WBGene00001563	gei-6	124.42	126.036	127.768	94.5388	95.2043	93.6606	85.9318	81.6635	87.0031	87.0031	83.8908	87.9645	gei-6	-0.41632	5.5347e-17	1.74091e-16	-0.571466	6.19199e-22	2.48784e-21	-0.547269	3.05813e-21	1.17822e-20	N.A.
WBGene00001564	icl-1	94.6635	87.8572	95.3806	395.711	473	431.922	415.563	454.696	445.001	357.512	437.895	409.818	icl-1	2.22374	2.84431e-26	2.12949e-25	2.24266	1.97889e-26	1.22693e-25	2.11254	2.97851e-25	1.68133e-24	Up.upon.vha-6, 16, 19
WBGene00001565	gei-8	56.5253	56.67	52.2396	89.9653	96.9037	95.1397	81.6008	79.8017	83.3071	85.7643	87.4495	91.2074	gei-8	0.769738	8.68577e-20	3.3569e-19	0.565565	1.03443e-14	2.55837e-14	0.677077	1.37886e-17	4.09248e-17	N.A.
WBGene00001566	acdh-13	49.9569	49.2065	51.014	24.802	28.1957	26.3159	17.9083	15.1666	15.6442	17.6084	15.859	17.0932	acdh-13	-0.922834	2.29351e-22	1.11653e-21	-1.62782	3.48782e-30	3.44492e-29	-1.57176	9.34128e-30	9.019e-29	N.A.
WBGene00001568	snpc-4	127.456	126.3	125.402	85.834	87.4114	85.4208	79.7865	72.7099	83.8578	81.9232	78.8635	81.7793	snpc-4	-0.551752	5.29556e-19	1.92197e-18	-0.684325	2.17496e-22	9.07829e-22	-0.644609	1.95775e-21	7.6723e-21	N.A.
WBGene00001569	meg-3	57.8185	59.4406	58.489	3.1415	2.88137	2.76322	3.11106	2.81756	2.81418	3.19466	2.56826	3.1339	meg-3	-4.32411	4.48357e-39	2.48683e-37	-4.33085	5.5212e-39	2.25114e-37	-4.31073	4.89299e-39	2.04465e-37	N.A.
WBGene00001570	gei-13	11.4126	11.8337	12.1187	25.6873	26.0583	25.6233	23.6456	24.377	22.8461	24.9139	21.6917	23.2112	gei-13	1.12987	5.69268e-21	2.43501e-20	1.0028	9.18748e-19	2.92826e-18	0.979467	2.38483e-18	7.47333e-18	Up.upon.vha-6, 16
WBGene00001571	gei-14	124.533	124.108	119.586	52.1545	54.7344	54.5473	38.8029	37.1204	37.5027	40.2501	42.6348	39.662	gei-14	-1.18975	2.42702e-34	5.75444e-33	-1.69889	1.15368e-39	5.31383e-38	-1.58776	1.02601e-38	4.05789e-37	N.A.
WBGene00001572	gei-15	24.453	23.8844	25.0404	52.677	56.7856	56.3968	27.6652	28.7012	26.2677	28.1957	26.7307	28.4339	gei-15	1.17601	3.8281e-26	2.81357e-25	0.170716	0.00517023	0.00674204	0.183787	0.00272889	0.00364708	Up.upon.vha-6 only
WBGene00001574	gei-17	161.329	164.798	161.099	179.032	187.737	182.768	190.737	184.905	190.349	191.089	198.631	187.305	gei-17	0.173427	5.97265e-08	1.09799e-07	0.216115	2.50575e-10	4.89126e-10	0.243679	7.88169e-12	1.66905e-11	N.A.
WBGene00001575	gei-18	1.26037	2.19051	2.66986	1.23773	1.38598	1.61112	0.976766	0.801759	0.594919	1.00359	1.35162	0.979459	gei-18	-0.471194	0.052687	0.0653853	-1.32761	3.21561e-05	4.82159e-05	-0.823555	0.00236419	0.00317276	N.A.
WBGene00001577	gem-4	11.1171	11.6052	11.8808	18.7005	18.5668	19.0061	231.381	237.99	234.407	226.489	233.416	224.377	gem-4	0.702071	1.02501e-11	2.32179e-11	4.34665	5.76115e-47	1.38193e-44	4.306	9.03111e-47	1.98577e-44	Up.upon.vha-16, 19
WBGene00001578	ges-1	39.7753	41.2194	41.4914	60.0907	65.6353	63.6086	7.77149	5.88478	7.34	7.1766	5.56619	6.281	ges-1	0.627633	2.18448e-17	7.07105e-17	-2.55433	3.19991e-32	4.20657e-31	-2.69415	1.49708e-32	2.14349e-31	N.A.
WBGene00001579	gex-2	54.5133	54.4664	52.4754	49.4101	50.6464	49.598	64.8999	68.1923	70.2081	66.4521	65.2472	66.5162	gex-2	-0.109375	0.0113142	0.014978	0.331953	9.57917e-11	1.90757e-10	0.296091	2.16905e-09	4.02596e-09	N.A.
WBGene00001580	gex-3	106.821	103.056	100.367	66.1973	68.8979	70.1408	86.6964	88.689	86.7833	87.9299	88.4785	90.7178	gex-3	-0.596096	1.70077e-20	6.98848e-20	-0.242537	1.69095e-08	3.00972e-08	-0.215564	2.16877e-07	3.65318e-07	N.A.
WBGene00001581	gfi-1	110.745	110.021	94.6222	473.655	502.954	490.576	34.9372	36.6709	41.8	48.7197	47.4294	56.6781	gfi-1	2.2211	2.00442e-35	5.66081e-34	-1.47605	1.86232e-22	7.8193e-22	-1.04602	8.74211e-18	2.62633e-17	Up.upon.vha-6 only
WBGene00001582	gfi-2	196.18	195.582	187.608	136.028	129.271	120.048	180.203	176.977	179.483	172.14	181.265	178.05	gfi-2	-0.589927	2.84839e-21	1.24934e-20	-0.110229	0.00193802	0.00260499	-0.124593	0.000552555	0.00077351	N.A.
WBGene00001583	gfi-3	24.557	23.0678	24.7839	9.82715	10.6574	9.98685	9.36125	9.30748	9.82551	10.1297	9.64424	9.72281	gfi-3	-1.24885	2.77288e-24	1.64099e-23	-1.34516	3.4032e-25	1.85146e-24	-1.29518	1.00312e-24	5.35327e-24	N.A.
WBGene00001584	nrde-4	144.239	142.703	144.064	91.9236	91.3366	90.9225	83.3901	78.8635	81.1971	83.1152	81.7311	84.7009	nrde-4	-0.652566	2.35463e-24	1.40155e-23	-0.824447	3.03775e-28	2.34366e-27	-0.788524	1.67912e-27	1.21621e-26	N.A.
WBGene00001585	gfl-1	43.018	42.8573	43.8005	9.19614	9.36534	8.84073	7.99558	8.66031	7.47078	10.0265	9.47023	8.40556	gfl-1	-2.24288	8.84804e-33	1.64575e-31	-2.42878	2.34504e-33	3.68308e-32	-2.22024	1.19944e-32	1.74851e-31	N.A.
WBGene00001586	ggr-1	0.885079	0.951664	0.968863	1.18399	1.01089	0.982888	1.6174	1.4906	1.84919	1.76666	1.88794	1.50168	ggr-1	0.175953	0.507305	0.545334	0.816675	0.00142243	0.0019281	0.872554	0.000659591	0.000919167	N.A.
WBGene00001587	ggr-2	1.49361	1.4906	1.58572	1.70475	1.72532	1.66552	1.83164	1.75342	2.11049	2.31325	1.88794	1.65635	ggr-2	0.157581	0.417732	0.456566	0.313796	0.102515	0.11872	0.345053	0.0719409	0.0852089	N.A.
WBGene00001588	ggr-3	2.75243	2.11557	2.51894	2.34242	2.36708	2.45902	3.94866	3.49062	2.75612	2.9686	2.97155	3.40028	ggr-3	-0.0351745	0.820689	0.840951	0.457409	0.0024889	0.00331985	0.344016	0.0221305	0.0275383	N.A.
WBGene00001589	gip-1	69.4334	69.7139	71.38	59.4692	55.9519	57.5436	46.4707	44.9409	47.2666	43.2346	41.6164	45.4833	gip-1	-0.283859	1.46882e-08	2.77876e-08	-0.602462	4.51376e-18	1.37501e-17	-0.692608	3.62844e-20	1.29003e-19	N.A.
WBGene00001590	C45G3.3	27.9824	27.0852	25.3204	10.6441	9.74347	9.79718	7.28406	7.70423	7.80039	7.11187	7.56032	9.48876	C45G3.3	-1.41317	4.28289e-23	2.22518e-22	-1.81808	6.8373e-26	4.00777e-25	-1.74444	1.79273e-25	1.03539e-24	N.A.
WBGene00001591	glc-1	15.0444	15.857	15.3517	49.5811	55.2861	58.9281	37.6588	36.6709	38.6179	50.8911	45.4671	46.6906	glc-1	1.82097	5.92482e-29	6.2964e-28	1.28806	4.60772e-22	1.87249e-21	1.62757	1.16036e-26	7.64605e-26	Up.upon.vha-6, 16, 19
WBGene00001592	glc-2	14.4571	14.5313	16.3876	15.9292	16.8804	19.0061	15.2334	15.4382	15.7145	16.3603	15.0654	17.8493	glc-2	0.190049	0.00849412	0.0113785	0.0342035	0.630938	0.657457	0.118061	0.0978637	0.114235	N.A.
WBGene00001593	glc-3	0.669307	0.752667	0.890669	1.09042	1.38598	1.28103	1.17039	1.20366	1.82187	1.67591	1.45956	1.57313	glc-3	0.703333	0.00451877	0.00618556	0.839118	0.000735332	0.00101507	1.03373	3.74502e-05	5.61266e-05	Up.upon.vha-19 only
WBGene00001594	glc-4	9.49184	9.30315	8.94289	4.79369	5.08157	4.54898	3.92016	4.30803	4.26325	4.65555	4.44276	4.39481	glc-4	-0.944424	2.5528e-12	6.01177e-12	-1.15174	2.22178e-14	5.3988e-14	-1.03968	2.64791e-13	6.04985e-13	N.A.
WBGene00001595	gld-1	1104.87	1147.28	1113.64	374.223	370.792	369.191	295.194	263.128	275.219	303.165	303.646	308.992	gld-1	-1.59476	1.08636e-42	1.31144e-40	-2.01507	1.48701e-46	3.30905e-44	-1.8777	2.09642e-45	3.28144e-43	N.A.
WBGene00001596	gld-2	272.419	277.842	262.968	215.941	227.301	215.827	155.712	143.401	156.916	156.284	155.225	166.088	gld-2	-0.303298	2.88308e-11	6.35523e-11	-0.83537	1.13141e-26	7.19845e-26	-0.768171	2.92614e-25	1.65429e-24	N.A.
WBGene00001597	gld-3	385.675	382.895	369.593	120.565	122.108	117.205	87.7504	85.6662	88.9134	90.4955	93.5491	94.5607	gld-3	-1.6611	3.07083e-42	3.20442e-40	-2.11719	4.95595e-46	8.80157e-44	-2.03043	2.06782e-45	3.26434e-43	N.A.
WBGene00001598	glh-1	394.065	394.876	392.308	316.229	320.367	322.376	232.8	213.384	228.396	244.011	217.515	227.848	glh-1	-0.300795	8.23184e-14	2.1117e-13	-0.809256	8.62086e-30	8.09493e-29	-0.778547	4.02253e-29	3.58745e-28	N.A.
WBGene00001599	glh-2	159.496	166.846	160.453	55.5994	58.5285	58.2537	47.5298	42.0577	44.4937	47.0324	46.0908	42.8906	glh-2	-1.4978	3.13884e-36	1.01531e-34	-1.86176	2.36417e-39	1.02744e-37	-1.8404	3.33492e-39	1.44017e-37	N.A.
WBGene00001600	glh-3	49.4829	51.7111	50.4789	27.4565	27.0539	26.3712	23.7593	21.5932	24.3425	24.7922	22.3757	23.4034	glh-3	-0.907034	5.24571e-23	2.70411e-22	-1.12351	4.2104e-26	2.52078e-25	-1.10481	7.16165e-26	4.31006e-25	N.A.
WBGene00001601	glh-4	61.5631	60.4232	57.8961	29.6021	32.418	33.1811	21.6372	18.3591	20.7613	25.756	22.4273	24.4714	glh-4	-0.919297	3.19096e-21	1.392e-20	-1.56898	1.23973e-28	1.00517e-27	-1.30978	3.06056e-26	1.93062e-25	N.A.
WBGene00001602	gln-1	27.0362	27.0852	26.918	41.3227	41.3863	38.4105	30.4285	30.5396	29.2254	26.2008	25.6907	24.937	gln-1	0.578881	8.61047e-17	2.66838e-16	0.154101	0.00203685	0.00273506	-0.0772799	0.118242	0.136769	N.A.
WBGene00001603	gln-2	17.0576	21.0327	19.0261	75.4608	84.5155	80.9333	74.2913	69.5594	71.8606	75.6606	81.1812	77.9463	gln-2	2.08027	1.33806e-34	3.30401e-33	1.92191	6.15097e-33	9.11785e-32	2.04409	3.16344e-34	5.99269e-33	Up.upon.vha-6, 16, 19
WBGene00001604	gln-3	96.6512	98.4845	101.808	168.168	171.4	173.125	97.5937	104.809	99.6195	121.043	123.562	121.338	gln-3	0.788155	1.72401e-22	8.48682e-22	0.0241803	0.596827	0.624909	0.301722	2.08397e-08	3.68616e-08	N.A.
WBGene00001605	gln-4	0.669307	0.878252	0.890669	5.91211	5.52478	6.84851	5.84815	6.31303	7.06451	6.96563	7.26969	7.10677	gln-4	2.91316	1.01976e-17	3.38211e-17	2.98713	3.70458e-18	1.13528e-17	3.14184	4.51274e-19	1.48073e-18	Up.upon.vha-6, 16, 19
WBGene00001606	gln-5	148.235	147.433	154.496	12.9603	12.7412	12.7016	19.6597	19.3937	20.0734	19.1802	19.3831	19.2724	gln-5	-3.55088	1.40598e-43	2.06098e-41	-2.92838	1.36988e-42	1.10487e-40	-2.9601	1.11969e-42	9.61894e-41	N.A.
WBGene00001607	gln-6	441.446	436.709	447.484	92.925	92.8362	91.1081	178.129	187.305	180.885	177.971	195.048	177.115	gln-6	-2.25939	1.17978e-46	3.63177e-44	-1.27911	2.39035e-37	7.30956e-36	-1.27021	3.11512e-37	9.51013e-36	N.A.
WBGene00001608	R07B1.8	1.72735	1.10881	1.74205	3.21102	2.98048	2.84896	2.96699	4.03369	2.98329	2.70356	2.25774	2.3972	R07B1.8	1.0103	1.33365e-06	2.28248e-06	1.14002	8.69369e-08	1.49148e-07	0.711044	0.000468395	0.000658942	Up.upon.vha-6, 16
WBGene00001609	glp-1	189.58	187.927	187.737	73.2816	78.3059	73.7202	58.3836	55.6073	56.3108	60.3072	60.4024	62.4386	glp-1	-1.32761	3.8569e-36	1.22611e-34	-1.73109	3.15377e-40	1.63166e-38	-1.62603	2.66233e-39	1.17922e-37	N.A.
WBGene00001612	glr-1	2.12029	2.19051	1.11229	1.67214	1.82843	1.37204	1.95433	2.35949	2.62179	1.50929	1.77775	2.42704	glr-1	-0.100665	0.679627	0.71074	0.408475	0.073643	0.0867189	0.110802	0.637838	0.665785	N.A.
WBGene00001613	glr-2	7.7825	6.86669	6.32708	3.32505	3.66752	3.71748	3.94866	4.28423	4.32719	3.70534	3.86314	3.37423	glr-2	-0.966452	2.3992e-10	5.0293e-10	-0.735947	6.21498e-08	1.07512e-07	-0.936006	5.00939e-10	9.60983e-10	N.A.
WBGene00001614	glr-3	0.532178	0.278015	0.615769	0.992003	0.711495	0.550086	0.865706	1.0242	0.995733	0.917729	0.917274	1.00668	glr-3	0.697391	0.0624575	0.0769522	1.09249	0.00299331	0.00397315	1.07271	0.00356194	0.00472351	Up.upon.vha-16, 19
WBGene00001615	glr-4	8.40972	7.94628	7.89191	5.91211	7.18289	5.88369	8.5625	9.02873	9.68191	8.16914	7.44718	7.49904	glr-4	-0.359266	0.000149258	0.000226579	0.168395	0.040063	0.0484873	-0.0697279	0.403279	0.435206	N.A.
WBGene00001616	glr-5	7.8351	7.72398	8.6687	7.88494	7.61049	9.59454	5.78356	7.09636	6.88174	7.1766	6.5971	6.22013	glr-5	0.0447719	0.634905	0.668721	-0.297568	0.00447363	0.00586221	-0.277584	0.00743121	0.00961637	N.A.
WBGene00001617	glr-6	12.6079	11.6052	11.238	11.2541	10.6103	10.3929	13.5037	11.6554	13.6081	12.226	11.8244	12.274	glr-6	-0.135395	0.0702945	0.0861025	0.127012	0.0774509	0.0909247	0.0365493	0.610278	0.639065	N.A.
WBGene00001618	glr-7	1.11013	0.542725	0.615769	0.425525	0.542725	0.753384	0.366715	0.504952	0.564775	0.604072	0.461959	0.668422	glr-7	-0.364615	0.249314	0.283304	-0.609103	0.0691154	0.081653	-0.33094	0.293124	0.322896	N.A.
WBGene00001619	glr-8	0.532178	0.610211	0.282607	0.488127	0.271643	0.667538	0.693891	0.750038	0.802714	0.298924	0.398726	0.633884	glr-8	-0.0180322	0.96272	0.967547	0.728426	0.0407138	0.049233	-0.0940256	0.809948	0.828473	N.A.
WBGene00001620	glt-1	118.288	122.32	125.402	99.5642	102.249	100.168	134.926	134.764	128.629	104.987	106.033	106.286	glt-1	-0.277089	4.30274e-10	8.89939e-10	0.122105	0.000793362	0.00109248	-0.205603	4.15384e-07	6.88763e-07	N.A.
WBGene00001621	glt-3	5.10455	6.02522	5.27608	6.56472	6.47306	6.20718	5.72391	6.09095	6.33246	6.44796	6.86279	7.21623	glt-3	0.233633	0.0219071	0.0282401	0.148119	0.145233	0.165278	0.32554	0.00164806	0.00223443	N.A.
WBGene00001622	glt-4	13.3735	12.2763	12.5749	14.2571	14.4289	12.7986	13.9151	11.3298	14.393	13.0835	13.273	14.8037	glt-4	0.116926	0.170506	0.198666	0.045385	0.595958	0.624035	0.105443	0.21695	0.243339	N.A.
WBGene00001623	glt-5	3.66385	2.81087	2.83238	12.1208	13.7548	12.9571	15.6019	16.6244	14.6755	17.5167	16.555	15.9368	glt-5	2.07	2.55659e-22	1.23516e-21	2.34241	9.31742e-25	4.85589e-24	2.43573	1.51357e-25	8.79664e-25	Up.upon.vha-6, 16, 19
WBGene00001624	glt-6	3.3896	3.10443	3.12851	2.15195	2.79783	2.43086	3.29977	3.03993	2.88046	3.04992	3.30349	3.26393	glt-6	-0.389878	0.00698804	0.0094328	-0.0628759	0.631124	0.657614	-0.000599099	0.996303	0.996789	N.A.
WBGene00001625	glt-7	1.3495	1.18035	1.25459	0.769489	0.914463	0.69217	1.23773	1.11598	1.35298	1.05619	1.40871	0.945002	glt-7	-0.678898	0.00891851	0.0119279	-0.0322677	0.883917	0.894324	-0.169285	0.455967	0.487848	N.A.
WBGene00001626	gly-1	0.396043	0.680964	0.546403	0.396043	0.175655	0.365842	0.426977	0.373425	0.361708	0.211501	0.303254	0.241761	gly-1	-0.844425	0.0202975	0.0262375	-0.451032	0.177618	0.199915	-1.08274	0.00493989	0.00648425	N.A.
WBGene00001627	gly-2	15.1557	14.974	15.7778	22.5194	23.8844	24.2728	18.3046	19.5848	20.273	21.3718	20.829	21.5368	gly-2	0.62215	1.42214e-11	3.19938e-11	0.340512	2.24517e-05	3.3932e-05	0.473676	2.87907e-08	5.06105e-08	N.A.
WBGene00001628	gly-3	124.183	120.777	122.003	106.733	108.745	108.946	144.239	139.255	132.597	135.826	131.729	138.849	gly-3	-0.177724	7.14214e-06	1.17144e-05	0.180482	3.53409e-06	5.59098e-06	0.147045	9.13915e-05	0.000134043	N.A.
WBGene00001629	gly-4	56.2522	56.294	56.5147	113.858	112.922	118.288	67.4159	67.7899	70.0766	69.8613	66.1857	66.947	gly-4	1.02905	6.03347e-30	7.34595e-29	0.279872	6.89483e-09	1.24949e-08	0.263517	2.93333e-08	5.15397e-08	Up.upon.vha-6 only
WBGene00001630	gly-5	91.5935	95.6926	94.0052	123.884	122.253	122.429	187.608	186.393	189.363	206.876	204.452	210.964	gly-5	0.390077	1.53991e-14	4.12146e-14	1.00221	3.0804e-31	3.49478e-30	1.14565	6.70189e-34	1.19367e-32	Up.upon.vha-16, 19
WBGene00001631	gly-6	37.6588	38.792	39.022	62.6764	65.4465	60.985	69.9531	75.2098	74.4236	67.133	66.2983	64.5242	gly-6	0.711246	4.12202e-21	1.78341e-20	0.926721	4.91299e-26	2.91778e-25	0.777618	9.9846e-23	4.369e-22	N.A.
WBGene00001632	gly-7	113.538	113.139	109.164	99.3443	95.982	99.9876	120.908	112.968	114.506	116.614	113.048	115.281	gly-7	-0.185555	1.13333e-07	2.05383e-07	0.0524575	0.0768072	0.0902264	0.0386779	0.188823	0.213267	N.A.
WBGene00001633	gly-8	27.7231	28.9248	27.8208	31.5444	35.5315	33.1811	24.4785	29.0099	28.8848	29.7605	24.5644	30.086	gly-8	0.245766	0.00145827	0.00207155	-0.0403073	0.595309	0.623426	-0.00676117	0.928534	0.93578	N.A.
WBGene00001635	gly-10	109.333	113.789	111.608	96.8042	98.3688	97.5454	84.3355	88.7679	88.2011	93.4538	93.7735	92.925	gly-10	-0.193318	1.21649e-07	2.20064e-07	-0.357425	6.73731e-15	1.6841e-14	-0.256601	1.35339e-10	2.68124e-10	N.A.
WBGene00001636	gly-11	12.3216	11.5273	10.9774	7.32775	6.65022	6.24451	6.8331	8.17253	7.21107	7.11187	6.29077	7.0701	gly-11	-0.785798	1.56343e-11	3.50741e-11	-0.651033	1.40189e-09	2.6346e-09	-0.767148	2.97428e-11	6.09711e-11	N.A.
WBGene00001637	gly-12	12.1715	13.1319	13.0017	11.116	10.7242	10.6112	12.6253	12.7555	13.0815	10.6836	8.29897	9.57954	gly-12	-0.23869	0.00280512	0.00390405	0.00661214	0.928008	0.934637	-0.430156	1.67454e-06	2.69119e-06	N.A.
WBGene00001638	gly-13	33.243	33.9473	33.4375	39.2041	43.3272	42.6723	33.4513	32.0224	32.6418	29.5249	30.8276	31.568	gly-13	0.313921	1.01784e-09	2.05774e-09	-0.0366628	0.395745	0.425833	-0.131069	0.00406941	0.00537755	N.A.
WBGene00001639	gly-14	4.33937	4.91225	3.93957	4.60215	4.91225	5.05589	3.531	3.35463	3.69562	3.97157	4.08146	4.02951	gly-14	0.14814	0.241742	0.275241	-0.313378	0.0255772	0.0314857	-0.120947	0.360431	0.392036	N.A.
WBGene00001640	gly-15	0.0925065	0.0302716	0.0959023	0.271643	0.175655	0.0860715	0.0860715	0.171229	0.111718	0.0860715	0.27481	0.109487	gly-15	1.31183	0.0652463	0.0802009	0.872333	0.2344	0.260038	1.0896	0.131266	0.151039	N.A.
WBGene00001643	gly-18	1.26037	1.56626	1.11229	1.70475	1.66852	1.6344	1.26658	1.43572	0.946391	1.9564	1.40871	1.78958	gly-18	0.360589	0.147303	0.173281	-0.117409	0.660493	0.68587	0.389162	0.117519	0.135984	N.A.
WBGene00001644	gly-19	7.45338	8.3893	7.63261	7.16848	7.22004	6.47306	18.728	18.1507	18.4951	20.6418	22.0207	22.3275	gly-19	-0.170141	0.126706	0.150267	1.23984	1.45758e-17	4.28073e-17	1.47013	1.08705e-20	4.01076e-20	Up.upon.vha-16, 19
WBGene00001645	gly-20	101.236	102.622	99.6838	79.0666	84.2127	80.7763	74.3955	72.3586	69.7574	71.4284	69.7712	70.9246	gly-20	-0.315085	7.27843e-13	1.76722e-12	-0.487878	3.58753e-19	1.17819e-18	-0.516957	4.3831e-20	1.54999e-19	N.A.
WBGene00001646	gna-1	5.48546	5.31743	5.6436	2.74843	3.29519	3.61328	6.8331	7.17697	7.57708	6.64408	7.26969	7.36011	gna-1	-0.776894	2.42834e-08	4.54607e-08	0.391615	0.000131215	0.00018965	0.370251	0.00027683	0.000395044	N.A.
WBGene00001647	gna-2	105.65	106.759	102.696	16.0509	18.1083	15.2522	15.6916	18.2938	16.5766	18.5878	21.838	17.0932	gna-2	-2.67648	1.67953e-37	6.971e-36	-2.6424	2.40503e-37	7.34231e-36	-2.46116	9.32145e-37	2.66513e-35	N.A.
WBGene00001648	goa-1	187.927	195.412	195.985	147.433	140.54	140.407	129.271	128.137	127.703	123.618	125.782	130.661	goa-1	-0.435578	1.27205e-17	4.18654e-17	-0.588843	2.01142e-22	8.43104e-22	-0.60825	5.78197e-23	2.58406e-22	N.A.
WBGene00001649	gob-1	46.3904	47.8463	44.1944	83.0644	82.8375	87.3051	51.1647	51.6169	48.4782	51.3586	57.1762	59.9467	gob-1	0.871457	4.31604e-23	2.24177e-22	0.12803	0.0125924	0.0159378	0.281157	6.12008e-07	1.0063e-06	N.A.
WBGene00001650	gon-1	25.7247	22.8909	20.699	42.8573	43.4145	42.2189	32.5937	29.6437	39.5372	37.7325	42.5245	42.9517	gon-1	0.895905	1.65091e-14	4.40895e-14	0.549257	4.41416e-08	7.68929e-08	0.83295	2.22975e-13	5.12169e-13	N.A.
WBGene00001651	gon-2	69.6041	70.8635	65.1383	93.8478	96.4715	91.0192	84.6895	80.555	87.23	79.2426	78.1333	86.2855	gon-2	0.452929	4.9091e-13	1.20413e-12	0.296387	6.34594e-08	1.09716e-07	0.244516	3.23589e-06	5.12493e-06	N.A.
WBGene00001653	gon-4	125.553	128.805	121.861	47.0324	46.4825	43.2346	36.921	38.7456	37.2126	36.9124	37.841	38.0959	gon-4	-1.46066	5.03869e-32	8.39934e-31	-1.73675	1.93903e-34	3.61392e-33	-1.73695	1.88639e-34	3.6987e-33	N.A.
WBGene00001660	gop-1	40.1944	41.8657	40.8598	38.4974	39.83	40.0889	31.9601	28.7012	29.7179	33.0357	31.5344	32.0106	gop-1	-0.0538709	0.254982	0.289282	-0.444947	1.21014e-11	2.52957e-11	-0.347963	6.02951e-09	1.09332e-08	N.A.
WBGene00001661	gop-2	58.1809	53.4246	53.2017	25.4755	21.4154	23.845	22.8541	21.4048	22.8856	20.4757	20.7965	21.843	gop-2	-1.22274	2.9364e-25	1.94322e-24	-1.29495	5.23534e-26	3.10124e-25	-1.38407	6.3227e-27	4.29182e-26	N.A.
WBGene00001662	gop-3	85.1871	86.1571	86.3242	87.4927	89.2417	91.5935	65.0897	66.6519	63.441	66.0455	68.4446	65.1781	gop-3	0.0582535	0.140766	0.166014	-0.400959	7.93169e-13	1.76461e-12	-0.368203	9.28642e-12	1.95822e-11	N.A.
WBGene00001663	gpa-1	6.62505	7.34	8.49504	7.32775	7.52747	6.50468	4.89551	3.56666	3.80565	4.65555	4.70317	3.97319	gpa-1	-0.0675584	0.475826	0.514701	-0.878715	3.557e-10	6.89018e-10	-0.749	1.00108e-08	1.79794e-08	N.A.
WBGene00001664	gpa-2	1.808	1.03484	0.546403	1.57313	1.55277	1.72532	1.64231	1.64417	1.88118	1.76666	1.90956	1.71572	gpa-2	0.680165	0.0116084	0.0153499	0.770042	0.00427518	0.00561092	0.832722	0.00199377	0.00268677	N.A.
WBGene00001665	gpa-3	1.96954	1.88722	2.29212	1.90418	1.82843	1.75217	1.8032	2.09357	2.20759	1.6487	2.04748	1.81754	gpa-3	-0.160477	0.329795	0.367013	-0.0103387	0.948417	0.953269	-0.157825	0.33839	0.369564	N.A.
WBGene00001666	gpa-4	2.82976	2.04614	2.98014	0.992003	1.11296	1.03865	1.43107	1.64417	1.60484	1.50929	1.26988	1.38534	gpa-4	-1.30372	1.23966e-08	2.35707e-08	-0.730523	6.07142e-05	8.95823e-05	-0.899898	3.91647e-06	6.17634e-06	N.A.
WBGene00001667	gpa-5	0.211501	0.0302716	0.02949	0.116295	0.271643	0.0496684	0.240318	0.208985	0.211501	0.144301	0.175655	0.211501	gpa-5	1.01761	0.183614	0.212904	1.93704	0.00801113	0.010299	1.60826	0.0297072	0.0365235	Up.upon.vha-16, 19
WBGene00001668	gpa-6	0.532178	0.162122	0.162898	1.28813	1.43783	1.69435	3.83595	4.50514	4.10692	4.54898	5.68421	5.19056	gpa-6	2.60019	1.09932e-09	2.21737e-09	4.10007	1.36103e-16	3.7762e-16	4.40632	7.9859e-18	2.40698e-17	Up.upon.vha-6, 16, 19
WBGene00001669	gpa-7	7.45338	7.20787	7.63261	5.45607	5.52478	5.99644	5.69339	4.33869	5.77686	5.04063	5.73362	5.53754	gpa-7	-0.393912	0.000232035	0.000348033	-0.507631	8.20771e-06	1.27306e-05	-0.452467	4.1984e-05	6.27382e-05	N.A.
WBGene00001670	gpa-8	0.152226	0.0986294	0.0959023	0.151012	0.112617	0.177916	0.27257	0.30205	0.396043	0.516854	0.303254	0.2735	gpa-8	0.356821	0.513624	0.55142	1.50029	0.00328902	0.00435096	1.63183	0.00135044	0.00184187	Up.upon.vha-16, 19
WBGene00001671	gpa-9	1.42274	1.41596	1.6662	2.97292	3.26527	3.51004	3.43995	3.76718	3.0628	3.40062	3.30349	3.03745	gpa-9	1.11464	1.62895e-06	2.77118e-06	1.18801	4.1388e-07	6.85962e-07	1.11534	1.64079e-06	2.63778e-06	Up.upon.vha-6, 16, 19
WBGene00001672	gpa-10	0.885079	0.542725	0.615769	0.875592	0.859874	0.458794	0.668422	0.801759	0.689018	0.78568	0.726813	0.423013	gpa-10	0.074489	0.797307	0.819491	0.106497	0.71274	0.735354	-0.0977218	0.743753	0.766709	N.A.
WBGene00001673	gpa-11	0.669307	0.338353	0.403281	0.425525	0.300611	0.365842	0.489097	0.171229	0.516854	0.516854	0.461959	0.717279	gpa-11	-0.321864	0.387066	0.42577	-0.359531	0.338258	0.367507	0.302167	0.373283	0.405037	N.A.
WBGene00001674	gpa-12	10.7102	9.92787	9.73996	8.6943	8.64186	7.92072	7.5209	6.9324	7.57708	7.24707	7.53062	6.57754	gpa-12	-0.26647	0.00110442	0.00158288	-0.463547	5.33571e-07	8.80072e-07	-0.509634	8.72494e-08	1.49753e-07	N.A.
WBGene00001675	gpa-13	1.03719	0.752667	0.890669	0.607997	0.570302	0.667538	1.8032	2.20542	1.68449	1.62146	1.72261	1.71572	gpa-13	-0.52907	0.104522	0.125334	1.08932	6.94955e-05	0.000102147	0.928222	0.000649131	0.000905205	Up.upon.vha-16 only
WBGene00001676	gpa-14	0.742666	0.819547	1.03719	1.02787	1.27918	1.12099	1.23773	1.25377	1.18748	1.25205	1.17306	1.38534	gpa-14	0.408057	0.0407389	0.0511382	0.515432	0.00976659	0.0124707	0.563146	0.00475778	0.00625231	N.A.
WBGene00001677	gpa-15	1.89106	1.64417	2.21834	2.2397	2.42569	1.8356	1.83164	1.77775	1.65635	1.9194	1.77775	1.87946	gpa-15	0.177517	0.27359	0.308649	-0.118175	0.487908	0.517733	-0.0348128	0.835181	0.851689	N.A.
WBGene00001678	gpa-16	56.8526	56.0366	53.7624	43.8118	47.0911	48.5049	33.3666	30.0407	36.2653	32.2447	33.9301	37.087	gpa-16	-0.258464	2.2024e-05	3.51858e-05	-0.745444	1.49712e-16	4.14258e-16	-0.692577	1.46091e-15	3.80256e-15	N.A.
WBGene00001679	gpb-1	222.375	221.519	231.957	239.843	233.416	241.136	259.419	248.088	243.693	247.808	249.09	255.469	gpb-1	0.0801998	0.0128899	0.016986	0.152308	1.1312e-05	1.73995e-05	0.154935	8.46565e-06	1.31098e-05	N.A.
WBGene00001680	gpb-2	13.8737	12.6116	13.3222	25.6257	23.9367	25.0304	19.7039	21.1355	19.1314	21.6928	22.0207	20.7988	gpb-2	0.906496	1.48395e-18	5.1989e-18	0.591035	9.15007e-12	1.92682e-11	0.697179	3.52966e-14	8.4743e-14	N.A.
WBGene00001681	gpc-1	1.56835	2.41717	1.89663	1.62852	1.72532	1.52547	1.8032	2.41302	2.35471	1.979	2.01794	2.36573	gpc-1	-0.248648	0.199961	0.230512	0.170605	0.342648	0.371796	0.131448	0.466417	0.498306	N.A.
WBGene00001682	gpc-2	46.6714	52.7433	53.0041	65.9136	63.99	61.6604	71.3546	78.2935	70.1204	74.7841	71.3289	71.6558	gpc-2	0.331778	5.73051e-06	9.45225e-06	0.528767	1.13499e-10	2.25146e-10	0.516958	2.15164e-10	4.20939e-10	N.A.
WBGene00001683	gpd-1	115.222	112.38	120.879	18.0163	15.4962	15.0489	17.0065	14.7008	16.4601	14.6851	12.1803	15.5139	gpd-1	-2.84706	2.82919e-38	1.36794e-36	-2.85708	3.04651e-38	1.09686e-36	-3.04645	1.20897e-38	4.68128e-37	N.A.
WBGene00001684	gpd-2	197.38	194.976	204.123	340.987	331.98	332.586	158.978	167.165	159.868	162.095	173.412	170.508	gpd-2	0.753622	1.72216e-24	1.03746e-23	-0.295558	1.7156e-09	3.2111e-09	-0.237607	2.42927e-07	4.07837e-07	N.A.
WBGene00001685	gpd-3	257.828	250.083	270.625	442.568	439.209	453.498	291.773	307.812	288.103	301.223	310.03	297.959	gpd-3	0.778946	2.12557e-26	1.61694e-25	0.189476	2.80362e-06	4.45828e-06	0.224426	9.1792e-08	1.57346e-07	N.A.
WBGene00001686	gpd-4	83.1322	80.7109	87.3765	12.3444	13.0959	12.7986	12.274	10.7227	11.3476	11.0793	9.21969	9.92565	gpd-4	-2.71546	3.07931e-35	8.38862e-34	-2.87228	1.56633e-35	3.4318e-34	-3.05843	7.35554e-36	1.78759e-34	N.A.
WBGene00001687	gpn-1	3.45454	3.31751	3.29908	6.70421	6.03671	5.99644	3.80529	4.10692	3.69562	3.10552	3.43391	3.74015	gpn-1	0.894064	1.43983e-08	2.72644e-08	0.20371	0.161076	0.182352	0.0256653	0.862344	0.876437	N.A.
WBGene00001688	gpr-1	13.6081	13.4148	13.3735	5.45607	4.96525	4.99256	4.34708	3.59321	4.82814	4.22909	3.92174	4.28077	gpr-1	-1.39133	8.46027e-22	3.90653e-21	-1.67223	9.29892e-24	4.38588e-23	-1.70122	5.98618e-24	2.95076e-23	N.A.
WBGene00001689	gpr-2	23.5067	21.6067	22.6109	16.3107	18.1846	17.8131	13.8451	14.8037	14.0324	14.9095	14.2531	14.2744	gpr-2	-0.373386	3.28625e-07	5.79558e-07	-0.665825	3.34512e-13	7.62582e-13	-0.640217	9.72662e-13	2.15823e-12	N.A.
WBGene00001690	grd-1	5.60656	4.28855	3.53359	11.1486	12.1595	12.2601	9.89484	10.5854	10.6182	12.226	10.423	11.9792	grd-1	1.42962	5.26371e-15	1.45583e-14	1.23648	1.087e-12	2.39982e-12	1.3888	1.6187e-14	3.96464e-14	Up.upon.vha-6, 16, 19
WBGene00001691	grd-2	1.03719	1.10881	0.968863	11.2541	9.44215	10.0342	7.44718	7.9483	8.34347	10.9645	9.94346	12.274	grd-2	3.30069	9.09914e-20	3.50566e-19	2.93064	1.29171e-17	3.81116e-17	3.40999	2.31771e-20	8.3626e-20	Up.upon.vha-6, 16, 19
WBGene00001692	grd-3	117.847	125.579	133.245	70.661	71.6913	71.4925	31.9295	34.9045	31.3448	31.084	30.4071	27.8549	grd-3	-0.814918	2.79392e-20	1.12353e-19	-1.93957	6.08724e-33	9.03064e-32	-2.07559	9.23375e-34	1.6044e-32	N.A.
WBGene00001693	grd-4	4.782	5.40485	4.70725	0.332997	0.146915	0.116295	0.0860715	0.208985	0.0484304	0.171229	0.147618	0.0860715	grd-4	-4.79472	1.2815e-14	3.44884e-14	-5.69726	4.22146e-14	1.0105e-13	-5.25713	2.30266e-14	5.58285e-14	N.A.
WBGene00001694	grd-5	115.794	131.198	126.125	146.716	142.618	148.849	93.3385	93.0101	87.4114	104.007	102.143	99.3443	grd-5	0.233637	7.48206e-05	0.000115808	-0.445415	5.04133e-10	9.69831e-10	-0.28677	5.61789e-06	8.78052e-06	N.A.
WBGene00001695	grd-6	5.16259	3.61963	5.7015	89.9653	77.9601	85.6791	44.9816	42.1829	42.4669	54.1747	41.669	53.8314	grd-6	4.15398	2.87885e-30	3.65948e-29	3.18772	5.22607e-25	2.78975e-24	3.3854	3.36717e-26	2.10962e-25	Up.upon.vha-6, 16, 19
WBGene00001696	grd-7	0.152226	0.278015	0.222761	0.240318	0.112617	0.211501	0.338353	0.30205	0.458111	0.240318	0.147618	0.300611	grd-7	-0.239825	0.67847	0.709669	0.770992	0.13567	0.155006	0.0596812	0.914581	0.923228	N.A.
WBGene00001698	grd-9	0.333991	0.162122	0.222761	0.271643	0.454873	0.337458	0.143957	0.208985	0.271643	0.0860715	0.241761	0.364182	grd-9	0.596332	0.205996	0.236953	-0.187136	0.717816	0.739857	-0.223853	0.667029	0.694086	N.A.
WBGene00001699	grd-10	19.5681	19.0082	22.0814	18.0163	19.2066	21.4112	11.2573	11.6554	12.5099	9.93408	9.61372	8.71521	grd-10	-0.0494976	0.517473	0.555295	-0.774212	1.10969e-11	2.32538e-11	-1.10083	1.03765e-15	2.72273e-15	N.A.
WBGene00001700	grd-11	0.532178	1.03484	0.824973	1.18399	1.63701	1.3397	0.950013	0.655331	0.833811	1.30967	1.32613	1.41287	grd-11	0.838581	0.00735244	0.00990226	0.0642448	0.849017	0.862608	0.811377	0.00964176	0.0123686	N.A.
WBGene00001701	grd-12	0.152226	0.0986294	0.282607	1.51875	0.978628	1.17871	1.20323	1.25377	1.17006	1.11661	1.03212	1.00668	grd-12	2.89696	2.42911e-09	4.81029e-09	2.90058	2.38486e-09	4.43008e-09	2.69879	1.8078e-08	3.20719e-08	Up.upon.vha-6, 16, 19
WBGene00001702	grd-13	20.5069	21.3743	21.8091	5.24257	5.99644	5.72528	4.76691	4.54898	4.48391	4.47625	3.72307	4.08925	grd-13	-1.91028	6.24388e-26	4.48036e-25	-2.20645	4.25074e-27	2.85703e-26	-2.37725	1.22638e-27	9.01761e-27	N.A.
WBGene00001703	grd-14	20.0915	20.4594	20.7375	51.6277	47.1347	46.5808	25.0372	27.111	24.5228	32.6418	26.5849	29.0571	grd-14	1.24438	2.10112e-21	9.35577e-21	0.321855	0.000208592	0.000298011	0.52162	2.79397e-08	4.91706e-08	Up.upon.vha-6 only
WBGene00001704	grd-15	0.211501	0.162122	0.0959023	0.689018	0.742666	0.635548	0.426977	0.655331	0.396043	0.684372	0.578606	0.607997	grd-15	2.20885	5.29831e-05	8.28338e-05	1.69114	0.00204421	0.00274434	2.06426	0.000157899	0.000228648	Up.upon.vha-6, 16, 19
WBGene00001705	grd-16	0.669307	0.542725	0.33976	0.177916	0.271643	0.27481	0.27257	0.398726	0.361708	0.332997	0.339423	0.48667	grd-16	-1.07255	0.0276086	0.0352527	-0.55052	0.209739	0.234028	-0.38907	0.360543	0.392135	N.A.
WBGene00001707	grh-1	4.27315	4.45337	5.27608	8.91416	8.73329	8.62433	9.64496	10.0108	12.7323	10.5814	8.09303	10.0624	grh-1	0.913966	1.60076e-10	3.38401e-10	1.20496	1.42117e-14	3.48407e-14	1.03407	3.2023e-12	6.92095e-12	Up.upon.vha-16, 19
WBGene00001708	grk-1	39.2684	39.1357	37.0447	29.2577	29.8582	29.7754	23.5912	25.0136	24.4055	23.1867	22.6109	22.738	grk-1	-0.376721	2.13336e-10	4.48375e-10	-0.660999	1.30017e-17	3.83489e-17	-0.751928	1.8373e-19	6.21291e-19	N.A.
WBGene00001709	grk-2	12.6079	13.1319	12.844	13.8819	12.2551	12.0397	11.2191	11.1726	11.6499	10.8477	11.2634	10.8007	grk-2	-0.0180191	0.791432	0.814132	-0.180734	0.0126933	0.0160578	-0.229458	0.00205869	0.00277122	N.A.
WBGene00001710	grl-1	0.885079	0.542725	1.03719	1.90418	1.57485	2.43086	1.20323	2.12443	1.38534	1.58852	1.20217	1.47056	grl-1	1.29046	1.30612e-05	2.11059e-05	0.943513	0.00128206	0.00174205	0.831935	0.00452601	0.0059596	Up.upon.vha-6 only
WBGene00001711	grl-2	0.532178	0.752667	0.687341	5.68775	6.19407	5.58783	0.398726	0.622652	0.657939	0.845266	0.550857	0.690588	grl-2	3.16081	1.57632e-20	6.49881e-20	-0.250598	0.363645	0.393193	0.0749787	0.773119	0.793868	Up.upon.vha-6 only
WBGene00001712	grl-3	0.333991	0.403651	0.162898	0.488127	0.800072	0.800072	0.366715	0.423349	0.564775	0.298924	0.726813	0.633884	grl-3	1.27633	0.00344238	0.00475583	0.665437	0.140949	0.160729	0.882133	0.0472495	0.0569758	Up.upon.vha-6 only
WBGene00001713	grl-4	31.0793	34.6511	32.4625	78.9492	69.734	74.7503	226.489	221.376	212.942	135.013	120.19	123.924	grl-4	1.18576	8.37664e-24	4.71985e-23	2.75152	7.22644e-41	4.21049e-39	1.94871	1.10317e-33	1.88662e-32	Up.upon.vha-6, 16, 19
WBGene00001714	grl-5	2.51171	3.31751	2.59368	28.1351	24.5682	25.1785	16.6355	23.4393	18.2975	22.7165	25.3241	24.6898	grl-5	3.21778	2.16955e-23	1.16251e-22	2.78903	1.21262e-20	4.42455e-20	3.12002	8.68686e-23	3.81833e-22	Up.upon.vha-6, 16, 19
WBGene00001715	grl-6	0.0925065	0.0986294	0.162898	0.298924	0.366715	0.458794	0.668422	0.458111	0.564775	0.516854	0.550857	0.396043	grl-6	1.69382	0.000801067	0.0011589	2.28767	6.93884e-06	1.08097e-05	2.08206	3.94702e-05	5.90894e-05	Up.upon.vha-6, 16, 19
WBGene00001716	grl-7	4.98004	5.48993	4.00001	49.6383	49.467	51.4085	37.9353	45.2637	42.6231	50.6966	43.7455	49.1581	grl-7	3.39072	1.68853e-31	2.59677e-30	3.12866	7.69027e-30	7.25801e-29	3.32028	4.61756e-31	5.34041e-30	Up.upon.vha-6, 16, 19
WBGene00001717	grl-8	2.36235	1.72874	2.29212	1.42274	2.01232	1.41058	1.48125	1.43572	1.40964	1.18364	1.48355	1.35365	grl-8	-0.404195	0.0330541	0.0418472	-0.547582	0.00595545	0.00773429	-0.659227	0.00143241	0.00195021	N.A.
WBGene00001718	grl-9	0.272106	0.338353	0.162898	0.151012	0.337458	0.27481	0.171229	0.208985	0.298924	0.171229	0.0199193	0.0199193	grl-9	-0.0333281	0.94884	0.955097	-0.162676	0.758814	0.778411	-2.59545	0.0012825	0.00175089	N.A.
WBGene00001719	grl-10	4.2153	5.59837	4.91872	8.51151	10.32	8.50065	8.5625	8.79326	8.08175	9.45361	9.21969	8.10604	grl-10	0.895263	1.3353e-10	2.8359e-10	0.796798	3.95683e-09	7.2553e-09	0.868626	3.40071e-10	6.58052e-10	N.A.
WBGene00001721	grl-12	0.272106	0.278015	0.162898	0.573158	0.454873	0.51842	0.635548	0.832948	1.08889	0.815057	0.973809	0.573158	grl-12	1.15138	0.00447957	0.00613463	1.84918	5.78835e-06	9.05717e-06	1.73488	1.94468e-05	2.95672e-05	Up.upon.vha-6, 16, 19
WBGene00001722	grl-13	0.0925065	0.0986294	0.0959023	0.240318	0.112617	0.211501	0.143957	0.27257	0.298924	0.171229	0.147618	0.146038	grl-13	0.903177	0.167927	0.195827	1.2486	0.0514744	0.0616318	0.692305	0.299156	0.32903	N.A.
WBGene00001723	grl-14	3.18088	1.4906	1.58572	6.17626	5.82667	6.03471	12.0364	10.1268	9.91743	7.92951	8.52385	8.37779	grl-14	1.61691	3.18815e-12	7.46325e-12	2.44237	3.52494e-19	1.15888e-18	2.07776	2.81316e-16	7.63317e-16	Up.upon.vha-6, 16, 19
WBGene00001724	grl-15	3.0343	2.27242	2.75243	21.4072	18.3776	19.304	16.9335	24.0931	18.6749	20.1662	18.7921	21.5368	grl-15	2.88143	2.02229e-22	9.90238e-22	2.88308	2.01492e-22	8.44081e-22	2.91612	1.20517e-22	5.23506e-22	Up.upon.vha-6, 16, 19
WBGene00001725	grl-16	15.8274	14.7406	16.6532	268.902	251.091	260.382	136.206	139.477	138.896	194.005	155.41	180.981	grl-16	4.04794	6.44268e-38	2.88826e-36	3.13591	1.19067e-32	1.68389e-31	3.48534	8.10149e-35	1.68888e-33	Up.upon.vha-6, 16, 19
WBGene00001726	grl-17	0.669307	0.216921	0.403281	0.298924	0.485989	0.30205	0.240318	0.171229	0.423685	0.357767	0.27481	0.211501	grl-17	-0.138893	0.717918	0.746997	-0.582687	0.161765	0.183042	-0.498063	0.224086	0.250902	N.A.
WBGene00001727	grl-18	0.604072	0.878252	0.824973	0.667538	0.542725	0.753384	0.51992	0.504952	0.542725	0.516854	0.425064	0.607997	grl-18	-0.226917	0.430929	0.469795	-0.539452	0.0814419	0.0953675	-0.570401	0.0672705	0.0798821	N.A.
WBGene00001729	grl-20	0.272106	0.278015	0.222761	0.271643	0.366715	0.177916	0.0199193	0.111718	0.145167	0.0448162	0.0860715	0.109487	grl-20	0.0242087	0.964018	0.968475	-1.90102	0.0102277	0.0130379	-1.77301	0.014188	0.0179722	N.A.
WBGene00001730	grl-21	4.01551	3.92863	4.98517	36.2434	36.4307	38.6591	126.411	138.343	123.132	91.5935	87.6923	85.7449	grl-21	3.11425	7.28847e-32	1.18815e-30	4.91383	3.13081e-41	1.96687e-39	4.36562	7.93305e-39	3.1992e-37	Up.upon.vha-6, 16, 19
WBGene00001731	grl-22	4.57622	3.61963	3.78836	2.74843	2.27085	2.79218	2.93679	2.76446	2.48359	2.67434	3.39628	2.07438	grl-22	-0.616275	7.39178e-05	0.000114468	-0.546183	0.000306216	0.000432766	-0.578879	0.000159263	0.000230586	N.A.
WBGene00001734	grl-25	0.0925065	0.0986294	0.0959023	0.151012	0.211501	0.27481	0.0472232	0.30205	0.0860715	0.0448162	0.0199193	0.0472232	grl-25	1.10877	0.160912	0.188271	0.163337	0.850197	0.863573	-1.45824	0.169982	0.193323	N.A.
WBGene00001735	grl-26	0.211501	0.216921	0.33976	0.0860715	0.211501	0.211501	0.27257	0.171229	0.211501	0.0860715	0.175655	0.0860715	grl-26	-0.672182	0.196637	0.226894	-0.21955	0.650957	0.676829	-1.19404	0.0367066	0.0447328	N.A.
WBGene00001736	grl-27	1.6487	0.542725	0.890669	2.18269	1.63701	2.01404	0.778244	0.889705	0.718887	0.97544	0.668422	0.717279	grl-27	1.05782	0.000990424	0.00142425	-0.226737	0.537447	0.566266	-0.256604	0.487618	0.51899	Up.upon.vha-6 only
WBGene00001740	gro-1	24.8617	27.1385	26.6685	16.7063	18.1846	14.2174	12.7205	14.2687	12.6508	16.496	13.9462	12.8836	gro-1	-0.686135	7.16469e-13	1.74006e-12	-0.989997	2.032e-17	5.90855e-17	-0.867229	9.73344e-16	2.5591e-15	N.A.
WBGene00001743	grp-1	94.0475	96.6722	93.8236	36.2434	37.8237	37.0317	51.3336	57.1904	53.4829	51.0734	50.3606	50.7259	grp-1	-1.35689	4.87169e-32	8.13564e-31	-0.813872	4.39994e-24	2.13973e-23	-0.90295	9.70784e-26	5.73589e-25	N.A.
WBGene00001744	gars-1	203.039	207.244	209.234	120.974	131.535	125.528	154.924	159.292	155.55	153.175	149.444	151.931	gars-1	-0.713341	2.29148e-27	1.96306e-26	-0.399185	9.16525e-18	2.73433e-17	-0.446654	1.55704e-19	5.29135e-19	N.A.
WBGene00001745	gsa-1	11.3594	12.1781	11.4853	15.5504	15.6907	15.46	16.5263	14.5313	17.1613	15.4765	14.2531	16.2773	gsa-1	0.415818	1.43761e-05	2.31921e-05	0.458366	2.54121e-06	4.04831e-06	0.392132	3.8093e-05	5.70716e-05	N.A.
WBGene00001746	gsk-3	104.007	97.5937	108.166	140.788	132.179	142.654	142.181	132.256	131.049	129.499	126.411	134.681	gsk-3	0.424598	4.82866e-11	1.05134e-10	0.38879	5.88544e-10	1.12764e-09	0.335302	2.48872e-08	4.38698e-08	N.A.
WBGene00001747	gsp-1	202.259	208.188	213.809	184.528	176.147	179.032	203.039	195.772	188.282	181.885	176.977	187.146	gsp-1	-0.209843	5.79612e-08	1.06596e-07	-0.0888603	0.0081507	0.0104733	-0.193196	3.34924e-07	5.58862e-07	N.A.
WBGene00001748	gsp-2	365.016	369.995	382.092	315.249	318.335	317.415	406.843	404.765	397.849	374.223	356.852	365.679	gsp-2	-0.231978	4.29797e-13	1.05873e-12	0.114808	6.89288e-06	1.07409e-05	-0.026506	0.250629	0.278683	N.A.
WBGene00001749	gst-1	171.465	173.954	168.972	106.733	105.901	112.624	130.156	144.687	128.84	152.887	143.612	134.436	gst-1	-0.661734	7.33056e-19	2.63159e-18	-0.351547	3.21105e-10	6.23115e-10	-0.257286	4.22513e-07	7.0046e-07	N.A.
WBGene00001750	gst-2	1.6487	1.33566	0.968863	1.28813	1.01089	1.06409	0.950013	1.17519	0.97544	1.33901	1.05856	1.47056	gst-2	-0.208015	0.352947	0.390987	-0.323782	0.16084	0.182096	-0.0115102	0.957399	0.962191	N.A.
WBGene00001751	gst-3	2.51171	2.89304	2.59368	2.88844	3.19886	2.81668	3.97946	3.94981	3.80565	3.92863	4.0423	3.59067	gst-3	0.155223	0.319923	0.356887	0.555399	0.000408106	0.000572384	0.532374	0.000679709	0.000946203	N.A.
WBGene00001752	gst-4	24.6102	22.6225	22.3293	5.49113	5.78845	5.7603	3.36102	3.97946	4.08028	3.25294	4.55617	3.67279	gst-4	-2.0285	2.95782e-28	2.87835e-27	-2.61047	5.75626e-30	5.52876e-29	-2.61196	5.47166e-30	5.46279e-29	N.A.
WBGene00001753	gst-5	31.8076	27.4657	31.7494	44.0523	47.6589	47.4294	80.4519	89.2712	81.6635	83.1152	76.7071	75.8284	gst-5	0.614683	2.38844e-12	5.63403e-12	1.46746	1.60395e-27	1.13029e-26	1.37452	3.09755e-26	1.94929e-25	Up.upon.vha-16, 19
WBGene00001754	gst-6	11.9713	11.7787	12.4566	87.0847	82.446	84.1804	15.8612	18.4099	16.5766	19.1802	17.8693	17.6403	gst-6	2.80893	2.07138e-39	1.24216e-37	0.487563	3.309e-08	5.80466e-08	0.594483	1.61259e-10	3.17906e-10	Up.upon.vha-6 only
WBGene00001755	gst-7	102.287	98.229	97.0881	33.2987	30.7112	30.7671	44.0614	48.6126	42.5245	46.6597	42.6957	39.995	gst-7	-1.65147	1.76787e-29	2.02308e-28	-1.1403	3.29267e-24	1.61916e-23	-1.20464	4.98081e-25	2.75353e-24	N.A.
WBGene00001756	gst-8	0.152226	0.0986294	0.162898	0.332997	0.112617	0.30205	0.583319	0.688305	0.564775	0.48667	0.698922	0.48667	gst-8	0.737121	0.18899	0.218684	2.17835	4.78985e-05	7.11277e-05	2.02684	0.000151814	0.000220043	Up.upon.vha-16, 19
WBGene00001757	gst-9	1.26037	1.96403	1.18364	1.23773	1.01089	1.25411	2.40681	3.78949	3.16746	2.82352	2.58852	3.03745	gst-9	-0.30045	0.195088	0.225247	1.10062	3.71746e-07	6.17571e-07	0.973803	4.9029e-06	7.6821e-06	Up.upon.vha-16 only
WBGene00001758	gst-10	45.9727	44.8756	48.6876	3.1415	3.12359	3.03273	1.73016	2.14848	1.78804	2.55958	2.17328	1.84461	gst-10	-3.90688	6.08289e-37	2.23807e-35	-4.62772	9.55741e-36	2.1633e-34	-4.41894	3.65027e-36	9.4559e-35	N.A.
WBGene00001759	gst-11	1.49361	1.10881	1.50134	0.992003	1.4906	1.12099	0.976766	1.14722	0.995733	1.2736	0.945002	1.09653	gst-11	-0.194908	0.339357	0.377064	-0.385245	0.0729459	0.0859309	-0.304447	0.147173	0.168534	N.A.
WBGene00001760	gst-12	4.27315	5.67267	4.70725	1.02787	1.18497	1.17871	1.11296	1.20366	1.03257	0.943634	1.11629	0.917729	gst-12	-2.10413	2.32808e-14	6.15688e-14	-2.12202	2.33313e-14	5.66192e-14	-2.2944	8.34578e-15	2.08475e-14	N.A.
WBGene00001761	gst-13	39.3294	38.9925	39.7667	35.0183	31.9	34.8377	12.8917	15.1179	14.8719	14.4183	14.6411	12.4593	gst-13	-0.216018	0.000145125	0.000220487	-1.46493	2.6137e-26	1.59957e-25	-1.51176	1.01862e-26	6.74816e-26	N.A.
WBGene00001762	gst-14	0.396043	0.819547	0.403281	0.396043	0.337458	0.365842	0.489097	0.27257	0.423685	0.357767	0.425064	0.423013	gst-14	-0.473646	0.262669	0.297473	-0.404414	0.33359	0.362735	-0.341741	0.408241	0.440073	N.A.
WBGene00001763	gst-15	4.08638	4.12687	3.59486	4.56844	4.22979	4.39949	5.57923	5.64518	5.2697	5.04063	3.43391	4.36421	gst-15	0.162493	0.264485	0.29931	0.484202	0.000975588	0.00133584	0.105831	0.47037	0.502123	N.A.
WBGene00001764	gst-16	8.29588	8.9037	8.88067	1.83726	1.7748	1.87724	2.96699	2.84646	2.52351	3.49572	2.53517	2.15354	gst-16	-2.24785	1.11995e-20	4.68207e-20	-1.64799	3.60203e-18	1.10467e-17	-1.70093	1.78151e-18	5.62952e-18	N.A.
WBGene00001765	gst-17	0.211501	0.338353	0.0959023	0.905827	1.21413	1.3397	0.583319	0.423349	0.240318	0.48667	0.550857	0.573158	gst-17	2.58143	7.02626e-08	1.28723e-07	1.03646	0.0287972	0.0352521	1.49432	0.00137186	0.00187054	Up.upon.vha-6, 16, 19
WBGene00001766	gst-18	0.152226	0.162122	0.0959023	1.23773	1.60989	1.31415	0.27257	0.504952	0.564775	0.546868	0.668422	0.748321	gst-18	3.37028	4.00735e-09	7.82078e-09	1.67927	0.00226807	0.0030356	2.28391	3.17336e-05	4.77607e-05	Up.upon.vha-6, 16, 19
WBGene00001767	gst-19	0.532178	1.18035	1.03719	0.425525	0.685113	0.581062	0.27257	0.373425	0.396043	0.418918	0.493705	0.364182	gst-19	-0.647314	0.0524337	0.065084	-1.33752	0.000806533	0.00111012	-1.03718	0.00494138	0.00648574	N.A.
WBGene00001768	gst-20	21.1609	21.4984	23.046	8.47392	9.8928	10.3523	29.4273	32.418	27.6294	24.3563	17.5473	22.0814	gst-20	-1.19817	5.60892e-16	1.64963e-15	0.443387	4.21646e-07	6.9852e-07	-0.0504224	0.531647	0.562304	N.A.
WBGene00001769	gst-21	1.72735	1.33566	2.59368	1.55554	1.3397	1.09617	1.40697	1.51299	1.08889	1.53824	1.37972	0.979459	gst-21	-0.462657	0.0514166	0.0638817	-0.45579	0.0551154	0.0657525	-0.508113	0.035027	0.042765	N.A.
WBGene00001770	gst-22	6.62505	6.86669	7.63261	37.0525	33.1473	38.7806	46.5096	53.2481	48.2672	44.9117	51.5024	44.0859	gst-22	2.36671	2.26359e-28	2.24294e-27	2.80926	6.47014e-32	8.15167e-31	2.73276	2.42017e-31	2.90263e-30	Up.upon.vha-6, 16, 19
WBGene00001771	gst-23	0.885079	0.542725	0.476104	1.18399	1.21413	1.15469	1.20323	0.889705	1.13495	1.03257	0.889705	0.945002	gst-23	0.952752	0.000683315	0.000992985	0.802599	0.00425722	0.00558776	0.64111	0.0229514	0.0285155	N.A.
WBGene00001772	gst-24	21.2955	21.4984	20.9752	7.36117	6.35905	6.9324	6.66501	6.9324	6.56244	5.73696	6.17459	5.94991	gst-24	-1.62907	1.04324e-22	5.219e-22	-1.66169	7.25645e-23	3.14691e-22	-1.83662	6.78305e-24	3.31875e-23	N.A.
WBGene00001773	gst-25	0.0925065	0.338353	0.162898	0.0493672	0.0860715	0.177916	0.0199193	0.0860715	0.0209891	0.0860715	0.0860715	0.0472232	gst-25	-0.917786	0.183091	0.212338	-2.38177	0.00661848	0.00856406	-1.2883	0.0784935	0.0926078	N.A.
WBGene00001774	gst-26	37.6588	34.1901	35.1832	47.3071	44.6602	44.632	6.75739	6.95333	7.13589	8.79206	8.06001	8.90523	gst-26	0.352528	9.75575e-08	1.77386e-07	-2.35933	1.18633e-28	9.63567e-28	-2.05519	1.59094e-27	1.15551e-26	N.A.
WBGene00001775	gst-27	64.4745	64.6816	63.7073	98.7802	92.9473	100.395	14.155	16.9206	13.6943	22.2855	23.4034	21.0628	gst-27	0.598225	2.37236e-16	7.14686e-16	-2.11327	2.1711e-31	2.51728e-30	-1.53204	1.19966e-27	8.8419e-27	N.A.
WBGene00001776	gst-28	17.1446	17.6945	18.4899	86.0439	79.7344	82.0555	10.5238	9.53047	10.6765	8.91148	8.98678	7.82615	gst-28	2.21641	9.31456e-37	3.30846e-35	-0.796321	2.72771e-13	6.25382e-13	-1.05391	1.15635e-16	3.22188e-16	Up.upon.vha-6 only
WBGene00001777	gst-29	1.89106	2.34242	1.979	1.59768	2.48824	2.13231	0.583319	0.832948	0.718887	0.815057	0.889705	0.690588	gst-29	-0.0161323	0.927632	0.936556	-1.54965	1.18053e-07	2.01055e-07	-1.37663	5.6117e-07	9.24604e-07	N.A.
WBGene00001778	gst-30	3.80529	3.54874	2.75243	1.05619	0.485989	0.69217	0.489097	0.458111	0.689018	0.684372	0.493705	0.548279	gst-30	-2.23662	2.04345e-11	4.54564e-11	-2.63729	4.14819e-12	8.90068e-12	-2.54965	5.54825e-12	1.18333e-11	N.A.
WBGene00001779	gst-31	0.815057	0.610211	0.476104	0.573158	0.512905	0.667538	0.398726	0.771034	0.626061	0.455647	0.339423	0.607997	gst-31	-0.0907886	0.753897	0.780171	-0.0997546	0.73148	0.75288	-0.44437	0.153254	0.17515	N.A.
WBGene00001780	gst-32	0.669307	0.819547	0.890669	0.116295	0.112617	0.116295	0.0199193	0.171229	0.111718	0.171229	0.27481	0.175655	gst-32	-2.77491	2.67469e-07	4.73739e-07	-3.44045	4.15393e-08	7.24624e-08	-1.96171	9.44711e-06	1.45966e-05	N.A.
WBGene00001781	gst-33	0.885079	1.4906	1.6662	0.938545	0.60579	0.982888	0.894227	0.977231	0.833811	0.604072	0.610211	0.859874	gst-33	-0.658205	0.0198291	0.0256653	-0.530546	0.0523049	0.0625653	-0.93077	0.00239549	0.00321336	N.A.
WBGene00001782	gst-34	0.460357	0.610211	0.753384	0.298924	0.337458	0.241761	0.27257	0.373425	0.361708	0.332997	0.241761	0.423013	gst-34	-1.03871	0.00853088	0.0114244	-0.840532	0.0261573	0.0321783	-0.878019	0.0211993	0.026433	N.A.
WBGene00001783	gst-35	3.45454	2.81087	4.56045	1.65	1.72532	1.6344	2.033	1.85202	2.20759	1.58852	1.82843	1.84461	gst-35	-1.08326	5.9556e-07	1.03676e-06	-0.804215	3.64334e-05	5.44438e-05	-1.01546	1.59868e-06	2.57141e-06	N.A.
WBGene00001784	gst-36	39.2287	42.0682	39.2857	191.946	189.113	195.412	37.2241	40.4664	36.0962	36.0447	38.3699	38.3826	gst-36	2.25786	2.81288e-43	3.82014e-41	-0.0846155	0.0852578	0.0996086	-0.0961608	0.0518055	0.0621854	Up.upon.vha-6 only
WBGene00001786	gst-38	3.3896	4.84317	3.93957	6.35399	6.07518	6.76006	30.0455	29.0929	28.1399	28.023	28.1375	27.4509	gst-38	0.670902	1.3682e-06	2.34052e-06	2.85709	3.19345e-30	3.17709e-29	2.79562	8.95045e-30	8.67812e-29	Up.upon.vha-16, 19
WBGene00001787	gst-39	13.713	15.1766	13.5531	11.9353	11.7452	12.8369	23.9268	27.3697	23.8498	23.1374	24.5071	19.2296	gst-39	-0.216169	0.0248362	0.0318448	0.82306	3.34922e-13	7.63421e-13	0.650174	5.52909e-10	1.05881e-09	N.A.
WBGene00001788	gst-40	1.26037	0.951664	0.890669	1.78411	1.31415	1.6344	1.53311	1.43572	1.3012	1.3868	1.50883	1.00668	gst-40	0.613957	0.00560806	0.00762129	0.473893	0.0332038	0.0404347	0.326119	0.14606	0.167373	N.A.
WBGene00001789	gst-41	4.91225	5.54879	5.83975	3.96418	3.75218	3.86694	3.59173	3.81841	3.60742	3.49572	4.14637	3.78005	gst-41	-0.489383	1.0361e-05	1.68161e-05	-0.561807	1.2123e-06	1.96277e-06	-0.512811	5.25483e-06	8.22445e-06	N.A.
WBGene00001790	gst-42	35.6944	35.9188	34.374	50.8999	52.5727	52.8849	15.8612	14.8037	15.9601	16.7248	14.1828	15.5139	gst-42	0.560999	3.9465e-15	1.10142e-14	-1.18531	3.83005e-23	1.7001e-22	-1.19399	2.97302e-23	1.36528e-22	N.A.
WBGene00001791	gst-43	12.6079	12.8459	13.0724	7.63301	6.78106	6.72834	8.3653	8.29505	9.82551	8.91148	8.61678	9.19136	gst-43	-0.867948	1.16688e-12	2.80336e-12	-0.544829	5.78081e-08	1.0018e-07	-0.528242	1.05238e-07	1.79794e-07	N.A.
WBGene00001792	gst-44	4.4177	3.85082	4.98517	0.689018	0.742666	0.61317	0.366715	0.535399	0.657939	0.418918	0.398726	0.748321	gst-44	-2.69262	6.24056e-15	1.71932e-14	-3.11912	2.60582e-15	6.66798e-15	-3.13513	2.45228e-15	6.30041e-15	N.A.
WBGene00001793	gsy-1	229.047	230.562	221.017	105.498	106.759	107.032	66.461	67.0674	68.2402	68.0883	68.5654	74.5821	gsy-1	-1.0918	1.07032e-35	3.12797e-34	-1.75401	2.0256e-43	1.93849e-41	-1.68901	7.55242e-43	6.64254e-41	N.A.
WBGene00001794	gta-1	324.274	328.502	313.603	252.79	258.954	261.68	157.638	167.64	162.651	169.562	173.125	162.97	gta-1	-0.321218	7.92605e-12	1.80935e-11	-0.986098	2.72444e-29	2.41693e-28	-0.934627	2.21761e-28	1.79253e-27	N.A.
WBGene00001795	gtl-1	39.1186	37.2404	35.1832	140.257	146.518	137.314	88.8097	85.6662	96.7612	85.4356	86.9139	82.8866	gtl-1	1.92755	7.33757e-36	2.20008e-34	1.28138	1.37029e-27	9.73807e-27	1.19525	3.1487e-26	1.98013e-25	Up.upon.vha-6, 16, 19
WBGene00001796	gtl-2	6.89757	7.83343	6.9774	5.6121	5.43251	6.20718	4.96682	4.84619	5.49999	5.25934	5.98134	6.73367	gtl-2	-0.331473	0.00509958	0.00695329	-0.503242	8.56062e-05	0.000125269	-0.277243	0.0168286	0.0211719	N.A.
WBGene00001803	lite-1	5.23015	4.91225	5.41685	7.49487	6.94342	6.58423	9.31752	10.3037	9.64809	8.3856	9.06214	9.15303	lite-1	0.433345	0.000159923	0.000242311	0.911602	6.66725e-12	1.41545e-11	0.773797	9.96273e-10	1.88247e-09	N.A.
WBGene00001804	gur-3	0.0302716	0.0986294	0.0959023	0.425525	0.239364	0.426977	0.426977	0.716908	0.361708	0.455647	0.493705	0.51842	gur-3	2.41608	0.000426095	0.000628894	2.86557	3.03203e-05	4.55187e-05	2.8905	2.5898e-05	3.91244e-05	Up.upon.vha-6, 16, 19
WBGene00001805	gur-4	2.12029	2.04614	2.90679	1.90418	2.08148	2.4926	1.67041	1.70759	1.40964	1.4168	2.04748	1.93547	gur-4	-0.117148	0.497631	0.536089	-0.549486	0.00514532	0.00671191	-0.38897	0.0367715	0.044809	N.A.
WBGene00001806	gur-5	1.96954	1.25411	2.51894	2.09357	1.69677	2.3147	0.894227	1.61693	1.11013	1.9194	2.25774	1.60362	gur-5	0.134314	0.501372	0.539647	-0.651037	0.00704845	0.00910066	0.0533426	0.792147	0.811253	N.A.
WBGene00001808	gut-2	36.5667	38.792	37.9166	9.87705	12.7094	11.5481	9.99412	12.8369	11.003	10.0765	11.003	11.1626	gut-2	-1.73778	3.71903e-28	3.57949e-27	-1.75049	3.49735e-28	2.67781e-27	-1.81385	1.37419e-28	1.1341e-27	N.A.
WBGene00001811	haf-1	8.62433	6.5722	7.46843	3.73831	3.32542	3.86694	3.08152	2.9595	3.51396	3.27675	2.97155	3.78005	haf-1	-1.04626	3.03439e-12	7.11413e-12	-1.2412	6.54387e-14	1.54876e-13	-1.17457	2.2614e-13	5.19051e-13	N.A.
WBGene00001812	haf-2	101.598	102.287	100.586	88.3855	85.6169	90.6218	117.227	110.282	116.644	107.017	102.803	102.059	haf-2	-0.202724	1.27753e-06	2.18886e-06	0.176219	9.20058e-06	1.42288e-05	0.0344038	0.339207	0.370369	N.A.
WBGene00001813	haf-3	76.205	74.94	75.45	82.7279	82.4182	83.0644	54.0147	54.1638	53.4829	56.0691	54.3015	56.5147	haf-3	0.131471	0.000185328	0.00027968	-0.487133	3.51858e-18	1.08007e-17	-0.441431	1.01734e-16	2.84615e-16	N.A.
WBGene00001814	haf-4	33.4513	34.5151	31.1687	95.047	88.784	94.6635	39.2156	40.8103	43.9465	35.9283	36.4307	37.4983	haf-4	1.49073	1.29075e-33	2.74972e-32	0.322235	3.93406e-08	6.87112e-08	0.14919	0.00441958	0.00582278	Up.upon.vha-6 only
WBGene00001815	hmt-1	82.4839	78.527	75.8132	50.8999	52.3243	50.124	37.4411	33.6436	34.9243	36.3717	34.818	37.2668	hmt-1	-0.626398	2.26697e-20	9.18826e-20	-1.16026	6.18811e-30	5.92506e-29	-1.12642	1.69062e-29	1.57468e-28	N.A.
WBGene00001816	haf-6	11.0516	10.9614	11.4853	4.74908	4.34131	4.90177	4.60495	4.17112	4.38983	3.76221	3.92174	4.4191	haf-6	-1.26105	2.61768e-16	7.86027e-16	-1.34817	5.64188e-17	1.59947e-16	-1.47176	6.60351e-18	2.0011e-17	N.A.
WBGene00001817	haf-7	16.9643	17.1085	14.2827	60.6335	54.8581	59.0194	46.4294	48.1855	48.2672	43.6168	52.1637	48.0802	haf-7	1.85504	2.03032e-30	2.64644e-29	1.56762	5.76972e-27	3.80731e-26	1.57379	4.75588e-27	3.28133e-26	Up.upon.vha-6, 16, 19
WBGene00001819	haf-9	45.4002	46.4707	45.939	86.6521	83.2558	85.2372	13.803	11.7196	14.8219	11.2746	14.8072	13.1046	haf-9	0.888514	6.28124e-20	2.45482e-19	-1.77903	2.51504e-25	1.38682e-24	-1.82318	1.31995e-25	7.70284e-25	N.A.
WBGene00001820	ham-1	14.1076	14.4966	14.9162	2.00604	1.92402	2.33923	2.22837	2.92846	2.70854	2.55958	2.53517	2.72751	ham-1	-2.80012	7.40306e-24	4.18532e-23	-2.47688	2.75597e-23	1.24183e-22	-2.47637	2.64992e-23	1.22085e-22	N.A.
WBGene00001821	ham-2	7.31099	6.42299	8.00344	4.66209	4.75282	4.66613	7.61849	7.83017	6.93916	5.34006	5.49307	6.22013	ham-2	-0.620557	3.80531e-08	7.05522e-08	0.0465157	0.579813	0.608232	-0.3474	0.000323118	0.000458864	N.A.
WBGene00001823	hap-1	17.2494	16.8445	15.0509	7.92951	8.24255	7.68183	6.57871	7.43199	7.37947	7.29808	6.89944	7.91182	hap-1	-1.04098	1.13286e-16	3.48035e-16	-1.19982	2.43698e-18	7.56235e-18	-1.15221	7.17982e-18	2.17075e-17	N.A.
WBGene00001824	hbl-1	25.9502	26.5146	26.569	15.8266	15.5706	15.871	18.11	17.2795	17.2599	16.7248	17.3228	19.1865	hbl-1	-0.741558	1.04645e-14	2.83441e-14	-0.586348	8.09851e-12	1.71085e-11	-0.572484	1.50023e-11	3.12462e-11	N.A.
WBGene00001827	hcf-1	223.894	226.227	215.335	118.061	120.149	115.978	105.852	100.754	106.605	106.408	105.803	108.403	hcf-1	-0.909663	3.18831e-31	4.69602e-30	-1.08735	2.8829e-34	5.23571e-33	-1.05327	9.9768e-34	1.72539e-32	N.A.
WBGene00001828	hch-1	5.10455	6.15113	5.76179	0.021829	0.211501	0.211501	0.0860715	0.0472232	0.0484304	0.111718	0.114679	0.0860715	hch-1	-5.8331	3.02236e-15	8.48503e-15	-6.60342	1.26115e-14	3.10167e-14	-5.77459	2.95318e-15	7.55789e-15	N.A.
WBGene00001829	hcp-1	210.793	203.824	200.708	115.734	120.405	115.107	98.254	95.6926	99.8693	101.852	109.018	110.745	hcp-1	-0.808869	2.18673e-28	2.17144e-27	-1.06637	4.39098e-33	6.64766e-32	-0.936674	6.96008e-31	7.89151e-30	N.A.
WBGene00001830	hcp-2	136.364	128.526	128.487	196.765	198.284	196.408	142.181	135.934	143.401	151.299	150.829	159.173	hcp-2	0.588898	2.16476e-20	8.79745e-20	0.0998277	0.0108883	0.013857	0.229908	1.72605e-07	2.91995e-07	N.A.
WBGene00001831	hcp-3	55.3039	53.4246	58.7045	37.0116	30.7865	32.2666	31.9601	33.9408	32.9448	30.358	34.7257	31.568	hcp-3	-0.74598	1.15806e-18	4.08819e-18	-0.759618	6.83791e-19	2.19837e-18	-0.793947	1.53608e-19	5.22207e-19	N.A.
WBGene00001832	hcp-4	138.896	142.581	142.181	125.642	130.59	133.245	98.254	97.7745	102.775	104.987	103.614	106.937	hcp-4	-0.121683	0.000811483	0.0011736	-0.50395	1.71718e-18	5.3802e-18	-0.425095	6.15458e-16	1.63939e-15	N.A.
WBGene00001833	hcp-6	108.724	107.048	99.18	64.4577	65.4869	60.4855	49.7444	46.3442	55.8488	52.0891	55.4726	57.2739	hcp-6	-0.725586	3.06305e-17	9.81515e-17	-1.05481	9.56877e-23	4.10916e-22	-0.934106	6.18046e-21	2.32776e-20	N.A.
WBGene00001834	hda-1	271.623	273.752	277.109	110.103	112.517	110.253	124.84	125.922	119.745	117.625	118.101	118.319	hda-1	-1.30503	2.87072e-39	1.6886e-37	-1.15079	4.25572e-37	1.23454e-35	-1.21601	4.75681e-38	1.65458e-36	N.A.
WBGene00001835	hda-2	42.9729	40.4602	42.7446	20.8935	23.1342	20.6418	19.9816	19.4218	20.5	21.1788	21.1568	20.7157	hda-2	-0.965658	6.78645e-23	3.45781e-22	-1.07456	2.16769e-24	1.08738e-23	-1.0004	2.23463e-23	1.03729e-22	N.A.
WBGene00001836	hda-3	67.2887	63.816	67.0104	41.6615	44.9867	44.0729	52.1805	53.5925	54.3736	56.5574	57.6497	58.753	hda-3	-0.600184	1.21359e-19	4.62833e-19	-0.306722	1.83184e-10	3.59745e-10	-0.195656	3.45665e-06	5.46613e-06	N.A.
WBGene00001837	hda-4	41.7572	39.5021	38.3568	65.8289	62.4386	64.4577	78.0511	78.2119	79.8511	71.0739	71.783	76.1269	hda-4	0.688643	6.41064e-21	2.7301e-20	0.981853	1.43843e-27	1.02105e-26	0.872602	2.71986e-25	1.54242e-24	N.A.
WBGene00001838	hda-10	28.2552	28.6886	29.2633	18.11	20.1088	19.4059	17.7529	15.3765	18.2575	16.0064	17.4233	18.8229	hda-10	-0.582305	6.12274e-11	1.32545e-10	-0.750266	7.04593e-14	1.66566e-13	-0.725298	1.78685e-13	4.12334e-13	N.A.
WBGene00001839	hdl-1	7.51933	7.6322	7.29925	15.8915	17.8093	20.3172	15.8612	16.6244	15.9104	16.8284	18.9924	20.9224	hdl-1	1.25959	4.99744e-18	1.69053e-17	1.10802	8.72117e-16	2.29426e-15	1.3322	5.01691e-19	1.64178e-18	Up.upon.vha-6, 16, 19
WBGene00001840	hel-1	442.568	429.5	435.49	279.743	270.969	278.662	246.607	233.147	238.781	245.911	233.618	223.388	hel-1	-0.656821	1.63473e-26	1.26227e-25	-0.864032	2.90685e-31	3.30601e-30	-0.896455	6.52761e-32	8.44292e-31	N.A.
WBGene00001841	hen-1	1.18035	0.951664	1.18364	0.211501	0.0860715	0.149662	0.553916	0.458111	0.332335	0.171229	0.461959	0.364182	hen-1	-2.97694	4.28125e-09	8.34386e-09	-1.32645	4.15292e-05	6.18933e-05	-1.84303	9.62508e-07	1.56603e-06	N.A.
WBGene00001842	her-1	3.31551	3.10443	2.51894	0.332997	0.239364	0.365842	0.51992	0.458111	0.485989	0.271643	0.241761	0.364182	her-1	-3.26569	1.33348e-14	3.58195e-14	-2.6027	1.09492e-13	2.55764e-13	-3.36087	1.20175e-14	2.97338e-14	N.A.
WBGene00001843	hgo-1	68.8635	72.2104	68.8054	88.7519	88.9665	87.4495	66.5404	67.8265	65.3497	67.3516	63.2485	64.5678	hgo-1	0.337671	2.44879e-11	5.4238e-11	-0.0714094	0.0801867	0.0939812	-0.104961	0.0118643	0.0151189	N.A.
WBGene00001844	hid-1	27.5209	27.3962	27.5917	26.1391	24.1094	25.9863	48.3577	52.8454	53.1734	47.4352	49.6383	51.5598	hid-1	-0.11507	0.0192989	0.0250018	0.902537	3.25848e-25	1.77586e-24	0.848306	4.92452e-24	2.44966e-23	N.A.
WBGene00001851	hif-1	169.192	176.867	175.204	272.419	276.009	274.847	279.931	273.343	274.847	273.141	268.575	285.951	hif-1	0.659611	2.97185e-26	2.21688e-25	0.66802	1.77662e-26	1.10635e-25	0.666806	1.90577e-26	1.22348e-25	N.A.
WBGene00001852	hil-1	5.28935	5.86304	4.56045	11.5273	12.0518	11.1954	17.0599	17.2415	15.9104	14.5601	12.6873	12.8836	hil-1	1.1529	4.90382e-15	1.35996e-14	1.68262	7.77646e-22	3.10286e-21	1.3575	7.87674e-18	2.37485e-17	Up.upon.vha-6, 16, 19
WBGene00001853	hil-2	51.7243	49.9227	54.6453	36.471	41.0594	38.3131	36.1903	36.0401	32.5453	35.318	32.7276	29.7179	hil-2	-0.43274	6.3268e-09	1.22132e-08	-0.577664	4.48814e-12	9.60778e-12	-0.67943	4.33717e-14	1.03645e-13	N.A.
WBGene00001854	hil-3	28.9655	29.5249	32.3328	11.4522	11.466	11.7559	9.25817	11.1726	9.53949	8.1346	8.34148	8.68499	hil-3	-1.38756	2.27741e-17	7.36411e-17	-1.60272	6.74533e-19	2.17276e-18	-1.85064	2.34128e-20	8.44268e-20	N.A.
WBGene00001855	hil-4	165.383	168.719	183.885	63.3756	60.9741	65.2023	53.5846	53.3158	52.6206	53.6844	53.5045	55.1577	hil-4	-1.4493	1.98793e-29	2.26369e-28	-1.69764	1.00569e-31	1.22366e-30	-1.67239	1.61613e-31	1.9742e-30	N.A.
WBGene00001856	hil-5	150.622	145.265	156.627	65.9136	66.947	73.3242	55.9043	51.3416	53.4829	54.9287	52.2434	53.7972	hil-5	-1.13495	3.7511e-28	3.6066e-27	-1.49353	2.26292e-32	3.06647e-31	-1.49077	2.36449e-32	3.29602e-31	N.A.
WBGene00001857	hil-6	18.7306	16.8804	17.927	3.73831	5.15449	4.29772	4.60495	4.36492	4.08028	4.22909	4.01396	4.50834	hil-6	-2.03229	1.85084e-21	8.27525e-21	-2.03704	2.02729e-21	7.8664e-21	-2.07021	1.45872e-21	5.7829e-21	N.A.
WBGene00001858	hil-7	6.62505	7.01373	7.11949	1.51875	1.69677	1.49912	1.97679	2.20542	1.88118	1.82323	1.30493	1.81754	hil-7	-2.13996	1.41286e-15	4.05085e-15	-1.77796	2.99325e-14	7.22022e-14	-2.08559	2.23706e-15	5.75947e-15	N.A.
WBGene00001859	hil-8	1.42274	1.10881	0.753384	2.50112	2.01232	2.04433	1.35162	1.70759	1.38534	1.67591	1.82843	1.90724	hil-8	1.03746	2.40566e-06	4.05407e-06	0.47546	0.0265224	0.0326057	0.765434	0.000374317	0.000529983	Up.upon.vha-6 only
WBGene00001860	him-1	238.261	236.717	231.143	137.235	143.01	139.255	115.701	110.362	115.139	125.433	117.93	123.023	him-1	-0.751337	3.17571e-28	3.08226e-27	-1.04951	5.59413e-34	9.6474e-33	-0.946904	3.25688e-32	4.43291e-31	N.A.
WBGene00001862	him-3	61.9306	59.087	61.6048	38.7351	39.4213	41.3863	34.2559	29.3689	29.4929	32.5453	29.7038	32.2021	him-3	-0.611594	1.41418e-16	4.31947e-16	-0.975251	2.32387e-23	1.05485e-22	-0.95206	5.13427e-23	2.3073e-22	N.A.
WBGene00001863	him-4	100.627	85.3508	77.2608	93.188	103.189	101.32	72.2826	76.8935	88.9839	90.0516	88.2011	96.3756	him-4	0.184609	0.0362265	0.0457006	-0.141389	0.115192	0.132735	0.0686229	0.43107	0.462818	N.A.
WBGene00001864	him-5	19.5268	19.3126	19.6795	6.4794	6.42828	7.48735	6.70386	6.04683	6.23138	6.61391	5.24017	5.80656	him-5	-1.52427	1.30058e-23	7.14295e-23	-1.62563	2.79462e-24	1.3868e-23	-1.73481	5.58866e-25	3.07027e-24	N.A.
WBGene00001865	him-6	54.2745	54.6242	55.96	29.5338	33.0731	30.7463	23.1816	22.6713	25.2363	25.2585	25.1388	24.8617	him-6	-0.8219	9.75314e-21	4.09503e-20	-1.21491	2.21219e-26	1.36333e-25	-1.13118	2.25474e-25	1.28972e-24	N.A.
WBGene00001867	him-8	37.9407	39.5021	39.7667	12.2217	12.7412	11.805	10.0674	12.267	11.2459	11.2001	11.0394	11.9452	him-8	-1.67293	4.18024e-28	3.9922e-27	-1.80768	6.19121e-29	5.20964e-28	-1.77817	9.06696e-29	7.68902e-28	N.A.
WBGene00001869	him-10	87.2518	87.711	91.4632	39.3602	38.129	39.0906	31.8902	32.7172	30.9335	29.2925	33.0111	33.2882	him-10	-1.19221	4.14968e-29	4.50321e-28	-1.47959	3.24613e-32	4.26126e-31	-1.48088	3.07517e-32	4.20418e-31	N.A.
WBGene00001872	him-14	22.0009	20.865	21.0706	12.1208	13.0471	12.9871	7.92841	8.10604	7.72471	9.24973	9.57111	8.46723	him-14	-0.745221	1.73181e-14	4.61832e-14	-1.42808	1.14123e-22	4.86579e-22	-1.22995	7.37885e-21	2.75885e-20	N.A.
WBGene00001874	him-17	133.07	129.844	133.165	76.0049	77.5597	75.6756	71.3546	71.9571	70.0313	71.8776	70.3119	77.6574	him-17	-0.788911	4.12021e-27	3.41716e-26	-0.892611	3.86799e-29	3.34465e-28	-0.850496	2.42448e-28	1.94926e-27	N.A.
WBGene00001876	his-2	0.396043	0.278015	0.403281	0.396043	0.454873	0.27481	0.0860715	0.0472232	0.111718	0.0199193	0.147618	0.0472232	his-2	0.0524519	0.894821	0.90685	-2.20381	0.000305973	0.000432455	-2.77406	4.94926e-05	7.36666e-05	N.A.
WBGene00001877	his-3	1.6487	1.33566	1.41973	1.83726	2.36708	2.24039	0.668422	0.655331	0.689018	0.760076	0.814698	0.633884	his-3	0.546534	0.00266868	0.00372089	-1.12435	2.02878e-05	3.07296e-05	-0.998057	7.71983e-05	0.000113596	N.A.
WBGene00001878	his-4	0.272106	0.752667	0.824973	1.28813	0.914463	1.09617	0.464535	0.716908	0.542725	0.455647	0.339423	0.458111	his-4	0.978742	0.0090279	0.012069	0.0333328	0.935682	0.941698	-0.41706	0.349901	0.38126	N.A.
WBGene00001880	his-6	2.75243	1.88722	2.51894	0.211501	0.396988	0.337458	0.240318	0.171229	0.171229	0.211501	0.175655	0.0472232	his-6	-2.95039	9.72002e-11	2.07812e-10	-3.61978	2.70628e-11	5.5502e-11	-4.28838	1.46127e-11	3.04623e-11	N.A.
WBGene00001885	his-11	1.26037	0.878252	0.753384	0.633884	0.742666	0.775627	1.08889	0.688305	0.802714	0.571038	0.633884	0.423013	his-11	-0.397583	0.15104	0.177372	-0.157656	0.54884	0.577545	-0.815598	0.00835379	0.0107702	N.A.
WBGene00001890	his-16	0.272106	0.338353	0.282607	0.151012	0.112617	0.149662	0.51992	0.423349	0.423685	0.240318	0.461959	0.175655	his-16	-1.11793	0.0291363	0.0371004	0.613763	0.121536	0.139653	-0.138976	0.747901	0.770426	N.A.
WBGene00001891	his-17	0.0925065	0.278015	0.02949	0.357767	0.175655	0.365842	0.0199193	0.0472232	0.145167	0.0448162	0.0199193	0.146038	his-17	1.63978	0.0200967	0.0259952	-0.824639	0.356646	0.386099	-0.847182	0.344878	0.376249	Up.upon.vha-6 only
WBGene00001898	his-24	34.9515	33.7527	35.9399	8.73637	8.13344	7.33685	7.95497	7.50546	6.88174	5.87287	6.01892	6.70496	his-24	-2.11518	1.10008e-26	8.63512e-26	-2.22977	4.48129e-27	3.00324e-26	-2.49427	6.77439e-28	5.13641e-27	N.A.
WBGene00001899	his-25	0.0302716	0.0986294	0.0959023	0.116295	0.112617	0.0496684	0.109487	0.27257	0.171229	0.111718	0.0860715	0.109487	his-25	0.395259	0.598863	0.634596	1.38667	0.0471715	0.0566571	0.626771	0.39478	0.426609	N.A.
WBGene00001905	his-31	0.211501	0.403651	0.546403	0.021829	0.021829	0.0496684	0.0472232	0.111718	0.0484304	0.0448162	0.0860715	0.0860715	his-31	-3.64761	2.89378e-05	4.58979e-05	-2.50337	0.000515652	0.00071842	-2.37764	0.000721066	0.00100211	N.A.
WBGene00001906	his-32	2.36235	2.81087	3.20948	0.177916	0.146915	0.211501	0.464535	0.398726	0.361708	0.271643	0.369732	0.2735	his-32	-3.97064	3.85914e-12	8.98277e-12	-2.77099	3.52487e-11	7.19146e-11	-3.19975	1.13173e-11	2.37427e-11	N.A.
WBGene00001909	his-35	35.0856	36.6136	37.9166	46.147	45.939	42.6723	62.7001	57.8429	62.5504	54.776	57.3539	55.4726	his-35	0.297776	6.66463e-06	1.09487e-05	0.739879	4.25093e-17	1.21277e-16	0.613072	4.06631e-14	9.73489e-14	N.A.
WBGene00001910	C50F4.6	12.2711	12.7335	13.0724	1.93624	1.66852	1.52547	2.44366	2.84646	2.09077	2.23054	1.61298	1.76567	C50F4.6	-2.89831	1.89684e-23	1.02291e-22	-2.37798	1.4289e-22	6.05176e-22	-2.77614	2.8125e-23	1.29286e-22	N.A.
WBGene00001911	his-37	26.0833	28.4107	27.9627	65.3232	66.2409	67.7105	83.53	79.6872	75.9258	77.3842	72.7099	68.8979	his-37	1.27391	8.31751e-22	3.84638e-21	1.53607	2.24866e-25	1.24873e-24	1.40857	1.07073e-23	5.14071e-23	Up.upon.vha-6, 16, 19
WBGene00001912	his-38	3.73721	3.03387	3.39145	0.298924	0.454873	0.635548	0.489097	0.482986	0.361708	0.298924	0.493705	0.48667	his-38	-2.93265	4.29747e-11	9.38009e-11	-2.93813	4.67132e-11	9.46668e-11	-3.02165	3.78012e-11	7.70967e-11	N.A.
WBGene00001914	his-40	3.73721	4.34708	4.14716	0.357767	0.657939	0.667538	0.583319	0.622652	0.594919	0.455647	0.461959	0.51842	his-40	-2.91466	9.92261e-16	2.87574e-15	-2.76141	1.71908e-15	4.44696e-15	-3.08995	7.31935e-16	1.94153e-15	N.A.
WBGene00001915	his-41	34.293	32.4053	35.1832	48.5049	45.6944	44.019	57.7261	60.8765	55.295	58.724	55.8488	52.9693	his-41	0.439778	4.3439e-11	9.47695e-11	0.771094	9.05435e-20	3.10728e-19	0.717225	1.65359e-18	5.23693e-18	N.A.
WBGene00001919	his-45	0.211501	0.338353	0.162898	0.0493672	0.146915	0.337458	0.0860715	0.0860715	0.0484304	0.0448162	0.0478011	0.0860715	his-45	-0.751002	0.186786	0.216324	-1.67438	0.0123975	0.0157042	-1.99428	0.00490613	0.00644222	N.A.
WBGene00001921	his-47	0.532178	0.403651	0.0959023	0.021829	0.0860715	0.0496684	0.0199193	0.0860715	0.0484304	0.0860715	0.0860715	0.0860715	his-47	-2.59658	0.000468971	0.000689937	-2.65235	0.000415746	0.000582833	-1.67244	0.00744723	0.00963643	N.A.
WBGene00001922	his-48	3.0343	3.18053	3.39145	0.211501	0.366715	0.177916	0.30205	0.535399	0.458111	0.516854	0.523761	0.364182	his-48	-3.73708	2.85811e-13	7.10489e-13	-2.92871	1.24553e-12	2.74359e-12	-2.79164	1.79177e-12	3.92295e-12	N.A.
WBGene00001932	his-58	1.18035	0.878252	0.615769	0.021829	0.0860715	0.149662	0.0472232	0.0472232	0.145167	0.0448162	0.0478011	0.109487	his-58	-3.71682	1.02736e-07	1.86637e-07	-3.64865	1.22779e-07	2.0895e-07	-3.80383	9.21986e-08	1.57999e-07	N.A.
WBGene00001933	his-59	17.4137	17.1085	18.657	3.32505	3.70168	3.71748	2.29212	2.17526	2.35471	2.44548	2.36483	2.18314	his-59	-2.30814	3.48245e-27	2.91308e-26	-2.96228	3.05193e-28	2.35362e-27	-2.92734	3.13104e-28	2.47773e-27	N.A.
WBGene00001934	his-60	16.0871	14.1325	14.5766	2.57092	3.02119	2.40092	1.8032	1.58852	1.65635	1.62146	1.72261	1.30536	his-60	-2.49114	5.36117e-26	3.87405e-25	-3.14949	1.17636e-26	7.47157e-26	-3.27614	1.097e-26	7.24923e-26	N.A.
WBGene00001935	his-61	12.3718	11.8753	11.6503	3.32505	3.02119	3.68105	3.41546	3.15173	2.67354	3.13478	2.97155	2.75945	his-61	-1.84426	2.53719e-18	8.75597e-18	-1.9649	8.94697e-19	2.85358e-18	-2.01911	5.39446e-19	1.76221e-18	N.A.
WBGene00001936	his-62	10.7102	11.6052	10.2248	1.87425	1.86044	2.13231	2.60735	2.62513	2.00434	1.85604	2.50757	1.60362	his-62	-2.47249	1.16399e-20	4.85959e-20	-2.178	7.2917e-20	2.52442e-19	-2.47081	1.30324e-20	4.77786e-20	N.A.
WBGene00001937	his-63	3.0343	2.41717	2.98014	0.151012	0.239364	0.211501	0.171229	0.111718	0.271643	0.211501	0.211501	0.241761	his-63	-3.82709	2.93563e-12	6.89222e-12	-4.01268	2.80554e-12	6.07983e-12	-3.66027	3.7221e-12	8.00969e-12	N.A.
WBGene00001938	his-64	1.3495	1.25411	1.25459	0.357767	0.112617	0.0209891	0.109487	0.111718	0.240318	0.0860715	0.0860715	0.0860715	his-64	-3.76444	1.27234e-08	2.41671e-08	-3.16531	4.33246e-08	7.55054e-08	-3.90048	1.09685e-08	1.96553e-08	N.A.
WBGene00001941	his-67	9.53949	10.31	10.2539	0.271643	0.211501	0.177916	0.30205	0.27257	0.0860715	0.332997	0.27481	0.396043	his-67	-5.52998	8.96056e-20	3.45731e-19	-5.70663	1.60894e-19	5.43075e-19	-4.92124	2.10946e-20	7.62907e-20	N.A.
WBGene00001942	his-68	39.5021	42.0682	39.5288	6.59639	6.47306	5.8451	4.92034	5.23974	5.03814	5.23723	5.73362	4.72915	his-68	-2.67998	9.37636e-33	1.73877e-31	-2.99405	3.7808e-33	5.77597e-32	-2.95124	4.01216e-33	6.26412e-32	N.A.
WBGene00001943	his-69	0.532178	0.278015	0.282607	0.488127	0.542725	0.830354	0.668422	0.482986	0.332335	0.516854	0.698922	0.48667	his-69	0.797977	0.0402955	0.0505979	0.452452	0.258897	0.285619	0.690128	0.0786351	0.0927571	N.A.
WBGene00001944	his-70	1.96954	2.50147	3.12851	8.04737	7.76243	8.57754	9.11302	8.13498	7.95497	8.06001	9.42475	8.33555	his-70	1.70684	1.05595e-15	3.05218e-15	1.75289	3.80959e-16	1.0254e-15	1.7871	1.73891e-16	4.78439e-16	Up.upon.vha-6, 16, 19
WBGene00001945	his-71	19.3937	20.8123	21.3426	63.1862	60.5783	61.5832	66.3098	70.8435	66.1382	67.3516	69.23	67.6627	his-71	1.59145	8.73297e-30	1.04671e-28	1.72426	2.03778e-31	2.37612e-30	1.73162	1.65179e-31	2.01643e-30	Up.upon.vha-6, 16, 19
WBGene00001946	his-72	168.314	168.442	189.444	155.55	155.457	163.803	353.43	354.601	341.826	316.997	316.53	304.791	his-72	-0.146407	0.00713566	0.00962293	0.998603	1.39825e-24	7.15193e-24	0.836521	2.42066e-21	9.39475e-21	N.A.
WBGene00001947	his-73	0.885079	0.542725	0.476104	1.28813	1.24854	0.982888	1.17039	1.32088	0.995733	1.25205	1.30493	1.41287	his-73	0.929302	0.000652625	0.000949582	0.916438	0.000786183	0.00108324	1.11135	5.22054e-05	7.75857e-05	Up.upon.vha-19 only
WBGene00001948	hlh-1	6.8163	7.01373	7.37368	3.32505	3.26527	2.81668	3.36102	3.51161	3.2246	2.99956	3.00235	2.78962	hlh-1	-1.17557	3.47446e-13	8.5977e-13	-1.07042	3.23328e-12	6.98219e-12	-1.27017	6.43392e-14	1.52176e-13	N.A.
WBGene00001949	hlh-2	33.0611	32.1739	33.7828	2.62468	2.05156	2.3147	2.85324	2.09357	2.64765	2.47256	2.31504	2.4557	hlh-2	-3.83113	5.56445e-31	7.9486e-30	-3.71669	5.28673e-31	5.8088e-30	-3.77326	5.63984e-31	6.45802e-30	N.A.
WBGene00001950	hlh-3	5.23015	4.76804	5.83975	0.177916	0.146915	0.241761	0.338353	0.398726	0.594919	0.298924	0.175655	0.423013	hlh-3	-4.83069	1.92208e-15	5.4642e-15	-3.60809	1.17677e-15	3.07381e-15	-4.22588	1.25264e-15	3.27384e-15	N.A.
WBGene00001951	hlh-4	1.26037	0.878252	0.890669	0.875592	1.01089	0.581062	0.398726	0.458111	0.833811	0.391419	0.425064	0.633884	hlh-4	-0.313086	0.269332	0.304311	-0.898094	0.00650521	0.00842398	-1.0751	0.00189867	0.00256386	N.A.
WBGene00001952	hlh-6	0.742666	0.819547	1.25459	1.02787	0.685113	0.753384	1.48125	1.08852	0.946391	0.943634	0.889705	1.03719	hlh-6	-0.174682	0.543992	0.581253	0.333101	0.211599	0.236019	0.0636472	0.817684	0.835969	N.A.
WBGene00001953	hlh-8	0.963385	1.10881	0.753384	0.905827	0.859874	0.800072	1.17039	1.00103	0.802714	1.09425	1.11629	0.827367	hlh-8	-0.123198	0.642647	0.676374	0.0744943	0.771856	0.790648	0.109235	0.6689	0.695954	N.A.
WBGene00001954	hlh-10	0.272106	0.338353	0.0959023	0.396043	0.485989	0.488127	0.27257	0.208985	0.271643	0.240318	0.211501	0.458111	hlh-10	1.13645	0.0316744	0.0401803	0.269044	0.637617	0.663892	0.46577	0.404558	0.43646	Up.upon.vha-6 only
WBGene00001955	hlh-11	35.3637	31.4005	33.6627	84.7798	81.0324	84.0201	74.6671	80.2459	82.6634	75.5216	71.38	76.3123	hlh-11	1.31623	7.42976e-29	7.82816e-28	1.24266	1.06452e-27	7.68333e-27	1.15337	3.08608e-26	1.94274e-25	Up.upon.vha-6, 16, 19
WBGene00001956	hlh-12	0.460357	0.542725	1.03719	0.905827	0.742666	1.47134	0.808803	0.860581	0.919864	0.97544	1.15013	0.945002	hlh-12	0.645	0.0396787	0.049882	0.435703	0.172476	0.194436	0.678071	0.0304731	0.0374376	N.A.
WBGene00001957	hlh-13	0.0302716	0.0986294	0.162898	0.211501	0.112617	0.116295	0.109487	0.171229	0.211501	0.171229	0.175655	0.0472232	hlh-13	0.83746	0.252812	0.287085	1.01021	0.162734	0.18406	0.516034	0.493584	0.52466	N.A.
WBGene00001958	hlh-14	4.33937	4.97379	4.00001	0.116295	0.112617	0.116295	0.109487	0.0472232	0.171229	0.0860715	0.0860715	0.109487	hlh-14	-5.26363	7.25509e-15	1.98786e-14	-5.52453	1.08675e-14	2.68238e-14	-5.5666	1.11669e-14	2.76961e-14	N.A.
WBGene00001960	hlh-16	1.49361	1.18035	0.824973	0.151012	0.146915	0.30205	0.240318	0.208985	0.240318	0.298924	0.241761	0.175655	hlh-16	-2.58786	3.66113e-07	6.43949e-07	-2.30482	1.18193e-06	1.91442e-06	-2.28054	1.29451e-06	2.0922e-06	N.A.
WBGene00001961	hlh-17	0.0302716	0.0986294	0.162898	0.211501	0.021829	0.116295	0.0860715	0.208985	0.145167	0.144301	0.211501	0.175655	hlh-17	0.0482627	0.946024	0.952677	0.809353	0.223254	0.248494	1.15487	0.0750268	0.0886764	N.A.
WBGene00001962	hlh-19	0.0925065	0.0302716	0.02949	0.298924	0.239364	0.337458	0.338353	0.55848	0.626061	0.391419	0.461959	0.573158	hlh-19	2.73003	3.41428e-05	5.39161e-05	3.49463	1.96455e-07	3.30888e-07	3.43065	3.06233e-07	5.11774e-07	Up.upon.vha-6, 16, 19
WBGene00001963	btb-1	1.808	1.96403	1.58572	0.905827	0.485989	0.581062	0.865706	0.945002	0.542725	1.15083	0.610211	0.917729	btb-1	-1.48689	2.69222e-06	4.52418e-06	-1.22188	2.65379e-05	3.99833e-05	-1.04225	0.000139722	0.00020285	N.A.
WBGene00001966	hlh-27	0.742666	0.752667	0.476104	0.021829	0.112617	0.0209891	0.0860715	0.240318	0.0484304	0.144301	0.114679	0.109487	hlh-27	-4.11107	7.40544e-07	1.28286e-06	-2.68488	1.57005e-05	2.39541e-05	-2.39986	3.89143e-05	5.8269e-05	N.A.
WBGene00001971	hmg-1.1	547.076	557.593	619.055	364.286	366.63	361.994	453.498	418.008	426.961	412.163	418.008	393.192	hmg-1.1	-0.655181	1.35007e-16	4.13016e-16	-0.407408	2.61739e-10	5.10218e-10	-0.492982	1.22876e-12	2.70987e-12	N.A.
WBGene00001972	hmg-1.2	130.922	132.855	139.477	106.628	109.568	106.821	123.1	120.565	121.738	117.93	115.088	115.821	hmg-1.2	-0.319636	1.22751e-11	2.77029e-11	-0.141706	0.000203084	0.000290254	-0.208655	4.01079e-07	6.65881e-07	N.A.
WBGene00001973	hmg-3	150.767	152.207	155.877	85.834	90.7178	88.891	69.7574	66.0561	71.9681	74.1736	70.406	69.0821	hmg-3	-0.789849	5.22265e-25	3.33895e-24	-1.14371	4.60332e-31	5.10344e-30	-1.1032	1.74868e-30	1.87019e-29	N.A.
WBGene00001974	hmg-4	175.048	169.309	179.032	65.2777	65.9872	65.4579	78.1982	75.7451	79.0783	79.915	84.1477	79.5411	hmg-4	-1.41134	9.04893e-39	4.73467e-37	-1.16727	1.17727e-35	2.62928e-34	-1.10344	1.00989e-34	2.07253e-33	N.A.
WBGene00001975	hmg-5	56.4067	62.0043	61.2882	32.8904	31.9	30.9569	24.1094	23.9583	23.8498	23.1867	26.1738	23.3481	hmg-5	-0.907412	4.52291e-22	2.13707e-21	-1.31989	1.951e-27	1.36444e-26	-1.30638	2.64666e-27	1.87798e-26	N.A.
WBGene00001976	hmg-11	23.6521	22.077	23.9268	15.0858	16.9643	16.3724	27.9191	31.8003	28.3994	28.9248	28.218	26.379	hmg-11	-0.525374	4.55959e-09	8.87041e-09	0.337714	3.86773e-06	6.10781e-06	0.261734	0.000206335	0.000296623	N.A.
WBGene00001977	hmg-12	109.545	118.897	127.025	44.5997	45.3881	45.3493	42.3567	38.2055	37.0116	39.2084	36.5827	39.1805	hmg-12	-1.39052	2.55558e-27	2.17119e-26	-1.59594	3.1382e-29	2.7575e-28	-1.62649	1.68259e-29	1.56957e-28	N.A.
WBGene00001978	hmp-1	149.826	145.4	142.654	82.5355	85.9318	86.2664	132.597	131.779	134.036	131.779	133.097	136.624	hmp-1	-0.781556	2.3878e-27	2.03896e-26	-0.13603	6.30789e-05	9.29896e-05	-0.125024	0.000193496	0.000278664	N.A.
WBGene00001979	hmp-2	86.4328	79.4069	80.7419	42.0225	41.459	42.2722	65.4694	62.1602	63.3009	66.161	63.2052	60.8849	hmp-2	-0.970561	1.62489e-25	1.11072e-24	-0.368415	1.83133e-11	3.7903e-11	-0.374039	1.18547e-11	2.48419e-11	N.A.
WBGene00001980	hmr-1	73.7202	73.6188	76.1908	68.1536	68.2156	66.7539	140.495	134.236	146.122	138.05	136.411	145.632	hmr-1	-0.137985	0.00232256	0.00325017	0.912186	1.22361e-26	7.74506e-26	0.909855	1.35736e-26	8.87136e-26	N.A.
WBGene00001981	hnd-1	3.53035	3.77407	3.87092	0.021829	0.0860715	0.0209891	0.0199193	0.145167	0.0484304	0.0860715	0.0199193	0.109487	hnd-1	-6.77272	2.27291e-13	5.67997e-13	-6.16291	1.13802e-13	2.65663e-13	-6.02206	9.4102e-14	2.20231e-13	N.A.
WBGene00001983	hoe-1	143.109	142.225	136.587	180.49	183.31	180.49	122.285	117.31	126.449	131.572	134.681	131.084	hoe-1	0.367653	2.75681e-14	7.26782e-14	-0.205339	4.71009e-07	7.78482e-07	-0.0864271	0.0162875	0.0205247	N.A.
WBGene00001984	hog-1	1.3495	1.03484	1.6662	3.32505	3.43462	2.98845	3.27135	3.73975	3.87743	3.43653	3.30349	3.70792	hog-1	1.29176	3.96606e-09	7.74435e-09	1.45017	1.31484e-10	2.60207e-10	1.39264	4.52973e-10	8.71138e-10	Up.upon.vha-6, 16, 19
WBGene00001985	hop-1	41.3436	41.4316	41.7	12.6079	11.5181	10.572	10.5729	8.97051	9.18272	8.99361	9.57111	11.0718	hop-1	-1.84663	3.82016e-31	5.56893e-30	-2.11936	1.70652e-32	2.35059e-31	-2.07592	2.57218e-32	3.556e-31	N.A.
WBGene00001986	hot-1	9.08807	7.6322	7.83906	5.78801	5.05014	5.13241	4.38115	5.03709	4.65451	5.08157	4.93718	4.48203	hot-1	-0.619332	1.37853e-06	2.35711e-06	-0.801445	1.34499e-08	2.40531e-08	-0.757986	3.89844e-08	6.80955e-08	N.A.
WBGene00001987	hot-2	0.460357	0.878252	1.03719	1.05619	1.13458	0.94966	1.1366	1.00103	1.05995	1.05619	0.997858	1.06067	hot-2	0.480738	0.0778609	0.0949486	0.508549	0.0621298	0.0737207	0.47215	0.0839456	0.098637	N.A.
WBGene00001988	hot-3	1.11013	0.473903	0.968863	0.769489	1.16587	0.860581	1.1366	0.832948	0.865706	1.15083	0.860581	0.859874	hot-3	0.199711	0.50813	0.546125	0.228221	0.448725	0.478713	0.246912	0.411109	0.442958	N.A.
WBGene00001989	hot-4	1.42274	1.18035	2.66986	1.70475	1.69677	1.90724	1.91701	2.09357	1.63404	2.52351	2.42238	2.18314	hot-4	0.100279	0.618006	0.652859	0.18339	0.357761	0.387193	0.5251	0.00737685	0.00954869	N.A.
WBGene00001990	hot-5	1.18035	1.18035	1.25459	1.26037	1.35856	1.06409	1.26658	1.53683	1.4635	1.62146	1.80728	1.50168	hot-5	0.0200599	0.92557	0.93473	0.235048	0.260926	0.287686	0.443994	0.0312999	0.0383922	N.A.
WBGene00001991	hot-6	3.73721	3.39628	4.49631	4.83188	4.99114	4.93349	4.73077	5.37753	5.74004	5.44094	5.76571	5.08398	hot-6	0.353478	0.00173448	0.00245035	0.452094	8.64976e-05	0.000126523	0.494352	2.10996e-05	3.20274e-05	N.A.
WBGene00001992	hot-7	0.669307	0.542725	0.615769	0.800072	0.570302	0.918372	0.721877	0.504952	0.718887	0.655331	0.860581	1.00668	hot-7	0.301767	0.311799	0.348498	0.0760132	0.80509	0.821593	0.447851	0.128272	0.147816	N.A.
WBGene00001993	hpd-1	150.131	150.949	160.827	165.852	159.753	161.694	142.967	143.76	142.925	125.579	102.622	110.199	hpd-1	0.0777578	0.0882767	0.106909	-0.103709	0.0265448	0.0326289	-0.453196	1.06929e-12	2.36751e-12	N.A.
WBGene00001994	hpk-1	44.7555	45.8577	46.2919	63.7447	66.765	63.1957	62.9896	58.0619	69.0966	55.0513	54.0382	63.0925	hpk-1	0.500435	2.63936e-12	6.21006e-12	0.470477	1.85791e-11	3.84317e-11	0.327456	2.22336e-07	3.74275e-07	N.A.
WBGene00001995	hpl-1	7.45338	8.70461	8.00344	2.91901	2.05156	2.2838	5.19729	4.74185	4.82814	4.01621	3.43391	3.8686	hpl-1	-1.74885	1.87341e-18	6.51392e-18	-0.708551	2.40017e-09	4.45718e-09	-1.09416	9.37971e-14	2.19573e-13	N.A.
WBGene00001996	hpl-2	66.7428	65.0086	69.7139	22.5194	24.9763	23.3635	25.5643	25.0754	24.377	27.5209	28.19	25.1168	hpl-2	-1.5082	7.2294e-28	6.66302e-27	-1.42492	4.58649e-27	3.0693e-26	-1.31878	5.06637e-26	3.10059e-25	N.A.
WBGene00001997	hpr-9	31.8945	31.6532	30.358	11.9353	11.7452	13.9816	11.1514	8.37858	8.63608	9.66862	8.95068	8.74927	hpr-9	-1.32236	9.43725e-24	5.2772e-23	-1.74929	4.62903e-27	3.09552e-26	-1.7797	2.91693e-27	2.05868e-26	N.A.
WBGene00001998	hpr-17	42.438	40.3255	41.5681	15.5504	15.4469	14.989	12.5258	11.3716	10.563	12.6102	12.558	13.7982	hpr-17	-1.43479	1.47561e-28	1.49997e-27	-1.85449	1.28798e-31	1.54274e-30	-1.67494	1.84369e-30	1.96952e-29	N.A.
WBGene00001999	hrp-1	330.803	329.598	336.739	223.388	228.134	227.301	232.125	203.268	220.796	209.459	205.209	212.942	hrp-1	-0.554752	1.14011e-17	3.76638e-17	-0.605783	5.15363e-19	1.67113e-18	-0.668016	1.44662e-20	5.27942e-20	N.A.
WBGene00002000	hrp-2	301.223	316.53	307.812	169.192	168.168	172.277	163.117	149.826	154.55	151.866	148.408	153.785	hrp-2	-0.860638	4.06685e-28	3.89397e-27	-0.985998	1.96594e-30	2.02064e-29	-1.0273	3.83899e-31	4.49057e-30	N.A.
WBGene00002001	hars-1	113.482	110.708	112.311	63.515	66.8525	64.4577	92.3465	89.4491	90.74	85.2739	85.1871	82.6977	hars-1	-0.788688	5.7416e-28	5.36406e-27	-0.304221	4.15108e-13	9.40511e-13	-0.410643	2.14682e-17	6.29293e-17	N.A.
WBGene00002002	hsb-1	56.2826	54.4173	53.2872	32.5594	34.4452	33.2728	40.27	42.5108	40.2008	40.4729	40.6735	41.5681	hsb-1	-0.709632	2.7457e-20	1.10558e-19	-0.415281	9.80459e-13	2.17005e-12	-0.418032	7.9656e-13	1.77408e-12	N.A.
WBGene00002003	hse-5	82.2376	83.8731	78.9033	32.0745	35.7802	33.3423	41.7429	42.756	41.7232	38.3879	40.8884	42.2189	hse-5	-1.27673	2.77606e-30	3.53369e-29	-0.956545	7.15741e-26	4.18479e-25	-1.01265	9.26555e-27	6.17013e-26	N.A.
WBGene00002004	hsf-1	94.4791	94.447	102.034	53.5313	53.7713	54.2391	74.1563	73.9789	73.7202	70.4991	69.4057	71.3073	hsf-1	-0.847943	9.33573e-28	8.45249e-27	-0.390213	1.64153e-15	4.24995e-15	-0.461217	5.42688e-18	1.6524e-17	N.A.
WBGene00002005	hsp-1	3472.54	3472.54	3472.54	2087.2	2087.2	2048.58	3671.87	3472.54	3472.54	3671.87	3671.87	3671.87	hsp-1	-0.743403	1.71169e-33	3.55623e-32	0.0268293	0.212235	0.236671	0.0805254	0.000417889	0.000589821	N.A.
WBGene00002006	hsp-2	0.885079	1.25411	0.968863	0.116295	0.146915	0.0860715	0.210239	0.0204472	0.0484304	0.111718	0.114679	0.109487	hsp-2	-3.17134	3.64272e-09	7.12798e-09	-4.11225	5.42798e-10	1.04237e-09	-3.19414	3.58137e-09	6.56685e-09	N.A.
WBGene00002007	hsp-3	648.76	640.153	635.473	997.584	945.995	968.043	1628.41	1531.94	1551.74	1531.94	1465.17	1575.02	hsp-3	0.59713	6.58e-25	4.17064e-24	1.2915	5.66486e-40	2.76068e-38	1.24789	2.8242e-39	1.23903e-37	Up.upon.vha-16, 19
WBGene00002008	hsp-4	420.108	416.114	420.108	857.493	764.512	817.274	1704.85	1653.95	1704.85	1628.41	1511.86	1551.74	hsp-4	0.955661	1.0631e-29	1.26192e-28	2.01083	8.09733e-45	1.06069e-42	1.90033	1.24151e-43	1.28104e-41	Up.upon.vha-16, 19
WBGene00002010	hsp-6	628.358	619.055	628.358	564.937	573.186	582.299	309.527	269.087	281.299	323.772	306.774	320.367	hsp-6	-0.124797	0.000407503	0.000602079	-1.12769	9.85327e-33	1.41187e-31	-0.980445	2.5093e-30	2.61699e-29	N.A.
WBGene00002011	hsp-12.2	24.6102	23.9583	27.4141	70.7515	70.406	70.7806	67.2293	62.5428	62.2596	62.785	58.6299	59.1599	hsp-12.2	1.48245	3.09203e-26	2.29911e-25	1.33923	3.12012e-24	1.54128e-23	1.25075	6.33255e-23	2.82313e-22	Up.upon.vha-6, 16, 19
WBGene00002012	hsp-12.3	2.20796	1.88722	1.89663	2.43452	2.45537	2.20887	0.721877	0.832948	0.893163	0.943634	0.917274	0.767754	hsp-12.3	0.246732	0.12314	0.146292	-1.29309	3.03304e-07	5.06147e-07	-1.1908	9.5024e-07	1.54702e-06	N.A.
WBGene00002013	hsp-12.6	0.742666	0.819547	0.546403	0.396043	0.629745	0.550086	1.08889	1.67369	1.48828	1.11661	0.668422	0.827367	hsp-12.6	-0.426077	0.194721	0.224838	1.00924	0.000346325	0.000487957	0.297521	0.305892	0.336019	Up.upon.vha-16 only
WBGene00002016	hsp-16.2	1.03719	1.72874	0.824973	1.65	2.08148	2.36483	4.01621	3.46601	3.64474	4.47625	2.94278	3.2434	hsp-16.2	0.818686	0.00137618	0.001959	1.69969	7.69919e-10	1.46557e-09	1.61725	3.25671e-09	5.98642e-09	Up.upon.vha-16, 19
WBGene00002018	hsp-16.41	1.3495	1.18035	1.74205	1.28813	2.13185	2.06914	2.76025	2.72821	2.67354	3.16483	2.39052	2.4926	hsp-16.41	0.34488	0.163565	0.191169	0.953248	0.000106417	0.00015457	0.921881	0.000172907	0.000249772	N.A.
WBGene00002019	hsp-16.48	6.03033	4.40264	5.13099	1.09042	2.01232	1.93547	29.7791	30.0407	28.5693	42.6675	36.398	36.5297	hsp-16.48	-1.66792	8.16306e-10	1.66121e-09	2.5171	2.07413e-25	1.15633e-24	2.9006	2.70524e-28	2.15556e-27	Up.upon.vha-16, 19
WBGene00002021	hsp-17	19.2337	18.0469	18.0339	71.3073	65.2253	64.0979	192.928	202.831	186.313	251.277	262.456	246.607	hsp-17	1.85785	5.48899e-31	7.84688e-30	3.39521	1.45267e-43	1.41962e-41	3.78104	7.73289e-46	1.32247e-43	Up.upon.vha-6, 16, 19
WBGene00002023	hsp-25	135.667	133.008	143.01	260.034	260.382	252.79	190.45	189.444	184.35	216.498	215.132	209.893	hsp-25	0.909875	9.95427e-25	6.15931e-24	0.455321	3.53034e-13	8.03417e-13	0.640524	1.79529e-18	5.67207e-18	N.A.
WBGene00002024	hsp-43	82.2376	80.9097	82.6634	121.562	126.609	124.183	365.679	392.308	370.792	168.789	166.652	163.884	hsp-43	0.598988	2.05124e-15	5.8215e-15	2.19855	4.8835e-40	2.42468e-38	1.02239	1.18813e-24	6.30053e-24	Up.upon.vha-16, 19
WBGene00002025	hsp-60	262.456	258.21	268.575	119.745	121.861	124.866	39.5797	37.5027	40.3473	47.9551	46.7646	48.8209	hsp-60	-1.10678	5.0399e-33	9.74733e-32	-2.74916	1.84171e-46	3.9554e-44	-2.45902	3.01074e-45	4.37861e-43	N.A.
WBGene00002026	hsp-70	3.66385	3.31751	4.35503	9.82715	6.78106	7.09783	5.14757	4.705	5.42471	5.87287	5.07845	5.14791	hsp-70	1.05335	3.04415e-10	6.34599e-10	0.437331	0.00350987	0.00463549	0.512306	0.000678558	0.000944743	Up.upon.vha-6 only
WBGene00002027	hsr-9	388.286	388.286	371.734	190.551	197.473	192.749	166.36	155.981	168.566	174.414	178.71	175.633	hsr-9	-0.98333	8.66966e-32	1.3852e-30	-1.22652	1.36899e-35	3.02455e-34	-1.11862	5.24567e-34	9.5081e-33	N.A.
WBGene00002028	hst-1	68.0883	69.5808	67.7442	27.7821	26.7807	25.4553	30.5722	29.7179	33.7828	31.6489	33.0111	31.886	hst-1	-1.36095	1.32957e-27	1.17555e-26	-1.12876	6.59443e-25	3.48296e-24	-1.08941	2.09745e-24	1.08637e-23	N.A.
WBGene00002029	hst-2	19.6221	20.3417	20.0657	5.45607	5.11739	5.37396	5.14757	6.31303	5.2697	6.22013	6.66501	5.97665	hst-2	-1.91272	3.98985e-26	2.92779e-25	-1.8491	9.59253e-26	5.53842e-25	-1.67155	9.96476e-25	5.31934e-24	N.A.
WBGene00002030	hst-3.1	1.808	1.88722	2.21834	1.28813	1.46617	1.78019	1.30493	1.23407	1.35298	1.45831	1.26988	1.65635	hst-3.1	-0.39013	0.0256949	0.032891	-0.598689	0.00148435	0.00200982	-0.434115	0.0145876	0.0184543	N.A.
WBGene00002031	hst-6	14.8756	15.4824	15.983	2.78721	3.19886	3.12851	7.05264	6.12076	8.01084	7.64156	7.82691	7.6371	hst-6	-2.34797	3.96789e-27	3.29824e-26	-1.13728	1.0968e-19	3.75007e-19	-1.00348	4.04929e-18	1.24422e-17	N.A.
WBGene00002032	htp-1	48.9228	48.9803	49.6069	31.5444	32.9846	33.7319	26.5642	26.5792	25.9325	29.7605	27.9607	26.1519	htp-1	-0.586652	7.75186e-18	2.59191e-17	-0.89957	3.52429e-24	1.7303e-23	-0.816502	9.81254e-23	4.29677e-22	N.A.
WBGene00002033	htp-2	39.9812	39.8233	40.6805	20.5933	20.7024	19.7615	16.9335	14.7008	13.1432	17.4233	15.0654	13.3124	htp-2	-0.980851	1.62921e-20	6.70639e-20	-1.43584	1.32042e-25	7.5272e-25	-1.40406	2.47353e-25	1.40963e-24	N.A.
WBGene00002034	htp-3	44.7049	46.5878	44.5997	27.9276	29.9018	28.1206	25.3842	25.3555	24.4366	26.7601	24.377	24.6898	htp-3	-0.661287	8.30733e-19	2.97012e-18	-0.854067	1.50307e-22	6.35716e-22	-0.842616	2.33332e-22	9.87543e-22	N.A.
WBGene00002035	hum-1	111.329	108.166	107.584	131.779	135.179	136.364	132.342	136.915	146.25	132.708	136.72	136.757	hum-1	0.302292	8.1072e-10	1.65057e-09	0.344164	2.16119e-11	4.45654e-11	0.312509	3.35874e-10	6.50135e-10	N.A.
WBGene00002036	hum-2	170.688	165.787	162.095	173.574	165.722	171.4	308.394	282.072	317.908	316.53	322.075	309.527	hum-2	0.0346993	0.376083	0.414776	0.863955	7.45445e-27	4.85315e-26	0.927406	3.25056e-28	2.56791e-27	N.A.
WBGene00002037	hum-4	41.8723	43.7321	39.4963	101.852	106.887	101.096	63.1334	68.8738	67.8156	78.9816	75.5104	79.5979	hum-4	1.30919	2.75544e-30	3.50986e-29	0.675849	6.46693e-18	1.95011e-17	0.904814	4.06658e-23	1.84545e-22	Up.upon.vha-6 only
WBGene00002038	hum-5	62.5696	60.2224	58.8828	148.891	153.971	150.411	181.402	182.302	188.137	191.488	193.304	201.666	hum-5	1.31931	9.47435e-34	2.06115e-32	1.60314	1.03086e-37	3.3345e-36	1.69073	8.13369e-39	3.27297e-37	Up.upon.vha-6, 16, 19
WBGene00002039	hum-6	12.8985	13.1785	13.9151	61.9523	57.2642	59.4288	55.9671	54.3736	54.7865	63.5886	61.7758	66.1382	hum-6	2.15935	1.61129e-35	4.59267e-34	2.04646	2.26148e-34	4.16446e-33	2.25981	1.80159e-36	4.9224e-35	Up.upon.vha-6, 16, 19
WBGene00002040	hum-7	22.09	19.3126	19.8702	31.3292	30.341	30.4174	23.5912	20.7224	23.8498	23.999	22.058	25.1168	hum-7	0.589984	1.88839e-12	4.47794e-12	0.153212	0.0229351	0.028375	0.216443	0.00160913	0.00218277	N.A.
WBGene00002041	hum-8	40.1522	38.9347	38.1249	159.687	161.694	160.735	169.021	166.911	180.635	173.748	181.591	179.943	hum-8	2.04054	8.59014e-40	5.52822e-38	2.13927	9.04502e-41	5.18825e-39	2.19121	2.81918e-41	1.88661e-39	Up.upon.vha-6, 16, 19
WBGene00002042	hus-1	26.2265	26.0993	26.2958	9.91441	9.64567	10.4926	8.3653	8.06947	9.56959	7.88457	8.65789	8.82701	hus-1	-1.38833	6.06514e-26	4.35888e-25	-1.60005	1.26489e-27	9.02373e-27	-1.63358	7.02626e-28	5.31429e-27	N.A.
WBGene00002043	hyl-1	49.6158	48.5201	50.0875	90.0516	82.1066	88.3424	91.7272	85.3657	84.5505	85.1567	82.5505	82.8038	hyl-1	0.81251	1.05036e-23	5.84872e-23	0.818976	7.77803e-24	3.69782e-23	0.757099	2.17557e-22	9.23104e-22	N.A.
WBGene00002044	hyl-2	61.5071	66.4728	61.5731	72.7571	70.3618	66.3672	66.0455	60.0723	62.5504	58.8335	60.2535	61.5893	hyl-2	0.144179	0.0013289	0.00189388	-0.00691199	0.872468	0.883763	-0.0684923	0.118805	0.137403	N.A.
WBGene00002045	icd-1	1187.75	1229.43	1172.1	883.39	888.559	904.78	1140.11	1126.38	1147.28	1140.11	1140.11	1126.38	icd-1	-0.42301	4.60807e-19	1.68104e-18	-0.0720811	0.0126229	0.0159722	-0.0750958	0.00956208	0.0122698	N.A.
WBGene00002046	icln-1	61.6779	63.2189	62.1286	35.6245	30.7865	32.3443	58.5201	58.7437	57.8325	58.6622	58.8542	54.636	icln-1	-0.923896	6.40007e-24	3.64281e-23	-0.0950415	0.0276365	0.0339009	-0.120322	0.00615356	0.00802203	N.A.
WBGene00002047	icp-1	92.756	91.8749	96.9284	37.9166	35.1249	36.4547	30.7828	28.4305	27.2743	28.2406	25.3704	30.7112	icp-1	-1.36285	6.77241e-31	9.51951e-30	-1.70434	6.0304e-34	1.03707e-32	-1.74338	2.9728e-34	5.66059e-33	N.A.
WBGene00002048	ida-1	34.5991	32.6318	32.7276	132.448	132.738	127.927	135.013	136.915	125.952	133.663	125.233	122.462	ida-1	1.97584	2.13306e-36	7.02273e-35	1.99246	1.46757e-36	3.79104e-35	1.93125	6.45072e-36	1.59926e-34	Up.upon.vha-6, 16, 19
WBGene00002050	ifa-1	58.4576	55.2517	58.1721	183.153	185.525	175.69	150.131	152.703	155.065	146.617	131.865	135.704	ifa-1	1.66325	4.55173e-35	1.21489e-33	1.41397	9.21735e-32	1.13572e-30	1.26789	1.35779e-29	1.2795e-28	Up.upon.vha-6, 16, 19
WBGene00002051	ifa-3	1.96954	2.27242	3.46496	0.516854	0.396988	0.458794	0.489097	0.55848	0.332335	0.332997	0.211501	0.48667	ifa-3	-2.45422	2.01811e-10	4.24878e-10	-2.47181	2.04454e-10	4.00538e-10	-2.93982	3.88305e-11	7.91349e-11	N.A.
WBGene00002052	ifa-4	52.9693	56.091	53.986	132.896	140.849	138.012	125.994	136.549	134.125	154.971	144.779	146.518	ifa-4	1.33651	2.73387e-34	6.44885e-33	1.28223	1.94656e-33	3.0914e-32	1.45242	5.69058e-36	1.43195e-34	Up.upon.vha-6, 16, 19
WBGene00002053	ifb-1	215.132	215.035	220.228	377.525	375.945	376.676	397.849	419.114	395.711	334.559	311.141	311.873	ifb-1	0.797216	1.74248e-26	1.33931e-25	0.898418	9.36718e-29	7.69283e-28	0.557347	5.39779e-20	1.89215e-19	N.A.
WBGene00002054	ifb-2	98.0416	92.9013	97.6129	317.908	330.21	320.367	211.763	211.256	218.261	247.496	254.593	253.406	ifb-2	1.74712	2.40137e-43	3.33484e-41	1.15238	9.02535e-35	1.76587e-33	1.38889	1.42879e-38	5.4637e-37	Up.upon.vha-6, 16, 19
WBGene00002055	ifc-1	33.4513	34.2415	31.6605	28.3927	32.3501	34.0969	1.73016	1.67369	1.51581	1.15083	1.37972	0.827367	ifc-1	-0.0705735	0.20058	0.231169	-4.33753	2.49269e-30	2.52274e-29	-4.91774	3.30418e-29	2.97264e-28	N.A.
WBGene00002056	ifc-2	160.062	152.834	153.522	537.97	547.076	539.983	358.538	356.544	364.286	391.408	397.849	394.876	ifc-2	1.80103	5.80158e-46	1.50923e-43	1.21073	1.01594e-37	3.29201e-36	1.3444	7.25367e-40	3.59183e-38	Up.upon.vha-6, 16, 19
WBGene00002057	ifd-1	17.7504	15.9691	16.6532	71.0026	75.2375	73.2031	8.02767	8.29505	9.15029	8.62968	8.47774	8.22096	ifd-1	2.12407	1.80392e-37	7.45376e-36	-0.984529	4.57311e-17	1.30207e-16	-0.990844	3.71019e-17	1.06957e-16	Up.upon.vha-6 only
WBGene00002058	ifd-2	22.0009	22.5836	21.9371	78.5821	79.6522	78.3998	106.759	108.403	109.333	134.681	140.849	135.755	ifd-2	1.83085	2.01909e-37	8.25058e-36	2.28636	4.33787e-42	3.23066e-40	2.62807	4.93582e-45	6.95912e-43	Up.upon.vha-6, 16, 19
WBGene00002059	ife-1	149.585	146.716	150.573	197.138	199.766	202.831	176.433	174.701	168.378	167.772	171.818	166.652	ife-1	0.424451	8.59179e-16	2.50103e-15	0.217081	2.0735e-07	3.4873e-07	0.179923	7.50944e-06	1.16554e-05	N.A.
WBGene00002060	ife-2	36.624	35.9595	35.7407	30.6141	35.0722	32.2666	49.0252	50.3369	46.3204	47.8118	51.6466	49.0826	ife-2	-0.147394	0.00841067	0.0112732	0.426659	5.81732e-11	1.17171e-10	0.454806	8.34341e-12	1.7642e-11	N.A.
WBGene00002061	ife-3	259.419	260.034	264.262	147.96	139.477	144.621	129.333	127.848	125.296	130.221	133.883	127.419	ife-3	-0.859476	9.44841e-27	7.48979e-26	-1.03503	6.96774e-30	6.62689e-29	-1.00148	2.49687e-29	2.27851e-28	N.A.
WBGene00002062	ife-4	12.408	11.1978	12.4983	4.81237	5.78845	4.83418	5.99291	6.79529	6.39562	6.99611	5.38088	5.61692	ife-4	-1.22956	3.00197e-17	9.62777e-17	-0.912307	8.68296e-14	2.03935e-13	-1.01252	5.45206e-15	1.37605e-14	N.A.
WBGene00002063	ife-5	18.2056	17.5642	19.8702	12.7106	12.8616	14.3056	9.89484	9.44367	9.56959	10.2469	9.57111	10.136	ife-5	-0.480599	1.34236e-08	2.54656e-08	-0.942932	3.62147e-16	9.76332e-16	-0.891969	1.72061e-15	4.46094e-15	N.A.
WBGene00002064	iff-1	559.847	539.983	573.186	242.541	250.083	254.779	227.002	233.618	231.262	238.651	226.095	217.066	iff-1	-1.16235	1.29999e-30	1.74623e-29	-1.27351	3.84305e-32	4.97763e-31	-1.29565	1.9417e-32	2.74814e-31	N.A.
WBGene00002065	iff-2	159.023	168.095	197.64	380.167	376.676	373.517	413.124	401.107	382.895	396.619	354.257	376.676	iff-2	1.11332	3.11235e-25	2.05231e-24	1.19543	1.40124e-26	8.80003e-26	1.10825	3.88365e-25	2.1671e-24	Up.upon.vha-6, 16, 19
WBGene00002066	ifg-1	623.066	628.358	584.619	367.216	396.619	377.525	553.886	525.117	553.886	543.381	543.381	574.921	ifg-1	-0.685857	2.6872e-22	1.29544e-21	-0.168909	3.32711e-05	4.9831e-05	-0.143741	0.000289581	0.000412379	N.A.
WBGene00002067	ifp-1	12.0248	12.3592	12.4566	45.1434	49.3192	48.9309	33.9258	33.2368	33.7828	29.343	33.283	34.2878	ifp-1	1.95965	2.45742e-28	2.41685e-27	1.45433	2.31472e-22	9.64206e-22	1.39233	1.5634e-21	6.18064e-21	Up.upon.vha-6, 16, 19
WBGene00002068	ify-1	180.981	179.483	185.986	111.192	108.969	109.61	101.626	98.279	97.2034	105.313	105.593	101.852	ify-1	-0.7285	3.67276e-23	1.92388e-22	-0.879194	3.0226e-26	1.83824e-25	-0.805061	8.5297e-25	4.58909e-24	N.A.
WBGene00002069	ikb-1	10.9558	9.19378	9.03888	16.5724	16.7468	14.4688	27.0362	29.0519	28.8415	23.6062	21.5932	22.8073	ikb-1	0.713557	2.68424e-11	5.92966e-11	1.54559	1.53933e-24	7.83452e-24	1.22477	4.68999e-20	1.65534e-19	Up.upon.vha-16, 19
WBGene00002070	ile-1	184.586	183.449	178.656	185.584	184.199	180.7	249.413	258.21	251.818	252.452	253.406	254.779	ile-1	0.010018	0.727537	0.756196	0.474195	2.65749e-21	1.02173e-20	0.476607	2.1479e-21	8.38015e-21	N.A.
WBGene00002071	ile-2	54.1155	56.5635	55.8401	48.4103	53.7713	48.5611	63.0486	67.3236	62.0132	57.2439	57.7261	56.3205	ile-2	-0.145066	0.00240061	0.0033565	0.207662	1.93822e-05	2.93989e-05	0.0409377	0.359552	0.391172	N.A.
WBGene00002072	ima-1	140.211	138.012	140.407	50.5333	47.9813	52.7894	46.1116	44.3114	42.9877	45.6787	50.5126	49.2951	ima-1	-1.46929	4.07559e-33	7.98263e-32	-1.65038	9.00548e-35	1.76385e-33	-1.52608	1.19257e-33	2.03387e-32	N.A.
WBGene00002073	ima-2	426.961	417.155	414.103	109.333	107.158	110.388	98.7008	92.1699	93.3911	95.9594	96.1194	94.8721	ima-2	-1.94455	8.40107e-45	1.56735e-42	-2.14663	2.67683e-46	5.37403e-44	-2.13242	3.31935e-46	6.25596e-44	N.A.
WBGene00002074	ima-3	421.125	439.209	429.5	328.765	323.772	321.561	431.922	414.103	431.922	405.74	391.408	424.617	ima-3	-0.404889	4.1021e-17	1.30182e-16	-0.0134253	0.655309	0.680932	-0.0787922	0.0117323	0.0149569	N.A.
WBGene00002075	imb-1	111.855	108.923	116.524	49.835	51.1553	52.3531	51.5247	49.7075	50.3065	48.5342	47.1403	52.8063	imb-1	-1.13699	1.05902e-31	1.6718e-30	-1.15395	6.62904e-32	8.32914e-31	-1.18485	2.50212e-32	3.46174e-31	N.A.
WBGene00002076	imb-2	175.365	174.559	166.297	79.915	84.6781	80.9333	94.1573	93.3202	100.817	95.5294	97.6849	99.0544	imb-2	-1.07216	3.33477e-32	5.68203e-31	-0.840903	4.27041e-28	3.22727e-27	-0.82046	1.09751e-27	8.11489e-27	N.A.
WBGene00002077	imb-3	617.327	621.08	614.103	434.281	437.895	435.49	541.69	497.961	526.845	526.845	506.35	534.129	imb-3	-0.502483	3.69917e-23	1.93606e-22	-0.242818	4.14409e-12	8.89366e-12	-0.241525	4.81899e-12	1.03101e-11	N.A.
WBGene00002078	xpo-1	296.203	289.566	263.739	205.58	217.335	214.939	315.249	303.646	336.739	311.141	286.319	321.061	xpo-1	-0.41205	1.51294e-10	3.20312e-10	0.170279	0.000951119	0.00130262	0.112798	0.0240629	0.0298464	N.A.
WBGene00002079	xpo-2	221.233	226.738	227.544	113.025	109.164	109.61	101.439	99.7608	97.7549	100.168	102.437	107.622	xpo-2	-1.02573	2.85486e-34	6.71711e-33	-1.17612	1.3749e-36	3.58369e-35	-1.12319	8.17977e-36	1.96976e-34	N.A.
WBGene00002080	xpo-3	145.067	152.834	142.321	74.3196	74.1385	73.4257	71.8369	69.4057	71.7069	74.4095	70.5327	77.5597	xpo-3	-0.987796	1.03175e-29	1.22549e-28	-1.04726	1.1986e-30	1.26576e-29	-0.984834	1.21044e-29	1.14945e-28	N.A.
WBGene00002081	ina-1	63.8416	69.1366	65.2152	77.2887	79.1073	78.8332	110.961	115.915	114.682	113.808	115.56	114.796	ina-1	0.247909	1.23605e-07	2.23405e-07	0.785815	1.25421e-24	6.44017e-24	0.796983	6.77068e-25	3.67483e-24	N.A.
WBGene00002083	inf-1	817.274	834.904	803.493	452.088	450.992	443.785	718.754	662.225	665.03	688.75	691.614	678.563	inf-1	-0.866388	1.84292e-32	3.2761e-31	-0.264184	4.24973e-13	9.62036e-13	-0.254103	1.3875e-12	3.05375e-12	N.A.
WBGene00002084	ins-1	2.58852	2.72593	2.13299	2.65622	2.9481	3.32332	3.16483	3.81841	3.31785	2.82352	3.53359	2.81971	ins-1	0.263134	0.128529	0.152272	0.471081	0.00646858	0.0083789	0.300521	0.0824579	0.0969753	N.A.
WBGene00002085	ins-2	2.29212	1.88722	2.21834	0.211501	0.239364	0.241761	0.171229	0.458111	0.271643	0.240318	0.147618	0.458111	ins-2	-3.20493	3.73257e-09	7.29993e-09	-2.93796	7.46037e-09	1.34999e-08	-3.06828	5.31707e-09	9.66502e-09	N.A.
WBGene00002086	ins-3	1.03719	1.33566	1.18364	0.875592	1.01089	1.20323	1.77226	1.61693	1.17006	1.03257	1.37972	1.24456	ins-3	-0.207496	0.402202	0.441132	0.343865	0.131505	0.150489	0.0375768	0.873803	0.886959	N.A.
WBGene00002087	ins-4	1.808	2.41717	2.43017	1.67214	1.60989	2.13231	6.89944	6.00975	6.99611	5.67798	4.38983	5.83975	ins-4	-0.295737	0.157325	0.18439	1.59072	5.13032e-13	1.15487e-12	1.25924	1.01435e-09	1.91546e-09	Up.upon.vha-16, 19
WBGene00002088	ins-5	3.87135	3.31751	3.39145	1.81615	2.54545	1.55853	3.27135	2.65341	2.84071	3.19466	2.42238	2.78962	ins-5	-0.865295	1.19516e-05	1.93417e-05	-0.273821	0.0861656	0.100606	-0.337551	0.0379925	0.0462175	N.A.
WBGene00002089	ins-6	3.93849	3.6931	3.59486	2.0638	1.82843	1.75217	1.95433	1.85202	1.97201	2.34242	1.72261	1.65635	ins-6	-0.99451	3.53791e-06	5.90344e-06	-0.957735	6.20685e-06	9.69723e-06	-0.989263	3.9599e-06	6.2411e-06	N.A.
WBGene00002090	ins-7	3.10443	3.54874	3.29908	2.85411	2.27085	2.60283	30.8522	31.5949	29.5216	30.9724	33.6248	29.4188	ins-7	-0.369096	0.0292429	0.0372238	3.20966	4.11165e-30	4.0245e-29	3.23977	2.62784e-30	2.72982e-29	Up.upon.vha-16, 19
WBGene00002092	ins-9	0.460357	0.680964	0.615769	0.459575	0.685113	0.488127	0.808803	0.945002	0.802714	0.917729	0.726813	0.573158	ins-9	-0.109378	0.713424	0.742823	0.556306	0.0435068	0.0524695	0.32882	0.240968	0.268696	N.A.
WBGene00002093	ins-10	0.0925065	0.338353	0.282607	0.546868	0.657939	0.69217	1.8032	1.98314	1.82187	1.48355	1.96403	1.65635	ins-10	1.60569	0.000497095	0.000729604	3.17549	1.46501e-10	2.89367e-10	3.03106	6.09427e-10	1.16402e-09	Up.upon.vha-6, 16, 19
WBGene00002094	ins-11	0.0302716	0.0302716	0.162898	0.177916	0.300611	0.398726	0.398726	0.504952	0.396043	0.741014	0.339423	0.607997	ins-11	2.38698	0.00282689	0.00393257	3.02133	0.000143699	0.000207239	3.33474	2.79704e-05	4.21931e-05	Up.upon.vha-6, 16, 19
WBGene00002095	ins-12	0.333991	0.542725	0.33976	0.211501	0.0860715	0.116295	0.0472232	0.111718	0.0484304	0.0448162	0.0478011	0.0860715	ins-12	-1.62088	0.00378426	0.00521335	-2.63763	0.000131682	0.000190295	-2.79456	8.52628e-05	0.000125293	N.A.
WBGene00002097	ins-14	0.742666	0.338353	0.403281	0.516854	0.396988	0.581062	0.635548	0.591537	0.361708	0.418918	0.425064	0.548279	ins-14	0.0777425	0.837424	0.855914	0.140811	0.708235	0.731155	-0.0182531	0.962175	0.966518	N.A.
WBGene00002099	ins-16	0.0302716	0.0302716	0.0959023	0.151012	0.175655	0.0496684	0.0860715	0.171229	0.240318	0.240318	0.0860715	0.0472232	ins-16	1.3028	0.139395	0.164492	1.77862	0.0384133	0.0465486	1.15884	0.19325	0.218015	Up.upon.vha-16 only
WBGene00002100	ins-17	8.34584	9.30315	9.64567	15.5036	15.9368	16.8509	17.4532	19.912	16.8105	15.62	15.859	15.983	ins-17	0.825062	1.9976e-12	4.72841e-12	0.987985	3.47998e-15	8.84238e-15	0.800888	5.49181e-12	1.17143e-11	N.A.
WBGene00002101	ins-18	2.04252	2.41717	2.66986	4.41574	4.8486	4.10692	5.54839	5.3384	4.88398	4.86977	4.61394	4.53669	ins-18	0.912858	3.56949e-08	6.62598e-08	1.15218	4.826e-11	9.7737e-11	0.983911	5.10601e-09	9.29417e-09	Up.upon.vha-16 only
WBGene00002102	ins-19	2.36235	2.65622	2.21834	0.021829	0.0478011	0.0860715	0.0199193	0.0204472	0.0209891	0.0199193	0.0860715	0.0199193	ins-19	-5.74744	1.4108e-12	3.37314e-12	-6.87838	8.73911e-14	2.05201e-13	-6.21273	2.05327e-12	4.48485e-12	N.A.
WBGene00002103	ins-20	0.0302716	0.162122	0.0959023	0.298924	0.300611	0.426977	5.08157	6.12076	4.45565	2.93749	2.45252	2.88296	ins-20	2.1168	0.00312869	0.00433575	6.05637	2.05794e-13	4.7483e-13	5.14373	4.01551e-11	8.17983e-11	Up.upon.vha-6, 16, 19
WBGene00002105	ins-22	1.6487	1.4906	1.03719	0.992003	0.830354	0.723551	0.553916	0.688305	0.564775	0.741014	1.03212	0.51842	ins-22	-0.699203	0.0238698	0.0306632	-1.18878	0.000874001	0.00119985	-0.89547	0.00629685	0.00820305	N.A.
WBGene00002106	ins-23	1.6487	1.56626	2.13299	0.573158	0.711495	1.17871	2.12097	1.98314	2.14193	1.9194	2.11272	1.43783	ins-23	-1.17267	0.000160327	0.000242883	0.236858	0.277205	0.304616	0.0275003	0.902361	0.912589	N.A.
WBGene00002107	ins-24	4.4177	3.77407	4.70725	3.28692	3.54874	2.76322	5.49307	5.88478	4.43752	5.25934	4.35503	5.37396	ins-24	-0.427846	0.00686403	0.0092688	0.290016	0.0350647	0.0426111	0.216585	0.1154	0.133617	N.A.
WBGene00002108	ins-25	0.152226	0.162122	0.0959023	0.298924	0.396988	0.337458	0.366715	0.27257	0.332335	0.271643	0.303254	0.175655	ins-25	1.35994	0.0131649	0.0173324	1.26995	0.0212476	0.0263792	0.87028	0.12305	0.142063	Up.upon.vha-6, 16
WBGene00002109	ins-26	1.96954	3.85082	3.78836	1.11708	1.13458	1.3397	1.6174	1.43572	1.51581	1.58852	1.75078	1.87946	ins-26	-1.35982	8.81367e-08	1.60699e-07	-1.00926	6.08202e-06	9.5054e-06	-0.819066	7.86519e-05	0.000115689	N.A.
WBGene00002110	ins-27	11.1698	10.4401	11.4264	15.9691	16.7997	17.3592	11.0718	13.7885	12.2342	12.7335	11.6645	12.958	ins-27	0.601791	7.54088e-07	1.30608e-06	0.1625	0.151308	0.171863	0.176898	0.118114	0.136638	N.A.
WBGene00002111	ins-28	3.87135	3.03387	4.35503	4.13255	3.36589	4.01741	4.4465	5.37753	5.33382	4.51005	5.13099	4.39481	ins-28	0.0426479	0.733343	0.761331	0.439624	0.000497886	0.000694454	0.330572	0.00793325	0.0102459	N.A.
WBGene00002112	ins-29	0.532178	0.951664	1.03719	0.516854	0.570302	0.550086	0.61317	0.535399	0.542725	0.391419	0.339423	0.607997	ins-29	-0.56478	0.10634	0.12744	-0.519532	0.134286	0.15351	-0.899736	0.0177478	0.0222828	N.A.
WBGene00002113	ins-30	8.88627	8.99361	8.94289	8.77681	8.67404	10.572	12.7205	14.0293	11.2921	11.3187	14.1828	12.5702	ins-30	0.0570875	0.589615	0.626052	0.498468	8.01462e-06	1.24395e-05	0.49907	7.78314e-06	1.2067e-05	N.A.
WBGene00002114	ins-31	6.68521	5.91991	6.57668	12.303	11.1425	10.914	6.15113	5.52731	5.49999	7.51049	6.47306	8.01716	ins-31	0.841059	3.43559e-11	7.54791e-11	-0.159083	0.162179	0.183488	0.194264	0.072393	0.0857224	N.A.
WBGene00002115	ins-32	0.963385	1.18035	0.753384	0.396043	0.60579	0.149662	0.464535	0.27257	0.361708	0.571038	0.523761	0.396043	ins-32	-1.52551	0.000231429	0.00034721	-1.4089	0.000466692	0.000652028	-0.951772	0.00759438	0.0098227	N.A.
WBGene00002116	ins-33	2.58852	2.50147	2.98014	2.40569	2.15386	1.47134	1.1366	1.75342	1.26694	1.58852	1.88794	1.84461	ins-33	-0.44638	0.0286202	0.0364763	-0.977739	6.45492e-05	9.50737e-05	-0.600747	0.00513246	0.00672841	N.A.
WBGene00002117	ins-34	6.8163	6.72624	6.0574	0.240318	0.0860715	0.0860715	0.109487	0.111718	0.171229	0.0860715	0.241761	0.109487	ins-34	-5.75043	1.53279e-17	5.01163e-17	-5.67219	1.47231e-17	4.32262e-17	-5.63218	1.32059e-17	3.92711e-17	N.A.
WBGene00002118	ins-35	0.532178	0.473903	0.403281	0.716908	0.769489	0.753384	0.171229	0.33976	0.211501	0.332997	0.175655	0.364182	ins-35	0.67673	0.0531539	0.0659292	-1.01574	0.026548	0.0326308	-0.751733	0.0827597	0.0973179	N.A.
WBGene00002120	ins-37	4.33937	6.49308	4.70725	28.3362	32.5124	29.4499	30.1609	27.526	27.3241	29.7605	30.0672	26.6207	ins-37	2.55883	2.79237e-26	2.09484e-25	2.47268	1.41332e-25	8.03698e-25	2.49621	9.0403e-26	5.36723e-25	Up.upon.vha-6, 16, 19
WBGene00002123	inx-1	13.2366	13.1785	13.3735	19.0602	19.8287	19.7039	12.5738	14.2198	14.3496	14.3863	14.1828	16.3821	inx-1	0.558186	5.75104e-10	1.1809e-09	0.0458236	0.551348	0.580119	0.172988	0.0255711	0.0316447	N.A.
WBGene00002124	inx-2	40.9816	41.3284	40.144	1.93624	1.60989	1.72532	2.25416	1.34671	1.78804	1.9564	1.17306	1.71572	inx-2	-4.54202	7.16165e-31	1.00437e-29	-4.53778	8.40489e-31	9.06398e-30	-4.69172	1.62555e-30	1.74254e-29	N.A.
WBGene00002125	inx-3	79.7042	78.4492	79.5541	5.82876	6.71763	6.50468	5.27006	5.23974	4.5097	4.32909	4.28929	5.08398	inx-3	-3.64384	7.92198e-37	2.84115e-35	-3.988	1.4127e-36	3.65956e-35	-4.12109	1.8239e-36	4.97598e-35	N.A.
WBGene00002127	inx-5	28.7766	27.2981	27.3925	49.044	53.333	51.3586	32.8223	38.4778	36.681	36.0447	36.5827	38.4242	inx-5	0.88072	1.39748e-20	5.79254e-20	0.368789	5.71896e-08	9.91637e-08	0.411807	3.74249e-09	6.85615e-09	N.A.
WBGene00002128	inx-6	8.62433	7.6322	8.00344	12.4243	12.3344	11.3716	13.1641	12.7911	10.9748	11.9385	11.6645	12.4072	inx-6	0.575282	1.00777e-06	1.73455e-06	0.603413	3.77711e-07	6.2731e-07	0.571165	1.1956e-06	1.93589e-06	N.A.
WBGene00002129	inx-7	22.5711	20.7613	20.699	18.2454	18.5025	20.8935	21.7811	20.0354	18.9715	21.5239	21.3688	19.4109	inx-7	-0.153283	0.0234672	0.0301795	-0.076278	0.244863	0.271026	-0.0399423	0.537987	0.568359	N.A.
WBGene00002130	inx-8	104.761	104.337	104.337	88.2204	89.2417	91.7747	60.373	65.8538	63.1039	71.1802	76.1596	74.0447	inx-8	-0.219493	3.09935e-07	5.47066e-07	-0.728143	4.96997e-23	2.18977e-22	-0.50218	2.87606e-17	8.36154e-17	N.A.
WBGene00002131	inx-9	34.4633	34.3042	33.9258	19.6421	18.4186	20.7375	16.5766	15.1666	15.1766	16.8695	17.0044	17.0022	inx-9	-0.806188	6.20565e-19	2.23908e-18	-1.13137	1.19638e-23	5.57162e-23	-1.01327	4.01279e-22	1.66741e-21	N.A.
WBGene00002132	inx-10	10.521	11.1978	10.4412	13.3599	13.7057	15.3503	9.83341	11.2317	10.2928	10.3873	11.6645	12.754	inx-10	0.397354	7.78682e-06	1.27412e-05	-0.0379055	0.653826	0.679545	0.109681	0.187945	0.212372	N.A.
WBGene00002133	inx-11	13.564	15.3571	12.9133	8.62553	8.48198	8.57754	9.03024	8.90773	8.53902	8.74029	8.75455	8.68499	inx-11	-0.69997	8.67165e-11	1.8585e-10	-0.656556	4.26497e-10	8.23136e-10	-0.672418	2.38912e-10	4.66066e-10	N.A.
WBGene00002134	inx-12	62.3156	65.6276	66.6816	105.825	108.551	106.085	99.6838	107.817	94.3903	96.7827	95.5091	92.2612	inx-12	0.719983	1.28998e-22	6.4117e-22	0.631799	2.86673e-20	1.0202e-19	0.548336	7.37915e-18	2.22883e-17	N.A.
WBGene00002135	inx-13	42.5509	46.6751	47.3373	76.6925	71.0026	71.3546	65.0897	71.1184	68.2402	67.5112	63.6887	62.1144	inx-13	0.682437	2.45832e-20	9.93548e-20	0.582894	1.30093e-17	3.83591e-17	0.50215	3.23095e-15	8.24363e-15	N.A.
WBGene00002136	inx-14	119.898	118.775	119.448	46.2131	48.6457	48.4277	32.6318	36.2996	34.1433	37.3151	35.4693	36.3827	inx-14	-1.32192	9.59429e-34	2.08233e-32	-1.79809	3.97363e-38	1.39266e-36	-1.71419	1.6777e-37	5.37971e-36	N.A.
WBGene00002137	inx-15	33.1072	32.3586	31.4797	74.8845	74.3955	79.1246	57.9197	62.1144	56.3968	58.6943	61.0837	61.4118	inx-15	1.23606	2.18253e-28	2.16844e-27	0.862931	1.76745e-21	6.87985e-21	0.902233	2.6472e-22	1.11502e-21	Up.upon.vha-6 only
WBGene00002138	inx-16	28.386	28.1957	26.2566	50.591	49.271	46.6714	41.8107	42.3567	42.8819	43.9236	43.3667	44.9117	inx-16	0.822896	1.48793e-21	6.71275e-21	0.617789	1.54961e-16	4.28334e-16	0.675068	5.02476e-18	1.53223e-17	N.A.
WBGene00002139	inx-17	17.7504	16.8804	17.5619	25.0203	23.497	23.5853	17.0599	17.0877	16.3536	18.3745	18.9924	17.9285	inx-17	0.465935	6.81856e-11	1.4709e-10	-0.0475103	0.424558	0.454585	0.0832228	0.156988	0.179218	N.A.
WBGene00002140	inx-18	1.72735	2.27242	3.12851	4.56844	4.31108	3.95178	3.36102	3.29126	3.13434	3.55776	3.46496	4.02951	inx-18	0.888498	1.50312e-06	2.56444e-06	0.499592	0.00501353	0.00654463	0.672571	0.000185779	0.000267801	N.A.
WBGene00002141	inx-19	0.815057	1.56626	0.546403	1.05619	0.882708	0.918372	1.20323	1.05039	0.802714	1.00359	0.832948	1.11756	inx-19	0.0981318	0.738389	0.765838	0.179508	0.537277	0.566152	0.140176	0.631719	0.65976	N.A.
WBGene00002142	inx-20	1.3495	1.41596	1.18364	1.1554	1.3397	1.55853	1.86366	1.70759	1.78804	1.85604	1.37972	1.90724	inx-20	0.0308571	0.89222	0.904812	0.443524	0.042422	0.0512114	0.370242	0.091338	0.106941	N.A.
WBGene00002143	inx-21	30.6484	29.7338	30.2581	17.0315	19.6989	20.1588	15.8612	14.974	15.0418	15.5257	13.7345	16.2304	inx-21	-0.675852	1.29915e-14	3.4948e-14	-0.982804	1.4523e-19	4.91911e-19	-0.997971	8.82904e-20	3.04523e-19	N.A.
WBGene00002144	inx-22	96.885	94.8721	94.7059	37.2854	38.7968	39.83	31.1838	28.0469	26.8008	30.5827	30.759	29.614	inx-22	-1.30578	3.7719e-30	4.70723e-29	-1.73834	4.29921e-34	7.56886e-33	-1.65525	1.84415e-33	3.04937e-32	N.A.
WBGene00002146	ipp-5	18.997	18.3292	20.6272	34.2107	34.2487	31.6387	35.773	35.8683	36.4114	39.2857	45.5241	43.3272	ipp-5	0.789317	4.12853e-18	1.4056e-17	0.900573	1.94404e-20	7.00341e-20	1.14384	5.63938e-25	3.09722e-24	Up.upon.vha-19 only
WBGene00002147	ire-1	130.468	132.256	128.674	123.59	118.897	120.879	300.645	289.984	315.927	299.274	299.274	310.03	ire-1	-0.107313	0.0199507	0.0258137	1.21096	4.02772e-31	4.50042e-30	1.21486	3.44883e-31	4.04701e-30	Up.upon.vha-16, 19
WBGene00002148	gon-14	133.165	135.378	130.777	66.1214	65.1159	63.9114	71.1184	70.4787	72.3586	73.0935	74.0921	74.5821	gon-14	-1.03298	2.75107e-32	4.74881e-31	-0.900184	5.63851e-30	5.4213e-29	-0.848416	5.41719e-29	4.75323e-28	N.A.
WBGene00002149	irk-1	1.18035	2.11557	0.687341	1.42274	1.4906	1.52547	1.86366	1.85202	1.88118	1.58852	1.17306	1.63295	irk-1	0.304265	0.210853	0.242027	0.639295	0.00756738	0.00974683	0.274963	0.260273	0.288758	N.A.
WBGene00002150	irk-2	1.56835	1.96403	1.82187	1.87425	2.08148	2.3147	1.86366	1.61693	1.88118	2.00434	1.48355	1.90724	irk-2	0.22883	0.173648	0.202072	0.00492596	0.977314	0.979382	0.00529948	0.975578	0.97812	N.A.
WBGene00002151	irk-3	7.96798	8.12838	8.99361	3.365	4.96525	4.07755	4.51152	4.30803	5.36593	4.32909	4.55617	4.6461	irk-3	-1.03186	1.17992e-11	2.66386e-11	-0.827043	1.63076e-09	3.0551e-09	-0.88931	3.40317e-10	6.58321e-10	N.A.
WBGene00002152	iars-1	227.002	222.375	207.917	219.041	229.515	222.375	347.067	330.21	350.181	324.274	325.763	336.739	iars-1	0.0303328	0.348878	0.386828	0.644967	8.11217e-25	4.25779e-24	0.586961	4.23142e-23	1.91743e-22	N.A.
WBGene00002153	iars-2	105.451	101.418	102.457	75.8132	78.5537	79.2016	46.5878	50.124	51.146	50.9961	51.8644	57.1904	iars-2	-0.405353	6.60027e-13	1.60721e-12	-1.06584	2.1532e-27	1.49453e-26	-0.952259	1.23413e-25	7.22486e-25	N.A.
WBGene00002162	isp-1	321.561	314.088	316.997	388.286	392.308	413.124	265.975	270.969	266.659	277.109	273.141	268.575	isp-1	0.324977	6.97343e-11	1.50308e-10	-0.245439	1.75952e-07	2.97304e-07	-0.218439	1.71277e-06	2.75134e-06	N.A.
WBGene00002163	ist-1	10.2406	9.7497	8.88067	14.0211	14.1686	15.3958	21.0601	20.4125	21.8782	16.9175	15.8126	16.5626	ist-1	0.595336	8.37064e-10	1.70233e-09	1.13557	8.1479e-20	2.8103e-19	0.773604	2.33767e-13	5.3589e-13	Up.upon.vha-16 only
WBGene00002169	isw-1	209.234	208.461	209.893	152.207	151.299	150.767	128.597	126.678	127.542	136.239	139.586	131.609	isw-1	-0.46626	3.3972e-22	1.62471e-21	-0.713186	1.84655e-29	1.67267e-28	-0.623674	3.9045e-27	2.71828e-26	N.A.
WBGene00002173	itr-1	94.3517	95.0968	86.0439	327.276	351.242	331.72	194.374	190.938	215.233	205.021	219.901	230.562	itr-1	1.87537	1.98451e-32	3.5042e-31	1.12368	2.01272e-22	8.43351e-22	1.25031	2.0419e-24	1.05879e-23	Up.upon.vha-6, 16, 19
WBGene00002174	itx-1	36.471	36.9124	36.0401	138.802	136.364	134.527	226.738	220.691	237.001	254.067	249.783	251.464	itx-1	1.90457	3.83249e-39	2.19451e-37	2.64442	4.81259e-46	8.62995e-44	2.78718	3.61389e-47	9.02008e-45	Up.upon.vha-6, 16, 19
WBGene00002175	jac-1	25.8029	26.9646	26.1103	34.8113	34.2487	34.6311	48.3577	47.3942	48.6968	43.2346	44.4143	46.1054	jac-1	0.394819	1.20107e-10	2.55632e-10	0.873023	2.10051e-23	9.57226e-23	0.761646	7.00406e-21	2.62563e-20	N.A.
WBGene00002176	jip-1	8.03511	8.52064	7.46843	5.5236	6.07518	6.69002	11.8202	12.2286	11.7623	11.2001	12.6508	12.1393	jip-1	-0.395937	4.21712e-05	6.63008e-05	0.577728	9.94661e-10	1.88154e-09	0.583271	7.52921e-10	1.43262e-09	N.A.
WBGene00002177	jkk-1	0.963385	0.819547	0.753384	1.09042	1.3397	1.0116	1.43107	1.67369	1.48828	1.53824	1.37972	1.50168	jkk-1	0.437486	0.046523	0.0580437	0.860938	0.000102098	0.000148555	0.807086	0.000255726	0.000365493	N.A.
WBGene00002178	jnk-1	5.35337	4.97379	4.91872	4.22577	4.39481	4.73912	4.69897	6.04683	5.36593	5.1507	5.27229	5.3384	jnk-1	-0.191227	0.0841289	0.102201	0.0731404	0.484188	0.514199	0.0487765	0.641475	0.669305	N.A.
WBGene00002179	jph-1	33.243	33.1515	31.0577	75.8784	74.3955	76.8457	52.9631	48.4457	49.873	45.34	48.2632	51.6047	jph-1	1.22122	1.77905e-28	1.78971e-27	0.634106	2.00396e-16	5.49318e-16	0.573999	7.6081e-15	1.90512e-14	Up.upon.vha-6 only
WBGene00002180	jtr-1	18.7668	18.4708	20.1588	8.26089	8.60636	7.81554	11.6603	10.5854	10.4875	9.8928	9.13146	9.19136	jtr-1	-1.21746	1.04118e-18	3.69037e-18	-0.810839	9.91316e-14	2.32032e-13	-1.0243	1.42575e-16	3.94571e-16	N.A.
WBGene00002181	kal-1	12.8101	11.1486	10.3161	4.19309	4.41733	3.54543	2.99956	3.61445	3.66532	3.59321	3.80022	3.55651	kal-1	-1.496	3.87656e-17	1.23236e-16	-1.73747	1.69274e-18	5.30633e-18	-1.64118	5.43003e-18	1.65309e-17	N.A.
WBGene00002182	kap-1	7.11075	5.73959	6.9774	4.17026	4.01473	4.51152	3.11106	3.59321	3.84328	3.30046	3.49802	3.64474	kap-1	-0.638204	1.63909e-06	2.78791e-06	-0.9094	2.6475e-09	4.90563e-09	-0.919533	2.07887e-09	3.86324e-09	N.A.
WBGene00002183	kat-1	166.492	167.213	176.611	91.2856	92.0769	93.3202	50.5203	48.1458	50.6383	51.8	52.5797	47.6733	kat-1	-0.882677	2.74915e-29	3.05884e-28	-1.77299	1.94833e-40	1.04195e-38	-1.74762	3.06548e-40	1.6364e-38	N.A.
WBGene00002184	kel-1	4.50387	4.57361	4.91872	4.19309	3.87092	4.05242	5.46615	4.36492	5.5863	4.65555	4.55617	4.72915	kel-1	-0.207702	0.122877	0.146016	0.131899	0.29667	0.324865	-0.00472321	0.970658	0.973874	N.A.
WBGene00002185	kel-3	39.6488	41.0829	37.1375	29.7087	27.9721	27.512	30.2403	31.2115	32.0802	31.084	32.6651	30.27	kel-3	-0.467956	1.19567e-12	2.86917e-12	-0.332838	8.63883e-09	1.55819e-08	-0.325694	1.39651e-08	2.49044e-08	N.A.
WBGene00002186	kel-10	18.8872	21.3743	19.1732	122.075	124.471	127.202	115.594	118.926	115.949	125.233	143.804	127.927	kel-10	2.65469	1.33766e-39	8.29079e-38	2.56201	7.58882e-39	3.00784e-37	2.73912	2.99887e-40	1.61484e-38	Up.upon.vha-6, 16, 19
WBGene00002187	kgb-1	30.6189	30.0546	28.9115	98.7802	93.6344	100.627	218.261	215.827	210.6	224.377	229.899	231.672	kgb-1	1.70948	1.51117e-36	5.10262e-35	2.84748	2.90726e-47	7.62504e-45	2.93701	6.33033e-48	2.05125e-45	Up.upon.vha-6, 16, 19
WBGene00002188	kgb-2	5.03899	4.5097	5.33919	18.8827	17.5642	16.8509	63.0726	61.6891	61.4673	62.665	66.2983	66.666	kgb-2	1.84192	2.00872e-22	9.84114e-22	3.64834	1.90515e-36	4.84684e-35	3.71892	7.60263e-37	2.21833e-35	Up.upon.vha-6, 16, 19
WBGene00002189	kin-1	69.6894	60.5925	60.7197	170.187	164.279	159.868	148.408	150.462	151.866	146.322	137.145	148.408	kin-1	1.37451	3.66657e-34	8.53993e-33	1.24171	4.19266e-32	5.41527e-31	1.17927	4.42783e-31	5.1274e-30	Up.upon.vha-6, 16, 19
WBGene00002190	kin-2	94.8887	95.5856	96.1656	194.976	197.138	196.765	170.017	156.572	160.393	164.233	162.712	163.448	kin-2	1.03874	1.3982e-31	2.18114e-30	0.76377	1.22405e-25	6.99293e-25	0.774715	6.55999e-26	3.96346e-25	Up.upon.vha-6 only
WBGene00002191	kin-3	305.701	313.115	313.115	248.22	262.809	264.262	321.561	313.115	305.964	295.421	279.555	286.319	kin-3	-0.265965	4.87658e-12	1.12771e-11	0.0132084	0.640936	0.667123	-0.113981	0.000219205	0.000314512	N.A.
WBGene00002192	kin-4	273.343	262.809	256.449	176.042	181.738	181.402	162.591	162.712	165.722	167.964	167.165	172.782	kin-4	-0.555495	2.24783e-21	9.96818e-21	-0.690373	5.55569e-25	2.95716e-24	-0.641688	9.3957e-24	4.54052e-23	N.A.
WBGene00002193	kin-5	7.45338	8.52064	7.17734	42.4931	43.9365	42.9877	41.3341	38.6118	40.9441	39.3879	46.1887	42.0887	kin-5	2.48664	2.14791e-32	3.7711e-31	2.38777	1.57427e-31	1.86389e-30	2.46397	3.41702e-32	4.63721e-31	Up.upon.vha-6, 16, 19
WBGene00002194	kin-6	0.396043	0.473903	0.162898	0.116295	0.021829	0.0860715	0.109487	0.0204472	0.0860715	0.111718	0.0860715	0.175655	kin-6	-2.37694	0.00337498	0.00466621	-2.43757	0.00300523	0.0039884	-1.39317	0.0396117	0.0481018	N.A.
WBGene00002195	kin-9	3.66385	2.5828	2.66986	3.54383	3.02119	3.32332	5.03746	5.27452	4.32719	3.61963	3.80022	3.8686	kin-9	0.164428	0.287085	0.322692	0.728422	5.12688e-06	8.04875e-06	0.357992	0.0198691	0.0248229	N.A.
WBGene00002196	kin-10	257.137	254.067	268.902	220.328	232.294	222.017	333.311	322.953	310.597	303.646	304.791	296.203	kin-10	-0.209499	1.51115e-07	2.71771e-07	0.309471	2.66914e-12	5.78898e-12	0.214003	5.28783e-08	9.1705e-08	N.A.
WBGene00002198	kin-14	12.8547	13.8321	13.5531	41.2255	46.541	42.8906	35.9283	37.3057	32.2116	39.0148	38.8803	38.4242	kin-14	1.69796	4.42537e-30	5.48199e-29	1.38772	6.03583e-26	3.55151e-25	1.53208	5.9275e-28	4.54089e-27	Up.upon.vha-6, 16, 19
WBGene00002199	kin-15	10.9079	12.1781	11.8202	3.54383	4.17199	4.43752	3.61963	3.03993	3.33829	3.10552	2.75612	3.45708	kin-15	-1.52694	2.7531e-20	1.10808e-19	-1.80593	7.17109e-22	2.87186e-21	-1.90976	2.2321e-22	9.46004e-22	N.A.
WBGene00002200	kin-16	10.0208	11.0597	11.4264	13.1738	12.8077	13.6753	5.41003	5.73447	6.08375	8.42361	7.74922	8.79124	kin-16	0.288604	0.000327514	0.000486817	-0.91525	5.379e-13	1.20938e-12	-0.380499	3.33033e-05	5.0062e-05	N.A.
WBGene00002201	kin-18	232.294	235.115	226.227	171.287	163.884	157.983	221.017	206.607	222.921	236.503	251.091	245.59	kin-18	-0.49275	5.40028e-18	1.82346e-17	-0.0931828	0.00939837	0.0120163	0.0797249	0.0232997	0.0289288	N.A.
WBGene00002202	kin-19	462.063	460.744	473	475.577	480.413	494.546	600.982	577.289	567.347	553.886	534.129	561.102	kin-19	0.0553929	0.107436	0.128653	0.322312	1.28535e-12	2.82859e-12	0.240396	5.00339e-09	9.11278e-09	N.A.
WBGene00002203	kin-20	28.893	30.4453	30.5133	38.4974	36.0962	40.6231	50.9189	46.8073	49.9612	49.6069	50.5126	50.9723	kin-20	0.357528	3.01937e-09	5.94349e-09	0.716469	1.92913e-19	6.46895e-19	0.750203	2.89957e-20	1.03869e-19	N.A.
WBGene00002204	kin-21	3.0343	3.39628	2.83238	12.0454	12.3	10.9614	10.7207	10.8562	11.003	11.3732	14.11	12.7205	kin-21	1.93262	4.97541e-20	1.96569e-19	1.81836	7.10604e-19	2.28219e-18	2.04251	4.51003e-21	1.71224e-20	Up.upon.vha-6, 16, 19
WBGene00002205	kin-23	0.152226	0.473903	0.282607	0.298924	0.271643	0.241761	0.143957	0.30205	0.171229	0.271643	0.303254	0.241761	kin-23	-0.0178548	0.974884	0.978115	-0.483941	0.426648	0.456558	-0.0110212	0.984501	0.98605	N.A.
WBGene00002206	kin-24	4.2153	3.6931	5.27608	19.1217	21.2547	19.222	18.2613	18.1214	17.8629	18.6506	21.3227	18.4786	kin-24	2.19076	5.15858e-24	2.96819e-23	2.05664	9.49962e-23	4.08137e-22	2.16126	9.84452e-24	4.74376e-23	Up.upon.vha-6, 16, 19
WBGene00002207	sid-3	53.9923	52.6206	53.907	61.8808	58.9878	61.4875	108.3	105.017	109.901	109.849	111.553	112.434	sid-3	0.183781	8.23916e-06	1.34587e-05	1.0096	4.03063e-31	4.50095e-30	1.05642	5.0283e-32	6.61959e-31	Up.upon.vha-16, 19
WBGene00002208	kin-26	4.50387	5.48993	4.35503	12.083	12.5258	12.1208	11.6987	11.0298	11.3958	11.647	12.3944	12.6563	kin-26	1.36345	4.87756e-16	1.43911e-15	1.25706	1.15384e-14	2.84342e-14	1.36148	5.32662e-16	1.42336e-15	Up.upon.vha-6, 16, 19
WBGene00002210	kin-29	29.3689	28.7507	30.0817	57.0305	60.4444	56.0253	60.0628	59.8829	63.9788	55.4668	58.6622	58.9122	kin-29	0.975574	4.65147e-25	2.9987e-24	1.05985	1.19925e-26	7.59344e-26	0.971958	5.67481e-25	3.11482e-24	Up.upon.vha-16 only
WBGene00002211	kin-30	3.0343	3.54874	2.75243	2.65622	2.33787	2.3147	1.86366	1.93015	1.75993	2.34242	2.28711	2.27323	kin-30	-0.348093	0.023999	0.0308163	-0.742459	3.64426e-05	5.44487e-05	-0.427805	0.00709313	0.00920004	N.A.
WBGene00002212	kin-31	2.43844	3.39628	3.46496	7.88494	9.03147	8.42696	8.87429	8.10604	9.04722	8.91148	10.3053	9.04722	kin-31	1.46237	1.91154e-14	5.08441e-14	1.50137	7.35391e-15	1.83401e-14	1.61877	3.88334e-16	1.04586e-15	Up.upon.vha-6, 16, 19
WBGene00002213	kin-32	14.9799	16.0831	13.6649	10.3467	10.0037	10.1723	14.3153	12.3014	11.8145	16.9175	16.6986	17.1348	kin-32	-0.548309	5.23521e-09	1.01548e-08	-0.220881	0.00375281	0.0049475	0.185309	0.0090881	0.0116835	N.A.
WBGene00002214	klc-1	143.01	145.172	141.038	59.2532	59.329	58.8438	49.9808	50.2006	52.7978	53.2216	57.5549	56.7932	klc-1	-1.27441	3.27997e-35	8.92209e-34	-1.48872	1.35845e-37	4.31853e-36	-1.35771	3.49422e-36	9.08988e-35	N.A.
WBGene00002215	klc-2	45.9727	47.6445	47.0082	84.0622	85.8178	85.3175	194.206	192.193	188.838	187.608	191.598	190.737	klc-2	0.859868	1.53493e-26	1.18918e-25	2.03236	5.64693e-44	5.99419e-42	2.01906	7.70967e-44	8.42589e-42	Up.upon.vha-16, 19
WBGene00002216	klp-3	22.4673	24.1679	22.4428	24.3095	26.6245	25.7178	19.1432	19.1616	17.1279	19.6281	18.4734	16.8923	klp-3	0.149949	0.00888049	0.011878	-0.31864	2.2173e-06	3.54024e-06	-0.330824	1.12643e-06	1.82694e-06	N.A.
WBGene00002217	klp-4	43.6748	40.5648	41.3734	101.236	100.85	101.729	108.745	105.781	112.756	110.442	107.951	116.143	klp-4	1.27488	7.31649e-32	1.18957e-30	1.38175	1.78189e-33	2.83964e-32	1.41319	6.16756e-34	1.10812e-32	Up.upon.vha-6, 16, 19
WBGene00002218	klp-6	0.885079	1.33566	1.58572	0.938545	0.685113	1.06409	0.778244	0.688305	1.13495	0.868791	1.30493	0.945002	klp-6	-0.484304	0.0630049	0.0775593	-0.540918	0.0414166	0.05005	-0.26877	0.276708	0.305963	N.A.
WBGene00002219	klp-7	89.5803	88.7679	93.6344	96.1854	91.9033	96.4934	139.67	131.535	136.549	136.549	125.712	132.814	klp-7	0.0653842	0.129548	0.15345	0.584149	2.28473e-18	7.1042e-18	0.538191	5.04326e-17	1.44037e-16	N.A.
WBGene00002220	gcc-1	18.8027	17.3026	17.0509	13.8325	14.6501	13.0609	20.2463	18.2532	19.0875	17.2742	17.6557	17.4113	gcc-1	-0.355891	3.69074e-06	6.14901e-06	0.115453	0.0734366	0.0864924	-0.0210656	0.744307	0.767108	N.A.
WBGene00002221	klp-10	45.8442	43.9914	42.7897	10.6745	9.83427	10.0342	10.1996	10.3037	11.1047	11.2001	11.7634	10.5044	klp-10	-2.11878	7.73363e-34	1.71066e-32	-2.06946	1.49814e-33	2.41664e-32	-1.98754	3.67452e-33	5.74668e-32	N.A.
WBGene00002222	klp-11	11.868	11.5273	11.0317	30.4725	27.9721	25.3969	52.9631	53.4401	57.5673	57.9488	60.1944	60.3072	klp-11	1.28075	3.11673e-23	1.64615e-22	2.25143	8.66632e-35	1.69922e-33	2.37426	6.46719e-36	1.60119e-34	Up.upon.vha-6, 16, 19
WBGene00002223	klp-12	144.064	147.026	138.203	188.137	186.234	186.113	183.449	180.203	183.523	173.574	178.381	181.265	klp-12	0.385161	2.16474e-12	5.11485e-12	0.350451	3.83333e-11	7.80785e-11	0.313002	8.87483e-10	1.68087e-09	N.A.
WBGene00002224	klp-13	1.26037	2.34242	1.89663	1.59768	1.66852	1.61112	1.48125	1.72874	1.9091	1.4168	1.63743	0.886712	klp-13	-0.127279	0.54375	0.581061	-0.0648684	0.754522	0.774395	-0.481451	0.0362783	0.0442313	N.A.
WBGene00002225	klp-15	87.4495	88.3639	89.2295	37.841	37.8237	37.264	29.8446	30.8059	31.9295	32.3328	34.2619	35.2322	klp-15	-1.23079	4.91509e-29	5.27494e-28	-1.51792	5.29419e-32	6.76703e-31	-1.38098	1.10151e-30	1.2122e-29	N.A.
WBGene00002226	klp-16	93.8952	85.9726	93.2288	41.7919	42.9117	44.1403	38.3455	39.2962	37.7797	41.4141	41.8994	41.6416	klp-16	-1.08301	3.43161e-28	3.30976e-27	-1.24155	3.12212e-30	3.11201e-29	-1.12688	9.00983e-29	7.64408e-28	N.A.
WBGene00002227	klp-17	5.95829	5.73959	6.19835	16.8201	15.022	18.0194	16.4729	17.3197	15.2758	16.3603	18.8495	16.7318	klp-17	1.47497	1.62395e-21	7.29255e-21	1.45396	3.1967e-21	1.2204e-20	1.53511	2.82906e-22	1.18783e-21	Up.upon.vha-6, 16, 19
WBGene00002228	klp-18	155.225	161.694	150.767	61.9523	66.4307	64.8488	48.6212	49.7615	47.6342	51.0734	52.9569	53.2593	klp-18	-1.27523	1.67513e-37	6.96837e-36	-1.67906	1.03297e-41	7.19959e-40	-1.57179	9.59182e-41	5.53628e-39	N.A.
WBGene00002229	klp-19	193.935	198.902	200.885	108.329	114.682	109.458	92.672	88.4409	91.9619	94.5089	92.7935	97.2034	klp-19	-0.836841	1.00612e-28	1.04634e-27	-1.12063	1.1489e-33	1.8817e-32	-1.06142	9.37513e-33	1.39307e-31	N.A.
WBGene00002230	klp-20	17.4137	15.2121	15.6238	9.70074	10.4416	8.62433	14.0125	13.8285	15.4382	12.6102	14.2531	14.3399	klp-20	-0.748098	5.11874e-13	1.25455e-12	-0.156138	0.0257713	0.0317182	-0.227853	0.00174279	0.00235784	N.A.
WBGene00002231	knl-1	122.195	131.906	126.449	80.6637	88.891	83.1669	63.2895	61.4967	60.6035	62.2254	61.4384	64.769	knl-1	-0.591009	2.25219e-19	8.44629e-19	-1.03706	2.38285e-28	1.86331e-27	-1.01368	5.43614e-28	4.18182e-27	N.A.
WBGene00002232	kpc-1	18.2056	18.0469	17.5186	24.0501	24.0359	22.2588	39.1857	36.0843	40.1358	34.669	33.4049	33.7218	kpc-1	0.386851	1.08539e-07	1.96888e-07	1.10049	1.85667e-23	8.49249e-23	0.920771	4.0524e-20	1.43634e-19	Up.upon.vha-16 only
WBGene00002233	kqt-1	5.35337	5.0275	5.33919	2.1196	2.05156	1.8356	2.25416	2.52706	2.41682	2.41958	2.86363	2.0377	kqt-1	-1.39002	2.06098e-12	4.87591e-12	-1.12785	1.54006e-10	3.03737e-10	-1.1159	1.8653e-10	3.662e-10	N.A.
WBGene00002234	kqt-2	14.6929	14.5313	16.1338	27.9276	32.6047	28.2723	49.9808	47.2134	47.2134	40.0382	40.9718	38.5169	kqt-2	0.96735	1.69953e-19	6.41544e-19	1.67184	3.44737e-30	3.40679e-29	1.3991	1.46347e-26	9.51103e-26	Up.upon.vha-16, 19
WBGene00002235	kqt-3	6.62505	7.6322	7.05413	11.8365	10.0037	10.4926	6.44416	6.70458	5.95978	6.85872	5.95354	6.08889	kqt-3	0.600175	1.92009e-08	3.61326e-08	-0.156692	0.119712	0.137693	-0.17347	0.0866104	0.101658	N.A.
WBGene00002238	kars-1	456.021	450.992	442.568	266.268	277.465	275.539	239.048	210.066	222.681	234.407	210.43	216.498	kars-1	-0.720229	7.53785e-27	6.05849e-26	-1.00836	1.15534e-32	1.64021e-31	-1.03046	4.79933e-33	7.43655e-32	N.A.
WBGene00002239	ksr-1	22.509	23.5018	22.7338	30.6141	31.4846	30.4557	31.4895	33.6915	33.2305	32.9405	34.1339	34.9102	ksr-1	0.429154	2.535e-11	5.60803e-11	0.517248	6.25223e-14	1.48044e-13	0.568866	2.11518e-15	5.45329e-15	N.A.
WBGene00002240	ksr-2	85.4006	87.4114	84.9023	54.4857	53.8596	52.1442	58.2901	55.6395	57.3834	53.6103	50.0435	54.8183	ksr-2	-0.683428	1.87447e-20	7.65963e-20	-0.589308	3.49313e-18	1.07262e-17	-0.702488	7.40819e-21	2.76814e-20	N.A.
WBGene00002241	kup-1	114.395	117.125	115.821	55.2517	59.2021	58.4281	48.5611	49.2862	49.72	54.1155	52.1637	50.2077	kup-1	-1.00714	6.79316e-32	1.11331e-30	-1.23497	3.88666e-35	8.02084e-34	-1.15092	5.00217e-34	9.09351e-33	N.A.
WBGene00002242	kvs-1	2.66667	3.31751	1.33758	2.34242	2.48824	2.57859	2.36785	2.55865	2.84071	2.65271	2.86363	2.66667	kvs-1	0.114334	0.569315	0.606416	0.179615	0.368461	0.398237	0.257858	0.193022	0.217784	N.A.
WBGene00002243	lad-2	4.57622	3.39628	3.53359	3.90704	3.50739	3.82224	3.32992	4.13442	3.80565	3.37387	3.25369	3.70792	lad-2	-0.0229815	0.847482	0.864711	-0.0227251	0.849499	0.863002	-0.144199	0.241847	0.269579	N.A.
WBGene00002244	laf-1	199.943	201.049	208.568	120.908	128.72	124.283	152.742	143.212	150.462	152.781	152.887	162.591	laf-1	-0.70528	4.1421e-26	3.03108e-25	-0.449669	1.12033e-18	3.55174e-18	-0.380809	3.84728e-16	1.0363e-15	N.A.
WBGene00002245	lag-1	86.1753	84.5327	88.5625	30.0723	32.086	34.4565	42.0032	43.791	41.3284	40.9375	39.5865	42.7394	lag-1	-1.42611	1.47512e-31	2.2934e-30	-1.02839	1.18288e-26	7.50265e-26	-1.07313	2.5835e-27	1.83457e-26	N.A.
WBGene00002246	lag-2	1.03719	1.88722	1.25459	0.459575	0.60579	0.550086	0.894227	0.977231	0.657939	0.741014	0.973809	0.767754	lag-2	-1.3343	7.3501e-05	0.00011387	-0.698251	0.0121105	0.0153554	-0.716094	0.0104261	0.0133489	N.A.
WBGene00002247	lam-1	159.173	152.287	145.352	155.712	161.041	165.62	131.278	131.609	137.63	151.589	148.497	157.032	lam-1	0.07905	0.0942571	0.113638	-0.189107	0.000225319	0.000321189	0.00155083	0.973552	0.9763	N.A.
WBGene00002248	lam-3	33.5411	34.8439	28.4027	21.1246	22.771	19.7615	17.4233	19.3205	22.479	20.4757	20.134	20.5639	lam-3	-0.601444	1.02227e-08	1.95397e-08	-0.711047	2.40654e-10	4.70109e-10	-0.656506	1.51902e-09	2.8446e-09	N.A.
WBGene00002249	lap-1	130.661	128.526	135.63	136.881	138.378	138.511	210.964	204.01	202.831	203.645	201.049	196.765	lap-1	0.0680065	0.0755516	0.0922543	0.646121	4.01742e-22	1.64018e-21	0.607518	4.92049e-21	1.86309e-20	N.A.
[truncated: 16,741 more rows]

## Sheet: Up.upon.vha-6 only (760)
Gene ID	Gene Symbol	ev_1	ev_2	ev_3	vha-6_1	vha-6_2	vha-6_3	vha-16_1	vha-16_2	vha-16_3	vha-19_1	vha-19_2	vha-19_3	Gene group
[truncated: 760 more rows]

[truncated: 1 more sheets: With.enriched.motif (253)]
