# Supplementary material for: A lysosomal surveillance response to stress extends healthspan
Source: Nat Cell Biol. 2025 Jun 26;27(7):1083–97. doi: 10.1038/s41556-025-01693-y (PMC12270918; doi:10.1038/s41556-025-01693-y)
Supplement: Supplementary file 5 — RNA-seq results of worms fed with control, vha-6 and/or elt-2 RNAi. [file 41556_2025_1693_MOESM5_ESM.xlsx]

## Sheet: Key Notes
Supplementary Table 3. RNA-seq results of worms fed with control, vha-6 and/or elt-2 RNAi
Gene ID	Wormbase Gene ID										*The PCA plot for this RNA-seq dataset is as shown below:
Symbol	Gene name
X_1	Normalized counts for given Condition_X (see below), replicate 1 of 3
X_2	Normalized counts for given Condition_X (see below), replicate 2 of 3
X_3	Normalized counts for given Condition_X (see below), replicate 3 of 3
X_logFC	Log2 fold change for given Condition_X (see below) relatively to Condition_ev
X_P-value	P-value for the comparasion of Condition_X (see below) versus Condition_ev (Limma-Voom)
Adjust_P-value	Benjamini-Hochberg adjusted P-value
elt-2.effect.in.vha-6_logFC	Log2 fold change for Condition_elt-2+vha-6 relatively to Condition_vha-6
elt-2_dependency	Fold change for the elt-2.effect.in.vha-6_logFC relatively to vha-6.effect.logFC
Treatment Conditions:
ev	Worms grown on empty vector (ev) RNAi (100%) bacteria
vha-6	Worms grown on vha-6 RNAi_2 (25%) bacteria + ev RNAi (75%) bacteria
elt-2	Worms grown on elt-2 RNAi (40%) bacteria + ev RNAi (60%) bacteria
elt-2+vha-6	Worms grown on elt-2 RNAi (40%) bacteria + vha-6 RNAi_2 bacteria (25%) + ev RNAi (35%) bacteria

## Sheet: All genes
Gene ID	Symbol	ev_1	ev_2	ev_3	vha-6_1	vha-6_2	vha-6_3	elt-2_1	elt-2_2	elt-2_3	elt-2+vha-6_1	elt-2+vha-6_2	elt-2+vha-6_3	Gne ID	vha-6.effect.logFC	vha-6.effect.P.Value	vha-6.effect.adj.P.Val	elt-2.effect.in.vha-6.logFC	elt-2.effect.in.vha-6.P.Value	elt-2.effect.in.vha-6.adj.P.Val	Elt-2 dependeny	Gene group
WBGene00000001	aap-1	83.6139	82.7144	86.8846	36.2654	36.2382	34.1708	79.1297	78.7682	78.3718	40.494	40.4237	38.1947	aap-1	-1.24697	5.34432e-25	7.13742e-24	0.158169	0.00369456	0.0128809	-0.126843	N.A.
WBGene00000002	aat-1	9.09191	10.0059	11.2755	23.0087	18.9869	22.2806	5.38204	5.7777	5.78888	11.0354	11.3701	11.0263	aat-1	1.08153	8.48151e-15	3.05699e-14	-0.937421	8.06983e-15	1.57731e-13	-0.866755	Up.upon.vha-6&ELT-2.dependent
WBGene00000003	aat-2	9.00546	9.3575	7.70715	12.3144	10.3404	11.4852	8.14152	8.76876	7.76124	14.4137	13.2981	12.3183	aat-2	0.389561	0.00152996	0.00224177	0.229485	0.019802	0.0551855	0.589085	N.A.
WBGene00000004	aat-3	29.6676	27.7483	29.9365	22.8181	21.6473	24.6455	22.5709	23.8317	21.3903	21.8387	21.2373	22.393	aat-3	-0.340379	7.23299e-06	1.29962e-05	-0.0747761	0.247058	0.40064	0.219685	N.A.
WBGene00000005	aat-4	14.3655	13.3068	12.0068	5.66482	5.33129	6.09841	2.5383	2.39931	2.25835	2.32959	1.35155	1.68493	aat-4	-1.21509	9.43483e-13	2.87115e-12	-1.70323	4.47335e-12	6.29692e-11	1.40173	N.A.
WBGene00000006	aat-5	5.23037	3.16829	5.51346	13.3732	11.5251	11.8793	7.84661	8.40295	8.41212	15.3975	14.0165	14.8676	aat-5	1.43932	2.42635e-12	7.14389e-12	0.270327	0.00620052	0.0202694	0.187816	Up.upon.vha-6
WBGene00000007	aat-6	10.3887	8.59122	9.11111	12.1026	12.8554	15.2953	5.63482	5.94985	5.53247	5.46664	5.83152	5.50877	aat-6	0.513577	4.31221e-06	7.87335e-06	-1.25229	2.18235e-15	4.59076e-14	-2.43837	N.A.
WBGene00000008	aat-7	1.28238	1.60625	1.30159	1.62003	1.83945	2.24448	0.389698	0.398091	0.364887	0.52903	0.765565	0.986515	aat-7	0.437779	0.0875781	0.104877	-1.34376	1.03944e-05	6.08361e-05	-3.0695	N.A.
WBGene00000009	aat-8	0.360218	0.279988	0.482611	1.13296	0.883352	1.14961	0.0947913	0.0537961	0.049309	0.00928122	0.141771	0.0261907	aat-8	1.51719	0.000644414	0.000978458	-5.01765	8.24173e-08	6.60939e-07	-3.3072	Up.upon.vha-6&ELT-2.dependent
WBGene00000010	aat-9	48.7159	45.4318	51.7564	24.724	24.9937	23.9448	49.7444	46.5336	42.2578	27.2033	27.3051	24.8026	aat-9	-0.984004	1.71717e-17	7.9401e-17	0.103907	0.125676	0.242711	-0.105596	N.A.
WBGene00000012	abf-1	1.54173	1.66519	1.18459	0.497657	0.17667	1.01823	1.19016	1.47401	1.23273	0.324843	0.784468	0.602386	abf-1	-1.71614	6.05933e-05	0.000100876	0.28037	0.50607	0.658066	-0.163373	N.A.
WBGene00000013	abf-2	0.878933	1.31152	1.21384	1.09061	1.00806	0.777356	0.937381	0.95757	1.35107	2.08827	2.71256	2.81986	abf-2	-0.230979	0.395152	0.429311	1.40692	7.07613e-08	5.74293e-07	-6.09111	N.A.
WBGene00000015	abf-4	0.0720437	0.132626	0.190119	0.0529422	0.0103924	0.0109487	0.516086	0.54872	0.167651	0.213468	0.311897	0.235716	abf-4	-2.74256	0.0230605	0.0297352	3.77918	0.000923122	0.00373388	-1.37797	N.A.
WBGene00000016	abf-5	5.89317	4.87769	4.02176	9.83666	10.2781	9.33922	10.0795	10.2751	10.7592	13.4114	14.3945	15.112	abf-5	1.00968	4.27387e-09	9.84469e-09	0.542665	9.99037e-07	6.82663e-06	0.537465	Up.upon.vha-6
WBGene00000017	abf-6	3.18433	2.84409	2.38381	5.81305	4.64539	3.33935	5.50843	4.91696	4.90132	6.15345	7.0224	6.66116	abf-6	0.691198	0.00118777	0.00175907	0.553363	0.000401291	0.00176384	0.800586	N.A.
WBGene00000018	abl-1	21.5411	20.2328	20.8985	26.9052	24.9729	22.2368	24.0875	22.9064	20.9958	25.9967	26.4734	29.0455	abl-1	0.23884	0.0107868	0.0144306	0.14013	0.0835817	0.177453	0.586713	N.A.
WBGene00000019	abt-1	4.27939	3.66932	4.2265	12.2932	11.1302	10.5436	9.19476	8.53206	7.70207	14.0982	12.9012	12.1263	abt-1	1.48072	8.25411e-14	2.73833e-13	0.201944	0.0219118	0.0600312	0.136382	Up.upon.vha-6
WBGene00000020	abt-2	15.6335	12.1574	17.1839	46.7056	42.7646	42.7327	37.1898	36.3339	35.0193	56.7175	58.3058	57.8377	abt-2	1.56851	5.86288e-17	2.58182e-16	0.387929	1.86055e-05	0.000104338	0.247324	Up.upon.vha-6
WBGene00000021	abt-3	0.590758	0.250516	0.307116	2.12828	1.94337	1.82843	1.29548	0.914534	1.17355	1.9769	1.57839	1.89446	abt-3	2.4563	1.54035e-07	3.14096e-07	-0.117011	0.532924	0.680675	-0.0476373	Up.upon.vha-6
WBGene00000022	abt-4	50.5314	49.1453	52.4876	409.021	403.775	412.47	118.795	118.836	105.926	237.998	230.548	231.168	abt-4	3.00977	4.55698e-36	9.29426e-34	-0.808333	1.55431e-18	4.8447e-17	-0.26857	Up.upon.vha-6&ELT-2.dependent
WBGene00000023	abt-5	3.44369	4.40613	3.99251	11.6791	11.2965	10.1713	8.85772	8.89787	7.66262	12.2234	10.8597	11.8295	abt-5	1.49224	2.67904e-13	8.53906e-13	0.0752204	0.406329	0.567839	0.0504077	Up.upon.vha-6
WBGene00000024	abu-1	11.138	11.2437	10.7198	129.486	116.363	112.892	15.4931	20.6469	16.5777	110.029	122.897	115.579	abu-1	3.43593	6.00861e-23	5.45455e-22	-0.0410391	0.66879	0.785748	-0.0119441	Up.upon.vha-6
WBGene00000025	abu-2	0.100861	0.0442087	0.0146246	0.13765	0.114316	0.16423	0.0947913	0.0322777	0.128203	0.0464061	0.0661599	0.078572	abu-2	1.76239	0.0772288	0.0932871	-1.13264	0.164665	0.297953	-0.64267	N.A.
WBGene00000027	abu-4	0.821298	0.722075	0.86285	2.19181	3.52301	1.74084	0.452892	0.312017	0.424058	1.3829	1.74851	1.16112	abu-4	1.57937	1.41817e-05	2.48093e-05	-0.768914	0.00122323	0.00481087	-0.486848	Up.upon.vha-6&ELT-2.dependent
WBGene00000029	abu-6	10.3022	8.5028	7.23916	53.7999	52.575	55.5427	8.12045	11.1358	9.51664	37.7839	43.5238	40.0455	abu-6	2.64947	1.4305e-18	7.38837e-18	-0.418228	0.000232374	0.00106556	-0.157853	Up.upon.vha-6
WBGene00000030	abu-7	9.81235	8.41438	6.68343	59.1788	55.5057	58.3455	8.56281	12.8142	12.2977	46.601	54.6197	52.5996	abu-7	2.81208	1.71134e-16	7.21123e-16	-0.172203	0.162353	0.294879	-0.0612368	Up.upon.vha-6
WBGene00000031	abu-8	19.4662	19.5844	16.1309	176.012	157.704	153.271	24.1928	33.02	31.0745	151.924	170.551	164.87	abu-8	3.14475	3.14587e-21	2.25905e-20	0.00183227	0.986931	0.992649	0.000582645	Up.upon.vha-6
WBGene00000033	abu-10	6.72888	7.58915	7.50241	64.0918	63.9651	62.9221	11.3644	14.7724	13.3825	62.8246	70.2335	62.6917	abu-10	3.13243	1.42874e-19	8.2897e-19	0.0329132	0.745759	0.841028	0.0105073	Up.upon.vha-6
WBGene00000034	abu-11	20.1002	19.7318	18.3246	215.401	198.442	201.27	32.8505	44.4894	38.6287	173.995	202.005	186.416	abu-11	3.4029	7.27994e-24	7.69582e-23	-0.131123	0.202723	0.347928	-0.0385329	Up.upon.vha-6
WBGene00000035	ace-1	5.1151	4.55349	3.93401	8.2484	7.65918	7.0838	4.79223	4.07774	4.78298	7.91688	8.08096	7.04529	ace-1	0.762908	3.78272e-07	7.47935e-07	-3.28195e-05	0.99973	0.999896	-4.30189e-05	N.A.
WBGene00000036	ace-2	9.32245	8.26702	8.37988	18.3074	17.8437	17.5069	12.9653	12.0396	11.4693	15.6017	16.625	16.1422	ace-2	1.04847	3.46455e-13	1.09369e-12	-0.150331	0.0510793	0.119911	-0.143382	Up.upon.vha-6
WBGene00000037	ace-3	0.79248	1.16416	1.18459	2.78476	2.06808	1.93792	2.11701	1.00061	1.78499	2.83077	2.12657	2.85478	ace-3	1.12126	0.000371933	0.000577059	0.21047	0.276593	0.433978	0.187709	Up.upon.vha-6
WBGene00000038	ace-4	1.34001	1.28205	0.921348	2.34005	2.37985	2.33207	1.23229	1.71072	1.64692	2.18109	2.48572	2.69764	ace-4	1.01176	9.55552e-05	0.000156239	0.0595591	0.715161	0.819448	0.058867	Up.upon.vha-6
WBGene00000039	acn-1	14.3655	14.8394	14.4637	138.592	127.192	120.096	15.8301	15.9129	16.6369	103.903	108.228	106.43	acn-1	3.14148	2.30942e-30	9.91625e-29	-0.274531	4.09233e-05	0.000215577	-0.0873891	Up.upon.vha-6
WBGene00000040	aco-1	252.917	254.627	273.553	156.487	149.764	144.665	96.4659	92.5616	88.0758	81.9625	77.8702	78.2839	aco-1	-0.792319	3.68791e-18	1.82297e-17	-0.921017	1.08071e-19	3.82611e-18	1.16243	N.A.
WBGene00000041	aco-2	693.219	685.367	697.695	570.029	522.206	488.191	612.362	596.954	549.214	407.548	408.386	396.605	aco-2	-0.396362	2.91127e-09	6.78177e-09	-0.379826	8.35534e-09	7.75369e-08	0.958281	N.A.
WBGene00000042	acr-2	0.187314	0.132626	0.424113	1.21767	1.48611	1.32479	0.62141	0.806941	0.443781	0.826029	1.0302	1.09128	acr-2	2.61054	8.03532e-07	1.55054e-06	-0.454302	0.0523684	0.122341	-0.174026	Up.upon.vha-6
WBGene00000043	acr-3	1.16711	0.66313	1.12609	1.34473	0.841782	1.14961	0.516086	0.527202	0.877701	0.900279	1.48387	1.51033	acr-3	0.186737	0.543317	0.576336	0.218083	0.38959	0.551969	1.16786	N.A.
WBGene00000044	acr-5	0.417853	0.839965	0.424113	0.518834	0.883352	1.32479	0.726733	0.484165	0.936872	1.0859	0.916787	1.05636	acr-5	0.672368	0.0863434	0.103484	0.273052	0.3371	0.499001	0.406105	N.A.
WBGene00000045	acr-6	0.331401	0.0736811	0.190119	0.243534	0.446872	0.361306	0.22118	0.355054	0.10848	0.30628	0.538731	0.497623	acr-6	1.02301	0.123234	0.144622	0.354875	0.447834	0.605677	0.346894	N.A.
WBGene00000046	acr-7	0.273766	0.456823	0.219369	0.857664	1.0912	1.32479	0.326503	0.484165	0.424058	1.40146	1.08691	0.951595	acr-7	1.83126	0.000119	0.000193109	0.073617	0.764915	0.854439	0.0402002	Up.upon.vha-6
WBGene00000047	acr-8	2.08927	1.341	1.33084	2.82711	2.5877	2.02551	0.810992	0.806941	1.19328	1.71703	2.01315	2.22621	acr-8	0.664287	0.0070453	0.0096179	-0.315236	0.103146	0.208874	-0.474547	N.A.
WBGene00000048	acr-9	0.446671	0.515768	0.482611	0.667072	0.65472	0.317512	0.768863	0.656312	0.32544	0.714654	0.463119	0.75953	acr-9	0.116684	0.783883	0.804154	0.284582	0.424496	0.584405	2.43891	N.A.
WBGene00000049	acr-10	0.360218	0.132626	0.658106	0.561187	0.592365	0.405101	0.17905	0.41961	0.246545	0.417655	0.614342	0.602386	acr-10	0.701102	0.173649	0.199324	0.0636162	0.871023	0.922375	0.0907375	N.A.
WBGene00000050	acr-11	1.51292	0.604185	1.0091	1.17532	0.924921	1.67515	0.431827	0.290499	0.562123	0.955966	0.557634	1.1262	acr-11	0.314505	0.309606	0.342518	-0.513745	0.0716716	0.156687	-1.6335	N.A.
WBGene00000051	acr-12	2.49271	1.8715	2.14981	4.6695	3.83479	3.64591	1.99062	1.96894	1.42996	3.03496	1.99425	3.02939	acr-12	0.900389	7.6038e-05	0.000125508	-0.605625	0.000738331	0.00305357	-0.672626	N.A.
WBGene00000053	acr-14	0.0720437	0.368406	0.0731229	0.243534	0.384518	0.273717	0.242244	0.41961	0.0887562	0.45478	0.444217	0.235716	acr-14	1.2498	0.0633181	0.0773957	0.280757	0.542595	0.688341	0.224642	N.A.
WBGene00000054	acr-15	2.43508	2.13675	2.17906	3.01771	2.60849	2.24448	1.21122	1.81831	1.46941	3.3134	2.67475	2.87224	acr-15	0.214874	0.259173	0.289964	0.173404	0.272534	0.429444	0.807003	N.A.
WBGene00000055	acr-16	2.72325	3.93457	2.96879	3.10241	2.56692	2.15689	2.5383	1.77527	2.41614	3.36908	2.80707	2.45319	acr-16	-0.291846	0.117934	0.138688	0.137709	0.417092	0.577886	-0.471855	N.A.
WBGene00000056	acr-17	1.31119	0.78102	0.775102	0.857664	0.696289	1.08392	1.00057	0.979089	0.759359	1.04878	0.841176	0.934134	acr-17	-0.106761	0.728432	0.753199	0.122507	0.653062	0.773419	-1.14749	N.A.
WBGene00000057	acr-18	4.22176	3.37459	3.93401	3.22947	3.35674	2.96709	3.40195	3.47523	3.44177	3.96308	3.56318	3.6405	acr-18	-0.266656	0.0789818	0.0952512	0.22377	0.103044	0.208713	-0.83917	N.A.
WBGene00000058	acr-19	0.619576	0.604185	0.482611	3.71654	2.83712	2.55104	1.31655	0.871497	0.976319	1.60565	1.52168	2.34843	acr-19	2.40762	5.31931e-09	1.21543e-08	-0.735733	0.000155132	0.00073775	-0.305585	Up.upon.vha-6&ELT-2.dependent
WBGene00000059	acr-20	1.39765	1.0168	1.21384	2.3824	2.10965	1.82843	1.1059	1.21579	1.39051	2.58946	2.39121	2.19129	acr-20	0.804936	0.000564535	0.000861214	0.182813	0.242762	0.395553	0.227114	N.A.
WBGene00000060	acr-21	0.302583	0.250516	0.219369	1.0059	0.758643	0.733562	0.347568	0.570239	0.32544	0.45478	0.519828	0.79445	acr-21	1.69113	0.00103311	0.00154005	-0.515697	0.114445	0.226213	-0.304942	Up.upon.vha-6&ELT-2.dependent
WBGene00000061	lgc-11	0.504306	0.368406	0.190119	0.518834	0.717074	0.448896	0.62141	0.570239	0.443781	0.658967	0.878982	0.707148	lgc-11	0.750448	0.120879	0.141983	0.42291	0.221955	0.371422	0.563543	N.A.
WBGene00000062	acr-23	0.619576	0.722075	0.541109	2.67888	3.29438	2.96709	0.410762	1.00061	0.364887	2.2739	2.69365	2.03414	acr-23	2.25385	1.44009e-08	3.17679e-08	-0.362986	0.0356307	0.0897537	-0.161052	Up.upon.vha-6
WBGene00000063	act-1	2249.39	2659.4	2313.65	1813.96	1877.04	2087.05	1383.35	1536.58	1382.46	1581.66	1617.73	1546.67	act-1	-0.320693	2.51871e-06	4.67561e-06	-0.281385	2.0302e-05	0.000112806	0.877427	N.A.
WBGene00000064	act-2	2747.82	2875.4	2750.96	719.622	674.496	720.106	1679.5	1727.92	1605.61	752.791	795.138	741.816	act-2	-1.98627	2.75128e-35	4.33824e-33	0.115011	0.0103216	0.0316101	-0.057903	N.A.
WBGene00000065	act-3	654.459	714.132	653.294	515.795	537.047	563.737	466.405	493.945	452.469	524.584	538.022	504.581	act-3	-0.322516	3.14768e-09	7.31704e-09	-0.0444066	0.291228	0.45095	0.137688	N.A.
WBGene00000066	act-4	4133.71	4823.03	4409.18	3931.73	3658.31	4237.83	2814.47	3091.05	2795.16	3736.5	3833.28	3406.98	act-4	-0.176227	0.00112068	0.0016642	-0.107062	0.0366747	0.0917185	0.607525	N.A.
WBGene00000067	act-5	864.222	873.607	870.557	1053.92	1054.11	1145.68	542.196	570.292	528.346	578.656	586.829	546.468	act-5	0.31763	4.65261e-07	9.12338e-07	-0.926072	7.88083e-20	2.83287e-18	-2.91557	N.A.
WBGene00000068	acy-1	15.1436	14.4562	14.1127	22.5216	22.7489	23.1127	15.8301	15.5901	14.5856	25.774	22.4471	24.7502	acy-1	0.645742	8.85704e-10	2.14084e-09	0.092239	0.170537	0.30566	0.142842	N.A.
WBGene00000069	acy-2	0.821298	0.66313	0.745853	2.06475	1.59003	1.32479	1.63252	1.28035	1.19328	2.49665	1.74851	2.12144	acy-2	1.14208	0.00095251	0.00142448	0.362193	0.0857652	0.181105	0.317135	Up.upon.vha-6
WBGene00000070	acy-3	9.00546	6.41026	6.77118	18.0533	16.5966	15.3172	5.7612	5.1967	4.36878	13.3186	14.6213	13.5231	acy-3	1.18368	1.56461e-13	5.08106e-13	-0.268855	0.0018728	0.00705081	-0.227135	Up.upon.vha-6
WBGene00000071	acy-4	4.13531	4.08193	4.92848	5.94012	7.20191	5.3977	6.09824	5.88529	5.29579	3.85171	4.01685	4.93258	acy-4	0.494139	0.000897486	0.00134487	-0.531072	9.4688e-05	0.000469412	-1.07474	N.A.
WBGene00000072	add-1	10.1005	8.44385	8.32138	12.865	13.1879	11.9231	6.14037	7.47766	6.85395	9.82881	9.80112	10.1707	add-1	0.503763	1.02305e-05	1.81254e-05	-0.348995	0.000255404	0.0011632	-0.692776	N.A.
WBGene00000073	add-2	10.1582	10.5953	10.1348	7.27426	6.32896	4.98165	8.43643	8.70421	8.84604	5.0397	3.6766	4.61829	add-2	-0.746584	5.21886e-07	1.01954e-06	-0.474648	0.00109126	0.00434192	0.635759	N.A.
WBGene00000074	adm-2	33.1833	34.9396	33.6219	56.3623	47.5035	46.7837	43.0879	39.0022	38.6681	41.7377	37.2291	35.855	adm-2	0.561776	3.03637e-10	7.61997e-10	-0.390607	1.58203e-07	1.2171e-06	-0.695308	N.A.
WBGene00000075	adm-4	19.6391	18.995	16.4234	7.6978	6.45366	7.9159	17.2625	16.7091	14.7434	7.37857	7.77852	7.70879	adm-4	-1.32278	2.78372e-15	1.0453e-14	0.0587983	0.596728	0.730493	-0.0444504	N.A.
WBGene00000079	adr-1	67.1015	59.2249	70.0078	33.3854	32.8087	25.9374	56.1691	52.4942	51.5871	26.8506	26.5112	29.0105	adr-1	-1.09573	4.12797e-17	1.84378e-16	-0.154093	0.0559488	0.128855	0.140631	N.A.
WBGene00000080	adr-2	90.0402	96.2128	91.1842	40.8396	40.9979	38.4408	94.3173	91.8945	84.1113	39.3245	40.0457	40.8836	adr-2	-1.20527	2.3042e-23	2.22407e-22	-4.33198e-06	0.999938	0.999991	3.59418e-06	N.A.
WBGene00000081	ads-1	103.296	94.5623	98.9645	155.216	159.97	153.446	12.523	11.5446	11.3115	9.51325	9.6499	8.86118	ads-1	0.65952	2.14421e-16	8.93094e-16	-4.06601	1.07409e-38	9.59726e-36	-6.16511	N.A.
WBGene00000082	adt-1	1.657	1.69467	3.05654	41.2632	33.4323	28.1272	5.045	4.29293	3.00785	21.319	18.3074	22.5153	adt-1	4.0498	1.92274e-18	9.79322e-18	-0.713515	1.85548e-08	1.6485e-07	-0.176185	Up.upon.vha-6
WBGene00000083	adt-2	26.5553	24.4474	27.0993	35.6725	37.1527	34.8496	24.4878	21.6153	21.5086	29.9691	31.6717	32.555	adt-2	0.464294	1.4797e-08	3.26072e-08	-0.193174	0.0019883	0.00743346	-0.41606	N.A.
WBGene00000084	aex-1	6.03726	6.76393	6.53718	13.4156	13.5205	15.8865	14.3767	11.5877	13.0669	15.0634	13.1847	15.9676	aex-1	1.14298	1.06352e-11	2.97183e-11	0.0500822	0.567312	0.708395	0.0438174	Up.upon.vha-6
WBGene00000085	aex-2	0.648393	0.839965	0.599608	1.23885	1.52768	1.71894	1.02164	1.6892	1.39051	1.6799	1.84303	1.82462	aex-2	1.1045	0.000677406	0.00102614	0.267921	0.180696	0.319144	0.242573	Up.upon.vha-6
WBGene00000086	aex-3	10.2446	9.32803	11.3048	26.6723	25.9705	25.2148	25.225	26.7367	23.3034	32.2708	31.615	32.555	aex-3	1.33834	4.37711e-17	1.94764e-16	0.309063	3.64939e-05	0.000193986	0.230929	Up.upon.vha-6
WBGene00000088	aex-5	8.63083	8.79752	8.43838	27.5829	27.4878	28.3023	8.62601	7.73588	7.03147	11.0354	9.72551	9.85642	aex-5	1.6884	2.18979e-21	1.60192e-20	-1.44769	8.66375e-22	4.06417e-20	-0.857434	Up.upon.vha-6&ELT-2.dependent
WBGene00000089	aex-6	4.25058	3.72826	4.285	7.76133	6.59916	7.56554	4.26561	5.00304	5.63109	7.54563	7.49497	7.18498	aex-6	0.835681	8.97583e-08	1.86329e-07	0.0232681	0.809962	0.885104	0.0278433	N.A.
WBGene00000090	age-1	76.9571	74.9337	74.3367	32.4536	29.6287	31.9592	77.9711	74.1418	71.7446	35.4635	32.787	32.3106	age-1	-1.2679	4.36226e-23	4.03816e-22	0.0966523	0.111699	0.222119	-0.0762304	N.A.
WBGene00000092	ags-3	33.5003	34.8217	31.8962	23.411	23.5595	20.7477	28.9324	35.0643	29.832	24.3446	25.5094	24.7676	ags-3	-0.565888	6.36685e-10	1.55882e-09	0.14095	0.0424395	0.103501	-0.249077	N.A.
WBGene00000093	agt-1	16.4115	17.2266	14.9902	9.81549	8.67763	9.58009	15.451	16.6875	16.7947	7.74982	9.13952	8.09292	agt-1	-0.793012	3.12082e-09	7.25638e-09	-0.170228	0.119486	0.233741	0.21466	N.A.
WBGene00000094	agt-2	70.2426	78.382	67.1707	12.1873	12.7099	11.8355	54.189	53.9144	55.8671	15.3604	17.7403	16.8057	agt-2	-2.55121	1.25283e-29	4.45228e-28	0.439403	5.68196e-06	3.45596e-05	-0.172233	N.A.
WBGene00000095	aha-1	10.0429	10.3006	8.29213	8.75664	7.82546	8.6823	9.02624	8.68269	9.27996	7.7127	7.0035	7.90085	aha-1	-0.176989	0.103945	0.12314	-0.157157	0.128024	0.246207	0.887951	N.A.
WBGene00000096	ahr-1	1.57055	1.81256	1.41858	2.21298	2.52535	1.82843	1.29548	1.86134	1.94278	2.2739	2.22108	1.877	ahr-1	0.451028	0.0372112	0.0468234	-0.0439505	0.796898	0.876083	-0.097445	N.A.
WBGene00000097	aip-1	54.8829	59.9027	49.3579	46.9597	46.3188	40.8276	45.3208	39.5186	46.4195	35.0366	34.1291	34.0566	aip-1	-0.288935	6.64328e-05	0.000110226	-0.375854	9.87551e-07	6.76046e-06	1.30083	N.A.
WBGene00000098	air-1	219.229	231.727	213.563	57.4847	58.27	61.3673	201.516	207.276	192.493	70.0454	70.4036	65.014	air-1	-1.90755	6.35382e-32	3.9609e-30	0.213513	0.000161484	0.000764208	-0.111931	N.A.
WBGene00000099	air-2	74.911	78.0283	75.9162	19.2604	19.4649	21.2076	68.0917	66.5673	67.011	22.21	21.1617	22.7073	air-2	-1.93486	8.48926e-30	3.20508e-28	0.143108	0.0252546	0.0675809	-0.0739629	N.A.
WBGene00000100	ajm-1	115.313	119.231	117.274	325.923	301.14	296.983	172.489	173.923	158.785	318.819	321.509	319.413	ajm-1	1.39217	6.01522e-25	7.9318e-24	0.0558033	0.281553	0.439779	0.0400836	Up.upon.vha-6
WBGene00000101	aka-1	286.979	290.466	295.694	101.935	95.0798	91.958	281.878	275.059	264.977	117.862	112.481	110.638	aka-1	-1.59631	3.84034e-30	1.56994e-28	0.239239	9.88376e-06	5.80648e-05	-0.14987	N.A.
WBGene00000102	akt-1	142.056	140.775	146.904	87.0476	84.9161	83.8997	142.935	139.343	137.266	83.1319	79.4581	75.9093	akt-1	-0.747934	2.96363e-19	1.65059e-18	-0.102654	0.0256042	0.068356	0.13725	N.A.
WBGene00000103	akt-2	6.61361	7.94282	6.94667	13.8603	14.8715	13.2589	11.9121	13.675	12.8302	17.2538	17.0598	19.5295	akt-2	0.970179	3.10365e-11	8.35656e-11	0.358487	3.97766e-05	0.000210186	0.369506	N.A.
WBGene00000105	alg-1	123.036	117.138	123.037	261.122	236.562	252.4	126.273	139.687	123.144	225.617	224.481	215.174	alg-1	1.04522	7.06055e-22	5.50641e-21	-0.172291	0.000940756	0.00379539	-0.164836	Up.upon.vha-6
WBGene00000106	alg-2	135.485	139.036	133.829	63.753	57.8751	59.5718	113.718	118.922	109.851	56.9032	54.3551	47.2916	alg-2	-1.17327	8.77367e-23	7.82086e-22	-0.197072	0.00118762	0.00468852	0.167969	N.A.
WBGene00000107	alh-1	157.704	155.806	160.826	149.774	144.714	133.913	148.222	153.222	148.864	123.487	128.038	122.686	alh-1	-0.148149	0.00294229	0.00418759	-0.194209	0.0001455	0.000696827	1.31091	N.A.
WBGene00000108	alh-2	0.0720437	0.162098	0.190119	0.434126	0.259809	0.317512	0.136921	0.096833	0.049309	0.194906	0.00945142	0.078572	alh-2	1.33938	0.0808338	0.0972785	-2.63119	0.00327367	0.0115966	-1.96449	N.A.
WBGene00000109	alh-3	63.4128	58.8123	61.7596	72.7955	69.9926	65.1775	69.145	72.2266	67.011	48.0118	50.48	54.8345	alh-3	0.176153	0.00314134	0.00445433	-0.439946	8.44703e-10	8.98526e-09	-2.49753	N.A.
WBGene00000110	alh-4	129.059	143.516	139.27	161.018	169.884	183.445	145.42	147.326	145.333	195.88	183.159	176.185	alh-4	0.319919	4.34006e-07	8.53905e-07	0.110994	0.0329487	0.0844834	0.346944	N.A.
WBGene00000111	alh-5	4.50993	4.28824	3.87551	13.1403	12.0863	13.0618	10.8378	11.6522	11.0156	9.06775	9.57428	9.97865	alh-5	1.59584	1.33368e-16	5.68624e-16	-0.418255	4.62833e-06	2.85866e-05	-0.262092	Up.upon.vha-6&ELT-2.dependent
WBGene00000112	alh-6	120.558	121.353	122.598	71.8638	72.9856	72.8416	74.6007	73.1734	66.5968	70.9178	68.5133	66.9696	alh-6	-0.743658	1.53839e-17	7.15399e-17	-0.0774256	0.126063	0.243259	0.104114	N.A.
WBGene00000113	alh-7	22.7226	18.7297	20.4305	26.1217	23.5179	21.9302	20.3801	20.6469	18.3331	23.0081	21.5209	20.6644	alh-7	0.210555	0.0143655	0.0189587	-0.133857	0.0813544	0.173786	-0.635733	N.A.
WBGene00000114	alh-8	1820.59	1744.13	1756.1	969.87	987.494	1096.08	1175.13	1249.33	1149.84	1023.8	1079.66	1045.87	alh-8	-0.803375	7.36606e-20	4.42577e-19	0.0465836	0.309563	0.470679	-0.0579848	N.A.
WBGene00000115	alh-9	151.652	144.783	145.822	69.0261	63.7988	68.8343	65.4797	63.4471	60.1274	60.7827	61.7461	62.7616	alh-9	-1.134	1.65507e-23	1.64056e-22	-0.120827	0.0238587	0.0645357	0.106549	N.A.
WBGene00000116	alh-10	13.0399	12.5111	11.1293	8.48134	9.05176	9.73338	10.3323	9.6295	9.85194	8.73363	8.45902	8.56435	alh-10	-0.428197	3.36579e-05	5.72322e-05	-0.0790315	0.37942	0.542227	0.184568	N.A.
WBGene00000117	alh-11	37.2754	37.9163	38.7405	101.448	105.992	105.666	29.0588	29.2543	27.1298	27.6859	27.2295	25.6931	alh-11	1.45842	3.82252e-25	5.27396e-24	-1.95885	4.47769e-30	7.37012e-28	-1.34313	Up.upon.vha-6&ELT-2.dependent
WBGene00000118	alh-12	55.3728	53.7725	55.2663	55.5152	54.3001	56.0682	18.379	18.0862	18.4514	25.9596	23.4679	23.9994	alh-12	0.0126356	0.804277	0.822938	-1.17698	4.44252e-23	2.43741e-21	-93.1478	N.A.
WBGene00000120	aly-1	14.0197	13.631	12.2408	12.632	12.3981	10.6312	13.7026	12.513	13.8756	12.8174	16.3037	14.5358	aly-1	-0.162088	0.0929111	0.110846	0.286813	0.001718	0.00653353	-1.76949	N.A.
WBGene00000121	aly-2	178.337	197.421	199.231	49.4586	53.7805	53.4624	162.019	160.022	159.929	48.4387	53.6557	55.9869	aly-2	-1.87467	2.05449e-29	6.97116e-28	0.0117181	0.8448	0.906855	-0.00625075	N.A.
WBGene00000122	aly-3	129.693	134.645	126.049	51.5551	55.6719	54.2288	108.852	105.645	107.07	59.0007	57.5119	60.2473	aly-3	-1.27385	1.28403e-25	1.95248e-24	0.131352	0.0123367	0.0369608	-0.103114	N.A.
WBGene00000123	ama-1	136.609	133.436	145.471	106.912	98.5093	97.0381	142.408	134.953	125.985	90.8539	93.7486	92.9856	ama-1	-0.458422	1.24831e-09	2.98083e-09	-0.122705	0.0378829	0.0942876	0.267667	N.A.
WBGene00000133	amt-1	0.417853	0.250516	0.541109	1.02708	0.987275	0.843048	0.136921	0.182907	0.167651	0.38053	0.217383	0.200795	amt-1	1.30563	0.00190091	0.00275881	-1.90258	1.53681e-05	8.73044e-05	-1.45721	Up.upon.vha-6&ELT-2.dependent
WBGene00000134	amt-2	0.360218	0.515768	0.365614	0.667072	0.883352	1.08392	0.789927	0.914534	0.779083	1.01165	1.12472	0.75953	amt-2	1.0758	0.0146492	0.0193194	0.140574	0.62763	0.753381	0.130669	Up.upon.vha-6
WBGene00000135	amt-3	0.533123	0.456823	0.775102	1.42944	1.65239	1.39048	2.30659	2.37779	1.98222	3.87027	4.30039	4.00717	amt-3	1.37535	4.24445e-05	7.16728e-05	1.44518	7.03829e-11	8.49848e-10	1.05077	Up.upon.vha-6
WBGene00000136	amt-4	23.3854	22.0601	22.6242	22.6063	23.227	22.1492	2.62256	2.65753	2.59365	4.96545	5.54798	4.95004	amt-4	-0.00158187	0.981585	0.984103	-2.14003	1.88641e-24	1.21221e-22	1352.84	N.A.
WBGene00000137	amx-1	13.9621	12.6289	13.4692	7.46485	7.30584	7.60933	12.5651	13.675	12.3766	6.71032	6.17177	7.79609	amx-1	-0.839756	8.26741e-11	2.16178e-10	-0.116344	0.240897	0.393334	0.138545	N.A.
WBGene00000138	amx-2	30.4168	31.8744	27.8598	92.723	89.073	87.1624	47.1323	52.5803	50.7587	98.9657	98.4554	91.9205	amx-2	1.57892	1.21086e-23	1.2308e-22	0.10453	0.0705811	0.15488	0.0662033	Up.upon.vha-6
WBGene00000139	amx-3	3.84713	3.84615	3.99251	3.4836	3.46066	3.07658	0.389698	0.333536	0.443781	0.38053	0.387508	0.323018	amx-3	-0.222278	0.140237	0.16336	-3.20699	4.02145e-13	6.41108e-12	14.4278	N.A.
WBGene00000140	anc-1	134.765	167.153	146.524	193.461	190.856	209.766	158.923	177.43	159.12	303.598	270.225	270.925	anc-1	0.410221	7.49873e-08	1.5634e-07	0.507086	1.42505e-10	1.65264e-09	1.23613	N.A.
WBGene00000142	aos-1	64.5079	65.532	65.6205	24.004	23.9129	24.0761	61.4564	53.1183	56.7744	23.5465	23.8081	25.274	aos-1	-1.4424	1.30293e-23	1.31796e-22	0.0128765	0.848138	0.908778	-0.00892718	N.A.
WBGene00000143	apc-2	57.073	56.425	52.5168	18.4345	19.4649	20.4193	47.8275	45.6729	40.4433	19.3328	17.986	19.5121	apc-2	-1.51017	1.48036e-23	1.48274e-22	-0.0355982	0.620229	0.748869	0.0235724	N.A.
WBGene00000144	apc-10	9.98525	10.5069	11.1293	4.22479	5.01952	5.52908	8.77346	10.1029	8.76714	4.5942	5.22663	4.54845	apc-10	-1.10649	1.71702e-12	5.11887e-12	-0.0345815	0.763292	0.853388	0.0312532	N.A.
WBGene00000145	apc-11	21.08	17.6098	19.6116	4.60597	4.91559	5.90134	14.9033	15.0306	16.8341	5.70795	4.67845	6.36433	apc-11	-1.92568	5.09484e-19	2.75741e-18	0.122876	0.346646	0.508813	-0.0638091	N.A.
WBGene00000146	ape-1	189.518	186.693	189.315	86.137	80.6552	79.4108	186.075	181.626	179.1	98.0747	95.6011	96.5999	ape-1	-1.20052	1.08812e-24	1.35305e-23	0.238303	2.37119e-05	0.000130135	-0.198499	N.A.
WBGene00000147	aph-1	33.2986	32.7291	29.4685	13.2673	12.2526	14.3318	29.2905	31.4062	30.7787	13.7641	14.7159	15.7231	aph-1	-1.26327	8.08804e-19	4.29075e-18	0.153141	0.0619593	0.13942	-0.121226	N.A.
WBGene00000148	aph-2	41.3675	40.1857	38.8867	16.4862	16.0354	14.6384	32.1132	29.2974	28.2935	14.655	14.9427	15.5485	aph-2	-1.35323	7.63428e-21	5.21097e-20	-0.0617802	0.423399	0.583496	0.0456538	N.A.
WBGene00000149	apl-1	338.101	368.597	361.827	742.176	706.775	750.236	502.573	549.807	501.956	879.646	944.849	874.777	apl-1	1.04182	3.76244e-23	3.51236e-22	0.295099	6.26638e-08	5.12118e-07	0.283253	Up.upon.vha-6
WBGene00000150	apm-1	46.7275	47.7306	46.3745	95.2007	93.2715	95.8119	47.5747	48.8576	45.8278	88.4222	88.5314	85.4427	apm-1	1.01332	1.12979e-21	8.57232e-21	-0.115815	0.013774	0.0406378	-0.114292	Up.upon.vha-6
WBGene00000151	apn-1	30.2439	24.9779	25.2566	11.2343	11.3796	10.456	25.7727	24.0253	25.0588	12.6503	12.5798	12.493	apn-1	-1.27829	8.84354e-18	4.21168e-17	0.189885	0.0345986	0.0877546	-0.148547	N.A.
WBGene00000155	app-1	178.135	163.38	167.671	93.2101	94.2692	91.3667	123.302	119.309	113.421	56.105	52.5782	53.7695	app-1	-0.867895	9.95761e-20	5.89415e-19	-0.779947	1.8089e-17	4.98418e-16	0.898665	N.A.
WBGene00000156	apr-1	119.117	117.315	121.106	43.8467	42.0787	37.7401	128.274	123.613	119.357	46.8795	48.3062	49.4393	apr-1	-1.53366	1.05784e-24	1.31889e-23	0.227939	0.00110777	0.00440104	-0.148624	N.A.
WBGene00000157	aps-2	16.5268	18.4645	15.7507	11.2767	13.0424	12.2954	11.7225	13.2661	12.0807	11.815	12.0317	13.5231	aps-2	-0.469359	2.50736e-06	4.65545e-06	0.031052	0.707787	0.814235	-0.0661584	N.A.
WBGene00000158	apg-1	155.398	176.083	170.976	122.455	115.511	110.658	142.535	142.291	135.846	125.361	122.178	116.278	apg-1	-0.526185	1.01874e-12	3.09015e-12	0.0616119	0.222351	0.371953	-0.117092	N.A.
WBGene00000159	aps-1	23.2413	24.8011	23.5309	14.1356	13.8946	14.9887	18.2947	19.3558	18.2739	15.1934	13.5628	12.912	aps-1	-0.735152	4.52773e-11	1.20525e-10	-0.0492758	0.548865	0.693823	0.067028	N.A.
WBGene00000160	apb-1	152.459	154.332	162.113	115.996	119.502	118.782	146.284	150.102	143.637	119.366	118.379	116.295	apb-1	-0.403974	2.95247e-11	7.96779e-11	-0.00105439	0.980568	0.988895	0.00261005	N.A.
WBGene00000161	apa-2	66.7557	63.9405	60.8529	55.8964	50.8499	49.8712	59.4552	58.5409	55.5713	54.4901	50.1398	53.2456	apa-2	-0.291171	4.10696e-06	7.51614e-06	0.0125488	0.812543	0.886737	-0.0430978	N.A.
WBGene00000162	apd-3	69.0899	73.9906	73.079	34.0842	31.2499	33.0103	65.9853	66.5673	62.4943	32.9205	33.6187	34.2312	apd-3	-1.13661	2.03105e-19	1.15359e-18	0.0364633	0.594176	0.728351	-0.0320807	N.A.
WBGene00000163	apb-3	55.3151	49.499	54.0963	33.2795	32.4138	29.3096	61.6881	57.8523	58.1156	33.3289	29.8003	33.7598	apb-3	-0.742165	4.96041e-14	1.67556e-13	0.0285085	0.657653	0.776675	-0.0384126	N.A.
WBGene00000164	apm-3	21.8292	18.2582	17.7689	12.9073	12.7722	12.6019	16.9255	15.2888	15.4732	10.9054	10.3871	10.6072	apm-3	-0.590444	6.29829e-09	1.43232e-08	-0.26337	0.00239941	0.00878147	0.446054	N.A.
WBGene00000165	aps-3	51.4248	53.0651	51.4054	22.7969	19.07	19.631	45.5946	45.1349	45.4136	25.9225	24.2618	23.72	aps-3	-1.34621	8.3306e-20	4.9782e-19	0.268008	0.00152322	0.00586173	-0.199084	N.A.
WBGene00000166	apt-9	1.08066	0.722075	1.30159	2.80594	2.79555	2.35397	1.56932	2.1626	1.46941	3.23915	2.12657	3.5532	apt-9	1.39528	1.81103e-05	3.14301e-05	0.141456	0.431707	0.591191	0.101382	Up.upon.vha-6
WBGene00000168	apx-1	167.012	192.971	175.042	37.3878	34.6378	40.3897	173.731	183.778	166.023	58.7965	55.4893	54.1885	apx-1	-2.25177	8.23718e-31	4.00421e-29	0.5863	5.21794e-11	6.41609e-10	-0.260374	N.A.
WBGene00000169	aqp-1	35.4023	37.0616	36.9855	27.4347	22.4579	22.193	6.68805	6.29414	7.32732	9.38332	9.04501	8.65165	aqp-1	-0.608595	1.09018e-09	2.6152e-09	-1.40769	7.09837e-18	2.02115e-16	2.31301	N.A.
WBGene00000170	aqp-2	141.364	144.518	149.098	341.085	334.104	376.843	212.638	244.051	225.49	342.579	353.889	331.303	aqp-2	1.27223	6.61704e-24	7.04666e-23	-0.0321028	0.529812	0.678315	-0.0252335	Up.upon.vha-6
WBGene00000171	aqp-3	0.475488	0.898909	0.658106	0.857664	1.00806	0.711664	1.21122	1.08668	1.01577	0.955966	0.878982	0.864292	aqp-3	0.384189	0.259197	0.289964	0.0743245	0.785333	0.867946	0.193458	N.A.
WBGene00000172	aqp-4	19.7544	19.2013	15.8969	30.9077	30.2314	36.6671	2.32765	3.36764	4.4674	1.62421	1.52168	1.3008	aqp-4	0.833756	8.48248e-11	2.21562e-10	-4.46238	1.06926e-23	6.34925e-22	-5.35214	N.A.
WBGene00000173	aqp-5	0.244948	0.0736811	0.0731229	0.434126	0.426087	0.536485	0.17905	0.13987	0.207098	0.269155	0.538731	0.497623	aqp-5	2.06953	0.00260289	0.00372573	-0.147202	0.710971	0.816492	-0.0711285	Up.upon.vha-6
WBGene00000174	aqp-6	0.100861	0.191571	0.307116	0.561187	0.65472	0.405101	0.22118	0.41961	0.424058	0.863154	0.954593	0.584925	aqp-6	1.55896	0.00491354	0.00681432	0.548411	0.0901148	0.188424	0.35178	Up.upon.vha-6
WBGene00000175	aqp-7	533.022	587.459	564.552	557.619	519.276	538.182	504.974	569.281	539.687	671.097	651.855	581.512	aqp-7	-0.0605983	0.291142	0.323292	0.235228	0.000128626	0.000621589	-3.88176	N.A.
WBGene00000176	aqp-8	48.6007	51.9157	49.5919	68.9413	77.6414	86.3741	70.8512	76.9822	73.0858	92.3018	88.9095	81.1125	aqp-8	0.62811	4.20608e-09	9.69568e-09	0.175212	0.0240324	0.0649028	0.278952	N.A.
WBGene00000177	aqp-9	1.54173	1.66519	2.12056	1.98004	2.54613	2.26638	0.895251	0.742386	0.897424	1.14159	1.16252	1.05636	aqp-9	0.358258	0.0818641	0.0984679	-1.01197	1.09231e-05	6.36922e-05	-2.82469	N.A.
WBGene00000178	aqp-10	45.6036	46.8759	45.5555	58.1835	57.792	59.8126	20.6329	23.0355	22.7315	39.9928	37.0023	34.9995	aqp-10	0.348657	3.5305e-07	6.99686e-07	-0.653073	2.36253e-14	4.35894e-13	-1.87311	N.A.
WBGene00000179	aqp-11	68.5424	66.5046	64.2165	47.8492	50.2471	54.8638	26.6995	27.2746	27.4454	25.7183	27.2295	23.8946	aqp-11	-0.384005	6.92182e-08	1.44698e-07	-0.993751	1.58216e-18	4.92331e-17	2.58786	N.A.
WBGene00000180	arc-1	7.93921	7.50074	8.35063	10.7473	10.7353	10.3027	6.79338	5.73466	6.61727	8.73363	9.51758	8.19768	arc-1	0.419337	7.99714e-05	0.000131757	-0.270236	0.00233248	0.00856974	-0.644436	N.A.
WBGene00000181	ard-1	162.286	163.056	151.788	84.4217	81.5905	89.2208	87.1132	92.3033	90.2257	57.9798	56.9826	55.8996	ard-1	-0.903145	2.80275e-20	1.77612e-19	-0.578018	1.45722e-13	2.43268e-12	0.640005	N.A.
WBGene00000182	arf-1.2	912.231	942.425	900.069	612.743	589.362	676.793	641.937	694.002	669.528	616.802	638.169	588.775	arf-1.2	-0.554527	6.53747e-14	2.18506e-13	-0.025518	0.596815	0.730505	0.0460177	N.A.
WBGene00000183	arf-3	1003.78	1053.8	941.632	884.823	856.051	1005.49	700.308	772.437	714.557	775.4	819.391	769.334	arf-3	-0.129398	0.0159183	0.0209153	-0.213081	0.000157857	0.000749124	1.6467	N.A.
WBGene00000184	arf-6	40.2724	42.1603	43.0694	23.3052	25.9082	24.7769	35.2097	34.3111	34.5656	22.2285	23.5435	24.6105	arf-6	-0.762708	5.46474e-15	2.00353e-14	-0.0714083	0.254161	0.408942	0.0936247	N.A.
WBGene00000186	ark-1	96.0054	99.3369	99.4617	64.0071	59.4963	60.6885	102.743	102.718	91.7247	75.4285	73.7494	69.8505	ark-1	-0.679012	1.34216e-13	4.37989e-13	0.24947	0.000159502	0.000756356	-0.367402	N.A.
WBGene00000187	arl-1	16.4692	14.8688	15.2534	11.9755	10.382	10.3465	14.5031	15.3104	13.2641	10.0144	9.61209	10.6072	arl-1	-0.512767	3.60817e-07	7.14778e-07	-0.109888	0.191688	0.333736	0.214303	N.A.
WBGene00000188	arl-3	1.54173	2.16622	1.44783	2.95418	2.40064	3.53642	0.895251	1.08668	1.37079	5.41095	5.86933	5.40401	arl-3	0.788605	0.00031415	0.00049098	0.928348	2.73602e-08	2.36693e-07	1.1772	N.A.
WBGene00000189	arl-5	13.5874	13.3658	13.8495	6.55425	6.16268	6.51446	11.7436	11.7168	12.1596	5.1882	5.88823	6.27703	arl-5	-1.08617	2.25045e-14	7.83585e-14	-0.149579	0.133304	0.253325	0.137712	N.A.
WBGene00000190	arf-1.1	0.763663	0.604185	0.86285	5.36834	5.7262	6.73344	0.600345	0.742386	0.641017	2.03259	1.80522	1.47541	arf-1.1	3.00433	3.39795e-11	9.12539e-11	-1.75545	2.07185e-11	2.66275e-10	-0.584307	Up.upon.vha-6&ELT-2.dependent
WBGene00000191	arl-7	1.02302	0.368406	0.745853	3.56831	4.66618	4.01817	1.08483	1.43098	1.213	1.88409	2.3156	2.69764	arl-7	2.62773	9.87606e-10	2.37582e-09	-0.832322	1.82023e-05	0.000102168	-0.316746	Up.upon.vha-6&ELT-2.dependent
WBGene00000192	arl-8	395.332	379.472	368.759	135.437	133.054	139.957	293.316	310.027	299.375	158.161	153.86	149.418	arl-8	-1.48525	2.17857e-28	5.90733e-27	0.175894	0.000868434	0.00353938	-0.118427	N.A.
WBGene00000193	arl-6	0.446671	0.0147362	0.0146246	0.095296	0.114316	0.0547434	0.17905	0.0537961	0.00986181	0.120656	0.274091	0.183335	arl-6	0.871417	0.425745	0.460257	1.10583	0.169238	0.303952	1.26901	N.A.
WBGene00000195	arr-1	17.3625	16.8435	17.7689	16.8462	15.7444	16.1931	18.6739	19.6571	17.2877	13.0401	13.7518	13.4882	arr-1	-0.0918793	0.239646	0.269506	-0.276003	0.000615212	0.00259179	3.00397	N.A.
WBGene00000196	aars-1	24.0194	21.5001	24.4669	11.8061	10.4651	7.54364	19.1794	18.1293	16.3607	9.19769	8.78037	10.0136	aars-1	-1.25028	8.64915e-15	3.11502e-14	-0.0699081	0.524235	0.673795	0.0559139	N.A.
WBGene00000197	aars-2	261.706	272.959	283.848	152.103	136.109	136.147	212.322	203.016	192.453	137.223	127.396	132.551	aars-2	-0.948804	8.77011e-21	5.93017e-20	-0.0941732	0.071062	0.155699	0.0992546	N.A.
WBGene00000198	art-1	458.587	475.317	462.18	206.909	197.258	216.116	214.365	234.239	216.772	145.39	157.508	138.784	art-1	-1.17142	3.61559e-23	3.39045e-22	-0.491148	6.34288e-11	7.69843e-10	0.419277	N.A.
WBGene00000199	arx-1	100.904	112.924	107.213	86.6452	81.6529	84.8632	101.859	102.89	92.198	90.1856	87.5296	87.7999	arx-1	-0.341525	4.46895e-08	9.48591e-08	0.0691228	0.166418	0.300203	-0.202395	N.A.
WBGene00000200	arx-2	163.352	171.309	162.64	110.745	107.26	115.87	163.62	166.714	159.633	134.457	126.488	128.011	arx-2	-0.575332	1.45186e-15	5.58937e-15	0.22074	1.02352e-05	6.00166e-05	-0.383675	N.A.
WBGene00000201	arx-3	164.764	186.045	174.427	119.406	120.707	130.366	145.61	168.844	154.268	137.241	133.161	128.675	arx-3	-0.503013	5.31654e-12	1.52091e-11	0.10793	0.0382601	0.0950373	-0.214567	N.A.
WBGene00000202	exos-4.2	30.2728	23.9758	26.3974	9.26489	10.4028	10.3684	22.5498	21.895	21.3705	9.62463	9.47977	11.3056	exos-4.2	-1.42134	3.523e-18	1.74467e-17	0.0184419	0.850145	0.910291	-0.012975	N.A.
WBGene00000203	arx-5	82.8935	78.5588	75.6237	41.2208	39.3351	42.5794	66.3434	73.2595	71.2713	48.2716	49.6105	48.7059	arx-5	-0.945449	2.52666e-17	1.14684e-16	0.252559	0.000306501	0.00137786	-0.267131	N.A.
WBGene00000204	arx-6	178.452	193.973	180.189	98.0384	96.5971	102.075	144.599	150.274	151.961	104.943	110.364	103.217	arx-6	-0.896707	3.33895e-19	1.84651e-18	0.102077	0.0614361	0.138556	-0.113836	N.A.
WBGene00000205	arx-7	67.3032	72.3991	61.9058	38.5313	38.2543	42.9298	61.983	63.0167	66.6954	44.7633	49.1568	45.8599	arx-7	-0.75166	1.32138e-13	4.31358e-13	0.224808	0.00157143	0.0060245	-0.299082	N.A.
WBGene00000206	asb-1	308.765	302.166	278.437	74.3838	76.332	81.4034	208.235	210.827	209.751	72.904	80.6678	77.8649	asb-1	-1.9379	1.81409e-32	1.32967e-30	-0.00418674	0.934116	0.960464	0.00216046	N.A.
WBGene00000207	asb-2	457.088	479.767	462.034	500.738	494.958	498.658	251.418	255.671	255.115	357.763	377.518	362.68	asb-2	0.0955671	0.0149299	0.019673	-0.44514	2.08216e-14	3.87596e-13	-4.65788	N.A.
WBGene00000208	asc-1	40.5606	40.5688	41.3437	45.795	43.2634	43.8276	49.8286	46.3615	47.4846	42.443	44.6768	44.4107	asc-1	0.117349	0.0363932	0.0458465	-0.0146309	0.773707	0.85979	-0.124678	N.A.
WBGene00000209	asg-1	177.559	167.86	157.229	55.8329	60.9513	65.9877	97.0136	102.46	113.776	51.6129	59.1564	58.2917	asg-1	-1.46167	1.58994e-23	1.58268e-22	-0.111086	0.105822	0.212916	0.0759995	N.A.
WBGene00000210	asg-2	121.682	130.283	112.244	90.7112	93.3547	100.235	55.5582	58.6915	56.9322	69.4885	75.1293	69.4839	asg-2	-0.35617	8.42281e-07	1.62198e-06	-0.408911	6.10559e-08	4.99849e-07	1.14808	N.A.
WBGene00000211	asm-1	4.6252	4.70085	3.52452	6.34248	5.3105	6.55826	7.46745	7.73588	6.42004	7.17438	6.05836	6.80085	asm-1	0.506694	0.00127454	0.00188311	0.14349	0.224413	0.374567	0.283189	N.A.
WBGene00000212	asm-2	15.4318	12.8647	14.4637	21.3145	21.5642	26.5943	1.25335	0.95757	0.936872	1.56853	1.80522	1.35318	asm-2	0.694096	2.09321e-08	4.55228e-08	-3.8835	1.37917e-22	7.24895e-21	-5.59505	N.A.
WBGene00000213	asm-3	39.869	50.8842	53.1311	0.942371	1.48611	1.36858	0.263309	0.13987	0.226822	0.120656	0.141771	0.113493	asm-3	-5.25888	2.10071e-24	2.47133e-23	-3.31887	3.28414e-06	2.07627e-05	0.631098	N.A.
WBGene00000214	asp-1	5221.02	5352.92	5455.48	17831	18151.5	20696.8	1765.45	1874.01	1754.82	2400.19	2563.8	2298.85	asp-1	1.81887	1.64907e-31	9.64798e-30	-2.9625	4.41444e-39	4.60181e-36	-1.62876	Up.upon.vha-6&ELT-2.dependent
WBGene00000215	asp-2	678.176	715.252	714.835	2158.89	2121.93	2284.28	3.06492	5.28278	4.62519	5.91214	5.60469	6.05005	asp-2	1.63839	9.95602e-30	3.67023e-28	-8.54449	1.15388e-44	3.60856e-41	-5.21517	Up.upon.vha-6&ELT-2.dependent
WBGene00000216	asp-3	963.469	1028.84	1005.45	5764.82	5987.7	6531.45	340.985	362.123	347.422	399.046	429.879	389.377	asp-3	2.60705	6.76019e-37	1.71417e-34	-3.90707	4.97352e-43	1.16654e-39	-1.49866	Up.upon.vha-6&ELT-2.dependent
WBGene00000217	asp-4	182.977	184.483	189.666	147.317	137.169	136.804	83.806	81.2859	78.1745	89.8144	92.69	93.2825	asp-4	-0.403805	2.56294e-09	5.98744e-09	-0.610559	6.35602e-14	1.1188e-12	1.51202	N.A.
WBGene00000218	asp-5	761.833	800.634	778.071	3079.17	3166.3	3459.25	75.0642	79.5859	75.2554	92.5802	97.8316	96.4777	asp-5	2.0502	7.26223e-35	1.06192e-32	-5.07851	7.5589e-48	1.41835e-43	-2.47707	Up.upon.vha-6&ELT-2.dependent
WBGene00000219	asp-6	1919.69	2059.05	2028.44	10572.7	10609.4	11379.5	2090.43	2429.4	2245.6	2710.91	2871.41	2712.32	asp-6	2.43816	3.82208e-37	1.06098e-34	-1.97262	2.53398e-34	8.34169e-32	-0.80906	Up.upon.vha-6&ELT-2.dependent
WBGene00000220	atf-2	4.07767	3.84615	3.11503	17.1427	17.0955	18.2952	5.86653	5.64859	5.5522	21.8944	22.5038	22.4803	atf-2	2.25815	2.56002e-17	1.1617e-16	0.349638	0.000157679	0.000748658	0.154834	Up.upon.vha-6
WBGene00000221	atf-5	144.505	155.04	148.893	167.541	171.235	175.693	75.0852	76.4227	75.5907	122.169	129.91	122.319	atf-5	0.198517	0.000184635	0.000294225	-0.458961	7.7489e-12	1.061e-10	-2.31195	N.A.
WBGene00000222	atf-6	24.2499	25.8621	27.7721	37.1972	35.5731	35.419	30.9757	27.6404	26.4592	23.2123	26.1332	25.6581	atf-6	0.476428	1.36197e-08	3.01014e-08	-0.529964	1.84142e-10	2.10122e-09	-1.11237	N.A.
WBGene00000223	atf-7	548.007	622.119	589.648	508.383	498.262	548.474	475.8	508.879	463.081	326.615	325.667	299.106	atf-7	-0.177769	0.000327517	0.000511021	-0.708995	5.11507e-18	1.49968e-16	3.98829	N.A.
WBGene00000224	atgp-1	40.0995	41.8951	44.7366	60.873	65.9812	65.7249	36.6421	41.5629	33.1455	60.56	59.5156	57.1917	atgp-1	0.604294	8.25068e-12	2.32631e-11	-0.119253	0.0408031	0.100358	-0.197343	N.A.
WBGene00000225	atgp-2	32.0018	35.588	29.4978	29.4041	28.5894	29.3972	26.1519	26.8658	25.5914	33.5331	33.7321	31.8042	atgp-2	-0.147582	0.0226845	0.0292746	0.180128	0.00362252	0.012665	-1.22053	N.A.
WBGene00000226	atl-1	78.7149	70.3065	78.6071	49.6069	44.2611	39.2072	84.7961	70.3545	64.6244	43.5382	39.0816	44.8122	atl-1	-0.778393	1.82941e-11	5.01565e-11	-0.0582347	0.488463	0.642563	0.074814	N.A.
WBGene00000227	atm-1	43.5576	38.4173	41.9287	31.4371	33.2452	25.8498	49.7444	40.0566	40.5419	26.0338	24.9423	28.4693	atm-1	-0.457492	5.01722e-06	9.12416e-06	-0.182807	0.0394842	0.0975538	0.399585	N.A.
WBGene00000228	atn-1	159.202	146.139	150.034	182.619	161.924	155.964	105.187	107.302	101.567	125.269	113.767	117.797	atn-1	0.134003	0.0132548	0.0175522	-0.486122	1.35265e-11	1.78614e-10	-3.62771	N.A.
WBGene00000229	atp-2	3684.56	3971.28	3839.37	2395.98	2304.52	2312.59	2291.33	2362.61	2223.97	1968.74	1910.22	1780.97	atp-2	-0.712386	3.69603e-20	2.30866e-19	-0.3106	2.00049e-09	2.0138e-08	0.435999	N.A.
WBGene00000230	atp-3	722.872	764.265	715.946	582.354	581.505	601.159	494.905	526.718	518.248	483.821	476.436	461.977	atp-3	-0.319444	2.49671e-09	5.83706e-09	-0.311684	4.28638e-09	4.14799e-08	0.975706	N.A.
WBGene00000231	atx-2	609.216	658.4	628.462	458.554	430.4	475.797	530.231	559.512	485.053	455.068	459.235	429.972	atx-2	-0.475027	8.73377e-13	2.66819e-12	-0.0212207	0.637729	0.761703	0.0446725	N.A.
WBGene00000232	avr-14	3.44369	3.0504	3.90476	6.23659	5.87169	6.12031	3.14918	3.43219	2.9684	7.06301	6.15287	6.60878	avr-14	0.815854	2.17741e-07	4.39039e-07	0.120181	0.220983	0.370358	0.147307	N.A.
WBGene00000233	avr-15	9.86998	9.44592	9.4621	12.632	12.7307	12.0983	12.6915	12.0826	10.4437	14.0796	13.1091	14.3438	avr-15	0.380651	0.000181406	0.00028957	0.148722	0.0608279	0.137548	0.390705	N.A.
WBGene00000235	baf-1	94.5645	109.741	96.5076	53.5246	51.2864	55.7616	69.5873	78.1872	76.9122	50.5919	51.7465	47.9726	baf-1	-0.903481	7.73206e-16	3.0615e-15	-0.0953484	0.174276	0.310759	0.105534	N.A.
WBGene00000236	bag-1	35.0853	41.8656	38.0385	14.4109	14.435	13.8939	28.469	27.167	28.7077	14.6179	16.2092	18.1501	bag-1	-1.42336	2.14797e-20	1.38266e-19	0.192948	0.0225462	0.0614461	-0.135558	N.A.
WBGene00000237	bam-2	22.175	24.1232	23.0922	51.8304	49.6652	52.061	39.9493	41.8856	38.3526	71.5675	73.9006	65.8172	bam-2	1.14657	4.99006e-20	3.06593e-19	0.45855	6.99259e-11	8.44874e-10	0.399933	Up.upon.vha-6
WBGene00000238	bar-1	15.6911	16.3425	16.8036	41.7079	42.4944	43.6305	19.7271	18.5597	19.7335	28.0757	28.685	28.4693	bar-1	1.38855	1.49822e-22	1.28779e-21	-0.584456	2.39974e-13	3.90874e-12	-0.42091	Up.upon.vha-6&ELT-2.dependent
WBGene00000239	bas-1	21.5122	23.1506	21.1033	14.6438	15.5366	15.5362	3.82325	5.04607	5.03938	7.04445	7.55168	7.37704	bas-1	-0.523883	3.75814e-08	8.02158e-08	-1.05695	1.42633e-14	2.68982e-13	2.01753	N.A.
WBGene00000240	pah-1	91.654	95.8002	92.5297	79.0004	84.8329	98.0016	67.6073	67.1698	64.2497	72.0316	76.4336	78.1093	pah-1	-0.10285	0.0797259	0.0960622	-0.202735	0.000855207	0.00349154	1.97118	N.A.
WBGene00000241	bbs-1	0.244948	0.309461	0.248618	0.942371	1.29905	1.2591	0.642474	0.613275	0.680465	1.36434	1.55948	1.16112	bbs-1	2.11857	6.87645e-06	1.23686e-05	0.221457	0.301548	0.462237	0.104531	Up.upon.vha-6
WBGene00000242	bbs-2	0.244948	0.42735	0.307116	0.645895	0.342948	0.405101	0.389698	0.462646	0.246545	0.491905	0.425314	0.288097	bbs-2	0.495269	0.295454	0.327673	-0.200185	0.612729	0.743161	-0.404195	N.A.
WBGene00000244	bbs-8	0.648393	0.515768	0.599608	1.06943	0.945706	0.974432	0.726733	1.02213	1.11438	1.84696	1.33265	1.2135	bbs-8	0.764436	0.0268632	0.0343787	0.528938	0.0270508	0.0716012	0.691932	N.A.
WBGene00000245	bca-1	34.2496	33.9375	35.5231	40.6279	37.319	37.2584	49.1756	51.074	46.9718	63.103	53.7124	58.606	bca-1	0.150854	0.0230058	0.0296688	0.604886	6.26603e-13	9.717e-12	4.00975	N.A.
WBGene00000246	bcc-1	5.92199	6.11553	4.69449	9.77313	9.88315	10.7407	4.24454	4.18534	4.42795	7.99113	9.32855	11.0263	bcc-1	0.868749	3.0773e-08	6.61426e-08	-0.107266	0.277428	0.434889	-0.123472	N.A.
WBGene00000247	bec-1	26.0366	25.5673	25.6076	27.3499	26.698	25.7622	26.3625	27.2746	25.8478	22.1357	21.6721	21.7994	bec-1	0.0476136	0.42286	0.457402	-0.282668	1.12559e-05	6.54091e-05	-5.9367	N.A.
WBGene00000248	ben-1	35.6616	34.2028	37.1025	25.1687	25.0352	25.5214	45.0469	40.9819	40.1671	38.8976	37.2102	35.9598	ben-1	-0.497811	7.78939e-09	1.75808e-08	0.56447	8.17146e-11	9.75999e-10	-1.1339	N.A.
WBGene00000249	bir-1	67.8507	63.2626	62.1691	20.4463	19.6312	22.4557	48.2909	48.9222	51.2715	22.1357	22.8819	23.0391	bir-1	-1.63062	1.36911e-25	2.07177e-24	0.125573	0.0673513	0.149006	-0.0770093	N.A.
WBGene00000250	bir-2	71.4817	78.2346	68.8379	23.0934	21.772	23.3316	73.379	72.7	74.0523	25.05	24.8478	25.7454	bir-2	-1.67912	6.93326e-27	1.37522e-25	0.150911	0.0217216	0.0595623	-0.0898753	N.A.
WBGene00000251	bli-1	26.3824	25.2137	27.0993	590.613	528.899	465.177	41.5712	49.7829	47.1296	362.627	372.698	384.034	bli-1	4.32582	9.72113e-33	7.56877e-31	-0.495298	8.43544e-08	6.75267e-07	-0.114498	Up.upon.vha-6
WBGene00000252	bli-2	6.49834	3.87563	4.43125	87.0264	88.7613	75.6006	7.13041	8.46751	8.51074	46.9166	50.0074	57.4711	bli-2	4.11574	4.71383e-24	5.17858e-23	-0.704192	3.92073e-10	4.32248e-09	-0.171098	Up.upon.vha-6
WBGene00000253	bli-3	24.1058	17.875	21.4543	46.1762	47.7114	43.2801	27.837	23.5519	21.1733	39.3245	38.9493	39.417	bli-3	1.12162	2.86776e-15	1.07557e-14	-0.220248	0.00435439	0.0148718	-0.196366	Up.upon.vha-6
WBGene00000254	bli-4	196.261	173.431	177.586	170.357	165.582	154.781	188.182	186.748	176.004	150.903	147.924	156.594	bli-4	-0.156394	0.00202131	0.00292446	-0.106913	0.0268069	0.0710827	0.683612	N.A.
WBGene00000255	bli-5	0.561941	0.54524	0.570358	2.50946	2.83712	2.77002	0.684604	0.312017	0.60157	2.38527	2.18328	2.10398	bli-5	2.27269	8.69051e-09	1.95334e-08	-0.284092	0.085969	0.181372	-0.125002	Up.upon.vha-6
WBGene00000256	bli-6	83.9597	90.9077	96.3613	1156.9	1104.76	1187.7	123.934	134.264	126.951	898.673	910.748	945.614	bli-6	3.67045	1.8126e-34	2.22299e-32	-0.323638	2.49283e-05	0.000136451	-0.088174	Up.upon.vha-6
WBGene00000257	bmk-1	82.173	81.0639	84.4569	38.7643	39.9795	36.7328	81.2783	76.2075	72.5336	41.9975	41.0097	40.8487	bmk-1	-1.1011	1.42317e-21	1.06223e-20	0.10118	0.0800984	0.171572	-0.0918899	N.A.
WBGene00000259	bpl-1	39.4655	36.4721	39.8227	21.3569	24.287	20.8134	40.1178	36.8934	35.1771	20.298	20.4623	19.9136	bpl-1	-0.801933	2.9473e-13	9.35912e-13	-0.129598	0.0919664	0.191548	0.161608	N.A.
WBGene00000262	bra-1	6.67124	6.02711	6.03995	2.86947	3.85557	2.61673	4.72903	4.44356	4.09265	2.31102	3.29854	2.6278	bra-1	-1.01905	1.65553e-08	3.63497e-08	-0.183888	0.238856	0.391017	0.18045	N.A.
WBGene00000263	F23H11.5	498.672	518.553	489.967	363.914	367.921	408.988	293.063	311.748	322.096	257.359	292.72	263.19	F23H11.5	-0.403649	1.49696e-08	3.29682e-08	-0.488559	1.93352e-10	2.20016e-09	1.21036	N.A.
WBGene00000264	brc-1	46.0935	50.9726	52.8678	16.2533	14.0401	15.8646	43.8252	39.1098	37.3269	15.1934	15.9067	15.9676	brc-1	-1.70083	3.43807e-24	3.863e-23	0.0319565	0.684052	0.796942	-0.0187888	N.A.
WBGene00000265	brd-1	53.2115	51.8862	57.6062	18.0956	16.5135	17.2661	45.9106	44.7046	43.0271	18.4232	17.2488	18.3771	brd-1	-1.64898	1.51895e-25	2.27466e-24	0.060487	0.382661	0.54528	-0.0366814	N.A.
WBGene00000266	bre-1	13.9621	12.8942	13.323	38.8066	38.1504	39.6233	10.7325	10.3611	11.134	15.8059	17.3433	17.5216	bre-1	1.53682	3.93793e-21	2.79574e-20	-1.20265	5.1357e-20	1.89325e-18	-0.782555	Up.upon.vha-6&ELT-2.dependent
WBGene00000267	bre-2	2.52153	2.84409	2.12056	6.13071	6.49523	5.26631	4.392	4.85241	4.07293	7.93544	9.06391	8.91356	bre-2	1.26462	1.2832e-09	3.06297e-09	0.535436	5.33433e-06	3.26037e-05	0.423397	Up.upon.vha-6
WBGene00000268	bre-3	161.623	160.64	151.584	225.439	217.647	234.882	173.373	188.512	166.99	192.353	184.047	170.004	bre-3	0.516481	6.30315e-13	1.94944e-12	-0.312649	6.7458e-08	5.4867e-07	-0.605345	N.A.
WBGene00000269	bre-4	26.1807	25.6263	24.2914	20.5945	20.13	19.9375	22.3391	23.3152	22.8301	19.1843	17.7025	19.1279	bre-4	-0.326505	8.37353e-06	1.49482e-05	-0.115198	0.0693847	0.152777	0.352821	N.A.
WBGene00000270	bre-5	17.0455	17.7866	15.5752	4.6695	5.43521	5.3539	10.8589	11.6522	11.489	5.55945	6.09616	6.87069	bre-5	-1.70639	2.49658e-19	1.40131e-18	0.261982	0.0199973	0.055648	-0.15353	N.A.
WBGene00000271	brf-1	81.6255	89.7878	83.6964	30.0606	32.1852	25.1053	72.9577	72.2051	66.8926	32.4193	29.2899	32.6249	brf-1	-1.55075	2.02268e-23	1.96957e-22	0.115974	0.116415	0.229262	-0.0747861	N.A.
WBGene00000272	bro-1	0.129679	0.0147362	0.0438737	1.30238	1.15355	0.755459	0.263309	0.0537961	0.049309	0.324843	0.3308	0.340479	bro-1	4.57392	3.031e-06	5.5945e-06	-1.65707	8.84596e-05	0.000440748	-0.362287	Up.upon.vha-6&ELT-2.dependent
WBGene00000273	brp-1	520.4	533.024	525.622	866.971	863.43	919.503	615.775	650.965	587.142	788.95	846.308	795.612	brp-1	0.74623	3.14999e-20	1.98502e-19	-0.124588	0.00294557	0.0105458	-0.166957	N.A.
WBGene00000274	btf-1	62.7789	57.3976	59.5659	32.4324	33.4115	28.8717	59.2867	53.8069	51.9224	31.6768	30.632	33.3582	btf-1	-0.925294	4.98463e-16	2.00282e-15	0.0161693	0.817143	0.889904	-0.0174747	N.A.
WBGene00000275	bub-1	150.038	145.049	151.642	70.6143	68.9534	63.4914	152.877	139.041	132.375	68.7831	63.7687	66.3584	bub-1	-1.13833	1.77559e-21	1.31325e-20	-0.0292994	0.62028	0.748869	0.025739	N.A.
WBGene00000276	byn-1	140.528	161.17	160.768	151.51	148.372	161	135.92	142.743	134.308	143.72	148.359	140.583	byn-1	-0.00293899	0.951686	0.957041	-0.0906135	0.0617709	0.139111	30.8315	N.A.
WBGene00000277	cab-1	132.373	145.785	142.487	358.027	350.878	360.923	214.028	217.584	202.295	328.527	348.275	323.481	cab-1	1.3479	2.44049e-27	5.31246e-26	-0.0977736	0.0283177	0.0744088	-0.0725376	Up.upon.vha-6
WBGene00000279	cah-1	3.84713	5.82081	4.3435	2.6577	2.69162	2.46345	4.16028	4.05623	3.16564	2.8679	2.88268	3.22145	cah-1	-0.818343	1.30346e-05	2.28709e-05	0.199832	0.224876	0.375207	-0.244191	N.A.
WBGene00000280	cah-2	0.590758	0.486295	0.248618	2.27652	2.06808	2.33207	1.35868	0.763905	1.09466	1.95834	2.52353	2.68018	cah-2	2.41826	1.72061e-07	3.49562e-07	0.094622	0.600204	0.732646	0.0391281	Up.upon.vha-6
WBGene00000281	cah-3	145.86	156.189	151.847	145.178	155.917	170.613	152.625	159.914	154.722	181.643	182.724	172.815	cah-3	0.0527301	0.300771	0.333255	0.19029	0.000359228	0.00159313	3.60875	N.A.
WBGene00000282	cah-4	288.881	298.747	293.325	636.249	627.98	717.062	579.838	612.469	574.638	902.645	882.091	820.615	cah-4	1.16655	5.57168e-21	3.86925e-20	0.396474	2.38198e-08	2.08274e-07	0.33987	Up.upon.vha-6
WBGene00000283	cah-5	56.5255	50.7958	52.2244	29.0653	31.6863	31.2147	10.4797	10.5763	11.272	12.0934	12.8067	11.3231	cah-5	-0.794613	2.11122e-16	8.79745e-16	-1.34678	1.72463e-21	7.77909e-20	1.69488	N.A.
WBGene00000284	cah-6	2.31981	2.07781	2.47155	5.30481	5.53913	7.10569	2.85427	3.06638	3.10647	5.07683	5.20773	5.61353	cah-6	1.37361	4.68555e-09	1.07586e-08	-0.159421	0.202776	0.347971	-0.11606	Up.upon.vha-6
WBGene00000285	cal-1	1.36883	0.810492	1.15534	1.59885	1.81867	1.58756	3.84431	3.45371	3.69818	5.24389	5.77482	5.38655	cal-1	0.615014	0.0202773	0.0263182	1.71201	1.08176e-12	1.64092e-11	2.7837	N.A.
WBGene00000286	cal-2	2.57916	2.37253	2.23756	5.60129	6.20425	6.12031	3.69686	5.04607	3.95458	7.28576	6.96569	7.04529	cal-2	1.31853	8.96055e-10	2.1653e-09	0.249792	0.023362	0.063384	0.189448	Up.upon.vha-6
WBGene00000287	cal-3	1.45528	1.19363	1.27234	2.78476	2.79555	3.25176	1.71678	1.9259	2.02167	2.84934	3.12842	4.49607	cal-3	1.16948	4.62734e-06	8.43148e-06	0.231055	0.117039	0.230129	0.19757	Up.upon.vha-6
WBGene00000288	cal-4	2.00281	1.63572	2.38381	4.18243	4.81167	5.44149	1.84316	2.03349	3.20509	5.37383	4.86748	5.38655	cal-4	1.26736	7.09992e-08	1.48272e-07	0.124364	0.328766	0.490237	0.0981289	Up.upon.vha-6
WBGene00000289	cam-1	89.8385	89.1689	84.7787	31.2677	31.1044	29.9446	87.5134	87.9136	78.4901	24.9572	23.1087	24.2264	cam-1	-1.51425	9.67463e-26	1.51153e-24	-0.353181	2.05038e-06	1.33634e-05	0.233238	N.A.
WBGene00000292	cap-1	106.985	110.418	104.61	73.2403	70.055	75.6006	102.28	107.043	105.058	91.8563	95.1096	89.1443	cap-1	-0.557491	1.08681e-14	3.87993e-14	0.335191	5.02901e-09	4.82435e-08	-0.601249	N.A.
WBGene00000293	cap-2	97.8785	98.2464	91.5937	85.8405	85.6228	86.9435	97.4349	96.3273	98.0954	87.1785	87.9265	87.9046	cap-2	-0.154386	0.00178866	0.00260518	0.0255694	0.569858	0.710345	-0.165619	N.A.
WBGene00000294	cas-1	147.329	140.687	142.838	178.743	165.997	168.73	156.859	174.482	145.61	166.125	175.655	160.75	cas-1	0.252539	3.54263e-05	6.01116e-05	-0.0316317	0.545766	0.690963	-0.125255	N.A.
WBGene00000295	cat-1	2.55035	2.402	1.82807	3.58948	3.98028	3.66781	16.3778	16.3217	17.2089	18.7202	19.2714	17.0851	cat-1	0.742231	0.000271597	0.000426858	2.29021	1.6179e-21	7.3329e-20	3.08558	N.A.
WBGene00000296	cat-2	0.90775	0.515768	0.51186	1.02708	1.15355	1.12771	0.452892	0.505683	0.719912	0.621842	0.727759	1.00398	cat-2	0.823103	0.0159117	0.0209081	-0.510295	0.0599748	0.13587	-0.619964	N.A.
WBGene00000298	cat-4	15.4029	13.3068	14.0835	13.1191	14.8299	12.1859	4.11816	3.798	2.83034	4.79839	5.6614	6.10243	cat-4	-0.0935181	0.329299	0.362914	-1.27866	2.22068e-14	4.11748e-13	13.6729	N.A.
WBGene00000301	cav-1	30.3304	31.7566	26.9531	1.06943	1.44454	0.930638	22.0232	20.0444	22.7315	1.06734	1.42716	1.35318	cav-1	-4.70803	1.72399e-23	1.70258e-22	0.168742	0.528325	0.677012	-0.0358414	N.A.
WBGene00000302	cav-2	4.10649	4.96611	4.78224	8.50252	8.53214	7.82831	3.78112	4.29293	4.42795	4.09302	4.65955	5.33417	cav-2	0.849262	3.83907e-08	8.1878e-08	-0.824438	3.28636e-09	3.23363e-08	-0.97077	N.A.
WBGene00000366	cbp-1	232.543	237.975	247.784	164.407	157.372	154.781	239.727	230.904	212.966	157.864	155.088	161.151	cbp-1	-0.591791	1.18023e-13	3.86626e-13	-0.00708331	0.892573	0.936702	0.0119693	N.A.
WBGene00000367	cca-1	8.28502	9.97642	8.32138	12.1873	11.7746	10.7188	9.86883	10.5548	8.43184	13.2072	12.2207	15.0596	cca-1	0.388862	0.00116051	0.00172141	0.222036	0.0204064	0.0565737	0.57099	N.A.
WBGene00000368	ccb-1	13.5586	15.0162	15.4289	18.9851	17.6982	17.6821	17.41	17.5483	14.6645	18.8873	20.1032	22.4629	ccb-1	0.307097	0.00140365	0.00206466	0.175567	0.0277531	0.0731613	0.571698	N.A.
WBGene00000369	ccf-1	220.497	257.221	241.525	109.135	111.23	122.921	206.213	234.325	207.068	129.222	135.221	116.941	ccf-1	-1.06637	3.77446e-20	2.35452e-19	0.150897	0.0150572	0.043677	-0.141506	N.A.
WBGene00000370	ccg-1	27.1028	25.9505	25.6954	57.6117	58.27	40.4992	35.2518	33.0631	37.7411	38.8605	40.2347	38.0376	ccg-1	0.972381	1.04696e-12	3.17319e-12	-0.400203	1.53273e-05	8.70993e-05	-0.41157	N.A.
WBGene00000371	cco-1	420.173	443.752	425.794	297.101	310.576	332.719	244.256	250.679	259.809	217.19	242.211	229.683	cco-1	-0.457042	2.33382e-12	6.88551e-12	-0.448331	4.91152e-12	6.88788e-11	0.980938	N.A.
WBGene00000372	cyp-13A7	0.244948	0.0736811	0.0731229	1.66239	1.00806	0.930638	0.136921	0.0753145	0.0887562	0.00928122	0.0472571	0.113493	cyp-13A7	3.39944	5.73761e-06	1.03829e-05	-4.96095	1.89822e-07	1.44145e-06	-1.45934	Up.upon.vha-6&ELT-2.dependent
WBGene00000373	cyp-14A5	8.19857	8.73858	7.82415	29.2135	25.2431	16.4121	9.86883	9.90924	7.85986	17.3466	14.3	11.9866	cyp-14A5	1.48146	3.44197e-11	9.23831e-11	-0.682563	2.59136e-06	1.66294e-05	-0.460737	Up.upon.vha-6&ELT-2.dependent
WBGene00000374	cyp-31A1	6.98824	7.91335	8.43838	24.7875	23.3724	23.3535	7.50958	7.84347	7.99792	15.2862	13.6195	14.3612	cyp-31A1	1.62003	1.77112e-18	9.06529e-18	-0.725797	1.08808e-11	1.45979e-10	-0.448014	Up.upon.vha-6&ELT-2.dependent
WBGene00000375	cyp-44A1	36.555	35.9122	35.3476	10.4084	11.8161	11.6603	26.6995	26.5	26.3803	8.86357	8.04316	8.16276	cyp-44A1	-1.67216	8.17034e-25	1.04862e-23	-0.433926	2.82523e-06	1.80192e-05	0.2595	N.A.
WBGene00000376	ccr-4	395.678	405.998	402.307	184.864	168.45	179.416	359.628	347.039	327.067	186.989	173.764	165.254	ccr-4	-1.17744	1.56163e-24	1.87715e-23	-0.019303	0.697176	0.806932	0.0163939	N.A.
WBGene00000377	cct-1	611.002	602.549	599.125	312.073	293.075	309.552	423.475	440.106	416.908	360.529	334.476	334.446	cct-1	-0.98739	1.64888e-23	1.63615e-22	0.170169	0.000382026	0.00168587	-0.172342	N.A.
WBGene00000378	cct-2	600.109	625.42	596.346	274.738	259.092	272.764	430.658	455.362	427.342	304.675	295.933	280.231	cct-2	-1.17575	1.35805e-26	2.54063e-25	0.126499	0.00534869	0.0178296	-0.107591	N.A.
WBGene00000379	cct-4	410.952	401.194	411.989	217.963	220.038	209.919	311.095	297.03	285.766	239.595	222.193	228.915	cct-4	-0.917966	5.7627e-22	4.54894e-21	0.0917575	0.0481613	0.114378	-0.0999574	N.A.
WBGene00000380	cct-5	770.651	782.39	767.659	401.355	387.791	428.17	517.887	522.651	517.873	406.879	389.332	374.71	cct-5	-0.932256	6.6259e-24	7.05209e-23	-0.055634	0.175789	0.312773	0.0596768	N.A.
WBGene00000381	cct-6	610.513	631.403	615.855	332.17	318.163	336.902	484.12	495.042	453.337	355.629	347.028	337.694	cct-6	-0.912483	3.60788e-23	3.3883e-22	0.0756898	0.074315	0.16145	-0.0829492	N.A.
WBGene00000382	cdc-6	83.2393	82.7733	77.3494	27.477	26.0745	27.4921	75.9068	72.0115	66.0445	29.0038	29.8759	31.455	cdc-6	-1.58638	1.04698e-25	1.62629e-24	0.157256	0.0180618	0.0511873	-0.099129	N.A.
WBGene00000383	cdc-14	208.855	205.585	209.614	90.33	85.0408	84.3158	211.479	207.771	189.218	95.1975	90.3272	92.6015	cdc-14	-1.26547	2.68204e-25	3.82705e-24	0.0992929	0.0564728	0.129701	-0.0784634	N.A.
WBGene00000386	cdc-25.1	218.422	245.019	227.251	50.4751	52.0762	52.3894	199.557	204.414	187.384	63.2887	63.1449	57.1917	cdc-25.1	-2.15481	2.00213e-33	1.89737e-31	0.242974	4.69386e-05	0.000244654	-0.112758	N.A.
WBGene00000387	cdc-25.2	96.2359	102.52	98.9645	21.4839	19.1324	18.0544	85.7651	92.8843	85.9456	18.646	20.0465	19.5121	cdc-25.2	-2.34575	4.02183e-31	2.12579e-29	-0.00912847	0.898174	0.940267	0.0038915	N.A.
WBGene00000388	cdc-25.3	26.3536	24.2411	27.8306	0.412949	0.65472	0.90874	23.5398	22.476	24.7433	1.42003	2.05096	2.17383	cdc-25.3	-5.38677	5.38131e-23	4.9184e-22	1.57193	1.22043e-06	8.24637e-06	-0.291812	N.A.
WBGene00000389	cdc-25.4	2.1469	1.42941	1.76957	4.18243	4.87402	5.11303	3.00172	3.73345	3.50094	5.59658	4.73516	5.17702	cdc-25.4	1.41771	3.30123e-09	7.65974e-09	0.133796	0.261153	0.416761	0.0943742	Up.upon.vha-6
WBGene00000390	cdc-42	243.436	260.463	257.027	188.358	177.346	188.087	248.111	263.181	249.02	230.685	223.101	212.31	cdc-42	-0.458421	2.1121e-11	5.76205e-11	0.265993	2.48108e-06	1.59489e-05	-0.580237	N.A.
WBGene00000391	cdd-1	6.95942	7.73652	7.82415	5.00833	4.93638	5.79185	4.01283	3.97015	3.40232	3.25771	4.11137	3.20399	cdd-1	-0.520291	0.000204313	0.000324452	-0.581223	0.000120939	0.000588205	1.11711	N.A.
WBGene00000392	cdd-2	61.7414	66.3277	57.0505	24.7452	23.8297	25.1053	26.7206	28.9746	31.114	14.2467	15.5098	13.9247	cdd-2	-1.32699	1.6148e-20	1.05722e-19	-0.756389	3.37029e-11	4.21601e-10	0.570002	N.A.
WBGene00000393	cdf-1	33.6732	37.3858	39.0037	37.409	39.0441	37.6525	70.1561	75.4329	68.9242	114.113	105.809	103.479	cdf-1	0.0551091	0.364222	0.398104	1.50149	3.31574e-27	3.20704e-25	27.2458	N.A.
WBGene00000395	cdh-3	7.85276	5.52608	8.40913	11.4885	10.673	8.85748	6.68805	7.88651	5.39441	9.34619	9.15842	11.358	cdh-3	0.525189	0.00121374	0.00179597	-0.051741	0.680365	0.794374	-0.0985187	N.A.
WBGene00000396	cdh-4	58.3986	53.3009	54.3595	28.557	27.5918	23.0689	73.9688	64.6091	62.7309	32.3636	30.6887	36.4487	cdh-4	-1.07164	4.31234e-16	1.74766e-15	0.331557	0.000159855	0.000757644	-0.309393	N.A.
WBGene00000397	cdh-5	16.0946	18.0813	18.3831	25.7193	21.0861	17.6164	20.2537	17.4192	17.1102	21.6717	20.3489	22.2708	cdh-5	0.281321	0.00558985	0.00770385	0.0123332	0.884966	0.931062	0.0438401	N.A.
WBGene00000399	cdh-7	1.94518	1.5473	1.59408	31.3524	28.6518	23.6601	2.66469	3.19549	2.49504	20.9292	20.3111	22.8645	cdh-7	4.03799	4.0433e-20	2.51603e-19	-0.376417	5.45608e-05	0.000281104	-0.0932189	Up.upon.vha-6
WBGene00000401	cdh-9	2.06045	2.402	2.26681	9.58254	11.4212	9.09835	3.14918	3.77649	3.0473	10.2001	10.009	9.66436	cdh-9	2.16024	7.34314e-16	2.91057e-15	-0.00726005	0.935496	0.961131	-0.00336076	Up.upon.vha-6
WBGene00000402	cdh-10	4.30821	3.16829	4.37275	77.3909	65.6694	59.528	6.1193	7.32703	6.06501	45.6172	45.5842	51.9012	cdh-10	4.10172	6.75522e-24	7.17126e-23	-0.495144	2.57958e-07	1.92458e-06	-0.120716	Up.upon.vha-6
WBGene00000403	casy-1	47.909	49.4105	49.3287	100.071	98.5093	103.213	78.6873	83.5884	76.6953	104.887	102.803	102.921	casy-1	1.041	6.88243e-22	5.37867e-21	0.0418954	0.359074	0.521612	0.0402453	Up.upon.vha-6
WBGene00000405	cdk-1	132.459	126.894	120.258	27.71	26.1992	30.93	97.8351	102.309	98.1151	30.8044	30.1784	28.382	cdk-1	-2.1654	1.00684e-30	4.77977e-29	0.0780548	0.237231	0.389109	-0.0360463	N.A.
WBGene00000406	cdk-4	7.65104	6.88181	5.98145	2.6577	2.71241	4.14955	6.05611	5.92833	5.19717	1.95834	2.06986	2.52304	cdk-4	-1.13825	4.30977e-09	9.92131e-09	-0.505923	0.0059963	0.0196945	0.444474	N.A.
WBGene00000407	cdk-5	43.0677	41.8067	43.7129	15.385	15.8692	18.2296	34.5567	39.7338	37.2678	16.6041	16.0012	17.2422	cdk-5	-1.38294	1.81755e-21	1.34269e-20	0.0162556	0.827816	0.896496	-0.0117543	N.A.
WBGene00000408	cdk-7	49.5516	49.0863	47.8662	21.6322	22.0214	25.2805	48.5437	47.6311	49.6936	26.962	26.4356	25.9899	cdk-7	-1.09227	3.04617e-20	1.92258e-19	0.207969	0.00152115	0.00585651	-0.190402	N.A.
WBGene00000409	cdk-8	52.2317	52.4462	56.2022	18.3286	18.8622	15.7114	58.5916	56.7979	56.0446	16.6784	18.2507	18.0803	cdk-8	-1.60661	1.74288e-23	1.71942e-22	0.00491845	0.949094	0.969028	-0.00306139	N.A.
WBGene00000410	cdk-9	38.6875	40.8635	41.5777	30.7171	31.7279	32.8132	40.2652	38.4427	37.7214	32.0666	31.2369	31.4375	cdk-9	-0.346574	4.84049e-07	9.47496e-07	-0.00714816	0.898139	0.940267	0.0206252	N.A.
WBGene00000411	cdl-1	416.686	447.112	425.531	102.168	100.255	114.03	346.083	366.147	339.907	112.665	116.262	110.079	cdl-1	-2.02867	5.94355e-34	6.40947e-32	0.101528	0.0398074	0.0982179	-0.0500466	N.A.
WBGene00000412	cdr-1	1.39765	1.48836	2.03282	5.43187	4.70775	6.33929	0.410762	0.26898	0.285992	0.640404	0.500925	0.619846	cdr-1	1.75101	1.31449e-11	3.64328e-11	-3.21732	2.37021e-16	5.62969e-15	-1.83741	Up.upon.vha-6&ELT-2.dependent
WBGene00000413	cdt-1	57.0442	66.0035	64.1873	15.8297	18.1763	14.6603	65.0163	61.037	58.017	16.3257	16.1714	15.985	cdt-1	-1.9445	5.79932e-25	7.67949e-24	-0.00189224	0.982584	0.989994	0.000973124	N.A.
WBGene00000414	cec-1	41.6268	44.1939	42.1041	55.0917	56.732	63.9293	41.3395	41.5629	43.9343	54.5643	55.5082	53.525	cec-1	0.455192	7.93114e-08	1.65172e-07	-0.100105	0.119136	0.233275	-0.219918	N.A.
WBGene00000415	ced-1	60.0412	64.8246	63.807	74.7862	66.7086	66.4256	81.5732	85.4174	79.1015	87.4384	85.4124	81.0951	ced-1	0.13904	0.0247142	0.031765	0.289485	6.90406e-06	4.15217e-05	2.08202	N.A.
WBGene00000416	ced-2	129.03	141.748	135.526	47.0021	47.171	51.623	118.963	119.868	115.787	56.996	58.7595	53.7345	ced-2	-1.47931	5.7755e-27	1.16278e-25	0.217503	0.000235146	0.00107722	-0.14703	N.A.
WBGene00000417	ced-3	508.095	535.558	499.766	99.2666	101.211	104.658	439.61	483.724	426.474	145.557	132.613	123.437	ced-3	-2.33841	8.5269e-35	1.17646e-32	0.393021	4.87003e-09	4.67902e-08	-0.168072	N.A.
WBGene00000418	ced-4	42.3473	39.3899	40.8757	12.1026	12.3981	12.6019	33.7984	31.9226	31.1534	14.1353	14.0921	12.8771	ced-4	-1.72451	1.78637e-25	2.63518e-24	0.145357	0.0516157	0.120841	-0.0842885	N.A.
WBGene00000419	ced-5	142.113	138.948	135.701	58.0776	54.5911	54.6449	135.962	127.292	115.965	68.9316	64.6571	64.6997	ced-5	-1.31702	1.18798e-24	1.46461e-23	0.244809	6.95749e-05	0.000351887	-0.185882	N.A.
WBGene00000420	ced-6	54.5947	65.532	58.9517	35.1854	32.1228	31.6964	77.0232	79.2416	75.1371	43.4083	42.4274	38.6138	ced-6	-0.851858	4.85838e-15	1.78855e-14	0.328516	1.7903e-05	0.000100669	-0.385647	N.A.
WBGene00000421	ced-7	186.809	161.288	181.418	163.454	151.24	132.621	180.767	169.942	163.026	117.342	113.2	118.949	ced-7	-0.245564	0.000401976	0.000621308	-0.351268	2.2733e-06	1.46989e-05	1.43046	N.A.
WBGene00000422	ced-8	4.88456	3.52196	5.22097	0.561187	0.467657	0.426999	3.23344	2.80816	3.00785	0.751779	0.633245	0.637306	ced-8	-3.21531	1.16231e-11	3.23728e-11	0.476257	0.236905	0.388746	-0.148122	N.A.
WBGene00000423	ced-9	85.1124	90.3183	87.5866	21.1451	20.8159	23.7696	61.2036	67.4711	63.796	24.6045	24.5264	25.9724	ced-9	-2.0037	9.43935e-30	3.50732e-28	0.196248	0.00374897	0.0130439	-0.097943	N.A.
WBGene00000424	ced-10	71.0495	85.8385	77.8174	58.2682	54.7158	60.0535	73.9688	73.5177	67.6618	87.4013	80.1953	77.7252	ced-10	-0.436587	2.46528e-08	5.33794e-08	0.502974	3.48857e-10	3.87335e-09	-1.15206	N.A.
WBGene00000425	ced-11	7.10351	6.35131	8.52613	8.2484	6.59916	6.97431	5.15033	4.78785	3.65873	5.05827	4.65955	5.54369	ced-11	-0.00683486	0.955406	0.960422	-0.509744	0.000114121	0.000558373	74.58	N.A.
WBGene00000426	ced-12	90.9912	105.821	96.5076	65.2566	62.4686	69.6008	98.425	101.901	95.985	77.8973	70.0633	68.9775	ced-12	-0.570767	1.11185e-12	3.36225e-12	0.13618	0.0156569	0.0451978	-0.238591	N.A.
WBGene00000428	ceh-1	0.446671	0.574713	0.482611	1.0059	1.17434	1.34669	0.284374	0.720868	0.81853	0.696092	1.0302	1.0389	ceh-1	1.22654	0.00232198	0.00333892	-0.359558	0.185835	0.326071	-0.293147	Up.upon.vha-6&ELT-2.dependent
WBGene00000429	ceh-2	0.0720437	0.250516	0.307116	0.391772	0.384518	0.361306	0.495021	0.161388	0.32544	0.399093	0.292994	0.462702	ceh-2	1.10516	0.0929721	0.110912	0.00419639	0.99295	0.996266	0.0037971	N.A.
WBGene00000430	ceh-5	0.187314	0.0147362	0.248618	0.13765	0.0103924	0.273717	0.17905	0.182907	0.049309	0.120656	0.236285	0.0436511	ceh-5	-0.304176	0.785817	0.805829	0.557435	0.579436	0.717308	-1.8326	N.A.
WBGene00000431	ceh-6	1.36883	1.341	1.30159	2.48828	2.40064	2.61673	1.8221	1.04364	1.03549	2.36671	2.76926	2.68018	ceh-6	0.902057	0.000102044	0.000166443	0.0575236	0.702355	0.810666	0.0637693	N.A.
WBGene00000433	ceh-8	0.360218	0.456823	0.307116	0.349419	0.197455	0.273717	0.326503	0.742386	0.404334	0.677529	0.425314	0.637306	ceh-8	-0.475271	0.330067	0.363674	1.10246	0.0101899	0.0312626	-2.31964	N.A.
WBGene00000434	ceh-9	0.158496	0.132626	0.131621	0.412949	0.342948	0.383204	0.136921	0.0537961	0.049309	0.343405	0.274091	0.480162	ceh-9	1.42949	0.0101102	0.0135718	-0.076334	0.837687	0.902369	-0.0533994	Up.upon.vha-6
WBGene00000435	ceh-10	0.187314	0.42735	0.365614	0.391772	0.488442	0.448896	0.284374	0.441128	0.463505	0.45478	0.406411	0.567465	ceh-10	0.522376	0.284541	0.31643	0.102113	0.792095	0.872183	0.195479	N.A.
WBGene00000436	ceh-12	0.0720437	0.0147362	0.0146246	0.391772	0.17667	0.186128	0.0947913	0.0107592	0.049309	0.083531	0.311897	0.218256	ceh-12	3.23308	0.00483651	0.00671046	-0.393185	0.539496	0.685615	-0.121613	Up.upon.vha-6
WBGene00000437	ceh-13	8.54438	7.53021	6.65418	12.6108	13.4997	15.0106	10.2059	8.91939	9.71388	12.1306	13.9219	13.5755	ceh-13	0.85716	2.08319e-10	5.2873e-10	-0.0506999	0.520978	0.671035	-0.0591487	N.A.
WBGene00000438	ceh-14	3.70304	4.11141	3.34903	9.22253	9.03097	8.61661	5.71907	5.71315	4.66463	9.38332	10.0847	10.4501	ceh-14	1.27261	5.36013e-12	1.53202e-11	0.154614	0.0859151	0.181279	0.121493	Up.upon.vha-6
WBGene00000439	ceh-16	0.619576	0.722075	0.804352	0.222357	0.0519619	0.032846	0.495021	0.849978	0.443781	0.120656	0.0850627	0.462702	ceh-16	-3.28882	3.54763e-05	6.01879e-05	1.23772	0.120119	0.234685	-0.376343	N.A.
WBGene00000440	ceh-17	0.0144087	0.0147362	0.0146246	0.116473	0.0519619	0.16423	0.0526618	0.13987	0.049309	0.120656	0.0850627	0.270637	ceh-17	2.76418	0.0223306	0.0288456	0.522736	0.513168	0.66435	0.189111	Up.upon.vha-6
WBGene00000441	ceh-18	14.7113	18.5234	16.6574	35.8631	32.1228	35.7255	18.9477	19.7216	17.9781	32.6977	35.9626	31.5598	ceh-18	1.06057	3.34375e-16	1.36932e-15	-0.0502717	0.424437	0.584395	-0.0474004	Up.upon.vha-6
WBGene00000442	ceh-19	1.34001	1.31152	1.62333	2.78476	3.19046	3.12037	1.80103	2.20564	1.66665	2.8679	3.015	2.52304	ceh-19	1.09364	2.22922e-05	3.84529e-05	-0.118706	0.461688	0.618417	-0.108542	Up.upon.vha-6
WBGene00000443	ceh-20	13.1552	12.6289	13.3815	16.7403	17.5527	19.3463	11.8278	12.8573	12.3766	14.5437	13.8463	14.7628	ceh-20	0.450361	9.1088e-07	1.75084e-06	-0.309967	5.44004e-05	0.000280354	-0.688263	N.A.
WBGene00000444	ceh-21	23.7888	26.0978	24.2622	5.43187	4.62461	3.93058	26.2151	25.4886	24.4474	6.33907	5.86933	5.1421	ceh-21	-2.41503	2.57543e-23	2.47063e-22	0.312634	0.0146115	0.0425995	-0.129453	N.A.
WBGene00000445	ceh-22	1.74346	1.22311	0.804352	2.23416	2.33828	2.68243	1.08483	0.742386	0.996042	2.73796	3.24184	3.41352	ceh-22	1.00561	0.000172907	0.000276451	0.374878	0.0258445	0.0688745	0.372787	Up.upon.vha-6
WBGene00000446	ceh-23	0.302583	0.132626	0.0146246	0.582364	0.61315	0.974432	0.305439	0.484165	0.32544	0.640404	0.727759	0.899213	ceh-23	3.05904	6.51702e-05	0.000108255	0.101659	0.746495	0.841578	0.0332324	Up.upon.vha-6
WBGene00000447	ceh-24	0.821298	0.338933	0.599608	1.36591	1.07041	0.843048	0.600345	0.398091	0.562123	1.30865	1.21923	1.24842	ceh-24	0.960986	0.00928733	0.0125228	0.226997	0.352822	0.515123	0.236213	N.A.
WBGene00000448	pros-1	3.15551	3.31565	3.20278	7.84604	7.59682	9.93045	8.54175	8.61813	6.26225	10.5713	10.8975	11.7247	pros-1	1.37825	5.11724e-11	1.35583e-10	0.401046	0.000201799	0.000935643	0.290981	Up.upon.vha-6
WBGene00000449	ceh-27	2.69443	1.98939	1.85732	2.67888	2.56692	2.17879	1.90636	2.20564	2.57393	2.21821	3.33635	2.31351	ceh-27	0.196918	0.366618	0.40056	0.0568033	0.757096	0.848787	0.288462	N.A.
WBGene00000451	ceh-30	0.878933	0.987327	0.745853	1.38709	1.11198	1.60946	1.0427	1.51705	1.37079	1.45715	1.55948	1.42303	ceh-30	0.642341	0.0217675	0.0281551	0.130045	0.523573	0.673241	0.202455	N.A.
WBGene00000452	ceh-31	0.475488	0.78102	0.51186	1.06943	1.96416	1.01823	0.726733	0.527202	0.877701	1.90265	1.37046	0.986515	ceh-31	1.17399	0.00354956	0.0050033	0.0713965	0.778293	0.862859	0.0608154	Up.upon.vha-6
WBGene00000453	ceh-32	9.95644	8.88594	7.29766	13.7332	13.5205	15.7333	11.3012	12.3623	10.7987	14.7293	15.3207	13.4882	ceh-32	0.723643	5.76908e-07	1.12329e-06	0.0194439	0.841554	0.905028	0.0268695	N.A.
WBGene00000454	ceh-33	0.302583	0.54524	0.190119	0.180004	0.259809	0.16423	0.473956	0.591757	0.246545	0.417655	0.595439	0.427781	ceh-33	-0.670359	0.212898	0.241481	1.25465	0.00902574	0.0281468	-1.8716	N.A.
WBGene00000455	ceh-34	3.9624	4.84822	3.08579	6.08835	6.24582	6.64585	3.71793	4.01319	4.64491	7.17438	7.74071	7.3945	ceh-34	0.697171	3.22989e-05	5.49911e-05	0.233831	0.0437269	0.105979	0.3354	N.A.
WBGene00000457	ceh-36	2.17572	1.8715	2.35456	0.412949	0.259809	0.383204	1.23229	1.73223	1.46941	0.436217	0.482022	0.39286	ceh-36	-2.62631	5.34203e-10	1.31511e-09	0.335574	0.373024	0.535749	-0.127774	N.A.
WBGene00000458	ceh-37	10.5328	10.8606	10.6321	21.0604	21.2316	22.0397	12.7968	13.5243	14.2898	21.0591	20.0654	20.0009	ceh-37	1.00593	1.59453e-13	5.17376e-13	-0.073782	0.302398	0.463086	-0.073347	Up.upon.vha-6
WBGene00000459	ceh-38	203.235	196.743	207.596	79.2968	81.549	84.1625	196.165	203.403	184.445	89.6659	85.4692	80.7982	ceh-38	-1.31049	1.27961e-26	2.40587e-25	0.061763	0.207452	0.353723	-0.0471299	N.A.
WBGene00000460	ceh-39	39.7537	36.1774	36.3128	4.88127	4.83245	4.91596	35.6521	35.6238	35.0587	5.41095	5.0187	5.92782	ceh-39	-2.93884	4.78157e-28	1.21245e-26	0.160729	0.168419	0.302761	-0.0546913	N.A.
WBGene00000461	ceh-40	5.83554	6.67551	6.39094	0.264711	0.467657	0.186128	4.13922	4.68026	5.59164	0.343405	0.19848	0.288097	ceh-40	-4.45593	2.26565e-13	7.2696e-13	-0.0826534	0.878932	0.927312	0.0185491	N.A.
WBGene00000462	ceh-41	6.64243	5.73239	6.15695	2.63652	3.08653	2.94519	5.36097	5.36885	6.24252	2.88646	2.01315	2.38335	ceh-41	-1.09715	1.34459e-08	2.97347e-08	-0.262818	0.125798	0.242872	0.239546	N.A.
WBGene00000463	ceh-43	2.98261	3.55143	2.09131	3.4836	2.83712	2.48535	4.20241	4.42204	4.78298	3.81458	3.09061	3.09923	ceh-43	0.0522489	0.780376	0.801082	0.187474	0.247667	0.401384	3.58809	N.A.
WBGene00000464	ceh-44	63.5281	70.5718	62.7833	35.6513	33.6193	34.3898	53.3675	56.7549	54.6048	35.5935	31.9741	37.6884	ceh-44	-0.923753	2.49236e-18	1.2548e-17	0.0206249	0.727216	0.827952	-0.0223273	N.A.
WBGene00000465	cpg-1	969.578	1015.34	1003.67	51.1951	54.217	54.1631	957.087	936.192	884.791	101.249	99.514	97.4031	cpg-1	-4.2274	2.22226e-43	4.63316e-40	0.902106	3.57684e-18	1.06364e-16	-0.213395	N.A.
WBGene00000466	cel-1	50.6755	51.0905	53.8331	26.757	23.6011	20.9229	48.2909	41.197	39.0626	22.9153	22.655	23.8946	cel-1	-1.13176	2.6855e-17	1.21629e-16	-0.0308592	0.699389	0.808634	0.0272666	N.A.
WBGene00000467	cep-1	64.1045	67.9487	65.1817	22.5216	24.5156	22.3463	58.9286	54.6461	50.3051	23.0824	25.0368	24.6454	cep-1	-1.50731	1.2945e-24	1.58345e-23	0.0685113	0.300997	0.461762	-0.0454525	N.A.
WBGene00000468	ces-1	0.0720437	0.279988	0.0146246	0.13765	0.114316	0.032846	0.22118	0.247462	0.246545	0.083531	0.122868	0.183335	ces-1	0.284699	0.769286	0.790953	0.61837	0.444995	0.603399	2.17201	N.A.
WBGene00000469	ces-2	3.47251	4.19982	3.67077	0.0529422	0.0519619	0.0109487	2.24339	3.04486	3.10647	0.00928122	0.122868	0.148414	ces-2	-6.9068	6.88663e-10	1.68278e-09	0.832465	0.438688	0.597018	-0.120528	N.A.
WBGene00000472	cey-1	1003.61	1147.14	1065.3	926.499	867.483	946.393	877.588	920.096	880.906	847.162	823.341	812.356	cey-1	-0.229796	1.45862e-05	2.54909e-05	-0.141512	0.00370437	0.0129103	0.615815	N.A.
WBGene00000473	cey-2	2123.08	2216.75	2167.35	224.21	226.232	252.487	1646.51	1663.97	1638.41	305.584	288.259	296.243	cey-2	-3.21275	7.49215e-40	3.79953e-37	0.342624	1.56977e-07	1.20921e-06	-0.106645	N.A.
WBGene00000474	cey-3	520.977	527.778	505.06	74.8709	72.6946	80.7246	382.314	397.478	397.441	93.1742	90.5351	90.2967	cey-3	-2.76849	2.32813e-37	6.82579e-35	0.264995	1.59435e-05	9.03002e-05	-0.0957183	N.A.
WBGene00000475	cey-4	739.24	794.916	796.527	418.021	412.006	425.652	586.095	587.722	581.541	387.463	396.156	384.278	cey-4	-0.891549	1.48529e-23	1.48561e-22	-0.104567	0.0117412	0.0353575	0.117286	N.A.
WBGene00000476	cfi-1	1.82991	0.515768	2.09131	3.01771	2.71241	3.38314	1.92742	1.75375	1.52858	3.6104	3.10952	3.43098	cfi-1	1.26154	4.29966e-05	7.2579e-05	0.1624	0.363543	0.526108	0.128731	Up.upon.vha-6
WBGene00000477	cft-1	1.42646	1.19363	1.44783	2.14945	2.52535	1.87222	2.01168	2.2702	2.02167	3.18346	2.61804	3.01193	cft-1	0.683965	0.00307931	0.00437264	0.432914	0.0083521	0.0262423	0.632948	N.A.
WBGene00000478	cfz-2	5.31682	5.6145	5.16247	4.20361	5.14422	4.65319	5.15033	4.52963	4.54629	4.50139	3.82782	4.91512	cfz-2	-0.203983	0.145516	0.169058	-0.0796279	0.540905	0.686924	0.390366	N.A.
WBGene00000479	cgh-1	4333.33	4855.36	4652.18	746.475	706.151	805.111	3391.77	3671.36	3178.27	992.543	1004.9	901.963	cgh-1	-2.6167	6.37305e-37	1.63814e-34	0.361202	2.11876e-08	1.86213e-07	-0.138037	N.A.
WBGene00000480	cgp-1	172.285	173.047	168.519	142.997	135.09	121.541	173.205	176.742	168.173	111.57	109.041	112.751	cgp-1	-0.365467	1.5508e-09	3.67855e-09	-0.258701	1.9359e-06	1.26569e-05	0.707864	N.A.
WBGene00000481	cha-1	1.10947	0.633657	1.18459	2.67888	3.02418	3.01089	1.77997	1.86134	1.46941	2.25534	2.52353	2.7151	cha-1	1.62128	3.17059e-08	6.80776e-08	-0.216967	0.143653	0.268396	-0.133825	Up.upon.vha-6
WBGene00000482	chd-3	50.5026	47.2885	51.2299	49.5221	44.3027	40.5868	54.168	50.0626	45.315	35.445	34.5071	37.1122	chd-3	-0.152241	0.0436445	0.0544802	-0.324042	5.99531e-05	0.000306445	2.12847	N.A.
WBGene00000484	che-2	0.417853	0.0147362	0.248618	1.15414	0.862567	0.799254	0.305439	0.312017	0.246545	1.01165	0.746662	0.742069	che-2	2.99728	0.000147006	0.000236611	-0.172483	0.604687	0.736679	-0.0575465	Up.upon.vha-6
WBGene00000485	che-3	2.86734	1.48836	2.29606	5.15657	6.12111	4.08386	3.40195	2.59297	2.19918	4.05589	4.50833	5.64846	che-3	1.24039	9.68808e-07	1.85763e-06	-0.106002	0.474398	0.629801	-0.0854583	Up.upon.vha-6
WBGene00000487	che-6	0.187314	0.279988	0.0731229	0.349419	0.197455	0.186128	0.136921	0.0537961	0.187374	0.083531	0.0850627	0.078572	che-6	0.583539	0.337146	0.370951	-1.51084	0.0206922	0.0571992	-2.5891	N.A.
WBGene00000488	che-7	0.850115	1.13469	0.833601	2.00122	2.19279	1.58756	0.958445	1.17275	1.33134	1.93978	2.14547	2.0516	che-7	1.04385	0.000170216	0.000272335	0.0933898	0.590292	0.72612	0.0894664	Up.upon.vha-6
WBGene00000490	che-11	0.475488	0.54524	0.424113	1.21767	1.6316	0.821151	0.516086	0.785423	0.581847	1.16015	1.12472	1.59763	che-11	1.30624	0.00170721	0.00249254	0.116903	0.641451	0.764639	0.0894962	Up.upon.vha-6
WBGene00000491	che-12	0.417853	0.574713	0.775102	2.04357	1.75631	1.32479	0.705669	0.849978	0.936872	0.993091	1.21923	1.35318	che-12	1.56467	0.000106112	0.000172732	-0.512727	0.0395752	0.097722	-0.327691	Up.upon.vha-6&ELT-2.dependent
WBGene00000492	che-13	0.389036	0.604185	0.51186	1.0059	0.862567	0.799254	0.895251	0.398091	0.660741	1.36434	0.93569	1.24842	che-13	0.845992	0.0183617	0.0239496	0.402621	0.0993299	0.20312	0.475916	N.A.
WBGene00000493	che-14	1.22474	1.31152	1.36009	8.03663	7.20191	6.05462	1.37974	1.25883	1.70609	5.54089	5.26444	5.85798	che-14	2.44461	1.01431e-13	3.33495e-13	-0.345904	0.00360592	0.012614	-0.141497	Up.upon.vha-6
WBGene00000496	chs-1	330.378	313.189	312.951	17.545	15.9523	15.4267	266.606	246.246	234.287	24.1219	26.2466	27.8756	chs-1	-4.29044	3.13653e-37	8.91724e-35	0.677642	3.12403e-09	3.08198e-08	-0.157942	N.A.
WBGene00000497	chs-2	3.67423	3.9051	4.86998	19.4086	18.9245	17.923	6.28782	4.70178	5.05911	18.516	18.6098	20.9263	chs-2	2.1871	6.26514e-17	2.74799e-16	0.0448967	0.61201	0.742517	0.020528	Up.upon.vha-6
WBGene00000498	chk-1	68.9458	67.5361	68.5454	23.3687	24.1207	23.0689	66.8911	61.4889	66.1826	27.5559	28.1369	24.8899	chk-1	-1.53885	1.90895e-25	2.80279e-24	0.188105	0.00471179	0.015956	-0.122237	N.A.
WBGene00000499	chk-2	20.7342	25.4789	26.6898	10.3449	10.2157	11.6822	14.8612	14.9015	15.1181	13.1886	12.542	11.9168	chk-2	-1.17173	1.94841e-15	7.42486e-15	0.225349	0.0201142	0.0559226	-0.192322	N.A.
WBGene00000500	chn-1	59.2631	52.2104	48.422	26.9264	26.9266	24.3608	50.7555	48.9006	51.3504	26.6464	25.0368	26.5137	chn-1	-1.02778	6.17437e-18	2.97983e-17	0.000364421	0.99575	0.997931	-0.00035457	N.A.
WBGene00000501	cho-1	1.02302	1.25258	1.15534	2.6577	3.35674	2.77002	1.54826	1.17275	1.8836	2.64515	3.18513	2.52304	cho-1	1.35683	7.03132e-06	1.26412e-05	-0.0781574	0.649132	0.770138	-0.057603	Up.upon.vha-6
WBGene00000502	chp-1	56.6696	57.5449	56.1437	22.3734	23.705	22.5214	33.1454	28.5227	31.9227	23.4165	19.9141	21.9914	chp-1	-1.31233	6.55651e-21	4.51127e-20	-0.0730059	0.322642	0.484368	0.0556307	N.A.
WBGene00000503	cht-1	44.8832	42.6319	42.3089	9.01076	7.92938	6.47067	30.4491	33.558	30.0292	5.22533	6.22848	6.81831	cht-1	-2.48163	3.4664e-24	3.88783e-23	-0.352764	0.00928117	0.028814	0.14215	N.A.
WBGene00000506	cic-1	21.714	21.3823	18.8511	8.37546	8.90626	9.25163	18.1683	19.8723	19.694	10.2001	9.78222	10.6072	cic-1	-1.2223	1.87191e-16	7.8543e-16	0.207381	0.0278132	0.073278	-0.169665	N.A.
WBGene00000507	cit-1.1	81.9137	89.3162	85.3636	31.9453	35.677	35.8569	67.6283	72.0975	66.4587	38.6006	32.7681	36.6233	cit-1.1	-1.31127	7.3023e-23	6.56857e-22	0.0610925	0.334685	0.496721	-0.0465905	N.A.
WBGene00000508	cit-1.2	47.9379	50.6484	51.1129	47.5739	44.8847	45.5794	46.0159	44.7476	41.0744	48.0489	44.9037	42.3154	cit-1.2	-0.116726	0.0621124	0.0759862	-0.0314525	0.591896	0.727083	0.269456	N.A.
WBGene00000509	cka-1	39.8402	42.7498	41.1097	23.3052	27.0306	24.5798	41.9083	41.7135	38.3723	29.4308	28.9497	28.3994	cka-1	-0.724845	5.27872e-14	1.7786e-13	0.213803	0.00127798	0.0050115	-0.294963	N.A.
WBGene00000510	cka-2	5.7779	7.47126	7.26841	8.54487	8.9894	9.36112	6.56166	6.27262	6.10446	9.12344	9.89563	9.0707	cka-2	0.399607	0.000337873	0.000526697	0.061989	0.468225	0.624167	0.155125	N.A.
WBGene00000511	ckb-1	5.17274	3.81668	2.6178	7.46485	9.05176	7.80641	3.76005	3.64738	3.75735	5.4852	5.16992	4.84527	ckb-1	1.11631	3.02425e-09	7.03621e-09	-0.649881	1.65674e-06	1.09539e-05	-0.582169	Up.upon.vha-6&ELT-2.dependent
WBGene00000512	ckb-2	26.6129	25.8031	22.5657	45.795	43.9078	43.4772	42.6245	42.4236	39.2796	33.1432	31.6528	33.0788	ckb-2	0.831914	7.64406e-15	2.76577e-14	-0.4441	5.59601e-09	5.33825e-08	-0.533828	N.A.
WBGene00000513	ckb-3	0.129679	0.309461	0.0731229	0.0529422	0.17667	0.0766408	0.0526618	0.096833	0.10848	0.0464061	0.122868	0.0960325	ckb-3	-0.669171	0.434298	0.468666	-0.134702	0.876413	0.925593	0.201297	N.A.
WBGene00000514	ckb-4	8.31384	8.59122	8.70162	16.4439	16.3472	19.0617	15.6195	15.1597	13.6783	14.6922	15.5287	16.4565	ckb-4	1.01321	3.91836e-12	1.13271e-11	-0.146921	0.0706584	0.15496	-0.145006	Up.upon.vha-6
WBGene00000515	ckc-1	24.4516	25.4495	26.1049	10.8743	12.8762	14.7917	6.32995	6.25111	6.10446	7.80551	7.0035	6.43418	ckc-1	-0.992018	2.39166e-14	8.30749e-14	-0.853102	1.23036e-10	1.43931e-09	0.859967	N.A.
WBGene00000516	cki-1	3.32842	4.40613	4.08026	16.2533	16.7837	16.1712	5.06607	4.93848	5.63109	10.7755	10.2548	9.22785	cki-1	2.06982	7.33664e-19	3.91093e-18	-0.706805	1.54777e-10	1.78502e-09	-0.341482	Up.upon.vha-6&ELT-2.dependent
WBGene00000517	cki-2	116.725	134.851	132.981	77.8568	73.9417	85.8267	127.473	145.303	129.555	92.0604	90.8376	87.7126	cki-2	-0.694665	8.86197e-15	3.18678e-14	0.190389	0.00155131	0.0059576	-0.274073	N.A.
WBGene00000518	ckk-1	2.8097	2.84409	3.11503	6.55425	5.55992	5.68236	5.52949	5.1967	4.28989	7.7127	6.323	8.1453	ckk-1	1.01903	3.76493e-07	7.44575e-07	0.316733	0.0091778	0.0285498	0.310819	Up.upon.vha-6
WBGene00000519	cku-70	36.6414	35.3817	34.3239	25.1899	26.2407	22.7842	45.068	40.5515	42.7904	26.4051	24.6587	25.5184	cku-70	-0.520014	2.24316e-09	5.26859e-09	0.0463016	0.482578	0.637368	-0.0890392	N.A.
WBGene00000520	cku-80	41.7421	42.3666	42.6599	21.6322	21.6473	17.4412	43.2775	40.0135	40.7786	20.1124	18.0239	19.2152	cku-80	-1.06716	5.11173e-17	2.26218e-16	-0.0780307	0.314198	0.475452	0.0731197	N.A.
WBGene00000521	cky-1	0.302583	0.250516	0.628857	5.28363	4.66618	3.88678	0.558215	0.570239	0.60157	5.09539	4.94309	4.51353	cky-1	3.66023	1.27394e-11	3.53612e-11	0.0776266	0.543233	0.688757	0.0212081	Up.upon.vha-6
WBGene00000522	clc-1	10.965	9.62275	10.2518	65.426	66.8126	67.411	48.8386	54.4739	55.591	85.1923	87.1893	87.1015	clc-1	2.6959	4.45238e-26	7.39986e-25	0.378303	4.62837e-07	3.33769e-06	0.140325	Up.upon.vha-6
WBGene00000523	clc-2	2.23335	2.37253	2.14981	4.18243	4.68696	3.36124	2.95959	3.10941	2.94868	3.81458	3.96014	3.67542	clc-2	0.848206	1.65088e-05	2.87357e-05	-0.0875562	0.503397	0.655681	-0.103225	N.A.
WBGene00000524	clc-3	3.99122	3.13881	3.87551	4.96598	5.39364	5.83565	2.58043	3.36764	3.10647	5.16964	5.71811	4.58337	clc-3	0.560029	0.000720928	0.00108943	-0.0714163	0.565486	0.706961	-0.127522	N.A.
WBGene00000525	clc-4	0.475488	0.162098	0.190119	0.20118	0.363733	0.295614	0.326503	0.247462	0.32544	0.343405	0.236285	0.270637	clc-4	0.183632	0.728499	0.753226	0.00632197	0.989087	0.994162	0.0344274	N.A.
WBGene00000526	clc-5	4.71166	4.73033	5.57196	7.18955	9.21803	8.79179	6.96189	6.27262	5.76916	9.55038	9.40416	8.84372	clc-5	0.743642	1.16982e-06	2.22803e-06	0.147768	0.142644	0.266856	0.198708	N.A.
WBGene00000527	cle-1	89.9825	95.4465	95.3376	54.2234	59.1638	59.2433	105.987	110.702	99.8508	66.3329	68.3621	64.6822	cle-1	-0.702329	1.35181e-15	5.22136e-15	0.208422	0.000343598	0.00153251	-0.296758	N.A.
WBGene00000528	clh-1	104.507	102.638	106.599	140.075	140.765	150.161	110.284	111.67	97.9968	114.261	109.684	108.822	clh-1	0.45733	2.13581e-11	5.8242e-11	-0.372689	1.42721e-09	1.4674e-08	-0.814924	N.A.
WBGene00000529	clh-2	3.01143	3.5809	4.37275	7.84604	7.32662	7.19328	5.36097	5.51948	5.09855	7.37857	7.32485	7.93577	clh-2	1.04568	3.93018e-10	9.77027e-10	0.0186868	0.837313	0.902096	0.0178704	Up.upon.vha-6
WBGene00000530	clh-3	37.2466	38.8005	38.1848	31.6277	28.8181	29.9884	45.2365	40.2502	39.5557	40.0299	37.3047	34.2138	clh-3	-0.337916	1.13144e-05	1.99777e-05	0.299841	2.99676e-05	0.000161677	-0.887325	N.A.
WBGene00000531	clh-4	2.23335	3.16829	3.29053	8.58723	7.38898	7.41226	3.94964	4.05623	3.7968	7.67557	6.45532	6.88815	clh-4	1.44774	2.4004e-12	7.07414e-12	-0.154229	0.115309	0.227634	-0.10653	Up.upon.vha-6
WBGene00000532	clh-5	76.9859	84.188	79.2213	34.8254	33.0581	35.4847	62.0462	65.7496	59.1412	40.5682	38.042	37.3916	clh-5	-1.2175	2.86359e-22	2.36083e-21	0.166168	0.00825618	0.0260018	-0.136484	N.A.
WBGene00000533	clh-6	36.1227	35.1459	33.6804	20.8486	19.5688	16.85	33.7773	33.2352	31.2126	19.9082	17.7025	16.212	clh-6	-0.877576	2.40215e-14	8.34085e-14	-0.092342	0.229665	0.380322	0.105224	N.A.
WBGene00000534	cpi-2	181.103	191.055	185.805	200.365	194.847	210.182	183.548	186.425	188.508	175.09	198.432	192.458	cpi-2	0.117209	0.0403619	0.050598	-0.0982081	0.0758069	0.164102	-0.837887	N.A.
WBGene00000535	cpi-1	25.2585	24.8895	20.7523	18.9851	19.2779	15.2734	13.7447	13.4598	12.9288	16.0844	16.0202	14.885	cpi-1	-0.405616	3.80752e-05	6.45037e-05	-0.184495	0.0384171	0.0953391	0.45485	N.A.
WBGene00000536	clk-1	19.495	16.5782	17.7396	13.3097	15.2248	14.5727	14.2292	14.7939	15.2562	13.003	14.9238	13.139	clk-1	-0.319532	0.000396495	0.00061324	-0.0722055	0.367843	0.53049	0.225973	N.A.
WBGene00000537	clk-2	54.2489	51.7389	54.2425	22.9875	24.6195	20.1127	56.7168	55.6144	53.0467	27.0176	21.3507	22.8819	clk-2	-1.24567	2.1849e-19	1.23672e-18	0.0695467	0.361808	0.524349	-0.0558308	N.A.
WBGene00000539	cln-3.1	5.43209	5.26083	5.04548	6.49072	7.09799	7.41226	0.57928	0.763905	0.680465	1.40146	0.822273	1.02144	cln-3.1	0.413718	0.00201986	0.00292263	-2.72499	5.74503e-17	1.48076e-15	-6.5866	N.A.
WBGene00000540	cln-3.2	10.3022	8.32596	8.84787	10.3449	8.90626	8.59471	9.48966	11.5877	10.8381	8.75219	9.30964	8.58181	cln-3.2	0.0200633	0.857567	0.871642	-0.0616223	0.545341	0.69063	-3.0714	N.A.
WBGene00000541	cln-3.3	3.61659	3.49248	3.90476	3.61066	5.16501	6.99621	5.21352	5.51948	4.76325	6.54326	6.83337	7.15005	cln-3.3	0.463342	0.00994981	0.0133661	0.436516	0.00208225	0.00775072	0.942103	N.A.
WBGene00000542	clp-1	176.781	179.944	172.906	187.68	178.489	181.431	202.927	207.362	201.132	206.739	198.243	194.239	clp-1	0.0480021	0.249601	0.279964	0.129669	0.00237246	0.00869811	2.70132	N.A.
WBGene00000543	clp-2	55.344	54.6566	53.7746	34.1054	37.2567	34.0175	56.9906	52.5803	51.8041	46.8423	38.4956	40.709	clp-2	-0.636846	1.71173e-12	5.10392e-12	0.254123	0.000155146	0.00073775	-0.399035	N.A.
WBGene00000544	clp-3	3.99122	2.57884	3.34903	5.98247	6.01718	8.24436	7.00402	5.73466	6.18335	9.64319	7.96754	7.83101	clp-3	1.02938	1.14611e-06	2.18465e-06	0.342228	0.00861923	0.0269777	0.332462	Up.upon.vha-6
WBGene00000545	clp-4	45.3731	45.8149	42.9524	86.857	72.5284	65.7249	75.001	79.1986	71.8038	89.7216	83.9569	74.6347	clp-4	0.738321	4.05833e-12	1.17227e-11	0.145655	0.0328956	0.0843589	0.197278	N.A.
WBGene00000546	clp-6	10.504	9.82906	9.19886	15.3003	17.0123	18.2296	19.4322	20.9912	17.8992	21.0962	18.2696	17.8358	clp-6	0.772373	4.3476e-09	1.00059e-08	0.178157	0.0326313	0.0837955	0.230661	N.A.
WBGene00000547	clp-7	36.0074	33.0828	37.2195	37.4937	34.9288	34.346	37.906	39.7338	39.4571	34.8139	34.0724	37.0773	clp-7	0.00690502	0.914091	0.923193	-0.0101678	0.865563	0.918944	-1.47252	N.A.
WBGene00000548	clr-1	126.581	133.908	128.506	72.012	68.2259	70.1701	131.602	135.771	125.925	85.248	77.4166	75.0014	clr-1	-0.886508	1.10803e-19	6.52166e-19	0.173639	0.00144615	0.00559844	-0.195869	N.A.
WBGene00000549	cls-2	128.742	139.036	131.431	86.0946	82.0894	90.1843	107.272	109.561	101.981	109.379	97.9828	91.6237	cls-2	-0.62826	3.35566e-14	1.15027e-13	0.207613	0.000331577	0.00148277	-0.330457	N.A.
WBGene00000550	clu-1	259.689	248.88	267.908	116.738	107.343	104.002	186.16	173.256	160.047	96.8496	86.6222	91.938	clu-1	-1.24383	6.39372e-23	5.79293e-22	-0.25225	0.000117701	0.000574245	0.202801	N.A.
WBGene00000551	clx-1	0.0144087	0.0147362	0.0731229	5.68599	3.77243	2.70432	0.0105324	0.0107592	0.00986181	0.00928122	0.00945142	0.00873023	clx-1	7.28275	2.25075e-08	4.88695e-08	-8.72993	3.27499e-10	3.647e-09	-1.19871	Up.upon.vha-6&ELT-2.dependent
WBGene00000552	cmd-1	823.07	972.841	916.8	908.287	866.277	952.152	827.328	908.863	875.521	973.572	972.692	899.763	cmd-1	0.00973986	0.837158	0.853163	0.0617866	0.187187	0.32777	6.34369	N.A.
WBGene00000553	cmk-1	8.91901	9.71117	7.09292	22.691	21.3979	25.8717	10.4797	11.0712	10.9565	21.0591	23.3734	20.5248	cmk-1	1.44991	1.50211e-16	6.35958e-16	-0.104601	0.168119	0.30245	-0.0721427	Up.upon.vha-6
WBGene00000554	cnb-1	33.241	34.7627	35.5523	58.2894	61.0344	62.506	38.0324	36.6782	40.5419	58.0355	59.2887	55.3409	cnb-1	0.812149	2.99131e-16	1.23009e-15	-0.0749441	0.15612	0.285743	-0.0922788	N.A.
WBGene00000556	cnc-2	0.158496	0.132626	0.102372	0.370595	0.0935314	0.0766408	0.0737266	0.161388	0.0690326	0.287718	0.179577	0.00873023	cnc-2	0.104746	0.905302	0.915203	-0.907775	0.311116	0.472064	-8.66645	N.A.
WBGene00000557	cnc-3	1.10947	1.22311	1.09684	4.52126	3.95949	4.04006	0.57928	0.484165	0.976319	3.68465	3.05281	3.53574	cnc-3	1.86803	5.52793e-10	1.35963e-09	-0.28576	0.0394863	0.0975538	-0.152974	Up.upon.vha-6
WBGene00000558	cnc-4	0.590758	0.810492	0.453362	20.2345	16.9707	15.361	2.45404	2.29171	2.53448	8.47376	8.40231	7.13259	cnc-4	4.8586	6.89637e-17	3.0157e-16	-1.12982	9.08644e-14	1.55139e-12	-0.232541	Up.upon.vha-6
WBGene00000560	cnc-6	0.0720437	0.0147362	0.0731229	0.095296	0.17667	0.0985381	0.410762	0.204425	0.285992	0.0464061	0.311897	0.113493	cnc-6	1.47279	0.119433	0.140381	-0.0167338	0.980714	0.988905	-0.011362	N.A.
WBGene00000561	cnd-1	0.590758	0.869437	0.541109	0.222357	0.17667	0.0547434	0.431827	0.41961	0.60157	0.176343	0.0850627	0.218256	cnd-1	-2.32389	0.000160468	0.000257441	0.202574	0.755053	0.84727	-0.08717	N.A.
WBGene00000562	cng-1	2.11808	2.04833	2.14981	2.17063	2.27593	1.43428	1.61145	1.1082	1.78499	2.19965	1.38936	1.77224	cng-1	-0.126188	0.562718	0.595267	-0.13314	0.511381	0.662768	1.05509	N.A.
WBGene00000563	cng-3	0.0144087	0.0147362	0.131621	0.285888	0.114316	0.0109487	0.0737266	0.355054	0.0887562	0.38053	0.255188	0.0960325	cng-3	1.25079	0.324192	0.357691	1.52366	0.0793848	0.170315	1.21816	N.A.
WBGene00000564	cnk-1	129.895	137.356	133.478	53.9905	55.5888	61.7615	116.625	126.066	114.999	65.609	61.9918	59.8282	cnk-1	-1.22834	1.37814e-24	1.68028e-23	0.131077	0.0149261	0.043382	-0.10671	N.A.
WBGene00000565	cnt-1	77.7639	84.3649	81.4735	64.3883	57.979	65.1775	97.772	105.322	93.2236	90.594	88.1156	82.9459	cnt-1	-0.378779	4.65642e-08	9.86487e-08	0.481498	5.97438e-11	7.26527e-10	-1.27118	N.A.
WBGene00000566	cnt-2	58.658	59.4901	60.0924	43.762	39.1065	36.1635	57.9175	60.951	53.9737	40.4197	39.403	41.8614	cnt-2	-0.586153	1.02193e-11	2.85817e-11	0.0356589	0.556362	0.699286	-0.0608355	N.A.
WBGene00000567	cnx-1	188.164	182.98	186.068	130.926	131.723	123.468	187.824	178.571	171.625	141.325	135.599	144.197	cnx-1	-0.529529	4.00128e-14	1.36261e-13	0.125365	0.00780734	0.0247419	-0.236749	N.A.
WBGene00000583	cof-2	1.22474	1.341	1.30159	1.87415	2.54613	2.55104	1.59039	1.15124	1.66665	1.9769	1.88083	2.08652	cof-2	0.836317	0.000553932	0.000845795	-0.213981	0.21314	0.360748	-0.255861	N.A.
WBGene00000584	cog-1	3.27078	3.16829	3.67077	12.6108	13.4997	12.4268	4.26561	4.93848	4.09265	12.9287	13.6006	11.4802	cog-1	1.93318	6.84862e-16	2.72218e-15	-0.0257862	0.768085	0.856183	-0.0133388	Up.upon.vha-6
WBGene00000585	cogc-2	74.3058	68.5382	69.3351	35.9901	35.6562	29.7914	65.4376	64.6091	61.6856	35.315	31.7284	35.4185	cogc-2	-1.06798	1.31043e-19	7.64582e-19	0.0174804	0.781986	0.865266	-0.0163677	N.A.
WBGene00000591	coh-1	57.3324	58.8417	59.5074	33.6607	35.6978	35.1124	56.2112	59.9181	56.9519	43.3155	39.2328	41.0408	coh-1	-0.750001	2.26433e-16	9.41249e-16	0.241804	5.6319e-05	0.000289051	-0.322405	N.A.
WBGene00000592	coh-3	51.1654	52.5936	52.3998	32.623	31.6448	33.9957	54.5893	55.0119	50.9559	35.5564	32.0876	34.4931	coh-3	-0.669219	5.34285e-14	1.79826e-13	0.056021	0.333803	0.495725	-0.0837111	N.A.
WBGene00000593	col-2	0.244948	0.0442087	0.0731229	0.0529422	0.0311771	0.032846	0.0105324	0.096833	0.0690326	0.083531	0.0850627	0.00873023	col-2	-1.29567	0.206846	0.235022	0.0317991	0.976345	0.986122	-0.0245426	N.A.
WBGene00000594	col-3	13.0399	14.0141	11.8605	86.9417	88.5326	91.6733	14.3977	15.7192	16.4594	66.1287	70.5548	71.4045	col-3	2.7823	3.08135e-25	4.32773e-24	-0.360536	1.72201e-05	9.70327e-05	-0.129582	Up.upon.vha-6
WBGene00000596	col-7	5.17274	4.81874	6.21544	8.8837	12.5644	12.9304	5.17139	5.06759	5.17745	9.75456	10.4816	10.6247	col-7	1.07221	1.79356e-09	4.23644e-09	-0.135097	0.193827	0.336632	-0.125999	Up.upon.vha-6
WBGene00000597	col-8	1197.26	1239.45	1307.66	208.815	237.809	267.356	397.86	370.644	380.814	185.782	204.803	195.444	col-8	-2.39747	1.28857e-32	9.67145e-31	-0.278427	7.27414e-05	0.000367111	0.116134	N.A.
WBGene00000599	col-10	89.1757	94.8865	95.6301	755.199	700.394	787.068	115.319	128.196	124.407	484.935	574.372	525.917	col-10	3.00221	7.44384e-35	1.07443e-32	-0.502193	6.14597e-11	7.46427e-10	-0.167274	Up.upon.vha-6
WBGene00000601	col-12	65.1995	70.5718	73.5177	184.906	193.516	201.051	60.2767	59.1004	61.015	151.182	169.795	166.424	col-12	1.47028	5.18174e-23	4.74988e-22	-0.250425	0.000176953	0.000832374	-0.170325	Up.upon.vha-6
WBGene00000602	col-13	17.3625	17.1088	18.0906	79.9322	90.2785	89.3084	23.6452	22.476	22.5737	73.0525	79.4013	82.3697	col-13	2.30194	1.82543e-25	2.68857e-24	-0.143475	0.0327243	0.0840112	-0.0623277	Up.upon.vha-6
WBGene00000603	col-14	22.9819	20.4981	26.3974	310.358	295.32	282.049	39.5069	40.1642	38.9837	196.808	227.259	227.187	col-14	3.67373	2.1418e-30	9.24429e-29	-0.449001	4.98762e-07	3.58025e-06	-0.122219	Up.upon.vha-6
WBGene00000606	col-17	23.5295	27.7778	26.0756	290.896	263.478	256.429	36.5578	42.2945	37.5636	226.118	239.3	225.545	col-17	3.39124	5.72642e-33	4.63149e-31	-0.229441	0.000453559	0.0019737	-0.067657	Up.upon.vha-6
WBGene00000608	col-19	1060.07	1190.91	1224.38	442.989	496.932	576.349	856.397	812.784	797.751	460.655	511.86	478.39	col-19	-1.20256	3.28755e-21	2.35449e-20	-0.0562678	0.375315	0.538205	0.0467901	N.A.
WBGene00000609	col-20	1237.87	1335.15	1375.31	379.077	425.433	494.519	819.871	792.922	808.244	433.424	457.118	436.171	col-20	-1.61133	3.27136e-26	5.61609e-25	0.0389053	0.527455	0.676326	-0.0241448	N.A.
WBGene00000610	col-33	0.273766	0.456823	0.219369	4.77539	4.66618	5.28821	0.832057	0.742386	0.739635	3.92596	4.94309	3.88495	col-33	4.02318	1.31043e-12	3.94624e-12	-0.216709	0.0806955	0.172594	-0.053865	Up.upon.vha-6
WBGene00000611	col-34	11.0803	11.6858	13.5277	62.2283	62.4062	66.7541	15.0086	14.6863	13.9939	44.6891	50.9904	46.2789	col-34	2.4032	6.5541e-27	1.3097e-25	-0.432709	7.27374e-09	6.83447e-08	-0.180055	Up.upon.vha-6
WBGene00000612	col-35	0.0144087	0.162098	0.0731229	0.116473	0.197455	0.120435	0.0105324	0.0107592	0.00986181	0.194906	0.0283542	0.218256	col-35	1.35247	0.178871	0.205005	-0.379687	0.630046	0.755315	-0.280737	N.A.
WBGene00000613	col-36	0.0432262	0.0736811	0.0146246	0.0317653	0.633935	0.492691	0.0947913	0.182907	0.0690326	0.399093	0.236285	0.00873023	col-36	2.57627	0.0576457	0.0708963	-1.25153	0.191292	0.333215	-0.485792	N.A.
WBGene00000615	col-38	27.9962	32.4934	38.0385	489.853	466.275	457.381	55.9374	59.6383	57.7803	347.572	386.383	384.296	col-38	3.85402	1.64745e-34	2.06085e-32	-0.339078	4.02618e-06	2.50821e-05	-0.0879803	Up.upon.vha-6
WBGene00000616	col-39	100.414	106.086	110.664	459.591	490.759	534.963	155.215	154.75	141.507	407.251	464.017	440.728	col-39	2.22568	1.15883e-28	3.366e-27	-0.178073	0.0070933	0.022787	-0.0800084	Up.upon.vha-6
WBGene00000617	col-40	0.158496	0.221043	0.248618	0.0741191	0.135101	0.186128	0.0737266	0.0753145	0.0887562	0.0278437	0.103966	0.0261907	col-40	-0.744096	0.275083	0.306603	-1.54969	0.0714955	0.156412	2.08265	N.A.
WBGene00000618	col-41	5.37446	3.87563	3.87551	26.7146	23.8089	20.7696	5.27672	6.07896	6.30169	20.7435	18.9312	16.7184	col-41	2.45096	1.80347e-15	6.89211e-15	-0.339745	0.00358561	0.0125547	-0.138617	Up.upon.vha-6
WBGene00000620	col-43	16.2963	18.8476	17.7689	190.475	183.082	187.606	21.0963	22.1317	23.3034	142.457	151.591	159.353	col-43	3.40965	1.99004e-30	8.66382e-29	-0.308575	3.37479e-05	0.000180207	-0.0905005	Up.upon.vha-6
WBGene00000621	col-44	0.0720437	0.0147362	0.0438737	0.0529422	0.239025	0.0985381	0.200115	0.0107592	0.128203	0.083531	0.103966	0.0436511	col-44	1.58235	0.130998	0.153149	-0.591549	0.470182	0.625975	-0.373841	N.A.
WBGene00000622	col-45	0.590758	0.54524	0.892099	0.942371	2.00573	1.87222	1.1059	0.95757	0.60157	0.826029	0.689953	1.84208	col-45	1.20678	0.00454394	0.00632652	-0.562419	0.0652953	0.145338	-0.466051	Up.upon.vha-6&ELT-2.dependent
WBGene00000623	col-46	0.533123	1.42941	1.12609	15.7027	13.1256	13.6311	1.31655	1.64616	1.5483	12.4832	13.0713	12.039	col-46	3.89786	3.8223e-16	1.55612e-15	-0.173103	0.0830612	0.176587	-0.0444097	Up.upon.vha-6
WBGene00000624	col-47	0.129679	0.191571	0.190119	1.42944	1.75631	0.886843	0.17905	0.13987	0.128203	0.677529	1.25704	0.742069	col-47	2.97085	1.25909e-05	2.21296e-05	-0.622072	0.0374658	0.0934478	-0.209392	Up.upon.vha-6
WBGene00000625	col-48	10.0429	9.91748	11.4218	128.575	124.469	123.819	15.3246	15.2888	17.1102	86.0276	87.6997	97.246	col-48	3.58892	8.37767e-31	4.06198e-29	-0.477189	1.2458e-09	1.29079e-08	-0.132962	Up.upon.vha-6
WBGene00000626	col-49	13.7027	13.6899	16.8621	236.302	237.268	219.795	28.4269	27.2531	28.0371	164.918	187.374	192.842	col-49	3.97631	6.97847e-30	2.67779e-28	-0.349306	3.09743e-05	0.000166677	-0.0878468	Up.upon.vha-6
WBGene00000627	col-50	0.0144087	0.0147362	0.0146246	0.180004	0.197455	0.0766408	0.0105324	0.0107592	0.049309	0.0464061	0.0661599	0.0436511	col-50	3.26856	0.00051283	0.000785146	-1.4626	0.0411203	0.100953	-0.447475	Up.upon.vha-6&ELT-2.dependent
WBGene00000629	col-52	0.129679	0.0736811	0.0146246	0.0529422	0.21824	0.0985381	0.0526618	0.0537961	0.00986181	0.0464061	0.0472571	0.078572	col-52	1.01104	0.315781	0.348876	-0.905728	0.317182	0.47881	-0.895836	N.A.
WBGene00000630	col-53	0.533123	0.633657	0.833601	1.09061	0.820997	0.624075	0.747798	1.00061	0.936872	1.03022	1.20033	1.00398	col-53	0.335318	0.312312	0.345329	0.376449	0.149085	0.275799	1.12266	N.A.
WBGene00000631	col-54	0.273766	0.338933	0.219369	2.84829	2.00573	2.33207	0.789927	0.161388	0.305716	1.95834	1.86193	2.36589	col-54	3.11752	2.02021e-08	4.39962e-08	-0.202921	0.269939	0.426646	-0.0650905	Up.upon.vha-6
WBGene00000633	col-56	0.0144087	0.0736811	0.0438737	0.158827	0.405303	0.186128	0.0947913	0.0537961	0.00986181	0.38053	0.160674	0.3754	col-56	2.68138	0.0145618	0.0192056	0.317496	0.591929	0.727083	0.118407	Up.upon.vha-6
WBGene00000634	col-58	1.54173	1.51783	2.35456	22.9875	26.6357	26.1126	3.40195	4.01319	3.3826	20.2609	19.9708	20.2978	col-58	3.83461	7.58414e-22	5.88053e-21	-0.320129	8.87212e-05	0.000441934	-0.0834842	Up.upon.vha-6
WBGene00000636	col-60	10.5904	13.0121	13.323	139.778	147.416	139.935	24.6141	24.5203	23.2443	105.054	115.922	130.7	col-60	3.54018	2.53746e-26	4.50879e-25	-0.285091	0.00113544	0.00449954	-0.0805302	Up.upon.vha-6
WBGene00000637	col-61	0.734845	0.54524	0.628857	5.00833	4.99873	4.34663	1.54826	0.914534	1.33134	4.83552	4.69735	5.36909	col-61	2.91828	5.40743e-13	1.67988e-12	0.0556158	0.623351	0.751001	0.0190577	Up.upon.vha-6
WBGene00000638	col-62	16.3251	17.3151	22.0392	33.3218	41.9124	45.6888	18.1473	15.6547	16.0452	32.7163	32.1821	36.5185	col-62	1.1185	7.33935e-13	2.25394e-12	-0.241469	0.00821079	0.0258719	-0.215888	Up.upon.vha-6
WBGene00000639	col-63	11.1091	10.3301	14.9317	230.987	224.818	221.503	23.6662	23.595	24.6052	159.925	179.114	179.834	col-63	4.23762	1.98324e-29	6.76608e-28	-0.386194	1.0519e-05	6.14692e-05	-0.0911347	Up.upon.vha-6
WBGene00000640	col-64	0.216131	0.368406	0.307116	0.582364	0.509226	0.492691	0.516086	0.613275	0.424058	0.473342	0.519828	0.410321	col-64	0.862825	0.0387776	0.0486998	-0.183155	0.560982	0.703581	-0.212274	N.A.
WBGene00000641	col-65	6.38307	6.32184	9.02336	144.543	141.513	136.388	17.9998	18.6457	18.5895	103.012	113.956	115.562	col-65	4.30161	1.80711e-28	5.01608e-27	-0.346616	1.90642e-05	0.000106496	-0.0805783	Up.upon.vha-6
WBGene00000642	col-66	0.648393	0.456823	1.18459	14.3685	13.7075	12.7771	1.54826	1.71072	1.92305	8.75219	11.6536	11.3056	col-66	4.26924	7.26236e-17	3.16835e-16	-0.375085	0.000209559	0.00096899	-0.0878575	Up.upon.vha-6
WBGene00000644	col-68	1.16711	0.810492	1.12609	2.63652	3.14889	2.63863	0.853122	0.570239	0.897424	2.19965	2.56133	2.06906	col-68	1.45416	6.86823e-07	1.3315e-06	-0.308867	0.063228	0.14161	-0.212403	Up.upon.vha-6
WBGene00000645	col-69	0.590758	0.338933	0.716604	5.4954	4.95716	5.09114	1.1059	0.785423	1.15383	3.94452	4.54613	5.03734	col-69	3.30318	2.13638e-12	6.32388e-12	-0.203105	0.108755	0.217603	-0.0614876	Up.upon.vha-6
WBGene00000646	H17B01.2	3.53014	3.9051	4.86998	38.8913	31.8734	37.1489	7.72022	7.43462	6.08473	50.6476	54.7142	49.5091	H17B01.2	3.14064	2.30928e-21	1.68802e-20	0.525158	3.83568e-08	3.23038e-07	0.167214	Up.upon.vha-6
WBGene00000647	col-71	47.2174	52.2694	55.705	798.845	741.548	763.068	79.6774	82.5124	83.9733	492.991	572.217	573.34	col-71	3.89463	3.0791e-33	2.69983e-31	-0.494016	6.02956e-08	4.94063e-07	-0.126846	Up.upon.vha-6
WBGene00000648	col-72	0.0432262	0.0147362	0.102372	0.391772	0.446872	0.361306	0.157985	0.0107592	0.0887562	0.213468	0.217383	0.183335	col-72	3.30728	0.00120814	0.00178782	-0.970393	0.081016	0.173161	-0.293411	Up.upon.vha-6&ELT-2.dependent
WBGene00000649	col-73	56.7272	62.9384	72.1138	898.143	862.286	853.439	111.464	109.497	109.042	603.66	673.914	686.571	col-73	3.77569	2.33341e-34	2.77115e-32	-0.414061	4.33022e-07	3.142e-06	-0.109665	Up.upon.vha-6
WBGene00000650	col-74	0.158496	0.132626	0.248618	0.0105884	0.0519619	0.16423	0.284374	0.26898	0.285992	0.102093	0.0472571	0.253177	col-74	-1.96375	0.0301722	0.0383805	1.28877	0.14837	0.274932	-0.656283	N.A.
WBGene00000651	col-75	0.0720437	0.0147362	0.0731229	0.307065	0.488442	0.536485	0.0947913	0.096833	0.049309	0.45478	0.236285	0.462702	col-75	3.33239	0.000661368	0.00100266	-0.219096	0.625399	0.751953	-0.0657474	Up.upon.vha-6
WBGene00000652	col-76	29.6388	28.9861	29.9365	63.1177	57.8751	61.1046	14.6084	13.5028	13.9939	31.287	33.0894	33.0264	col-76	1.03891	2.23645e-19	1.264e-18	-0.901865	1.06393e-18	3.36087e-17	-0.86809	Up.upon.vha-6&ELT-2.dependent
WBGene00000653	col-77	36.8143	38.6531	43.5374	547.454	557.707	559.883	81.0255	79.9087	78.1745	398.656	447.364	447.38	col-77	3.81025	1.62679e-34	2.04867e-32	-0.366259	1.47999e-06	9.8757e-06	-0.0961247	Up.upon.vha-6
WBGene00000655	col-79	1.25356	1.37047	1.44783	19.7474	20.5457	15.8208	2.1802	1.99046	2.02167	11.2767	12.0506	12.039	col-79	3.78086	3.1057e-19	1.72412e-18	-0.659478	4.42919e-09	4.27737e-08	-0.174425	Up.upon.vha-6
WBGene00000656	col-80	2297.17	2202.93	2359.92	893.23	976.935	1127.4	1308.68	1315.97	1167.61	1006.17	1122.19	998.956	col-80	-1.20094	3.32902e-20	2.09195e-19	0.0658089	0.330364	0.491903	-0.054798	N.A.
WBGene00000657	col-81	611.319	671.279	717.818	698.149	819.989	885.496	449.469	432.747	449.984	711.118	729.545	738.149	col-81	0.26092	0.000134413	0.000217162	-0.134542	0.0303195	0.0787209	-0.515644	N.A.
WBGene00000658	col-83	0.475488	0.309461	0.102372	0.497657	0.426087	0.448896	0.431827	0.26898	0.660741	0.287718	0.311897	0.410321	col-83	0.88313	0.101674	0.120587	-0.449962	0.301274	0.462006	-0.509508	N.A.
WBGene00000659	col-84	0.331401	0.132626	0.190119	0.158827	0.384518	0.689767	0.115856	0.096833	0.147927	0.139218	0.179577	0.0436511	col-84	0.764921	0.275425	0.306947	-1.77015	0.0202445	0.0562268	-2.31415	N.A.
WBGene00000660	col-85	0.0144087	0.162098	0.0438737	0.180004	0.135101	0.120435	0.115856	0.0322777	0.00986181	0.083531	0.122868	0.165874	col-85	1.62187	0.0680993	0.0829104	-0.255352	0.693691	0.804227	-0.157443	N.A.
WBGene00000661	col-86	0.158496	0.0147362	0.0146246	0.264711	0.21824	0.229922	0.136921	0.096833	0.0887562	0.157781	0.236285	0.078572	col-86	2.8593	0.0030466	0.00432817	-0.74411	0.197428	0.341274	-0.260242	Up.upon.vha-6&ELT-2.dependent
WBGene00000662	col-87	0.533123	0.722075	0.365614	1.38709	1.27826	1.34669	0.600345	0.720868	0.60157	1.5314	1.44607	0.916674	col-87	1.36193	0.000284041	0.000445594	-0.0882693	0.692738	0.803636	-0.064812	Up.upon.vha-6
WBGene00000663	col-88	9.49536	8.20807	9.25736	79.6357	82.027	91.6514	12.7126	14.9661	13.9347	53.729	65.2998	66.6029	col-88	3.23108	6.84564e-25	8.88938e-24	-0.451358	1.12364e-06	7.63083e-06	-0.139692	Up.upon.vha-6
WBGene00000664	col-89	0.734845	0.898909	0.804352	7.48603	8.34508	7.56554	1.71678	1.36642	1.64692	6.17201	7.17362	6.87069	col-89	3.26763	4.1255e-16	1.67556e-15	-0.212735	0.0306971	0.0795691	-0.0651037	Up.upon.vha-6
WBGene00000665	col-90	6.58479	6.4692	6.09845	49.0139	43.1803	39.886	7.46745	6.40174	7.32732	27.7787	30.1028	30.3375	col-90	2.78186	9.74106e-25	1.22344e-23	-0.578447	2.31743e-10	2.61954e-09	-0.207936	Up.upon.vha-6
WBGene00000666	col-91	12.9246	14.9278	14.6684	100.897	98.5717	106.301	26.8681	28.4366	29.615	100.154	109.854	106.151	col-91	2.8488	3.81382e-26	6.43548e-25	0.0481117	0.497051	0.650168	0.0168884	Up.upon.vha-6
WBGene00000667	col-92	92.6049	102.107	104.405	184.271	191.147	218.109	68.2392	74.2924	68.9636	150.681	165.542	160.558	col-92	0.986526	9.23056e-18	4.39042e-17	-0.312886	7.30667e-06	4.37188e-05	-0.317159	N.A.
WBGene00000668	col-93	2924.96	2893.15	3111.33	1363.59	1480.94	1799.54	1386.85	1350.44	1314.29	1368.64	1476.49	1384.03	col-93	-0.95282	2.07961e-18	1.05493e-17	-0.1256	0.0426254	0.103887	0.131819	N.A.
WBGene00000669	col-94	63.067	68.9508	69.1304	98.8219	105.077	113.855	45.9106	45.9096	44.5261	79.8835	91.8772	94.1904	col-94	0.658422	9.07196e-13	2.76656e-12	-0.257308	8.23538e-05	0.000412737	-0.390795	N.A.
WBGene00000670	col-95	177.299	188.108	198.733	48.8445	51.4942	60.6009	175.206	185.521	180.678	56.4391	62.3888	53.071	col-95	-1.81499	3.61918e-27	7.65617e-26	0.0978574	0.145952	0.271718	-0.0539163	N.A.
WBGene00000671	col-96	71.6835	81.3587	78.7533	48.8868	55.0276	66.9731	52.7145	58.2397	49.6542	58.4995	60.4796	55.1663	col-96	-0.450938	2.25418e-07	4.53933e-07	0.0390343	0.581597	0.718966	-0.0865625	N.A.
WBGene00000672	col-97	22.9531	27.2178	29.9658	356.883	326.56	336.486	44.8784	48.3412	46.8534	255.688	273.987	273.177	col-97	3.67823	1.71436e-33	1.66674e-31	-0.344887	2.6211e-06	1.67972e-05	-0.0937645	Up.upon.vha-6
WBGene00000673	col-98	610.714	662.29	677.483	226.201	231.095	248.918	303.975	296.04	305.548	209.709	246.238	223.345	col-98	-1.46558	9.0819e-27	1.75683e-25	-0.0580142	0.285252	0.443815	0.0395846	N.A.
WBGene00000674	col-99	11.7431	11.6564	12.7088	23.7287	22.6242	21.755	13.4498	12.3408	10.1084	23.0638	23.0331	20.7168	col-99	0.916138	1.80492e-12	5.37239e-12	-0.0303802	0.671879	0.787841	-0.0331611	N.A.
WBGene00000675	col-101	875.518	943.457	929.699	35.4819	36.6123	37.6963	175.395	160.71	168.785	25.9781	27.324	27.2645	col-101	-4.64576	3.87969e-45	1.51805e-41	-0.446044	1.71115e-08	1.52677e-07	0.0960109	N.A.
WBGene00000677	col-103	281.244	307.53	323.452	118.982	118.421	127.979	138.511	132.5	140.679	105.778	113.748	112.192	col-103	-1.31865	8.90709e-26	1.3986e-24	-0.138938	0.010278	0.0314958	0.105364	N.A.
WBGene00000678	col-104	26.7858	29.8408	38.3603	291.32	291.413	271.122	46.1212	48.9437	52.4155	218.322	250.207	251.946	col-104	3.18477	1.45775e-29	5.12814e-28	-0.247284	0.00157515	0.00603454	-0.0776457	Up.upon.vha-6
WBGene00000679	col-105	0.0720437	0.0147362	0.0731229	0.942371	1.27826	1.56566	0.136921	0.096833	0.167651	1.12303	0.897885	0.986515	col-105	4.84807	2.37876e-06	4.42677e-06	-0.303607	0.268795	0.425446	-0.0626243	Up.upon.vha-6
WBGene00000680	col-106	1368.15	1428.1	1522.35	487.545	518.153	611.298	740.941	740.137	743.531	510.644	537.19	518.025	col-106	-1.42293	1.51804e-26	2.81747e-25	-0.0396465	0.455223	0.61258	0.0278627	N.A.
WBGene00000681	col-107	22.5497	26.6873	24.3499	337.252	339.695	378.704	46.6057	48.2766	45.8673	248.226	282.531	270.279	col-107	3.84426	5.23369e-33	4.28843e-31	-0.397944	5.12141e-07	3.67067e-06	-0.103516	Up.upon.vha-6
WBGene00000682	col-108	3.27078	2.90304	2.64705	18.0533	17.5527	20.901	3.78112	3.28156	2.6331	13.2814	13.4683	15.1295	col-108	2.67816	3.00102e-18	1.49604e-17	-0.42683	3.0628e-05	0.00016498	-0.159374	Up.upon.vha-6
WBGene00000683	col-109	18.3423	22.0601	24.8472	267.898	247.972	250.539	33.2296	36.2478	36.321	223.891	235.614	237.75	col-109	3.56524	2.36267e-30	1.01217e-28	-0.135976	0.0622139	0.139873	-0.0381394	Up.upon.vha-6
WBGene00000684	col-110	3.61659	3.93457	2.53005	28.0064	27.8412	24.536	2.60149	2.63601	2.712	15.1377	16.3415	16.5263	col-110	3.01889	3.72592e-21	2.65237e-20	-0.74262	5.91507e-11	7.19782e-10	-0.245991	Up.upon.vha-6
WBGene00000685	col-111	5.31682	5.73239	7.26841	62.4824	67.3114	61.8491	9.80563	10.4472	10.8776	53.7847	62.6912	61.1727	col-111	3.4002	5.09128e-26	8.3654e-25	-0.111773	0.103597	0.209494	-0.0328724	Up.upon.vha-6
WBGene00000687	col-113	3.64541	4.34718	4.168	46.875	46.589	37.4335	6.47741	6.25111	7.36677	31.1385	34.1291	33.0963	col-113	3.42686	7.57724e-22	5.8776e-21	-0.407047	1.78065e-05	0.000100186	-0.118781	Up.upon.vha-6
WBGene00000689	col-115	1.82991	1.81256	1.65258	33.0889	34.1182	32.1782	3.80218	4.31445	4.32933	30.8786	28.7229	32.4852	col-115	4.23164	2.06651e-23	2.01016e-22	-0.110709	0.101776	0.206882	-0.0261622	Up.upon.vha-6
WBGene00000690	col-116	0.504306	0.486295	0.453362	0.13765	0.0727466	0.120435	0.473956	0.656312	0.38461	0.343405	0.122868	0.235716	col-116	-2.17973	0.000432951	0.00066737	1.02492	0.0910826	0.190066	-0.470204	N.A.
WBGene00000691	col-117	39.8113	41.2762	38.8575	279.694	287.941	288.333	44.9416	48.4488	49.3978	213.663	228.979	230.399	col-117	2.83556	8.015e-31	3.9165e-29	-0.34742	2.70406e-06	1.72993e-05	-0.122523	Up.upon.vha-6
WBGene00000692	col-118	26.3536	26.3631	27.8306	68.2849	75.0641	77.0459	29.1641	26.4784	30.187	58.8894	59.629	59.7584	col-118	1.45059	7.94993e-24	8.31508e-23	-0.303846	9.30885e-07	6.39822e-06	-0.209463	Up.upon.vha-6
WBGene00000693	col-119	2294.2	2254.72	2439.63	655.774	722.156	839.862	1378.78	1320.86	1344.59	785.628	755.026	758.089	col-119	-1.66299	1.17176e-27	2.7381e-26	0.0594094	0.30672	0.46772	-0.0357244	N.A.
WBGene00000694	col-120	9.98525	12.8352	12.8843	117.902	124.948	123.205	22.7394	23.681	23.047	105.036	120.893	126.894	col-120	3.36863	9.46476e-26	1.48121e-24	-0.056784	0.478663	0.633402	-0.0168567	Up.upon.vha-6
WBGene00000695	col-121	0.331401	0.103154	0.482611	0.0105884	0.135101	0.142333	0.22118	0.225944	0.167651	0.120656	0.122868	0.148414	col-121	-2.12187	0.0111036	0.0148322	1.15228	0.165557	0.299052	-0.543049	N.A.
WBGene00000696	col-122	1858.02	2063.2	2130.99	721.719	782.826	922.306	1140.56	1203.88	1126.54	778.927	824.872	752.816	col-122	-1.32385	5.13759e-24	5.60475e-23	-0.0356648	0.538184	0.684736	0.0269402	N.A.
WBGene00000697	col-123	0.0720437	0.0736811	0.219369	0.13765	0.21824	0.142333	0.115856	0.225944	0.10848	0.343405	0.349702	0.288097	col-123	0.630205	0.390587	0.424815	0.997734	0.0702956	0.154417	1.58319	N.A.
WBGene00000698	col-124	1501.2	1604.02	1782.43	638.345	707.232	811.921	915.252	877.877	878.993	649.825	654.104	634.766	col-124	-1.18349	6.25506e-22	4.91705e-21	-0.147083	0.0170446	0.048687	0.124279	N.A.
WBGene00000699	col-125	97.965	116.136	115.169	1193.84	1163.52	1227.84	166.106	181.239	164.229	817.221	921.334	876.698	col-125	3.44889	3.20628e-34	3.69096e-32	-0.456426	3.17034e-08	2.70647e-07	-0.13234	Up.upon.vha-6
WBGene00000700	col-126	3.32842	3.49248	3.52452	5.43187	5.35207	6.75534	3.06492	2.52842	3.16564	4.85408	5.58579	6.15481	col-126	0.751209	4.87186e-05	8.18183e-05	-0.0727716	0.571662	0.711695	-0.0968726	N.A.
WBGene00000701	col-127	1.51292	2.01886	1.71108	2.42475	2.89947	3.62401	1.37974	1.25883	1.19328	2.45952	2.76926	2.90716	col-127	0.760095	0.00101084	0.00150835	-0.116131	0.482777	0.637542	-0.152785	N.A.
WBGene00000702	col-128	0.706028	0.338933	0.482611	9.45548	9.09333	7.9159	1.08483	0.95757	1.11438	7.67557	6.53093	7.98816	col-128	4.17291	3.62416e-13	1.14311e-12	-0.253923	0.0342469	0.0870155	-0.0608504	Up.upon.vha-6
WBGene00000703	col-129	613.048	631.314	683.099	690.462	787.669	859.088	417.029	407.226	397.086	660.313	694.348	672.288	col-129	0.273617	3.39618e-05	5.77227e-05	-0.199823	0.00114652	0.00453868	-0.730304	N.A.
WBGene00000704	col-130	13.7027	15.3109	14.7562	179.421	183.706	200.459	29.2905	28.4366	27.8596	138.968	152.612	156.507	col-130	3.68674	4.97664e-29	1.53588e-27	-0.330557	6.08913e-05	0.000310987	-0.089661	Up.upon.vha-6
WBGene00000705	col-131	0.475488	0.42735	0.0731229	9.34959	9.59216	8.92317	1.31655	0.613275	0.996042	7.43426	7.60839	5.8056	col-131	5.23755	4.71252e-12	1.35477e-11	-0.434095	0.000909541	0.00368382	-0.0828813	Up.upon.vha-6
WBGene00000706	col-132	0.244948	0.250516	0.277867	0.158827	0.17667	0.383204	0.200115	0.204425	0.345163	0.194906	0.217383	0.550004	col-132	-0.230424	0.679631	0.707495	0.400774	0.422019	0.582219	-1.73929	N.A.
WBGene00000707	col-133	805.463	917.492	974.362	831.224	916.722	998.027	526.186	508.922	499.451	797.341	872.375	804.848	col-133	0.0261838	0.67721	0.705288	-0.147277	0.0214275	0.058902	-5.62474	N.A.
WBGene00000708	col-135	19.0628	19.555	24.1452	0.667072	0.883352	0.864946	18.4	15.1167	15.6901	3.18346	3.46867	3.29129	col-135	-4.70277	2.27378e-19	1.28278e-18	2.0518	2.31461e-08	2.02761e-07	-0.436295	N.A.
WBGene00000709	col-136	0.158496	0.279988	0.219369	0.455303	0.61315	0.711664	0.495021	0.398091	0.443781	0.38053	0.727759	0.567465	col-136	1.45011	0.00285087	0.0040624	-0.11114	0.719246	0.822379	-0.0766426	Up.upon.vha-6
WBGene00000710	col-137	328.735	367.006	406.461	341.827	366.445	411.681	219.252	220.639	218.686	296.544	340.071	326.589	col-137	0.0240013	0.705239	0.731556	-0.215273	0.00131201	0.0051342	-8.96922	N.A.
WBGene00000711	col-138	31.973	36.3543	41.4022	587.733	564.545	583.904	63.4364	69.6014	67.8591	410.499	481.105	456.949	col-138	3.99217	5.21203e-33	4.28843e-31	-0.367349	1.0774e-05	6.28619e-05	-0.0920175	Up.upon.vha-6
WBGene00000712	col-139	714.716	756.219	822.852	729.639	843.497	974.575	497.96	485.144	472.252	753.737	786.613	729.035	col-139	0.143509	0.0286823	0.0365945	-0.15738	0.0150487	0.0436639	-1.09665	N.A.
WBGene00000713	col-140	2685.57	2929.04	3050.26	1126.54	1249.98	1409.46	1901.44	1913.17	1909	1251.66	1294.72	1207.87	col-140	-1.19878	7.35254e-24	7.75946e-23	-0.00656426	0.900697	0.94212	0.00547577	N.A.
WBGene00000714	col-141	8.54438	10.3596	11.4218	8.20604	8.13723	10.1932	4.62371	5.88529	5.82833	7.10013	8.00535	7.02783	col-141	-0.1917	0.0995974	0.118281	-0.255516	0.0253599	0.0678338	1.33289	N.A.
WBGene00000715	col-142	292.195	303.787	316.871	120.168	132.326	153.336	149.086	146.056	141.507	119.997	128.908	121.097	col-142	-1.17649	8.1411e-21	5.53276e-20	-0.126457	0.0529898	0.123514	0.107487	N.A.
WBGene00000716	col-143	544.722	549.823	598.481	56.7223	63.3207	66.3818	192.837	181.261	177.542	66.1101	69.8743	69.0823	col-143	-3.18503	4.00964e-39	1.83504e-36	0.140555	0.0170632	0.0487254	-0.0441297	N.A.
WBGene00000717	col-144	138.857	155.747	150.969	1486.71	1404.46	1606.88	204.233	250.485	214.741	1001.01	1203.69	1078.51	col-144	3.33492	5.53828e-33	4.49871e-31	-0.456073	1.11342e-07	8.75986e-07	-0.136757	Up.upon.vha-6
WBGene00000718	col-145	64.1333	81.506	87.0893	449.596	444.555	494.453	91.5579	98.7589	94.7226	332.11	366.781	345.603	col-145	2.58772	2.45052e-25	3.52349e-24	-0.410231	3.83545e-05	0.000203071	-0.15853	Up.upon.vha-6
WBGene00000719	col-146	28.7742	28.3378	30.814	102.74	110.211	119.943	33.4403	30.8252	31.4099	81.517	92.898	83.33	col-146	1.91844	2.68389e-23	2.5681e-22	-0.368696	5.4941e-06	3.3493e-05	-0.192186	Up.upon.vha-6
WBGene00000720	col-147	54.0472	59.667	67.5802	142.192	151.822	167.854	51.3032	49.8044	52.1788	111.811	126.98	118.426	col-147	1.35183	4.55194e-21	3.20017e-20	-0.369088	9.30167e-07	6.39562e-06	-0.273027	Up.upon.vha-6&ELT-2.dependent
WBGene00000721	col-148	0.0720437	0.0147362	0.0146246	0.412949	0.405303	0.208025	0.0105324	0.13987	0.266269	0.324843	0.179577	0.323018	col-148	3.71854	0.00088566	0.00132821	-0.295353	0.579458	0.717308	-0.0794272	Up.upon.vha-6
WBGene00000722	col-149	50.5026	55.6292	58.9224	32.0724	31.8318	35.4628	12.2281	12.8573	13.6192	18.7573	22.0691	20.1406	col-149	-0.731462	6.57739e-13	2.02857e-12	-0.705944	1.37904e-11	1.81715e-10	0.965114	N.A.
WBGene00000723	col-150	11.138	14.2499	13.7325	14.7709	15.6613	16.8719	8.6892	8.08017	8.55019	13.1515	11.4646	13.2787	col-150	0.280487	0.0048012	0.00666344	-0.318469	0.000620043	0.00261038	-1.13541	N.A.
WBGene00000724	col-151	0.129679	0.0736811	0.219369	0.264711	0.21824	0.142333	0.0947913	0.096833	0.0295854	0.157781	0.217383	0.288097	col-151	0.660907	0.301739	0.334248	0.0906651	0.860419	0.915815	0.137183	N.A.
WBGene00000725	col-152	0.79248	0.692602	0.482611	14.0509	17.0539	14.7698	1.21122	1.86134	1.58775	8.36238	10.3871	11.5326	col-152	4.56846	7.23601e-17	3.15759e-16	-0.605035	1.18534e-07	9.30224e-07	-0.132437	Up.upon.vha-6
WBGene00000726	col-153	3.93358	3.61037	4.19725	7.46485	6.61994	8.09107	5.17139	4.379	4.7238	6.13489	6.45532	6.85323	col-153	0.912905	2.26567e-08	4.91765e-08	-0.182823	0.0740351	0.160925	-0.200265	N.A.
WBGene00000727	col-154	3.47251	4.08193	5.51346	24.1311	23.7674	22.2368	3.88644	4.16382	4.01375	12.1491	12.8067	13.0342	col-154	2.45195	1.05321e-20	7.05696e-20	-0.884281	3.43509e-13	5.51849e-12	-0.360644	Up.upon.vha-6&ELT-2.dependent
WBGene00000728	col-155	24.1058	22.4727	29.8488	48.9504	46.7969	49.5428	21.7493	22.5406	20.7985	30.6373	34.8474	35.663	col-155	0.936706	2.32701e-13	7.45884e-13	-0.524249	2.39222e-08	2.08974e-07	-0.559673	N.A.
WBGene00000729	col-156	3.87595	4.17035	5.07473	20.9334	19.652	20.3317	7.63597	8.01562	7.26815	19.8897	23.2788	23.8597	col-156	2.2244	7.90265e-19	4.19715e-18	0.134976	0.0890924	0.18666	0.0606796	Up.upon.vha-6
WBGene00000730	col-157	9.17836	10.5069	13.3815	87.0688	83.2117	86.396	13.2392	14.1699	13.7178	46.9166	50.0074	50.3123	col-157	2.97481	7.36093e-25	9.49934e-24	-0.801893	2.1849e-12	3.21045e-11	-0.269561	Up.upon.vha-6&ELT-2.dependent
WBGene00000731	col-158	0.446671	0.574713	0.424113	0.497657	0.467657	1.2372	0.157985	0.204425	0.167651	0.584717	0.557634	0.323018	col-158	0.455727	0.30859	0.341434	-0.48324	0.219962	0.369207	-1.06037	N.A.
WBGene00000732	col-159	1882.92	2206.82	2193.2	1613.05	1800.55	2080.28	1186.38	1260.47	1179.28	1768.95	1951.25	1696.22	col-159	-0.197867	0.00332651	0.00470268	-0.0151637	0.808925	0.88428	0.0766357	N.A.
WBGene00000733	col-160	1425.04	1467.65	1543.73	867.14	961.887	1100.46	923.488	958.614	877.947	954.527	1026.81	939.87	col-160	-0.605175	5.00599e-12	1.43606e-11	0.00183659	0.976083	0.98609	-0.0030348	N.A.
WBGene00000734	col-161	10.6769	11.3911	12.3285	89.737	93.0429	95.571	16.2093	16.5369	16.7749	61.2097	69.8932	74.8093	col-161	3.01885	1.23955e-25	1.88944e-24	-0.43847	8.30881e-07	5.77004e-06	-0.145244	Up.upon.vha-6
WBGene00000735	col-162	4.4523	6.26289	7.03442	53.7999	53.8013	58.6083	9.4686	9.93076	9.69415	33.7929	39.4975	41.0233	col-162	3.25361	6.86301e-25	8.90577e-24	-0.542455	4.81211e-09	4.62574e-08	-0.166724	Up.upon.vha-6
WBGene00000736	col-163	0.0144087	0.309461	0.0731229	0.180004	0.405303	0.120435	0.284374	0.26898	0.266269	0.213468	0.482022	0.270637	col-163	1.60673	0.110002	0.129873	0.535998	0.411301	0.572523	0.333596	N.A.
WBGene00000738	col-165	0.0144087	0.0736811	0.0731229	0.0529422	0.135101	0.186128	0.0947913	0.0107592	0.187374	0.0464061	0.0850627	0.0436511	col-165	1.36779	0.173516	0.199184	-0.985778	0.253089	0.407706	-0.72071	N.A.
WBGene00000739	col-166	27.7656	26.6284	26.3389	138.02	129.084	141.753	28.5322	31.5568	28.6091	90.2228	102.482	106.186	col-166	2.33919	3.00741e-28	7.99306e-27	-0.453649	4.06674e-09	3.94766e-08	-0.193934	Up.upon.vha-6
WBGene00000740	col-167	50.445	47.5833	49.4749	363.957	328.534	353.303	49.5127	56.1739	49.3781	204.178	241.474	244.088	col-167	2.82458	3.26713e-30	1.3533e-28	-0.603458	7.49814e-11	9.00737e-10	-0.213645	Up.upon.vha-6
WBGene00000741	col-168	28.3132	27.9251	27.1871	150.769	141.43	151.475	28.2794	32.4175	31.3704	108.748	129.078	124.1	col-168	2.41019	1.13315e-26	2.14555e-25	-0.296687	8.83347e-05	0.000440242	-0.123097	Up.upon.vha-6
WBGene00000742	col-169	45.6036	47.5243	49.2117	303.666	274.535	274.56	47.9117	51.4613	48.1749	178.32	197.62	205.309	col-169	2.58205	5.01859e-31	2.60135e-29	-0.553604	2.03971e-11	2.62897e-10	-0.214405	Up.upon.vha-6
WBGene00000743	col-170	14.1062	12.9531	14.2297	75.4215	74.6484	73.4328	15.9776	16.1066	14.8223	50.3321	52.1813	54.6425	col-170	2.43743	3.34735e-28	8.82159e-27	-0.508432	4.66533e-11	5.76681e-10	-0.208594	Up.upon.vha-6
WBGene00000745	col-172	0.389036	0.722075	1.06759	12.0602	12.5228	13.3683	1.4008	1.12972	0.798806	9.34619	8.95049	8.91356	col-172	4.24226	6.02375e-16	2.40386e-15	-0.478595	2.20313e-05	0.000121623	-0.112816	Up.upon.vha-6
WBGene00000746	col-173	1.54173	1.93044	1.62333	36.096	36.1343	37.7401	5.00287	3.92711	4.17154	30.8972	34.8285	32.5725	col-173	4.43907	2.82812e-23	2.69922e-22	-0.163343	0.0198719	0.0553638	-0.0367966	Up.upon.vha-6
WBGene00000747	col-174	0.79248	0.515768	1.03834	5.98247	6.66151	6.29549	1.00057	0.849978	1.15383	5.4852	7.30594	5.78814	col-174	3.06784	2.05081e-12	6.07768e-12	-0.0409748	0.737368	0.835264	-0.0133562	Up.upon.vha-6
WBGene00000748	col-175	13.6739	14.2205	16.3064	237.086	259.924	236.283	25.2882	26.1772	25.9661	157.122	177.205	181.615	col-175	4.05552	5.20638e-33	4.28843e-31	-0.508542	6.49198e-10	7.00089e-09	-0.125395	Up.upon.vha-6
WBGene00000749	col-176	18.1694	16.5193	15.2827	144.543	132.056	134.417	13.8922	16.5584	16.4396	61.748	75.8287	74.2506	col-176	3.04201	5.69009e-28	1.4198e-26	-0.960908	6.04172e-16	1.36586e-14	-0.31588	Up.upon.vha-6&ELT-2.dependent
WBGene00000750	col-177	0.90775	0.898909	0.833601	1.76827	1.65239	1.47807	1.35868	1.79679	1.27217	2.21821	2.22108	3.13415	col-177	0.89037	0.00278936	0.00398019	0.618535	0.00190466	0.00715498	0.694694	N.A.
WBGene00000751	col-178	1181.47	1356.19	1434.16	367.154	413.835	459.527	758.53	759.977	769.467	393.31	409.804	384.331	col-178	-1.68035	1.69138e-27	3.81455e-26	-0.0574421	0.335308	0.497432	0.0341847	N.A.
WBGene00000752	col-179	247.153	261.052	272.266	79.6357	89.655	103.739	162.377	166.413	165.787	107.412	111.687	108.665	col-179	-1.52323	3.91037e-22	3.16268e-21	0.272475	0.000820456	0.00336357	-0.178879	N.A.
WBGene00000753	col-180	79.5794	74.9926	81.0055	366.328	351.231	366.419	66.5962	72.7216	68.7664	229.868	268.883	259.681	col-180	2.20236	5.39957e-28	1.3527e-26	-0.518028	1.08891e-09	1.13829e-08	-0.235215	Up.upon.vha-6
WBGene00000754	col-181	1576.94	1641.95	1694.36	510.522	567.143	652.859	895.578	903.85	898.164	562.136	586.678	560.838	col-181	-1.51255	4.52597e-28	1.15702e-26	-0.0101933	0.841787	0.905227	0.00673912	N.A.
WBGene00000755	col-182	1.94518	1.90097	1.68183	33.5548	34.1182	27.7768	2.45404	2.52842	2.98813	21.7459	22.3904	25.3089	col-182	4.10791	7.61304e-20	4.56685e-19	-0.455643	6.32481e-06	3.82341e-05	-0.110918	Up.upon.vha-6
WBGene00000756	col-183	0.0432262	0.0147362	0.0146246	0.0105884	0.114316	0.0547434	0.0105324	0.0322777	0.00986181	0.00928122	0.00945142	0.0261907	col-183	0.946355	0.377484	0.411546	-1.61956	0.134797	0.255565	-1.71137	N.A.
WBGene00000757	col-184	1947.27	2015.99	2111.25	747.216	760.441	872.511	1108.77	1076.23	1029.72	791.827	706.446	778.658	col-184	-1.35473	2.41855e-26	4.33031e-25	-0.0616686	0.230363	0.381188	0.045521	N.A.
WBGene00000759	col-186	3.21315	1.78308	2.12056	7.82486	8.36586	7.894	4.49732	3.38915	3.40232	10.3114	7.72181	8.75642	col-186	1.80071	1.79937e-12	5.35673e-12	0.144136	0.170182	0.305199	0.080044	Up.upon.vha-6
WBGene00000760	col-187	0.216131	0.191571	0.248618	0.349419	0.467657	0.405101	0.17905	0.182907	0.345163	0.45478	0.425314	0.811911	col-187	0.895906	0.106806	0.12629	0.428467	0.276335	0.43365	0.47825	N.A.
WBGene00000761	coq-1	25.5467	27.8367	26.6313	19.1121	20.13	18.3828	16.5042	12.9433	15.4929	13.6341	12.75	13.7152	coq-1	-0.472627	2.42677e-07	4.87172e-07	-0.522805	7.14813e-08	5.79885e-07	1.10617	N.A.
WBGene00000762	coq-2	19.1492	19.6729	17.0961	15.1097	15.5158	15.6676	19.2216	19.9799	17.6033	13.9682	14.886	15.3041	coq-2	-0.270197	0.00211057	0.00304918	-0.0681105	0.390598	0.552896	0.252077	N.A.
WBGene00000763	coq-3	23.5295	23.0622	22.9167	16.1686	17.0123	19.0617	20.9489	20.69	20.483	19.1472	17.9104	17.2422	coq-3	-0.416555	3.39935e-07	6.7512e-07	0.058077	0.377193	0.539933	-0.139422	N.A.
WBGene00000764	coq-4	13.2704	11.5385	10.9246	8.10016	8.30351	9.5144	11.6383	10.9206	10.917	7.52707	7.13582	8.42467	coq-4	-0.464363	2.8472e-05	4.87009e-05	-0.162339	0.102009	0.207199	0.349596	N.A.
WBGene00000765	coq-5	36.699	37.9163	34.9674	14.8979	14.9546	13.5216	25.3935	24.6063	23.5993	12.0006	12.3152	11.5675	coq-5	-1.3368	1.09363e-20	7.31318e-20	-0.274379	0.0012017	0.0047371	0.205251	N.A.
WBGene00000766	coq-6	34.5089	35.4111	29.41	22.1404	25.1599	24.4484	35.3361	33.0846	31.5874	23.2309	21.8233	22.1311	coq-6	-0.466621	5.02089e-07	9.82193e-07	-0.0933155	0.227891	0.378286	0.199981	N.A.
WBGene00000767	coq-8	84.709	83.8933	81.5613	45.1174	43.0556	40.9809	66.3012	63.5762	62.7507	38.712	36.0004	38.5963	coq-8	-0.954369	1.15291e-19	6.77095e-19	-0.188401	0.00182269	0.00688148	0.197409	N.A.
WBGene00000768	cor-1	21.5122	18.0519	21.1033	29.3829	28.6933	28.9374	17.0308	18.4736	16.6763	27.0176	27.4186	27.2296	cor-1	0.523966	3.24607e-08	6.96345e-08	-0.0914625	0.173956	0.310543	-0.174558	N.A.
WBGene00000770	cpb-1	91.0488	99.3074	90.3067	136.58	141.575	155.942	102.469	119.115	101.941	157.92	147.206	145.088	cpb-1	0.628084	2.79694e-13	8.89823e-13	0.0540142	0.319206	0.480783	0.0859985	N.A.
WBGene00000771	cpb-2	3.53014	3.75774	4.25575	9.45548	8.24115	9.99614	7.02509	6.70299	5.37468	11.6294	11.5969	10.1707	cpb-2	1.26071	5.74168e-11	1.51678e-10	0.271797	0.00633921	0.0206724	0.215591	Up.upon.vha-6
WBGene00000772	cpb-3	290.61	314.338	303.445	104.37	97.1375	109.344	294.748	318.462	280.677	135.905	135.203	125.689	cpb-3	-1.54836	1.73198e-28	4.82894e-27	0.352987	2.3962e-08	2.09224e-07	-0.227974	N.A.
WBGene00000773	cpf-1	75.6891	74.1674	76.4134	24.5334	25.056	28.4337	64.3001	64.8028	67.7013	26.9805	25.6606	23.2486	cpf-1	-1.54015	9.19598e-25	1.16276e-23	-0.0400146	0.55205	0.696428	0.025981	N.A.
WBGene00000774	cpf-2	14.913	18.1992	16.0432	7.33779	7.45133	7.69692	14.9876	15.461	16.3213	6.76601	8.72366	7.37704	cpf-2	-1.12328	7.08901e-14	2.36477e-13	0.0151482	0.883432	0.92997	-0.0134857	N.A.
WBGene00000775	cpin-1	5.69145	7.58915	6.27394	5.98247	6.55759	6.29549	4.72903	4.74482	3.97431	5.74508	5.34005	5.96274	cpin-1	-0.0430085	0.716867	0.742673	-0.142931	0.197334	0.341144	3.32331	N.A.
WBGene00000776	cpl-1	1793.33	1953.24	1999.72	699.928	674.953	670.355	569.938	595.232	585.525	486.921	486.833	483.716	cpl-1	-1.48893	8.98037e-31	4.29867e-29	-0.488608	8.43672e-14	1.44572e-12	0.32816	N.A.
WBGene00000777	cpn-1	174.764	181.712	179.604	84.1464	80.676	79.2137	196.566	195.011	191.566	131.357	130.912	128.518	cpn-1	-1.13547	1.11435e-24	1.382e-23	0.679479	3.08774e-17	8.26511e-16	-0.598413	N.A.
WBGene00000778	cpn-2	2.03163	2.60831	2.06206	6.78719	7.45133	6.58016	1.69571	2.14108	1.44969	5.59658	6.53093	5.36909	cpn-2	1.64537	7.01876e-12	1.98762e-11	-0.258198	0.0221211	0.0604985	-0.156923	Up.upon.vha-6
WBGene00000779	cpn-3	982.287	971.456	931.161	713.333	668.884	730.682	501.162	540.21	547.064	554.896	592.916	541.37	cpn-3	-0.450129	4.40353e-12	1.26963e-11	-0.323069	1.7694e-08	1.57575e-07	0.717726	N.A.
WBGene00000780	cpn-4	74.7093	78.1167	73.8395	79.4451	78.6599	83.3742	75.5065	77.5417	81.7051	102.307	104.277	100.179	cpn-4	0.0911334	0.104563	0.123841	0.345552	6.59614e-08	5.37196e-07	3.79172	N.A.
WBGene00000781	cpr-1	445.388	523.445	534.982	672.631	671.815	733.551	498.844	540.425	539.865	405.469	440.805	439.628	cpr-1	0.470032	2.29008e-09	5.37072e-09	-0.691942	4.9986e-14	8.92424e-13	-1.47212	N.A.
WBGene00000782	cpr-2	0.244948	0.191571	0.0146246	1.95886	1.71474	2.37586	0.347568	0.656312	0.305716	1.17872	1.38936	1.2135	cpr-2	4.49475	4.75275e-08	1.00633e-07	-0.666409	0.00395879	0.0136876	-0.148264	Up.upon.vha-6
WBGene00000783	cpr-3	7.30523	7.38285	5.57196	199.56	196.198	198.467	236.294	235.014	235.885	411.854	405.702	433.203	cpr-3	4.88584	2.82567e-32	1.92803e-30	1.07347	1.11774e-20	4.41541e-19	0.21971	Up.upon.vha-6
WBGene00000784	cpr-4	182.429	195.918	198.88	2181.27	2116.06	2260.76	258.075	278.137	262.807	351.489	372.471	373.627	cpr-4	3.50652	1.4241e-41	1.48454e-38	-2.57876	1.09282e-37	7.88679e-35	-0.735418	Up.upon.vha-6&ELT-2.dependent
WBGene00000785	cpr-5	374.901	429.693	411.462	1634.21	1577.84	1654.58	4.11816	4.44356	4.58574	10.6827	11.9371	11.8818	cpr-5	2.00279	1.6911e-33	1.6527e-31	-7.14109	9.88811e-47	6.18469e-43	-3.56557	Up.upon.vha-6&ELT-2.dependent
WBGene00000786	cpr-6	823.301	736.03	813.989	458.469	465.506	475.972	1.94849	2.80816	2.88951	1.62421	0.576536	1.07382	cpr-6	-0.760062	2.21544e-17	1.01096e-16	-8.85655	1.27548e-32	3.19108e-30	11.6524	N.A.
WBGene00000787	cps-6	47.3903	49.7642	47.3105	66.2942	68.2259	67.0169	50.8187	52.3651	51.8238	54.2487	59.9503	57.7854	cps-6	0.480805	2.43024e-11	6.59927e-11	-0.230007	2.36709e-05	0.000129948	-0.478378	N.A.
WBGene00000788	cpz-1	347.611	381.388	390.959	262.583	265.473	274.867	111.633	109.669	114.288	115.579	119.835	121.464	cpz-1	-0.478544	1.97352e-13	6.36274e-13	-1.16965	1.07655e-25	8.45204e-24	2.44419	N.A.
WBGene00000789	cpz-2	28.7454	25.6263	30.1412	55.6211	60.3693	52.9807	0.347568	0.398091	0.522676	0.677529	0.671051	0.742069	cpz-2	1.00106	3.59748e-16	1.46873e-15	-6.33446	2.70831e-25	1.99289e-23	-6.32777	Up.upon.vha-6&ELT-2.dependent
WBGene00000792	crb-1	11.6278	9.06278	11.5973	18.0956	16.4927	16.3245	9.61605	11.4155	10.3253	15.9173	17.2299	19.2676	crb-1	0.664271	7.61034e-07	1.4705e-06	0.0408467	0.658475	0.777403	0.061491	N.A.
WBGene00000793	crh-1	32.5205	36.4132	36.3128	41.0937	38.3375	39.6014	37.8217	34.8706	35.1179	30.8786	29.3845	30.128	crh-1	0.179242	0.00559307	0.00770716	-0.396577	4.64576e-08	3.86234e-07	-2.21253	N.A.
WBGene00000794	crn-1	112.633	108.061	106.365	29.15	30.3353	29.3753	98.2354	97.8121	95.2749	31.3612	32.9382	33.5852	crn-1	-1.87961	3.92541e-30	1.59775e-28	0.139352	0.0203228	0.0563942	-0.0741388	N.A.
WBGene00000795	crn-2	12.5212	12.5995	11.4803	14.8132	15.6197	12.1421	13.2392	16.5154	13.5797	15.5275	14.3567	15.6358	crn-2	0.213556	0.0346473	0.0437646	0.102178	0.237029	0.388811	0.478463	N.A.
WBGene00000796	crn-3	98.4837	94.6802	101.948	47.9127	49.0832	44.6816	92.7585	86.1491	81.4092	49.3668	46.1324	49.2821	crn-3	-1.05865	1.05343e-20	7.05696e-20	0.031569	0.585153	0.722314	-0.0298201	N.A.
WBGene00000797	crn-4	14.0197	13.3363	15.1364	4.26714	3.46066	3.07658	14.3346	14.3851	13.2444	4.27864	4.54613	3.11669	crn-4	-1.9852	1.15612e-17	5.43557e-17	0.129451	0.385094	0.547524	-0.0652083	N.A.
WBGene00000798	crn-5	9.8988	9.74064	8.08739	4.3095	5.24815	5.79185	6.05611	6.70299	6.5581	4.81695	4.14917	5.08972	crn-5	-0.859736	7.74575e-09	1.74879e-08	-0.116852	0.34115	0.503131	0.135917	N.A.
WBGene00000799	crn-6	12.55	10.6248	11.919	17.9262	19.2779	18.3609	5.12926	5.41189	7.20898	5.22533	5.35895	4.84527	crn-6	0.665405	6.10913e-09	1.39032e-08	-1.85134	1.17317e-20	4.61497e-19	-2.78227	N.A.
WBGene00000800	cars-1	179.346	171.78	183.875	124.721	121.393	121.76	189.509	182.831	175.353	146.968	142.556	148.161	cars-1	-0.539899	3.2236e-14	1.10722e-13	0.250717	2.25747e-06	1.46066e-05	-0.464377	N.A.
WBGene00000801	cars-2	4.36585	5.23136	4.54824	5.58011	5.49757	6.44877	5.00287	4.09926	3.7179	5.54089	5.39676	5.47385	cars-2	0.308773	0.0320021	0.0405899	-0.0891105	0.458551	0.615512	-0.288596	N.A.
WBGene00000802	crt-1	865.23	877.262	885.24	1715.47	1686.92	1657.42	1078.82	1035.37	1042.7	1251.69	1348.2	1335.93	crt-1	0.945249	4.43767e-25	6.06471e-24	-0.363055	3.27577e-12	4.71731e-11	-0.384084	N.A.
WBGene00000803	csb-1	41.1658	44.7244	40.7002	12.2508	11.4004	10.8282	46.69	45.1564	42.2184	14.0054	12.4097	13.6977	csb-1	-1.87605	2.54661e-25	3.65047e-24	0.218541	0.00936568	0.0290284	-0.11649	N.A.
WBGene00000804	csc-1	80.1846	77.2915	79.0458	25.6346	26.3447	30.8643	74.4744	73.4962	73.7564	28.8924	28.496	29.3248	csc-1	-1.51965	7.83173e-25	1.00654e-23	0.0722754	0.270832	0.427733	-0.0475606	N.A.
WBGene00000812	csk-1	136.35	137.445	131.08	64.1342	64.0482	62.09	119.089	119.374	111.369	71.7346	64.9218	63.46	csk-1	-1.08911	1.78084e-23	1.7541e-22	0.070327	0.157773	0.288066	-0.0645731	N.A.
WBGene00000813	csn-1	49.1194	46.5222	50.3232	22.9028	21.772	19.5434	44.099	39.7553	44.4274	20.5022	21.5776	25.047	csn-1	-1.18598	7.23846e-19	3.86079e-18	0.0629004	0.401717	0.563659	-0.0530365	N.A.
WBGene00000814	csn-2	72.1445	71.5443	71.324	35.1007	41.0187	35.1562	71.6517	64.1142	64.9203	41.1808	40.1402	43.5376	csn-2	-0.953323	2.6878e-18	1.34526e-17	0.16908	0.00779612	0.0247147	-0.177359	N.A.
WBGene00000815	csn-3	55.171	53.2125	52.8971	23.6863	24.6195	22.9813	46.5636	46.8564	46.1828	24.1219	22.8819	26.7931	csn-3	-1.17777	1.07016e-21	8.13967e-21	0.0486945	0.427045	0.587167	-0.0413448	N.A.
WBGene00000816	csn-4	67.332	68.715	67.2877	33.8089	35.2613	32.1125	67.3966	65.642	61.2714	37.7653	33.0327	35.8201	csn-4	-1.00721	1.28033e-18	6.65304e-18	0.0741643	0.245128	0.398197	-0.0736333	N.A.
WBGene00000817	csn-5	109.261	113.395	99.5202	36.2442	36.1966	41.4845	85.8283	89.9148	83.7169	41.9418	42.503	42.3678	csn-5	-1.50152	5.02801e-26	8.26867e-25	0.158532	0.00979348	0.0301699	-0.105581	N.A.
WBGene00000818	csn-6	73.7007	76.4662	80.947	42.3644	43.6791	41.7254	78.898	79.629	78.1745	45.3573	43.5805	43.9392	csn-6	-0.853873	4.14705e-19	2.2601e-18	0.0563034	0.275905	0.433228	-0.0659389	N.A.
WBGene00000819	csp-1	0.821298	1.22311	1.09684	1.38709	1.9018	1.76274	1.35868	1.15124	1.78499	1.29009	1.52168	1.40557	csp-1	0.695034	0.016024	0.0210482	-0.25194	0.255848	0.410739	-0.362485	N.A.
WBGene00000820	csp-2	2.75207	2.46095	3.34903	7.21073	6.91093	7.39036	5.92972	4.89544	5.86777	8.82644	7.89193	8.26752	csp-2	1.33941	8.63742e-11	2.25382e-10	0.215905	0.03484	0.0882713	0.161194	Up.upon.vha-6
WBGene00000821	csp-3	0.158496	0.132626	0.102372	0.095296	0.384518	0.295614	0.0947913	0.161388	0.167651	0.436217	0.311897	0.462702	csp-3	0.776593	0.311247	0.344272	0.852368	0.126184	0.243443	1.09757	N.A.
WBGene00000822	csq-1	164.62	157.28	162.815	156.19	155.21	160.015	119.553	115.974	112.533	113.407	118.549	112.629	csq-1	-0.0401409	0.371939	0.405971	-0.452498	1.96475e-12	2.89832e-11	11.2727	N.A.
WBGene00000829	ctb-1	1479.73	1470.72	1478.15	381.343	348.217	310.581	540.553	566.828	548.938	409.961	337.898	373.016	ctb-1	-2.0948	1.08237e-29	3.92078e-28	0.108253	0.100117	0.204239	-0.0516769	N.A.
WBGene00000830	ctl-1	0.90775	1.39994	0.541109	2.31887	2.3175	2.33207	0.473956	0.247462	0.285992	0.269155	0.425314	0.323018	ctl-1	1.39735	2.5414e-06	4.71633e-06	-2.80434	5.43231e-11	6.65273e-10	-2.0069	Up.upon.vha-6&ELT-2.dependent
WBGene00000831	ctl-2	57.2747	59.2543	62.1398	81.1816	85.2694	90.9507	14.819	15.9344	16.341	9.06775	9.57428	8.82626	ctl-2	0.525798	1.01046e-10	2.62463e-10	-3.22829	1.89134e-32	4.54989e-30	-6.1398	N.A.
WBGene00000832	ctn-1	14.7978	13.3952	14.259	23.7711	21.2524	23.463	16.4621	16.7521	16.558	23.695	25.3771	23.8772	ctn-1	0.688337	2.03566e-11	5.5608e-11	0.0923115	0.133568	0.25358	0.134108	N.A.
WBGene00000833	cts-1	1528.06	1675.94	1569.47	1419.6	1278.92	1288.3	1262.31	1324.58	1250.29	1124.69	1073.24	970.408	cts-1	-0.260249	3.26271e-06	6.008e-06	-0.333043	2.62576e-08	2.27679e-07	1.27971	N.A.
WBGene00000834	cua-1	70.963	66.593	70.5636	45.0962	44.2611	39.1634	63.7945	59.4447	57.1492	40.4197	37.248	41.7043	cua-1	-0.696927	7.63248e-14	2.53704e-13	-0.105324	0.0934221	0.193849	0.151126	N.A.
WBGene00000835	cuc-1	21.5122	22.2959	20.2843	13.9873	17.2409	15.6676	10.0795	10.3611	11.4693	10.0516	11.2944	10.7644	cuc-1	-0.454179	1.03753e-05	1.83749e-05	-0.543628	1.00904e-06	6.88747e-06	1.19695	N.A.
WBGene00000836	cul-1	122.489	125.096	124.002	55.8752	55.5264	54.1193	106.156	103.299	93.6378	54.8799	56.5289	54.1187	cul-1	-1.16658	3.60229e-24	4.03061e-23	-0.000479987	0.992453	0.996169	0.000411447	N.A.
WBGene00000837	cul-2	280.524	310.33	284.931	156.402	161.529	160.935	258.138	269.938	244.819	160.723	156.544	159.981	cul-2	-0.869577	1.33062e-21	9.98308e-21	-0.00475501	0.913904	0.949208	0.00546819	N.A.
WBGene00000838	cul-3	216.088	215.34	219.91	97.3396	99.7148	95.9214	205.708	191.331	178.232	92.8772	95.4688	102.659	cul-3	-1.15262	3.46216e-24	3.8854e-23	-0.0105134	0.832587	0.899536	0.00912133	N.A.
WBGene00000839	cul-4	61.5685	58.5765	58.8932	34.1054	35.8849	31.5431	63.1837	58.5624	56.2419	33.1989	33.2784	36.1519	cul-4	-0.819242	1.64449e-16	6.93886e-16	0.0163924	0.782141	0.865387	-0.0200092	N.A.
WBGene00000840	cul-5	47.8226	44.7539	44.8536	26.4393	24.5572	23.2221	43.0247	39.5616	38.4315	24.9572	21.502	26.4089	cul-5	-0.889841	6.75545e-15	2.45562e-14	-0.0282458	0.70079	0.809656	0.0317425	N.A.
WBGene00000841	cul-6	3.09788	3.43354	3.81701	10.0484	8.53214	7.34656	23.3924	21.6798	20.7197	32.1409	27.1917	34.6328	cul-6	1.32115	6.84392e-10	1.673e-09	1.86243	2.11257e-21	9.32713e-20	1.4097	Up.upon.vha-6
WBGene00000843	cup-2	83.0087	78.824	80.0695	58.84	59.1846	58.4769	81.4257	81.5226	81.0936	67.4281	68.7969	67.86	cup-2	-0.454481	3.56838e-11	9.56121e-11	0.209342	9.8716e-05	0.000488091	-0.460617	N.A.
WBGene00000845	cup-4	2.43508	2.81462	3.37828	4.69068	4.10499	4.49991	4.43413	5.13215	4.28989	4.39002	3.86563	4.26908	cup-4	0.63481	0.000265924	0.000418396	-0.0840048	0.506943	0.658837	-0.132331	N.A.
WBGene00000846	cup-5	122.95	118.199	119.38	36.6466	37.2359	40.543	100.258	105.021	95.7088	43.7424	38.5523	38.3868	cup-5	-1.65761	4.91339e-28	1.24252e-26	0.0757262	0.193724	0.336546	-0.0456839	N.A.
WBGene00000851	cut-1	0.417853	0.839965	0.219369	0.328242	0.363733	1.36858	0.537151	0.41961	0.32544	0.473342	0.349702	0.200795	cut-1	0.346016	0.483858	0.517859	-0.761501	0.109474	0.218668	-2.20077	N.A.
WBGene00000853	cut-6	0.475488	0.191571	0.248618	1.64121	2.35907	2.0474	0.347568	0.312017	0.60157	1.01165	0.973496	1.51033	cut-6	2.81398	1.24405e-07	2.55705e-07	-0.796084	0.000796308	0.00327243	-0.282903	Up.upon.vha-6&ELT-2.dependent
WBGene00000854	cux-7	27.3334	26.6284	26.9823	12.5261	11.6706	10.3027	22.5077	23.3152	20.7394	10.5527	10.5761	11.8295	cux-7	-1.23359	6.95768e-18	3.3441e-17	-0.0628709	0.464647	0.620986	0.0509657	N.A.
WBGene00000857	cwn-1	3.55896	4.17035	3.75852	5.38952	4.31283	6.2298	4.01283	3.30308	3.83624	5.24389	5.0187	4.98496	cwn-1	0.455468	0.00301111	0.00428066	-0.0438495	0.713355	0.818028	-0.0962737	N.A.
WBGene00000858	cwn-2	2.26217	1.95992	1.94507	3.61066	4.16734	3.79919	2.01168	2.46386	2.2978	3.48046	4.09246	3.85003	cwn-2	0.909596	3.62507e-06	6.65631e-06	-0.0210687	0.865143	0.918858	-0.0231627	N.A.
WBGene00000859	cwp-1	0.0720437	0.0147362	0.0146246	0.13765	0.0519619	0.186128	0.0105324	0.13987	0.049309	0.0464061	0.311897	0.218256	cwp-1	2.1296	0.0730316	0.0884848	0.430877	0.581113	0.718613	0.202328	N.A.
WBGene00000860	cwp-2	0.0144087	0.191571	0.131621	0.434126	0.384518	0.317512	0.136921	0.182907	0.128203	0.194906	0.387508	0.323018	cwp-2	2.40864	0.00330908	0.0046791	-0.375109	0.431826	0.591229	-0.155735	Up.upon.vha-6
WBGene00000862	cwp-4	0.734845	0.54524	0.628857	1.62003	0.820997	1.34669	0.684604	1.38794	1.48913	1.40146	1.80522	1.65001	cwp-4	0.936362	0.0123025	0.0163487	0.411931	0.0941133	0.195024	0.439927	N.A.
WBGene00000863	cya-1	144.937	148.939	151.642	44.8209	43.305	47.7253	130.464	135.211	129.298	50.4991	50.1209	45.6853	cya-1	-1.7149	4.27648e-28	1.09773e-26	0.106339	0.0780565	0.16808	-0.0620091	N.A.
WBGene00000864	cya-2	0.677211	0.54524	0.716604	0.47648	0.65472	0.602177	0.705669	0.54872	0.680465	0.566155	0.538731	0.969055	cya-2	-0.165261	0.662971	0.691418	0.230616	0.492882	0.646563	-1.39546	N.A.
WBGene00000865	cyb-1	584.836	670.483	608.426	161.061	163.337	176.81	624.411	654.236	623.572	214.591	214.008	199.355	cyb-1	-1.89366	6.88383e-31	3.45369e-29	0.325566	4.15235e-07	3.02112e-06	-0.171925	N.A.
WBGene00000866	cyb-2.1	133.872	146.758	130.232	13.5003	13.1671	15.4048	99.3518	108.162	104.565	21.2633	21.691	20.2629	cyb-2.1	-3.29073	1.12373e-34	1.51695e-32	0.591036	5.33188e-09	5.09926e-08	-0.179606	N.A.
WBGene00000867	cyb-2.2	243.781	239.508	228.246	20.0016	18.6959	22.193	195.028	192.859	189.869	31.6768	32.4089	30.9486	cyb-2.2	-3.55117	7.56927e-38	2.51745e-35	0.646573	2.11323e-11	2.71037e-10	-0.182073	N.A.
WBGene00000868	cyb-3	1486.36	1682.57	1523.11	134.505	131.827	157.716	1204.09	1319.2	1271.89	202.414	205.408	191.201	cyb-3	-3.47098	3.80296e-40	2.03882e-37	0.502668	9.97302e-11	1.17917e-09	-0.14482	N.A.
WBGene00000869	cyc-1	550.601	589.08	532.203	392.927	374.78	385.996	344.124	378.585	352.037	290.14	293.155	278.835	cyc-1	-0.534188	4.96328e-15	1.82503e-14	-0.4205	6.54117e-12	9.05151e-11	0.787177	N.A.
WBGene00000870	cyd-1	34.336	33.0239	33.5049	14.0932	12.5228	12.7771	29.0377	31.2125	31.331	9.27194	9.95234	9.24531	cyd-1	-1.3583	1.39382e-20	9.21225e-20	-0.468333	1.72298e-06	1.13678e-05	0.344794	N.A.
WBGene00000871	cye-1	260.38	286.163	274.342	67.3743	72.6323	76.4984	230.543	239.705	223.695	86.3989	80.3654	80.2919	cye-1	-1.92385	5.76246e-32	3.65293e-30	0.191681	0.00059599	0.00252214	-0.0996341	N.A.
WBGene00000872	cyk-1	64.1045	63.5868	70.0078	43.2538	41.9124	39.1634	62.6992	63.5547	58.0564	45.6915	44.9415	45.2488	cyk-1	-0.668486	1.44325e-13	4.69913e-13	0.128925	0.0347713	0.088157	-0.192862	N.A.
WBGene00000874	cyk-3	87.8501	82.626	85.7146	50.941	45.5498	49.1924	81.8891	75.0671	73.1253	53.4877	48.6842	52.879	cyk-3	-0.815956	2.07107e-16	8.6359e-16	0.0910306	0.129012	0.247448	-0.111563	N.A.
WBGene00000875	cyk-4	243.003	255.423	255.915	98.9702	95.059	94.301	233.029	233.12	215.037	106.91	102.217	98.2063	cyk-4	-1.38729	1.42967e-27	3.2795e-26	0.0911843	0.0648268	0.144501	-0.0657284	N.A.
WBGene00000876	cyl-1	108.368	105.202	108.412	77.2003	81.4035	72.8854	113.971	104.031	101.863	70.3795	66.8688	71.7188	cyl-1	-0.476946	8.24328e-11	2.15638e-10	-0.146915	0.00893552	0.0278979	0.308033	N.A.
WBGene00000877	cyn-1	131.941	130.342	123.475	42.1102	41.7254	42.5794	66.9964	72.5064	70.364	34.1271	38.6657	35.663	cyn-1	-1.60914	2.02452e-26	3.68101e-25	-0.223282	0.00102915	0.00411396	0.138758	N.A.
WBGene00000878	cyn-2	21.714	25.8915	23.8234	24.5546	25.9913	25.2586	35.0201	30.3733	35.3151	30.1918	32.2388	30.6693	cyn-2	0.0899161	0.240438	0.270349	0.295827	8.9435e-05	0.000445248	3.29003	N.A.
WBGene00000879	cyn-3	248.594	245.785	243.104	126.966	127.338	131.767	171.14	176.29	161.033	114.354	120.458	124.257	cyn-3	-0.934019	1.88853e-22	1.60287e-21	-0.10489	0.0241434	0.0651651	0.1123	N.A.
WBGene00000880	cyn-4	44.1916	45.2255	44.3856	26.9052	25.6172	24.1199	48.2698	46.7058	44.6444	26.5165	24.3185	27.1073	cyn-4	-0.804625	7.17533e-16	2.84828e-15	0.0245722	0.687174	0.799666	-0.0305387	N.A.
WBGene00000881	cyn-5	278.593	276.378	279.49	305.53	299.83	300.99	191.004	198.303	197.976	212.494	222.326	222.036	cyn-5	0.119183	0.00593932	0.00816211	-0.464706	7.49255e-14	1.30297e-12	-3.89909	N.A.
WBGene00000882	cyn-6	16.7285	15.6646	15.4874	46.0068	43.8246	39.4262	10.9221	13.6534	13.8558	31.0271	33.6565	34.1963	cyn-6	1.43103	4.60215e-19	2.49724e-18	-0.385116	1.43475e-06	9.58407e-06	-0.269117	Up.upon.vha-6&ELT-2.dependent
WBGene00000883	cyn-7	2833.29	3035.82	2924.7	1116.56	1132.84	1257.44	1849.81	1930.9	1864.09	1063.8	1128.89	1082.85	cyn-7	-1.32797	2.68616e-28	7.15954e-27	-0.0966832	0.033149	0.0848925	0.0728051	N.A.
WBGene00000884	cyn-8	13.7027	12.2458	14.7854	7.54956	7.61761	8.06918	11.8068	10.4472	11.134	5.61514	5.22663	5.99766	cyn-8	-0.807218	2.22204e-09	5.22094e-09	-0.46324	0.000201901	0.00093577	0.573873	N.A.
WBGene00000885	cyn-9	25.9789	27.1883	23.7357	10.832	10.1326	8.92317	25.6463	22.6912	22.7906	11.3695	9.80112	11.5675	cyn-9	-1.36426	6.60954e-18	3.18493e-17	0.132684	0.162241	0.294808	-0.0972572	N.A.
WBGene00000886	cyn-10	18.3711	19.3192	19.3483	5.17775	5.5807	5.74806	18.3158	16.5154	18.4712	6.17201	5.35895	5.96274	cyn-10	-1.79014	4.80774e-20	2.96167e-19	0.0843459	0.45144	0.609324	-0.0471168	N.A.
WBGene00000887	cyn-11	27.1893	27.2767	26.4851	9.13783	9.28039	7.80641	21.1595	21.357	22.9287	8.47376	9.59319	10.7818	cyn-11	-1.62845	6.54896e-20	3.96019e-19	0.135771	0.178479	0.31609	-0.0833746	N.A.
WBGene00000888	cyn-12	47.9667	48.6737	45.3216	16.2744	16.7629	15.3391	39.9703	42.3375	43.1257	13.7826	16.6439	15.7755	cyn-12	-1.55259	5.95838e-21	4.12558e-20	-0.0706011	0.428692	0.588656	0.045473	N.A.
WBGene00000889	cyn-13	50.2721	51.3263	48.656	28.4511	28.2153	26.7695	43.9726	43.3489	45.2558	28.1871	28.0045	27.4042	cyn-13	-0.848373	3.79094e-18	1.87144e-17	0.00245221	0.964313	0.977863	-0.00289049	N.A.
WBGene00000890	sig-7	28.4861	25.5968	28.1816	13.8603	13.1879	14.3318	27.9424	27.748	26.6565	14.4509	13.3359	14.7803	sig-7	-0.991636	5.8985e-16	2.35739e-15	0.04227	0.579732	0.717458	-0.0426265	N.A.
WBGene00000891	cyn-15	46.9292	46.9349	44.4441	21.5687	22.7073	19.6529	41.9083	40.53	37.9581	20.0567	18.572	19.0755	cyn-15	-1.11424	4.89512e-20	3.01154e-19	-0.147134	0.030169	0.0783734	0.132049	N.A.
WBGene00000892	cyn-16	30.6762	30.9608	32.9199	18.5192	19.3818	16.0617	34.0301	28.7809	28.0371	16.5299	17.3812	16.7708	cyn-16	-0.811277	5.98934e-11	1.57998e-10	-0.0882744	0.34285	0.505044	0.108809	N.A.
WBGene00000893	cyn-17	2.11808	2.54937	2.00357	29.1712	29.9196	27.0761	3.46515	3.49675	4.11237	28.7439	29.9137	31.6994	cyn-17	3.69925	1.70489e-21	1.26246e-20	0.0686522	0.360727	0.523203	0.0185584	Up.upon.vha-6
WBGene00000894	dab-1	493.571	503.787	491.459	223.638	211.641	220.014	453.218	477.935	427.992	218.712	221.588	213.323	dab-1	-1.18432	4.21337e-27	8.78442e-26	-0.00354318	0.933048	0.96005	0.00299175	N.A.
WBGene00000895	dac-1	1.39765	1.84203	1.44783	4.35185	4.16734	5.15683	1.73784	1.86134	1.8836	6.06064	4.16807	4.79289	dac-1	1.54849	1.29411e-08	2.86488e-08	0.127189	0.338652	0.500588	0.0821378	Up.upon.vha-6
WBGene00000896	dad-1	74.1329	74.3148	63.339	34.063	33.9103	35.0248	42.6877	47.6095	48.4116	32.1594	35.9626	33.0963	dad-1	-1.03648	4.23355e-16	1.71656e-15	-0.0269504	0.732216	0.831081	0.026002	N.A.
WBGene00000897	daf-1	39.0909	45.697	40.2907	26.0582	24.6819	26.2221	35.2308	36.7642	34.8418	23.6764	23.1465	22.8295	daf-1	-0.697794	4.54377e-13	1.42146e-12	-0.143468	0.0350276	0.0886654	0.205603	N.A.
WBGene00000898	daf-2	78.4844	75.7	80.6253	92.5324	87.3895	83.7465	105.25	92.0666	84.9989	78.9925	71.4433	83.9411	daf-2	0.166664	0.0344332	0.0435205	-0.171214	0.0242155	0.0653315	-1.0273	N.A.
WBGene00000899	daf-3	33.2698	32.1986	35.3476	66.9084	70.242	69.3599	79.7616	85.0947	73.0069	130.633	141.989	136.969	daf-3	1.03523	7.16952e-19	3.8251e-18	0.987366	5.53203e-21	2.31307e-19	0.953766	Up.upon.vha-6
WBGene00000900	daf-4	38.4281	37.0321	36.9563	35.1642	33.453	33.711	44.5414	44.7906	44.4274	34.9438	33.2784	38.2471	daf-4	-0.135886	0.0294911	0.0375676	0.056486	0.326731	0.488391	-0.415685	N.A.
WBGene00000901	daf-5	54.9405	62.4668	62.3153	80.271	80.5721	91.9799	70.3457	75.562	68.9242	101.769	104.126	94.9237	daf-5	0.49179	3.91136e-10	9.72605e-10	0.252652	3.3344e-05	0.000178354	0.513739	N.A.
WBGene00000902	daf-6	1.62819	1.31152	1.18459	10.1755	9.05176	8.61661	1.75891	1.49553	1.17355	7.10013	7.24924	7.86593	daf-6	2.76384	3.76424e-15	1.39727e-14	-0.322829	0.00359735	0.0125911	-0.116805	Up.upon.vha-6
WBGene00000903	daf-7	3.35724	5.46714	3.93401	10.959	10.4028	9.71148	5.36097	7.11184	5.86777	14.1353	13.903	13.0691	daf-7	1.31609	2.86174e-11	7.72852e-11	0.402735	0.000119528	0.00058225	0.30601	Up.upon.vha-6
WBGene00000904	daf-8	6.58479	5.46714	6.0692	9.83666	8.86469	7.82831	6.51953	5.541	5.19717	4.55708	5.26444	6.52148	daf-8	0.548504	0.000299681	0.000469345	-0.704955	1.86194e-06	1.22244e-05	-1.28523	N.A.
WBGene00000905	daf-9	1.39765	1.37047	1.82807	6.38483	5.74698	6.27359	2.28552	2.80816	3.12619	5.22533	5.16992	6.59132	daf-9	2.01232	3.27477e-12	9.5194e-12	-0.117956	0.302802	0.463463	-0.0586169	Up.upon.vha-6
WBGene00000906	daf-10	0.533123	0.309461	0.979846	0.730603	1.04963	0.383204	0.768863	0.656312	0.443781	0.733217	0.916787	1.14366	daf-10	0.298474	0.484539	0.518529	0.45636	0.175373	0.312324	1.52898	N.A.
WBGene00000907	daf-11	0.302583	0.486295	0.482611	1.64121	1.00806	1.08392	0.431827	0.82846	0.502952	1.36434	0.860079	1.05636	daf-11	1.5554	0.000181472	0.000289626	-0.17628	0.462323	0.618877	-0.113334	Up.upon.vha-6
WBGene00000908	daf-12	46.0647	48.1432	45.848	79.7416	76.6438	76.1262	48.649	49.2234	46.242	87.03	83.0874	80.9379	daf-12	0.731513	2.12283e-17	9.7177e-17	0.110039	0.0161554	0.0464581	0.150427	N.A.
WBGene00000910	daf-14	7.76631	7.9723	6.91742	18.6039	19.7767	17.7478	9.30008	9.0485	9.8125	12.706	11.4079	13.1215	daf-14	1.31105	2.9326e-16	1.2078e-15	-0.592354	1.23785e-09	1.28326e-08	-0.451817	Up.upon.vha-6&ELT-2.dependent
WBGene00000911	daf-15	168.971	179.03	174.778	113.349	106.262	105.381	190.014	171.62	163.026	106.094	103.559	111.511	daf-15	-0.686021	2.24593e-15	8.51193e-15	-0.0167227	0.754645	0.84711	0.0243763	N.A.
WBGene00000912	daf-16	116.322	131.285	124.821	188.294	186.283	205.912	143.567	145.11	130.994	159.294	154.427	145.507	daf-16	0.640538	9.95303e-15	3.56614e-14	-0.337661	5.3219e-08	4.38946e-07	-0.527153	N.A.
WBGene00000913	daf-18	397.407	393.295	392.801	59.8988	56.7112	53.0464	383.894	369.827	356.159	79.7721	72.2372	76.6077	daf-18	-2.80372	6.26827e-37	1.63358e-34	0.430671	2.68229e-09	2.66439e-08	-0.153607	N.A.
WBGene00000914	daf-19	31.4831	30.6661	30.0827	17.778	15.2664	15.4486	32.05	31.3201	30.6998	14.1353	15.4531	17.0152	daf-19	-0.930719	1.77199e-15	6.77733e-15	-0.0561458	0.451933	0.609638	0.0603252	N.A.
WBGene00000915	daf-21	3365.69	3356.37	3277.38	1788.17	1679.67	1657.58	2223.58	2182.5	2033.83	1840.38	1787.23	1750.58	daf-21	-0.964825	8.30537e-25	1.06304e-23	0.0697818	0.0830375	0.176557	-0.0723259	N.A.
WBGene00000917	daf-25	20.9071	20.2034	19.2898	13.225	12.1903	13.1713	19.0741	19.7001	19.2404	10.9611	11.578	13.366	daf-25	-0.647511	3.17456e-09	7.37768e-09	-0.104646	0.225797	0.376108	0.161613	N.A.
WBGene00000920	daf-28	17.6507	21.1465	20.1088	25.0205	21.6473	27.7111	14.145	17.247	18.2148	34.2013	33.3919	30.9836	daf-28	0.332159	0.00510689	0.00707252	0.413385	0.000106247	0.000522162	1.24454	N.A.
WBGene00000923	daf-31	115.544	115.016	114.788	48.2727	47.8777	48.2946	78.7716	78.5961	75.6302	43.5382	46.2458	45.1789	daf-31	-1.25759	5.42818e-26	8.87233e-25	-0.0983977	0.0515366	0.120728	0.0782431	N.A.
WBGene00000928	dao-2	9.4089	7.41232	9.11111	97.9113	97.0336	99.1622	9.38434	10.6193	12.1793	66.37	78.2861	69.2743	dao-2	3.51023	5.51808e-25	7.32776e-24	-0.463124	1.52786e-06	1.01771e-05	-0.131936	Up.upon.vha-6
WBGene00000929	dao-3	19.3797	22.0896	22.3902	27.5617	29.2337	27.3826	10.5218	10.6624	11.1537	12.7802	15.2073	15.1644	dao-3	0.401951	3.19806e-06	5.89241e-06	-0.967721	7.97878e-16	1.77807e-14	-2.40756	N.A.
WBGene00000930	dao-4	2.49271	2.43148	2.26681	27.2017	26.4486	22.828	2.22233	2.7436	2.75144	16.7155	20.0654	21.293	dao-4	3.40879	5.62375e-22	4.44874e-21	-0.400154	4.06276e-06	2.5278e-05	-0.117389	Up.upon.vha-6
WBGene00000931	dao-5	279.227	288.226	283.234	148.397	149.39	145.716	227.678	227.547	208.173	153.075	143.728	143.848	dao-5	-0.939535	3.84029e-22	3.11137e-21	-0.0100224	0.827404	0.896282	0.0106674	N.A.
WBGene00000932	dao-6	0.360218	0.221043	0.365614	3.2083	3.21124	2.63863	0.97951	0.979089	1.35107	3.88883	4.3193	3.90241	dao-6	3.28961	4.0535e-11	1.08286e-10	0.419303	0.00214694	0.0079615	0.127463	Up.upon.vha-6
WBGene00000933	dap-3	44.6815	46.257	42.3089	20.891	21.9799	23.5725	32.703	31.815	31.5282	20.4651	18.6287	18.6041	dap-3	-1.00535	3.4988e-19	1.93036e-18	-0.202995	0.00237073	0.00869346	0.201914	N.A.
WBGene00000934	dat-1	0.965385	0.957854	1.65258	2.34005	2.73319	2.98899	1.33761	1.81831	1.35107	2.84934	3.015	2.7151	dat-1	1.21411	9.8305e-06	1.74331e-05	0.0952895	0.548091	0.693111	0.0784848	Up.upon.vha-6
WBGene00000935	daz-1	664.488	759.608	712.378	221.521	222.844	232.758	684.046	734.327	646.017	273.453	266.237	256.974	daz-1	-1.65593	4.64858e-30	1.85983e-28	0.234372	2.54705e-05	0.000139297	-0.141535	N.A.
WBGene00000936	dbl-1	7.47813	7.23548	5.77671	13.2038	13.666	13.7406	10.2691	12.1902	10.7592	18.8502	17.2488	16.3866	dbl-1	0.995391	7.10119e-10	1.7325e-09	0.366807	0.000188493	0.000881355	0.368505	N.A.
WBGene00000937	dbr-1	39.5232	35.4701	36.8686	18.3074	17.5111	16.0398	36.1787	32.2669	35.0982	18.7759	18.194	18.5692	dbr-1	-1.10924	2.19049e-18	1.10818e-17	0.100229	0.167503	0.301622	-0.0903584	N.A.
WBGene00000938	dcp-66	94.7662	83.9228	92.6174	66.2942	63.3415	53.9879	88.672	85.7617	75.7683	53.8775	55.0734	63.3902	dcp-66	-0.566053	1.50964e-09	3.58386e-09	-0.0894443	0.216728	0.365347	0.158014	N.A.
WBGene00000939	dcr-1	117.042	105.909	121.837	71.7367	71.7593	62.7907	121.491	109.561	100.186	64.7922	59.5723	69.9029	dcr-1	-0.740866	2.41689e-12	7.11717e-12	-0.0865201	0.245369	0.39852	0.116782	N.A.
WBGene00000940	dcs-1	40.7047	41.9245	39.15	21.1875	22.9983	21.8864	34.2407	35.6883	35.3743	20.2609	20.9727	20.1057	dcs-1	-0.882055	8.98437e-17	3.89247e-16	-0.107392	0.0988948	0.202384	0.121752	N.A.
WBGene00000941	ddp-1	78.4556	85.3964	72.494	32.3053	34.326	38.9664	41.5081	43.7577	46.6365	26.832	30.4808	29.2899	ddp-1	-1.16435	1.14018e-18	5.95447e-18	-0.28276	0.000586834	0.00248675	0.242848	N.A.
WBGene00000942	deb-1	132.892	128.603	127.19	218.302	191.708	195.751	111.022	110.379	105.255	188.492	178.414	175.713	deb-1	0.637979	4.06668e-14	1.38388e-13	-0.157248	0.00430783	0.0147369	-0.246478	N.A.
WBGene00000950	deg-1	3.27078	2.34306	2.82254	8.2484	7.51369	7.10569	5.7612	5.02456	4.66463	7.47138	6.62544	6.92307	deg-1	1.44829	1.03249e-09	2.48063e-09	-0.121283	0.318801	0.480405	-0.083742	Up.upon.vha-6
WBGene00000951	deg-3	2.98261	3.0504	2.99804	10.599	9.98707	11.9231	5.31884	4.68026	4.25044	11.4437	10.9353	11.2183	deg-3	1.84232	9.5682e-16	3.74932e-15	0.0531829	0.528756	0.677379	0.0288673	Up.upon.vha-6
WBGene00000952	del-1	0.389036	0.604185	0.804352	1.81062	1.3614	1.2591	0.853122	0.871497	0.897424	1.25296	1.37046	1.42303	del-1	1.35023	0.000220591	0.000349238	-0.115233	0.598543	0.731563	-0.0853431	Up.upon.vha-6
WBGene00000953	del-2	0.619576	0.309461	0.424113	0.603541	0.61315	0.799254	0.810992	0.398091	0.798806	0.733217	0.689953	1.16112	del-2	0.613923	0.151838	0.175946	0.345065	0.2754	0.432761	0.562066	N.A.
WBGene00000955	des-2	2.46389	3.46301	2.6178	12.1873	12.4189	11.5071	5.69801	5.28278	5.74943	11.6294	11.4268	10.2755	des-2	2.09739	1.14128e-16	4.8982e-16	-0.119669	0.170273	0.305274	-0.057056	Up.upon.vha-6
WBGene00000958	dgk-1	6.72888	5.87975	5.48422	11.0861	11.4212	9.22974	6.32995	5.67011	5.15772	10.3114	10.0658	10.6247	dgk-1	0.811179	1.94968e-08	4.24998e-08	-0.0293397	0.744355	0.839973	-0.0361692	N.A.
WBGene00000959	dgk-2	13.9332	15.1046	16.1894	33.0254	31.6656	29.7695	20.4012	22.6266	20.5224	32.4936	31.4071	30.0582	dgk-2	1.06486	4.60135e-16	1.85877e-15	-0.00824064	0.895585	0.938866	-0.00773871	Up.upon.vha-6
WBGene00000960	dgk-3	0.273766	0.132626	0.248618	0.582364	0.446872	0.864946	0.200115	0.720868	0.443781	0.900279	0.463119	0.602386	dgk-3	1.53553	0.00767107	0.0104342	0.0623832	0.859535	0.915395	0.0406264	Up.upon.vha-6
WBGene00000961	dgn-1	82.9223	91.3204	85.5099	133.234	129.562	134.986	79.2561	88.2794	78.0956	157.159	154.635	142.015	dgn-1	0.615872	2.6853e-14	9.30163e-14	0.188591	0.000360217	0.00159677	0.306217	N.A.
WBGene00000962	dhc-1	315.681	287.607	309.266	261.503	242.901	225.006	331.548	313.62	289.474	266.139	259.621	278.66	dhc-1	-0.324603	1.29343e-06	2.45622e-06	0.143341	0.0138028	0.0406969	-0.44159	N.A.
WBGene00000963	dhp-1	6.87297	7.02918	9.19886	13.0979	14.8091	14.507	14.482	15.2458	14.2503	9.82881	11.8426	11.8295	dhp-1	0.887934	1.79747e-09	4.24515e-09	-0.342742	0.00060199	0.00254294	-0.386	N.A.
WBGene00000964	dhp-2	10.6769	10.2417	11.1293	17.5874	16.2641	17.8354	21.3491	19.1406	18.6684	16.27	18.3641	18.7962	dhp-2	0.688353	9.37193e-09	2.10101e-08	0.047844	0.534648	0.682041	0.069505	N.A.
WBGene00000965	dhs-1	58.975	62.0542	56.407	27.6041	28.0074	28.0834	50.8819	54.6461	52.0013	34.4055	28.7607	30.0931	dhs-1	-1.08298	6.35172e-20	3.85209e-19	0.151844	0.018676	0.0526022	-0.140209	N.A.
WBGene00000966	dhs-2	7.04587	6.82287	6.44944	6.55425	4.58304	4.95975	0.789927	0.742386	0.857977	0.900279	0.689953	1.35318	dhs-2	-0.35288	0.0108036	0.0144511	-2.47605	7.18221e-14	1.25248e-12	7.01669	N.A.
WBGene00000967	dhs-3	67.2167	66.033	67.6387	41.2632	47.1918	43.4334	24.2771	25.1443	23.5599	33.9971	37.1535	32.555	dhs-3	-0.608863	3.14499e-13	9.96834e-13	-0.348311	4.0436e-07	2.95115e-06	0.572068	N.A.
WBGene00000968	dhs-4	3.24197	3.2567	3.37828	4.05537	4.4999	3.93058	1.80103	1.75375	1.58775	2.29246	2.75036	3.06431	dhs-4	0.337481	0.0195578	0.0254337	-0.628735	1.89395e-05	0.000105894	-1.86302	N.A.
WBGene00000969	dhs-5	5.17274	4.2293	5.13323	12.632	11.4628	11.6384	5.57162	4.96	5.37468	11.2581	10.4627	9.21039	dhs-5	1.30161	1.20043e-13	3.9283e-13	-0.21446	0.0137284	0.0405285	-0.164764	Up.upon.vha-6
WBGene00000970	dhs-6	65.1131	67.3003	59.5074	35.2701	36.6331	36.8861	53.8309	52.8385	52.8494	27.2961	28.8741	26.147	dhs-6	-0.817387	3.46475e-17	1.55607e-16	-0.404104	2.91239e-08	2.50679e-07	0.494385	N.A.
WBGene00000971	dhs-7	2.92497	3.49248	3.11503	2.59417	3.31517	3.84299	0.17905	0.13987	0.167651	0.194906	0.160674	0.270637	dhs-7	0.0166989	0.919414	0.92777	-3.96516	2.57887e-12	3.76575e-11	-237.45	N.A.
WBGene00000972	dhs-8	0.763663	0.574713	0.365614	0.561187	0.426087	0.361306	0.726733	0.634794	0.798806	0.640404	0.727759	0.951595	dhs-8	-0.297112	0.45522	0.489583	0.790914	0.0224064	0.0611361	-2.66201	N.A.
WBGene00000973	dhs-9	14.6249	14.1026	14.0542	21.6745	23.7674	23.4849	13.9554	15.0091	15.5126	14.2838	13.9219	16.1596	dhs-9	0.686906	5.44535e-11	1.43992e-10	-0.635293	2.28934e-11	2.92226e-10	-0.924861	N.A.
WBGene00000974	dhs-11	17.6219	18.494	16.2187	5.94012	6.39131	5.13493	13.2392	13.3307	13.1852	4.85408	6.17177	5.82306	dhs-11	-1.58439	7.24989e-16	2.87665e-15	-0.0555751	0.676141	0.791016	0.0350766	N.A.
WBGene00000975	dhs-12	33.4715	31.6092	34.5579	15.8509	17.3657	13.4778	20.6329	22.5621	22.337	12.6132	13.6195	13.8898	dhs-12	-1.0981	9.23685e-17	3.99172e-16	-0.213881	0.0131205	0.0389978	0.194773	N.A.
WBGene00000976	dhs-13	137.877	149.853	140.996	105.514	101.98	114.753	96.0657	101.987	100.955	96.5897	94.9395	84.8141	dhs-13	-0.413053	1.5466e-09	3.66929e-09	-0.222574	0.000123526	0.000599853	0.538852	N.A.
WBGene00000977	dhs-14	9.58181	8.29649	8.46763	5.41069	5.68463	5.31011	0.516086	0.333536	0.502952	0.510467	0.349702	0.305558	dhs-14	-0.681053	6.503e-07	1.26226e-06	-3.85563	1.5419e-15	3.29524e-14	5.66127	N.A.
WBGene00000978	dhs-15	1.42646	1.0168	0.599608	1.17532	1.71474	1.56566	0.642474	1.1082	0.522676	0.937403	0.878982	1.05636	dhs-15	0.617451	0.0470565	0.0585174	-0.615975	0.0228706	0.0622309	-0.997609	N.A.
WBGene00000979	dhs-16	0.302583	0.368406	0.424113	2.84829	3.37752	2.37586	3.35982	3.99167	4.17154	11.1653	11.1999	11.0088	dhs-16	2.97774	6.16545e-10	1.51071e-09	1.96637	2.15695e-18	6.55963e-17	0.660356	Up.upon.vha-6
WBGene00000980	dhs-17	16.7285	14.9573	14.2005	3.10241	3.41909	3.29555	15.451	14.7294	13.698	3.85171	4.39491	4.18178	dhs-17	-2.22275	4.8264e-20	2.97219e-19	0.338873	0.0192814	0.0539913	-0.152457	N.A.
WBGene00000981	dhs-18	17.4778	16.9614	17.7104	23.1569	25.5964	27.6235	9.27901	9.3928	11.0156	5.74508	5.94494	6.05005	dhs-18	0.546092	1.54898e-08	3.40699e-08	-2.10137	6.14343e-24	3.79195e-22	-3.84802	N.A.
WBGene00000982	dhs-19	20.7054	22.0601	19.5531	15.7874	16.0978	18.4923	17.9577	18.1938	18.1161	16.7712	16.1525	17.0327	dhs-19	-0.309961	0.000361374	0.000561589	-0.00684011	0.928481	0.957464	0.0220677	N.A.
WBGene00000983	dhs-20	7.07469	5.55556	6.03995	5.05069	5.80934	5.13493	3.40195	3.41067	4.64491	4.09302	5.07541	3.65796	dhs-20	-0.21868	0.111736	0.131805	-0.335626	0.0149238	0.043382	1.53479	N.A.
WBGene00000984	dhs-21	9.75471	11.3027	9.98858	28.9594	31.4993	32.1344	10.1427	9.02698	10.0097	12.2048	8.59134	10.3628	dhs-21	1.57846	3.47955e-19	1.9203e-18	-1.58293	4.15725e-21	1.76486e-19	-1.00283	Up.upon.vha-6&ELT-2.dependent
WBGene00000985	dhs-22	90.5013	88.7563	89.1368	73.5579	69.8471	69.1628	81.6574	78.8113	80.8372	54.2673	52.1246	52.8964	dhs-22	-0.336867	3.19146e-09	7.41512e-09	-0.416019	1.85595e-11	2.41004e-10	1.23497	N.A.
WBGene00000986	dhs-23	0.533123	0.898909	0.453362	1.57768	1.73553	2.02551	0.347568	0.41961	0.246545	0.788904	1.23814	0.567465	dhs-23	1.55796	8.83138e-05	0.000144954	-1.12002	0.00016264	0.000769098	-0.718906	Up.upon.vha-6&ELT-2.dependent
WBGene00000987	dhs-24	49.6669	47.819	54.9738	42.682	43.0972	41.7035	46.711	44.6615	43.8554	37.1899	37.6072	41.5297	dhs-24	-0.255571	5.98627e-05	9.97215e-05	-0.132945	0.0210287	0.0579586	0.520187	N.A.
WBGene00000988	dhs-25	186.636	196.625	174.72	21.8228	24.4117	23.5287	15.2403	12.4915	15.0984	14.6179	14.0732	14.1517	dhs-25	-2.99937	2.15607e-36	4.65017e-34	-0.702302	6.35955e-12	8.81319e-11	0.23415	N.A.
WBGene00000989	dhs-26	4.74047	4.4356	4.54824	0.391772	0.21824	0.16423	0.157985	0.118351	0.0690326	0.157781	0.255188	0.130953	dhs-26	-4.24051	1.35145e-13	4.40941e-13	-0.484963	0.367374	0.530099	0.114364	N.A.
WBGene00000990	dhs-27	8.86137	9.77011	8.20439	10.5779	9.9455	11.9231	7.13041	7.80043	7.20898	8.88213	9.87673	10.4326	dhs-27	0.271956	0.00846491	0.0114625	-0.148204	0.0947676	0.196012	-0.544957	N.A.
WBGene00000991	dhs-28	86.2363	87.9605	95.8641	150.366	145.005	152.876	28.1741	32.3745	29.9898	24.456	27.5509	26.601	dhs-28	0.732137	7.87602e-17	3.42651e-16	-2.51282	5.39313e-34	1.62246e-31	-3.43218	N.A.
WBGene00000992	dhs-29	11.7143	9.0333	8.81862	17.9051	17.9268	18.7989	7.2568	7.6498	6.65672	15.676	17.797	16.5787	dhs-29	0.895858	4.4497e-11	1.18566e-10	-0.127913	0.110925	0.220955	-0.142782	N.A.
WBGene00000993	dhs-30	13.4433	14.5446	12.4455	14.8344	13.0216	15.4486	11.0274	10.0384	11.489	8.60369	7.684	8.42467	dhs-30	0.0968424	0.257867	0.288597	-0.804701	1.65913e-11	2.16343e-10	-8.30939	N.A.
WBGene00000994	dic-1	52.808	53.6251	57.0505	15.9568	16.2225	14.6384	44.8573	41.3477	39.1218	18.7388	15.5665	16.7533	dic-1	-1.8036	3.46814e-25	4.84197e-24	0.121585	0.123339	0.239269	-0.0674125	N.A.
WBGene00000995	die-1	112.95	118.789	109.172	60.7882	53.3025	60.3163	103.628	115.264	105.788	62.509	63.901	57.3139	die-1	-0.969146	8.60394e-20	5.13337e-19	0.0758826	0.178269	0.315831	-0.0782984	N.A.
WBGene00000996	dif-1	80.4728	79.443	73.781	33.5548	34.7209	35.3752	50.608	55.098	53.6975	21.2447	22.1636	22.9867	dif-1	-1.17244	1.87611e-21	1.38106e-20	-0.64216	5.82715e-12	8.09331e-11	0.547712	N.A.
WBGene00000998	dig-1	68.7153	66.4456	71.7043	122.561	111.645	104.834	82.6475	82.8567	72.4941	117.12	114.674	124.362	dig-1	0.710709	4.66828e-11	1.24161e-10	0.0732923	0.312456	0.473499	0.103126	N.A.
WBGene00001000	dim-1	583.828	605.732	584.968	482.526	476.21	513.263	272.925	284.291	263.3	411.594	411.638	374.867	dim-1	-0.270378	1.15568e-06	2.202e-06	-0.29785	1.70834e-07	1.30998e-06	1.10161	N.A.
WBGene00001001	dis-3	72.6344	66.3572	70.6221	30.6959	29.4624	31.0395	62.5307	54.5385	53.5595	29.2266	27.8533	28.2772	dis-3	-1.20054	4.44656e-21	3.13195e-20	-0.0950788	0.152285	0.280227	0.0791967	N.A.
WBGene00001002	div-1	67.1879	66.9761	65.445	21.5475	18.01	18.7551	59.0128	55.6574	55.808	19.6669	19.4227	19.3374	div-1	-1.77961	4.91431e-27	1.01221e-25	0.00707043	0.917457	0.951325	-0.00397302	N.A.
WBGene00001005	dlc-1	788.518	821.087	756.339	340.09	329.594	385.908	514.538	533.517	518.504	338.57	352.302	360.515	dlc-1	-1.16732	9.62594e-25	1.21222e-23	-0.00230451	0.962007	0.976718	0.0019742	N.A.
WBGene00001006	dlg-1	44.4221	48.2022	50.0599	171.374	156.499	150.38	81.531	85.6541	75.8077	175.981	165.163	163.124	dlg-1	1.74499	9.21505e-26	1.44454e-24	0.0774753	0.178212	0.315793	0.0443986	Up.upon.vha-6
WBGene00001007	dli-1	114.852	120.233	114.467	78.3439	75.7084	80.6589	95.2863	101.901	95.3341	78.1572	83.3709	78.3712	dli-1	-0.574927	2.04427e-14	7.13916e-14	0.0313656	0.513166	0.66435	-0.0545557	N.A.
WBGene00001008	dlk-1	62.4907	65.8562	62.6663	211.081	201.893	203.416	92.5058	94.4982	88.5886	131.858	125.203	126.58	dlk-1	1.69043	1.36821e-30	6.21623e-29	-0.684196	2.00441e-18	6.17583e-17	-0.404747	Up.upon.vha-6&ELT-2.dependent
WBGene00001016	dna-2	90.9047	99.0127	99.5202	35.8842	34.4299	36.8861	103.207	93.5514	89.5748	41.8862	41.9926	40.6916	dna-2	-1.43254	1.53165e-25	2.29185e-24	0.217206	0.000498427	0.00214753	-0.151623	N.A.
WBGene00001017	dnc-1	108.829	94.415	106.482	85.184	86.4542	72.7759	117.278	101.578	95.6891	86.9929	77.4733	90.4713	dnc-1	-0.342718	4.35287e-05	7.34441e-05	0.0620718	0.397914	0.559896	-0.181116	N.A.
WBGene00001018	dnc-2	48.543	46.3159	44.9121	23.9616	28.922	26.1345	46.2687	39.9275	40.7588	25.477	25.774	26.3915	dnc-2	-0.825945	1.00741e-14	3.60608e-14	-0.0214446	0.754742	0.84711	0.0259637	N.A.
WBGene00001019	dnj-1	94.651	97.6864	90.6577	66.5907	62.3023	66.3162	84.3327	84.2339	76.5375	64.8108	58.2113	59.6362	dnj-1	-0.535966	2.02318e-11	5.52831e-11	-0.0965542	0.0971163	0.199834	0.18015	N.A.
WBGene00001020	dnj-2	42.2896	41.1877	42.2504	17.2062	18.9869	17.2004	30.4912	27.8771	28.5105	20.2423	18.7611	22.4279	dnj-2	-1.23633	1.80344e-20	1.17377e-19	0.20139	0.00576248	0.0190365	-0.162894	N.A.
WBGene00001021	dnj-3	6.29662	7.73652	6.80043	2.76358	4.29205	2.70432	5.74014	4.91696	6.26225	3.05352	3.6955	2.8897	dnj-3	-1.11688	5.84631e-09	1.33261e-08	-0.000950612	0.995235	0.997681	0.000851133	N.A.
WBGene00001022	dnj-4	9.49536	9.56381	9.19886	5.7707	6.41209	4.78457	10.564	9.41432	10.1281	5.6337	6.05836	5.19448	dnj-4	-0.742831	5.32377e-08	1.12305e-07	-0.00517552	0.962957	0.977267	0.00696729	N.A.
WBGene00001023	dnj-5	468.327	439.92	447.38	139.354	138.437	136.125	404.053	399.737	374.601	158.44	156.317	156.053	dnj-5	-1.71112	2.8019e-32	1.9263e-30	0.185756	0.000150041	0.000716562	-0.108558	N.A.
WBGene00001025	dnj-7	70.9342	68.5087	66.0007	114.196	123.7	115.322	80.2882	75.6911	70.9951	96.237	89.968	88.6904	dnj-7	0.781613	3.61714e-17	1.62179e-16	-0.362077	9.9414e-09	9.13519e-08	-0.463244	N.A.
WBGene00001026	dnj-8	79.81	84.3059	82.4387	39.7384	41.9748	38.2437	80.225	73.4962	72.6914	41.9975	40.4804	39.4693	dnj-8	-1.03943	1.42658e-21	1.06434e-20	0.023424	0.662101	0.780233	-0.0225355	N.A.
WBGene00001027	dnj-9	44.7968	49.2927	45.9943	23.6863	25.0976	23.244	36.0312	34.8491	30.4631	19.9639	20.2733	17.0501	dnj-9	-0.958441	1.77954e-16	7.48515e-16	-0.336849	4.14825e-05	0.0002184	0.351455	N.A.
WBGene00001028	dnj-10	46.8428	45.9328	49.6212	30.2724	29.8157	26.7476	34.0301	30.5024	32.5144	22.7112	20.9727	23.4407	dnj-10	-0.714062	1.79508e-14	6.29941e-14	-0.370587	5.603e-07	4.00056e-06	0.518984	N.A.
WBGene00001029	dnj-11	154.764	155.393	169.894	44.6303	47.753	44.3969	121.701	106.484	115.847	47.5477	48.3818	49.3869	dnj-11	-1.81038	4.75687e-30	1.89507e-28	0.0878318	0.118486	0.232293	-0.0485158	N.A.
WBGene00001030	dnj-12	364.527	399.749	363.348	227.62	211.849	215.065	260.034	276.802	256.239	235.084	229.055	230.853	dnj-12	-0.783935	1.18366e-19	6.9407e-19	0.0871455	0.0586557	0.133635	-0.111164	N.A.
WBGene00001031	dnj-13	369.426	404.671	374.989	191.238	187.738	193.868	212.069	230.839	216.832	182.757	179.114	168.415	dnj-13	-1.00323	1.59411e-22	1.36709e-21	-0.112345	0.0240217	0.0648951	0.111984	N.A.
WBGene00001032	dnj-14	41.8862	49.3516	42.8646	51.6398	48.7714	52.0391	47.2798	53.3334	49.2992	59.5576	57.3985	55.9695	dnj-14	0.188371	0.00475421	0.00660066	0.181973	0.00320724	0.0113936	0.966037	N.A.
WBGene00001033	dnj-15	19.8408	19.0245	18.1783	10.1967	11.1302	8.74799	18.5054	16.8597	19.7335	9.03063	9.19623	9.80404	dnj-15	-0.92745	3.99379e-13	1.25674e-12	-0.0965814	0.285351	0.443901	0.104137	N.A.
WBGene00001034	dnj-16	44.1916	41.5119	43.9761	29.2135	27.9451	23.1346	45.7421	43.0907	41.6661	29.208	28.0613	29.0804	dnj-16	-0.696842	4.72929e-13	1.47581e-12	0.110612	0.0923879	0.192149	-0.158733	N.A.
WBGene00001035	dnj-17	43.6729	46.4633	47.954	20.891	20.4002	19.1273	44.3729	39.6477	42.1395	20.0938	19.7062	20.7867	dnj-17	-1.19163	6.20047e-20	3.76279e-19	0.00469815	0.946632	0.967304	-0.00394263	N.A.
WBGene00001036	dnj-18	32.3188	31.285	31.7207	15.2368	15.017	14.9449	31.0178	31.5783	33.0272	15.249	13.7518	15.7231	dnj-18	-1.07652	2.31787e-17	1.0559e-16	-0.0160044	0.832613	0.899536	0.0148667	N.A.
WBGene00001037	dnj-19	653.71	699.749	673.418	330.476	326.269	347.632	418.904	433.629	391.898	307.496	311.471	306.003	dnj-19	-1.01303	3.77607e-23	3.52333e-22	-0.118217	0.0147953	0.0430817	0.116696	N.A.
WBGene00001038	dnj-20	568.871	581.565	574.731	641.098	596.075	636.742	410.183	434.102	406.494	564.864	536.982	519.667	dnj-20	0.118495	0.00482492	0.00669488	-0.20886	4.16504e-06	2.58613e-05	-1.76261	N.A.
WBGene00001039	dnj-21	7.04587	7.55968	7.8534	3.69537	4.2297	3.79919	5.38204	4.29293	4.90132	2.73796	3.22293	3.6405	dnj-21	-0.937338	7.85011e-09	1.77128e-08	-0.292913	0.0398248	0.0982478	0.312494	N.A.
WBGene00001040	dnj-22	45.4307	48.6737	50.6157	17.5874	19.3818	17.5069	39.2963	37.8832	40.9166	20.8549	20.2166	20.6819	dnj-22	-1.4087	6.03907e-22	4.75323e-21	0.181747	0.0159045	0.0458279	-0.129017	N.A.
WBGene00001041	dnj-23	37.65	42.8677	40.9049	11.192	12.7307	11.726	31.9236	30.1581	31.6071	13.0216	15.4909	13.0342	dnj-23	-1.76707	1.17638e-22	1.02811e-21	0.215462	0.0201597	0.056016	-0.121932	N.A.
WBGene00001042	dnj-24	36.2956	37.3858	36.6638	63.3718	61.0344	62.3308	23.3292	22.6482	23.5599	53.9146	52.5404	52.1282	dnj-24	0.75894	1.88891e-14	6.61999e-14	-0.235806	0.000168644	0.000795085	-0.310704	N.A.
WBGene00001043	dnj-25	130.932	137.474	132.864	94.523	93.8951	101.002	142.366	155.568	144.209	107.839	108.474	105.61	dnj-25	-0.472102	5.66214e-12	1.61417e-11	0.154381	0.00223846	0.0082633	-0.327008	N.A.
WBGene00001044	dnj-26	4.4523	2.96198	3.08579	2.14945	2.17201	1.89412	5.29778	3.62586	4.40823	2.94215	2.61804	3.48336	dnj-26	-0.734612	0.000926656	0.00138725	0.537251	0.00791823	0.0250426	-0.731339	N.A.
WBGene00001045	dnj-27	31.0508	29.723	29.5563	37.7902	31.1667	30.3826	33.9458	33.7517	30.1673	37.6539	36.6242	39.5392	dnj-27	0.130789	0.087709	0.105013	0.202815	0.0048145	0.016251	1.55071	N.A.
WBGene00001046	dnj-28	34.9124	35.8827	33.7681	20.298	18.5712	17.288	31.7551	27.3822	32.1593	18.2933	17.4001	17.8708	dnj-28	-0.898625	7.12153e-15	2.58469e-14	-0.0660449	0.379939	0.542535	0.0734955	N.A.
WBGene00001047	dnj-29	192.342	189.552	202.887	151.468	146.231	143.307	159.976	155.74	147.247	129.408	131.724	139.989	dnj-29	-0.406779	2.03124e-10	5.16241e-10	-0.136952	0.00594834	0.0195609	0.336674	N.A.
WBGene00001048	dnj-30	25.7196	25.8621	26.7191	10.9379	11.5044	10.1494	19.9799	20.4963	18.5895	8.65938	10.5194	11.7422	dnj-30	-1.26492	1.73808e-17	8.02889e-17	-0.0835117	0.361369	0.523972	0.0660212	N.A.
WBGene00001049	dog-1	68.1677	71.957	66.4102	44.122	44.5729	43.8057	68.5762	65.0395	61.725	39.3988	36.4541	38.9805	dog-1	-0.639414	2.80207e-14	9.69359e-14	-0.206919	0.00051746	0.0022229	0.323607	N.A.
WBGene00001050	dom-3	24.9992	24.6832	24.8179	13.8391	13.3958	11.6603	27.2683	23.2722	23.8163	11.3324	11.2566	13.4533	dom-3	-0.940144	4.90056e-13	1.52773e-12	-0.109461	0.236811	0.388691	0.11643	N.A.
WBGene00001051	cks-1	209.921	230.489	204.963	53.8211	52.9076	59.4185	173.626	186.296	183.558	60.3187	59.9881	57.8203	cks-1	-1.95824	9.04854e-30	3.38896e-28	0.102429	0.0984146	0.20171	-0.0523066	N.A.
WBGene00001052	dop-1	2.06045	1.75361	2.17906	4.24597	4.43754	4.5656	2.98066	1.9259	2.06112	4.81695	4.52723	4.65321	dop-1	1.14873	2.23753e-07	4.50629e-07	0.0800512	0.524718	0.674232	0.0696867	Up.upon.vha-6
WBGene00001053	dop-2	2.52153	1.78308	1.82807	4.26714	4.39597	2.96709	1.94849	2.35627	1.48913	4.66845	4.26259	4.8802	dop-2	0.922641	8.89374e-05	0.000145927	0.264979	0.0814658	0.173944	0.287196	N.A.
WBGene00001054	dpf-1	3.15551	3.28618	3.34903	9.51901	8.42821	8.6823	3.73899	3.21701	3.54039	7.52707	7.6462	6.50402	dpf-1	1.44218	3.27144e-13	1.03499e-12	-0.301438	0.0021424	0.00794936	-0.209016	Up.upon.vha-6
WBGene00001055	dpf-2	22.8667	22.9148	23.4139	23.3475	22.8113	22.4995	34.8516	28.1999	28.6091	25.1985	20.8971	25.5184	dpf-2	-0.0111554	0.89237	0.903201	0.0568375	0.456114	0.613211	-5.09506	N.A.
WBGene00001056	dpf-3	230.9	218.789	225.964	98.8219	96.4932	90.7317	191.615	189.911	178.075	86.5288	85.8661	84.3427	dpf-3	-1.24042	3.28849e-26	5.6375e-25	-0.155487	0.00210875	0.00784038	0.125351	N.A.
WBGene00001057	dpf-4	57.0442	48.6443	55.5295	34.1689	36.0927	33.8205	53.7256	53.5701	52.1394	34.1456	32.8437	33.9868	dpf-4	-0.628442	1.0484e-12	3.17704e-12	-0.0434712	0.472182	0.628015	0.069173	N.A.
WBGene00001058	dpf-5	177.011	162.025	169.601	108.5	105.389	106.673	167.454	171.19	161.152	110.27	112.122	109.294	dpf-5	-0.665334	6.54163e-18	3.15383e-17	0.0491531	0.256898	0.411898	-0.0738774	N.A.
WBGene00001059	dpf-6	7.10351	5.76186	6.80043	30.823	26.6149	24.9958	9.0473	8.63965	7.80069	23.0638	23.5624	24.8375	dpf-6	2.06744	5.31823e-21	3.70558e-20	-0.201003	0.00614468	0.0201114	-0.0972234	Up.upon.vha-6
WBGene00001060	dpf-7	38.0535	37.2974	40.8464	13.5638	14.6013	13.2589	37.3583	34.5263	32.5144	14.8035	12.6554	15.8977	dpf-7	-1.48731	1.17717e-19	6.90695e-19	0.0625691	0.49559	0.648709	-0.0420685	N.A.
WBGene00001061	dpl-1	130.183	135.558	138.071	29.2347	30.8134	31.0833	111.759	111.584	105.452	33.1432	33.1083	32.5026	dpl-1	-2.14781	1.02881e-32	7.91168e-31	0.116283	0.0464897	0.111267	-0.0541401	N.A.
WBGene00001062	dpr-1	0.0144087	0.0736811	0.0438737	0.13765	0.0519619	0.0985381	0.115856	0.0537961	0.049309	0.00928122	0.122868	0.113493	dpr-1	1.30726	0.230952	0.260407	-0.799625	0.389004	0.551388	-0.611682	N.A.
WBGene00001063	dpy-1	3.7895	4.58296	3.64152	9.26489	7.92938	7.12759	3.86538	4.40052	3.83624	7.21151	7.83522	7.69133	dpy-1	1.01888	1.03727e-09	2.49114e-09	-0.0910252	0.33844	0.500314	-0.0893382	Up.upon.vha-6
WBGene00001064	dpy-2	3.1267	2.49042	3.81701	56.7646	49.2702	42.6232	5.44523	4.85241	5.4733	36.0575	34.8852	37.7931	dpy-2	3.99004	8.43656e-22	6.50384e-21	-0.442361	6.36356e-06	3.84436e-05	-0.110866	Up.upon.vha-6
WBGene00001065	dpy-3	1.85873	1.69467	1.91582	36.1595	33.0997	31.1271	2.87534	4.16382	3.46149	25.3285	27.6076	26.2518	dpy-3	4.19746	2.13207e-22	1.79481e-21	-0.341239	3.35041e-05	0.000179159	-0.0812964	Up.upon.vha-6
WBGene00001066	dpy-4	38.5145	43.9581	43.5959	665.071	641.033	675.654	73.5264	83.9327	74.6243	466.131	513.656	496.863	dpy-4	3.97706	1.91391e-33	1.83042e-31	-0.425168	7.51226e-07	5.25187e-06	-0.106905	Up.upon.vha-6
WBGene00001067	dpy-5	16.498	17.4624	20.372	282.574	274.016	281.633	33.4824	34.7415	31.6071	193.059	218.413	226.663	dpy-5	3.95345	1.74579e-32	1.28463e-30	-0.396302	4.90482e-07	3.52621e-06	-0.100242	Up.upon.vha-6
WBGene00001068	dpy-6	9.58181	8.44385	10.5151	95.0524	84.7498	71.4182	7.08828	6.53085	6.16363	57.7942	63.9955	71.2299	dpy-6	3.13416	1.08861e-25	1.6826e-24	-0.375363	8.59007e-06	5.09431e-05	-0.119765	Up.upon.vha-6
WBGene00001069	dpy-7	3.61659	4.7598	4.168	60.8518	54.9653	52.0172	5.27672	5.62707	5.2169	39.306	42.5786	41.5297	dpy-7	3.74971	5.55465e-23	5.0719e-22	-0.441664	3.38532e-06	2.13736e-05	-0.117786	Up.upon.vha-6
WBGene00001070	dpy-8	7.67986	7.85441	7.41466	132.366	121.892	114.994	11.7015	12.8357	12.6724	100.117	100.913	99.3936	dpy-8	4.0064	9.76963e-27	1.87059e-25	-0.295543	0.000433525	0.00189442	-0.0737677	Up.upon.vha-6
WBGene00001071	dpy-9	4.30821	3.81668	4.05101	47.7856	43.9701	42.9955	4.26561	5.49796	4.42795	31.1385	34.6961	34.9296	dpy-9	3.46807	2.51722e-24	2.92828e-23	-0.419602	7.55832e-07	5.2821e-06	-0.12099	Up.upon.vha-6
WBGene00001072	dpy-10	6.18135	7.44179	8.11664	47.828	41.9956	35.7474	8.94198	10.2105	10.3845	33.6073	34.6772	36.3439	dpy-10	2.53136	5.33564e-22	4.24049e-21	-0.254394	0.0017544	0.00665715	-0.100497	Up.upon.vha-6
WBGene00001073	dpy-11	197.962	200.486	194.726	248.437	243.857	225.379	165.579	167.467	158.647	239.094	236.295	240.282	dpy-11	0.273929	1.06754e-06	2.04089e-06	-0.00295554	0.948561	0.968589	-0.0107894	N.A.
WBGene00001074	dpy-13	36.7567	41.4235	42.6306	651.729	610.853	626.319	72.5785	77.4987	75.571	439.401	491.899	479.804	dpy-13	3.96953	1.31058e-35	2.25613e-33	-0.421808	5.19819e-08	4.29497e-07	-0.106262	Up.upon.vha-6
WBGene00001075	dpy-14	3.84713	4.25877	3.70002	0.328242	0.509226	0.624075	3.38089	2.63601	2.9684	0.603279	0.349702	0.288097	dpy-14	-3.06416	1.2901e-12	3.8875e-12	-0.26418	0.499663	0.652292	0.0862159	N.A.
WBGene00001076	dpy-17	5.43209	5.2903	5.33797	1.17532	1.54846	1.45617	5.045	5.58403	5.11828	1.45715	1.35155	1.51033	dpy-17	-1.95161	6.37911e-14	2.13403e-13	0.0572824	0.770536	0.857705	-0.0293513	N.A.
WBGene00001077	dpy-18	63.6722	65.8267	64.0995	212.775	190.087	175.847	140.934	134.049	133.223	238.184	246.956	231.272	dpy-18	1.57582	1.34928e-26	2.52673e-25	0.311368	2.50517e-07	1.87503e-06	0.197591	Up.upon.vha-6
WBGene00001078	dpy-19	4.65402	4.08193	4.168	4.69068	4.02185	4.28093	4.89755	4.87393	4.0532	4.7427	5.16992	4.40876	dpy-19	0.00832941	0.952918	0.958177	0.138044	0.267931	0.424474	16.5731	N.A.
WBGene00001079	dpy-20	0.475488	0.397878	0.365614	11.8485	10.569	10.1713	1.69571	1.30187	1.39051	10.8312	10.2926	9.69928	dpy-20	4.72245	2.10313e-16	8.76765e-16	-0.0807293	0.351235	0.513687	-0.0170948	Up.upon.vha-6
WBGene00001080	dpy-21	47.448	43.0445	56.9627	45.5832	41.7669	41.7911	56.8011	51.9993	51.9619	39.5844	42.3707	45.0043	dpy-21	-0.182747	0.0259903	0.0333208	-0.0246203	0.747332	0.842168	0.134724	N.A.
WBGene00001081	dpy-22	86.0634	73.9906	83.6964	91.2194	91.8998	79.2356	86.2495	80.6619	71.1135	64.0497	74.3732	82.8411	dpy-22	0.106186	0.192545	0.219817	-0.249966	0.00260385	0.00944936	-2.35405	N.A.
WBGene00001082	dpy-23	77.3317	85.809	77.2616	77.6239	72.6946	75.316	70.2193	75.4329	65.3345	71.0849	69.2883	69.868	dpy-23	-0.090119	0.0926187	0.110511	-0.101392	0.0527799	0.123133	1.12509	N.A.
WBGene00001085	dpy-26	125.86	121.53	126.693	76.8403	75.2512	65.4184	129.39	117.308	110.699	71.8274	66.2828	73.3775	dpy-26	-0.785056	1.14126e-15	4.4355e-15	-0.0383814	0.52525	0.674652	0.04889	N.A.
WBGene00001086	dpy-27	36.0362	35.7648	41.8702	31.6489	30.9381	26.025	39.4226	32.7188	32.7511	25.5512	26.1143	28.0328	dpy-27	-0.35936	0.000171485	0.000274294	-0.149125	0.0865038	0.182316	0.414973	N.A.
WBGene00001087	dpy-28	83.3833	83.9522	87.4696	45.6468	41.2265	37.8496	104.007	96.1121	90.4821	48.4573	46.0946	50.225	dpy-28	-1.03389	6.82317e-19	3.6455e-18	0.218433	0.00126185	0.00495343	-0.211273	N.A.
WBGene00001088	dpy-30	161.363	165.709	155.591	60.4918	63.6325	68.7687	115.382	122.02	126.34	63.0288	67.8517	61.5394	dpy-30	-1.32516	6.66927e-25	8.6844e-24	-0.0029099	0.957946	0.974302	0.00219588	N.A.
WBGene00001089	dre-1	20.9359	23.7695	24.6424	96.3231	94.7265	91.8485	30.1542	29.1898	26.9523	62.1749	63.6364	64.7172	dre-1	2.03224	7.55954e-28	1.8374e-26	-0.570138	6.40013e-13	9.90858e-12	-0.280547	Up.upon.vha-6&ELT-2.dependent
WBGene00001090	drh-1	39.3503	37.0616	38.9452	24.2793	25.1392	22.1711	44.078	37.7756	39.536	31.0086	31.4827	33.4455	drh-1	-0.688977	1.32637e-12	3.99167e-12	0.423311	8.61825e-08	6.89019e-07	-0.614404	N.A.
WBGene00001091	drh-2	23.5583	21.3233	23.063	59.0729	62.5517	55.5427	36.5368	35.4516	33.323	66.9269	60.9711	68.96	drh-2	1.38253	1.57111e-20	1.0315e-19	0.151887	0.0143339	0.0419661	0.109862	Up.upon.vha-6
WBGene00001092	dro-1	66.8421	65.2372	70.9731	20.0016	20.1716	21.4704	59.4763	58.1536	57.6028	22.4884	22.8441	23.074	dro-1	-1.72024	1.39208e-27	3.20504e-26	0.151598	0.0193625	0.0541538	-0.0881262	N.A.
WBGene00001093	drp-1	144.275	137.504	135.643	72.4567	67.062	71.0241	119.49	116.146	115.058	67.5951	62.4644	66.1315	drp-1	-0.987941	2.16748e-21	1.58621e-20	-0.101431	0.0542538	0.125743	0.102669	N.A.
WBGene00001094	dars-1	261.821	256.366	255.594	141.006	130.871	135.599	202.127	198.432	194.781	116.303	112.292	110.621	dars-1	-0.925894	1.81063e-22	1.5436e-21	-0.264227	7.1639e-07	5.03082e-06	0.285375	N.A.
WBGene00001095	dars-2	22.809	19.1129	18.6171	8.29075	9.11411	8.33195	16.42	15.504	15.2562	7.76838	7.06021	7.11513	dars-2	-1.2294	6.2757e-16	2.50228e-15	-0.231239	0.026815	0.0710874	0.188091	N.A.
WBGene00001096	dsc-1	0.0144087	0.0147362	0.190119	0.307065	0.0935314	0.317512	0.0947913	0.096833	0.0887562	0.176343	0.0850627	0.253177	dsc-1	2.59691	0.00714839	0.00975367	-0.394221	0.499661	0.652292	-0.151804	Up.upon.vha-6
WBGene00001099	dsc-4	88.5417	89.6994	84.6032	376.874	370.706	387.747	9.44753	7.97258	7.3076	14.0796	13.1469	14.3263	dsc-4	2.11093	2.79301e-31	1.54494e-29	-4.77159	3.14878e-40	4.22026e-37	-2.26042	Up.upon.vha-6&ELT-2.dependent
WBGene00001101	dsh-1	33.7885	34.7627	33.5341	47.468	44.4897	42.6451	34.8727	37.1946	34.3881	46.6753	45.036	47.6408	dsh-1	0.398127	6.29272e-08	1.31959e-07	0.0511078	0.344286	0.506526	0.128371	N.A.
WBGene00001102	dsh-2	69.4933	64.9131	69.5983	18.3286	16.0146	18.0763	67.9443	61.532	61.725	20.298	18.8367	19.8962	dsh-2	-1.96335	2.29356e-26	4.13414e-25	0.174626	0.0307913	0.0797691	-0.0889428	N.A.
WBGene00001103	dsl-1	1.16711	0.957854	0.424113	0.0105884	0.0103924	0.0547434	1.02164	0.849978	0.759359	0.0464061	0.179577	0.00873023	dsl-1	-5.42352	7.6846e-06	1.37655e-05	1.16034	0.36898	0.531639	-0.213945	N.A.
WBGene00001104	dsl-2	4.99983	5.40819	4.285	0.0317653	0.135101	0.0547434	4.18135	3.77649	4.68436	0.00928122	0.00945142	0.078572	dsl-2	-6.29777	1.45321e-12	4.35522e-12	-1.67996	0.105909	0.213021	0.266755	N.A.
WBGene00001105	dsl-3	2.66562	2.1957	2.70555	0.645895	0.633935	0.645972	2.32765	2.37779	2.08084	0.714654	0.444217	0.410321	dsl-3	-1.96903	9.40106e-09	2.10704e-08	-0.345594	0.306912	0.467881	0.175515	N.A.
WBGene00001107	dsl-5	0.0144087	0.0736811	0.0146246	0.222357	0.135101	0.142333	0.0105324	0.0107592	0.00986181	0.120656	0.0850627	0.200795	dsl-5	2.7021	0.00726792	0.00991028	-0.338239	0.592696	0.727503	-0.125176	Up.upon.vha-6
WBGene00001108	dsl-6	0.129679	0.0736811	0.365614	0.0529422	0.0103924	0.0109487	0.0105324	0.096833	0.0690326	0.0464061	0.122868	0.078572	dsl-6	-3.061	0.0110497	0.0147634	2.06993	0.0849185	0.179661	-0.676228	N.A.
WBGene00001109	dsl-7	0.533123	0.368406	0.599608	2.53064	1.9018	2.63863	0.789927	0.914534	0.522676	3.14633	2.9961	2.78494	dsl-7	2.24572	1.62288e-07	3.30208e-07	0.351034	0.0426828	0.103972	0.156312	Up.upon.vha-6
WBGene00001110	duo-1	39.0621	40.5099	41.5777	13.9238	14.4974	14.9231	38.3062	36.2693	35.394	17.3466	15.5098	17.2597	duo-1	-1.48322	1.6676e-23	1.65036e-22	0.20958	0.00423249	0.0145109	-0.141301	N.A.
WBGene00001111	duo-2	0.216131	0.132626	0.365614	0.328242	0.155886	0.25182	0.284374	0.225944	0.285992	0.232031	0.0661599	0.235716	duo-2	0.0939437	0.878278	0.890234	-0.590837	0.326426	0.488312	-6.28926	N.A.
WBGene00001112	duo-3	89.8673	81.1818	80.5668	31.543	30.3977	24.5141	82.0366	73.6038	70.6401	33.3103	30.8967	33.2709	duo-3	-1.54652	2.5123e-22	2.08865e-21	0.179715	0.0250338	0.0671048	-0.116206	N.A.
WBGene00001113	dur-1	38.4857	35.8532	34.2946	142.849	123.617	136.431	31.8815	36.6997	33.8753	100.915	107.585	101.943	dur-1	1.88945	1.2071e-24	1.48525e-23	-0.374007	1.13406e-06	7.69605e-06	-0.197944	Up.upon.vha-6
WBGene00001115	dyb-1	9.75471	10.7132	11.0708	11.7638	11.5251	12.2735	11.4487	12.7712	11.8638	12.3719	12.164	12.1961	dyb-1	0.17466	0.0392609	0.0492804	0.0477269	0.510877	0.662443	0.273256	N.A.
WBGene00001116	dyc-1	11.7143	12.7763	12.621	20.0016	20.5249	17.5507	10.7535	11.1788	11.3312	18.6274	17.8726	18.5692	dyc-1	0.645631	1.91959e-08	4.18682e-08	-0.0746665	0.33215	0.493895	-0.115649	N.A.
WBGene00001117	dyf-1	1.68582	1.37047	1.12609	3.10241	3.48144	3.31745	1.99062	2.11957	2.04139	3.05352	3.07171	2.68018	dyf-1	1.26014	1.13821e-06	2.17069e-06	-0.173682	0.25014	0.40424	-0.137828	Up.upon.vha-6
WBGene00001118	dyf-2	3.47251	3.66932	3.26128	5.34716	5.70541	5.68236	4.41306	4.05623	4.28989	5.55945	6.77667	5.8929	dyf-2	0.686995	4.39091e-06	8.0147e-06	0.117518	0.239928	0.392229	0.17106	N.A.
WBGene00001119	dyf-3	9.14955	9.47539	10.6028	7.06249	7.26427	5.87944	9.32114	8.68269	9.55609	7.30432	6.56873	7.41196	dyf-3	-0.533129	1.17408e-05	2.06858e-05	0.0783778	0.449093	0.60678	-0.147015	N.A.
WBGene00001121	dyf-5	0.561941	0.66313	0.599608	1.17532	1.29905	0.558383	0.768863	0.849978	0.522676	1.42003	1.18143	0.986515	dyf-5	0.656235	0.0700037	0.0850634	0.302184	0.249138	0.403026	0.460482	N.A.
WBGene00001122	dyf-6	2.00281	0.574713	1.74032	2.76358	2.62927	2.94519	1.56932	1.94742	1.6272	2.49665	3.16622	2.22621	dyf-6	1.13152	0.000122257	0.000198172	-0.098692	0.593721	0.72833	-0.0872208	Up.upon.vha-6
WBGene00001123	dyf-7	4.36585	5.87975	4.63599	14.1356	14.8299	16.5654	6.32995	6.57388	6.49893	17.3837	14.2622	16.0549	dyf-7	1.62251	3.81716e-16	1.55437e-15	0.0677022	0.389996	0.552251	0.041727	Up.upon.vha-6
WBGene00001127	dyf-11	0.561941	0.42735	0.658106	0.688249	0.571581	0.99633	1.06377	0.570239	0.60157	0.955966	0.93569	1.00398	dyf-11	0.428487	0.244449	0.274563	0.407403	0.148803	0.275603	0.950794	N.A.
WBGene00001129	dyf-13	0.360218	0.54524	0.804352	0.518834	0.509226	0.689767	0.389698	0.441128	0.483228	0.807466	0.387508	0.864292	dyf-13	0.0674443	0.858198	0.872189	0.206937	0.520379	0.670539	3.06826	N.A.
WBGene00001130	dyn-1	143.641	171.81	156.176	122.625	109.982	124.782	139.585	152.103	130.501	128.628	131.895	120.014	dyn-1	-0.398631	4.88457e-08	1.0333e-07	0.0915609	0.121017	0.235899	-0.229688	N.A.
WBGene00001131	dys-1	39.4079	31.1376	38.4773	67.7554	63.2584	54.5573	36.1155	34.0099	32.258	50.6848	49.1946	57.5933	dys-1	0.769527	1.71212e-09	4.05071e-09	-0.234026	0.0106922	0.03258	-0.304116	N.A.
WBGene00001132	alp-1	92.7202	92.0277	88.8443	153.458	142.739	133.913	67.3966	67.6002	58.5101	100.172	101.934	105.086	alp-1	0.650894	6.5722e-14	2.19627e-13	-0.48365	6.90157e-11	8.34952e-10	-0.743054	N.A.
WBGene00001133	eat-2	0.475488	0.54524	0.482611	1.15414	1.71474	1.14961	19.0741	23.8102	21.982	34.1827	30.9345	32.3804	eat-2	1.4	0.000871558	0.00130769	4.62146	8.81859e-25	6.08353e-23	3.30104	Up.upon.vha-6
WBGene00001134	eat-3	90.7318	83.6575	92.0324	47.1715	49.0208	37.762	78.5188	72.7	64.8216	44.8376	42.2573	47.8329	eat-3	-0.998508	8.39866e-17	3.6446e-16	0.0172448	0.809181	0.884457	-0.0172705	N.A.
WBGene00001135	eat-4	1.39765	1.81256	2.00357	2.34005	1.9018	1.49997	1.0427	1.28035	1.5483	2.16252	2.23999	1.80716	eat-4	0.137102	0.517714	0.551483	0.122271	0.495758	0.648839	0.891824	N.A.
WBGene00001136	eat-5	0.965385	0.839965	0.921348	1.51415	1.00806	1.2372	0.684604	1.32338	0.759359	0.900279	1.29484	1.37065	eat-5	0.443297	0.153492	0.177654	-0.0745933	0.765147	0.854577	-0.168269	N.A.
WBGene00001137	eat-6	1151.42	1130.46	1184.08	1108.03	1022.41	1015.85	1103.28	1099.93	986.072	1067.81	1004.92	989.492	eat-6	-0.140437	0.00474646	0.00659088	-0.0388993	0.403827	0.565647	0.276989	N.A.
WBGene00001145	eat-16	24.8262	23.3274	25.5784	38.5525	37.7347	37.1927	26.0044	25.8974	25.8675	35.0923	35.1687	36.2566	eat-16	0.622914	9.201e-13	2.80318e-12	-0.0911399	0.0858863	0.181259	-0.146312	N.A.
WBGene00001147	eat-18	0.0720437	0.0736811	0.16087	0.222357	0.17667	0.229922	0.0737266	0.0753145	0.049309	0.139218	0.387508	0.218256	eat-18	1.1325	0.0800063	0.0963568	0.125053	0.791603	0.871846	0.110423	N.A.
WBGene00001148	eat-20	58.4274	61.6711	62.2861	88.9323	81.8192	76.1043	57.8332	55.3777	49.9698	79.7907	84.8076	80.1173	eat-20	0.434842	5.93122e-09	1.35114e-08	-0.0107952	0.842546	0.905731	-0.0248256	N.A.
WBGene00001149	bcat-1	311.647	343.369	346.968	322.196	340.007	389.543	356.805	392.034	344.443	522.783	537.776	516.105	bcat-1	0.0666784	0.20133	0.229149	0.588774	2.22825e-14	4.12743e-13	8.83005	N.A.
WBGene00001150	ech-1.1	5.69145	4.49455	4.3435	6.17306	6.89014	7.36846	3.65473	3.19549	3.0473	3.77746	3.44977	2.99447	ech-1.1	0.49634	0.000577439	0.000880399	-1.00442	1.84189e-09	1.86058e-08	-2.02365	N.A.
WBGene00001151	ech-2	21.1088	21.2054	20.0503	7.95192	9.46745	9.29543	14.2714	15.0091	15.5126	7.74982	7.7029	8.45959	ech-2	-1.22711	6.81176e-17	2.98078e-16	-0.155086	0.101232	0.206066	0.126383	N.A.
WBGene00001152	ech-3	4.97101	5.26083	4.86998	6.63895	6.03797	6.99621	4.11816	3.77649	4.40823	3.75889	4.94309	4.40876	ech-3	0.378293	0.00349137	0.00492424	-0.590864	5.28626e-06	3.23415e-05	-1.56192	N.A.
WBGene00001153	ech-4	73.1531	67.4772	67.0829	39.6537	40.9979	40.5211	51.6823	50.1918	51.5477	25.8668	26.6435	28.2597	ech-4	-0.776704	2.33786e-16	9.70739e-16	-0.585215	5.58516e-12	7.76871e-11	0.753459	N.A.
WBGene00001154	ech-5	45.6036	43.3392	46.2283	19.451	18.197	18.4923	26.3625	26.3063	24.5658	13.7084	12.8823	15.8803	ech-5	-1.26788	3.19221e-20	2.01002e-19	-0.404494	6.08582e-06	3.68964e-05	0.319031	N.A.
WBGene00001155	ech-6	319.341	309.181	297.244	66.6966	67.1243	67.2139	74.0952	79.4138	79.6932	41.5892	44.0909	42.0186	ech-6	-2.20265	1.5837e-32	1.17456e-30	-0.65545	3.6165e-13	5.7901e-12	0.297573	N.A.
WBGene00001156	ech-7	31.9153	32.1986	32.5982	12.6744	10.964	10.1275	0.0737266	0.096833	0.0690326	0.287718	0.274091	0.130953	ech-7	-1.52324	2.43122e-19	1.36708e-18	-5.70107	4.69506e-16	1.07045e-14	3.74273	N.A.
WBGene00001157	ech-8	7.4205	6.49867	6.47869	8.01545	8.67763	8.66041	5.48736	4.63722	4.19127	3.22058	3.56318	4.77543	ech-8	0.314885	0.0128321	0.0170127	-1.14593	3.6594e-11	4.5655e-10	-3.63919	N.A.
WBGene00001158	ech-9	0.244948	0.309461	0.570358	156.508	160.198	147.293	0.0947913	0.118351	0.0887562	0.102093	0.179577	0.288097	ech-9	8.78473	6.30635e-21	4.35205e-20	-9.78193	4.31271e-21	1.82672e-19	-1.11351	Up.upon.vha-6&ELT-2.dependent
WBGene00001159	eff-1	3.44369	3.10934	4.08026	18.6886	15.8484	13.018	3.65473	3.5613	2.77117	11.9635	12.542	12.7723	eff-1	2.15645	6.00974e-16	2.39878e-15	-0.337862	0.00118148	0.00466723	-0.156675	Up.upon.vha-6
WBGene00001160	efk-1	96.8123	99.9263	98.321	86.5393	82.6298	84.3377	116.414	117.738	116.478	86.566	79.7605	79.5062	efk-1	-0.219116	3.30157e-05	5.61809e-05	-0.0453443	0.324792	0.486385	0.206943	N.A.
WBGene00001161	efl-1	50.3873	50.7073	49.6797	14.5591	15.1209	14.5508	49.4705	50.536	50.2262	16.6227	16.0391	15.4263	efl-1	-1.76913	8.40109e-27	1.63186e-25	0.119098	0.0886331	0.185867	-0.0673204	N.A.
WBGene00001162	efl-2	20.9647	18.0224	18.4708	8.56605	9.36353	10.237	19.685	18.1078	17.7611	8.90069	10.028	10.8167	efl-2	-1.03095	6.30661e-14	2.11053e-13	0.0810352	0.383938	0.546519	-0.0786022	N.A.
WBGene00001163	efn-2	11.4261	12.7468	12.504	27.5617	25.7835	27.3608	8.7524	9.69406	10.1478	27.4817	31.0479	26.8804	efn-2	1.13892	8.77863e-16	3.45185e-15	0.0785325	0.239666	0.392074	0.0689537	Up.upon.vha-6
WBGene00001164	efn-3	6.58479	6.38078	6.24469	1.04826	0.904136	1.43428	4.47626	4.33597	4.82242	1.99546	1.6351	1.42303	efn-3	-2.53711	8.58588e-15	3.09283e-14	0.592283	0.014079	0.0413824	-0.233447	N.A.
WBGene00001165	efn-4	8.91901	9.41644	9.66684	4.47891	3.75165	4.78457	8.85772	9.80165	9.20106	4.50139	4.94309	4.304	efn-4	-1.11435	1.73172e-11	4.75197e-11	0.0845782	0.496164	0.649324	-0.0758992	N.A.
WBGene00001166	eftu-2	157.588	150.354	156	87.8735	88.1169	83.0457	139.312	142.549	126.438	80.5703	82.6148	83.784	eftu-2	-0.840851	1.814e-18	9.27211e-18	-0.0685835	0.199875	0.344322	0.0815644	N.A.
WBGene00001167	eef-2	4519.26	4720.56	4978.48	4461.98	4207.47	4236.89	4158.93	4169.08	3782.51	3979.02	4011	4003.11	eef-2	-0.13898	0.00190466	0.00276361	-0.105386	0.0145686	0.0425075	0.75828	N.A.
WBGene00001168	eef-1A.1	13375.2	13911.8	14243.2	10026.5	9672	10084.5	10888.9	11102.4	10384.9	9331.93	9803.87	9260.07	eef-1A.1	-0.479463	3.00182e-16	1.23387e-15	-0.0690908	0.0534788	0.124285	0.1441	N.A.
WBGene00001169	eef-1A.2	1368.76	1528.28	1516.93	2553.63	2376.21	2532.42	1190	1300.78	1166.17	2231.35	2287.82	2158.33	eef-1A.2	0.758599	1.21259e-19	7.09704e-19	-0.160042	0.000454832	0.00197878	-0.210971	N.A.
WBGene00001170	egl-1	2.92497	3.61037	2.64705	3.14477	2.35907	2.77002	2.55936	3.06638	2.85006	2.08827	2.3534	2.19129	egl-1	-0.148531	0.428317	0.462851	-0.310041	0.0906464	0.189345	2.08738	N.A.
WBGene00001171	egl-2	1.42646	1.66519	1.88657	2.82711	2.77476	2.8795	1.75891	2.42082	1.70609	3.09065	3.37416	3.58812	egl-2	0.778518	0.000454446	0.000699411	0.24502	0.103574	0.20947	0.314726	N.A.
WBGene00001172	egl-3	102.778	108.768	108.704	338.205	315.107	325.274	178.197	187.501	171.96	340.983	346.706	329.051	egl-3	1.61147	2.14074e-28	5.82157e-27	0.0552931	0.24484	0.397798	0.0343123	Up.upon.vha-6
WBGene00001173	egl-4	576.393	643.663	637.646	467.85	447.132	508.446	582.914	616.815	572.113	532.009	525.697	487.452	egl-4	-0.384612	6.89256e-10	1.68401e-09	0.119349	0.0139489	0.0410504	-0.31031	N.A.
WBGene00001174	egl-5	2.6368	2.25464	2.53005	4.64833	5.91326	6.16411	2.41191	3.3246	2.92896	4.29721	4.05466	4.02463	egl-5	1.16282	3.91797e-08	8.34375e-08	-0.42379	0.0017496	0.00664025	-0.364451	Up.upon.vha-6&ELT-2.dependent
WBGene00001175	egl-6	6.29662	5.52608	5.10398	1.49297	1.6316	1.74084	3.73899	3.71193	3.36288	1.32721	0.954593	1.26588	egl-6	-1.79793	6.35236e-14	2.12546e-13	-0.462474	0.0219315	0.0600763	0.257226	N.A.
WBGene00001177	egl-8	58.0528	58.9891	59.6536	96.1536	93.23	93.0747	67.9654	69.4508	64.8216	83.0762	79.5526	80.9554	egl-8	0.676778	2.31848e-15	8.77274e-15	-0.213685	8.4231e-05	0.000421357	-0.315739	N.A.
WBGene00001178	egl-9	28.976	31.7566	33.2417	46.3668	41.2681	39.5357	28.2162	29.6847	24.9997	36.1875	37.9285	35.628	egl-9	0.436228	1.45315e-07	2.97252e-07	-0.210748	0.00152821	0.00587851	-0.483115	N.A.
WBGene00001179	egl-10	15.6335	13.3363	16.1017	21.611	18.8206	18.996	13.8711	14.7294	12.1202	19.9082	16.1525	17.9755	egl-10	0.40041	0.000133445	0.000215636	-0.139036	0.101067	0.205864	-0.347234	N.A.
WBGene00001182	egl-13	39.8978	43.2508	39.0622	72.4567	67.2698	78.4911	20.5065	20.4748	21.2127	53.5619	56.9637	54.6774	egl-13	0.834487	8.12735e-16	3.20786e-15	-0.398679	2.33403e-08	2.04367e-07	-0.477753	N.A.
WBGene00001184	egl-15	8.28502	9.56381	10.2811	26.8841	24.7858	24.755	22.2549	21.5507	22.1595	29.9876	29.0631	30.4248	egl-15	1.44754	2.12785e-18	1.07794e-17	0.228557	0.000966559	0.00388862	0.157893	Up.upon.vha-6
WBGene00001185	egl-17	0.821298	0.78102	1.53558	3.03888	3.04497	3.33935	1.48506	1.15124	1.17355	2.19965	2.78817	3.18653	egl-17	1.65645	3.04918e-08	6.55756e-08	-0.214722	0.1527	0.280797	-0.129628	Up.upon.vha-6
WBGene00001186	egl-18	60.387	58.6944	55.5003	16.1897	15.2456	18.2952	48.5226	47.7817	46.3406	16.0844	18.2885	15.5311	egl-18	-1.8168	6.28947e-25	8.24707e-24	0.00540705	0.946411	0.96719	-0.00297614	N.A.
WBGene00001187	egl-19	21.4834	21.9422	22.3902	35.8207	34.1597	31.1928	21.6019	22.0672	20.7394	40.6053	35.4712	37.4439	egl-19	0.619008	2.11213e-09	4.96766e-09	0.165653	0.0185451	0.0522965	0.26761	N.A.
WBGene00001188	egl-20	5.14392	6.94076	6.56643	16.465	15.1209	18.6237	8.07832	7.7574	7.13009	14.5251	13.7707	14.6406	egl-20	1.43498	5.59582e-14	1.87936e-13	-0.218397	0.0181207	0.0513233	-0.152195	Up.upon.vha-6
WBGene00001189	egl-21	105.429	114.279	101.655	290.536	277.237	289.209	130.844	147.692	138.647	268.218	278.013	258.493	egl-21	1.4165	3.56468e-25	4.96568e-24	-0.0912651	0.0830212	0.176542	-0.0644299	Up.upon.vha-6
WBGene00001190	egl-23	3.99122	4.02299	5.51346	8.14251	7.51369	8.04728	5.8244	6.42325	5.90722	8.95638	9.53648	8.87864	egl-23	0.824906	1.28922e-07	2.64642e-07	0.207446	0.0351769	0.0888968	0.251479	N.A.
WBGene00001193	egl-26	10.2446	10.4185	9.25736	6.46954	7.9086	7.12759	12.1438	11.1143	13.3233	9.99588	9.17733	9.40245	egl-26	-0.478557	0.000283041	0.000444062	0.413149	0.000620322	0.00261093	-0.863323	N.A.
WBGene00001194	egl-27	212.197	215.193	219.763	115.996	106.2	114.687	211.374	220.984	204.149	123.45	119.664	116.225	egl-27	-0.943	1.24473e-22	1.08381e-21	0.0937774	0.0406079	0.0999562	-0.0994458	N.A.
WBGene00001196	egl-30	90.1843	118.288	113.618	144.67	124.906	144.512	107.799	110.185	107.504	174.626	178.641	156.245	egl-30	0.369257	4.92535e-06	8.96056e-06	0.299921	4.8362e-05	0.000251515	0.812226	N.A.
WBGene00001202	egl-36	1.77227	1.84203	2.26681	3.4836	3.5438	4.17145	2.62256	3.3246	2.43587	4.18583	4.03575	4.40876	egl-36	0.931362	2.00433e-05	3.47034e-05	0.181061	0.189682	0.330964	0.194405	N.A.
WBGene00001204	egl-38	0.965385	1.28205	1.38933	3.29301	3.39831	3.47073	1.8221	1.38794	1.13411	3.27627	3.61989	2.85478	egl-38	1.50059	7.32585e-08	1.52906e-07	-0.0700075	0.624838	0.75166	-0.0466532	Up.upon.vha-6
WBGene00001207	egl-43	2.89616	3.22723	2.53005	5.02951	5.12344	4.85027	2.32765	2.85119	2.04139	4.00021	4.26259	5.57861	egl-43	0.801642	1.41234e-05	2.47167e-05	-0.126122	0.316348	0.477847	-0.15733	N.A.
WBGene00001208	egl-44	44.3357	44.6065	43.6251	176.753	166.475	188.832	48.4594	52.774	50.9362	88.812	87.9454	79.4014	egl-44	2.00269	1.19036e-29	4.27072e-28	-1.05479	8.16002e-22	3.8471e-20	-0.52669	Up.upon.vha-6&ELT-2.dependent
WBGene00001209	egl-45	545.875	559.372	578.036	310.315	304.278	304.406	486.606	476.407	445.172	326.467	301.888	293.973	egl-45	-0.872763	5.83182e-21	4.04242e-20	0.00361246	0.937484	0.962291	-0.00413911	N.A.
WBGene00001210	egl-46	2.00281	2.96198	3.17353	2.36122	2.56692	2.55104	2.70682	2.65753	3.02757	3.10921	2.50463	2.27859	egl-46	-0.0923558	0.610374	0.641232	0.0628548	0.698749	0.808293	-0.680573	N.A.
WBGene00001211	egl-47	0.648393	0.54524	0.658106	1.11179	1.6316	2.1131	0.937381	1.30187	1.70609	2.29246	1.37046	1.52779	egl-47	1.34231	0.000306789	0.000479995	0.111337	0.605628	0.737635	0.0829445	Up.upon.vha-6
WBGene00001214	ego-1	60.0124	58.0165	61.9058	25.6134	24.0999	24.098	61.1193	52.0854	50.4234	24.5117	24.9045	25.4311	ego-1	-1.28562	1.35223e-19	7.87497e-19	0.0207857	0.78886	0.870255	-0.0161678	N.A.
WBGene00001215	ego-2	116.61	112.187	119.731	105.302	98.0728	100.958	121.786	121.052	105.748	102.028	100.969	98.7301	ego-2	-0.195839	0.000690786	0.00104565	-0.0120009	0.817926	0.890282	0.0612793	N.A.
WBGene00001224	ehs-1	150.672	162.202	159.773	76.438	65.1498	72.2284	142.008	150.145	139.653	82.3337	79.9684	81.6713	ehs-1	-1.14703	1.08829e-23	1.11405e-22	0.193795	0.000456361	0.00198416	-0.168953	N.A.
WBGene00001225	eif-3.B	248.911	255.423	255.769	179.866	173.106	168.139	245.983	243.384	222.788	178.877	173.556	168.921	eif-3.B	-0.544909	3.16823e-14	1.0888e-13	0.000561516	0.990281	0.994787	-0.00103048	N.A.
WBGene00001226	eif-3.C	347.236	354.951	351.034	151.256	145.899	151.65	259.128	246.375	237.147	143.46	149.72	137.335	eif-3.C	-1.23089	4.43279e-27	9.20098e-26	-0.0609458	0.172265	0.30814	0.0495136	N.A.
WBGene00001227	eif-3.D	174.418	174.58	179.78	107.843	106.865	111.206	154.773	153.76	148.805	105.333	105.223	104.038	eif-3.D	-0.698362	3.99747e-19	2.18238e-18	-0.0507448	0.22775	0.378155	0.0726626	N.A.
WBGene00001228	eif-3.E	132.604	134.704	137.807	60.7247	58.7065	61.9805	99.8152	100.071	96.8331	59.2977	56.4722	59.4092	eif-3.E	-1.15946	6.09112e-25	8.02061e-24	-0.0499341	0.30177	0.462465	0.0430667	N.A.
WBGene00001229	eif-3.F	122.2	117.02	117.596	62.2283	62.1568	65.4841	84.9014	84.5782	79.6932	67.985	66.1127	65.2235	eif-3.F	-0.910675	5.74463e-20	3.50886e-19	0.0704041	0.177252	0.314661	-0.0773099	N.A.
WBGene00001230	eif-3.G	96.7547	98.0695	97.8823	60.5341	58.1453	59.6156	76.2438	75.7772	76.5177	57.887	53.5423	59.7584	eif-3.G	-0.715428	7.22151e-17	3.152e-16	-0.0592134	0.242638	0.395453	0.0827663	N.A.
WBGene00001231	eif-3.H	101.538	105.791	101.889	47.0444	43.3882	45.1195	85.7861	82.534	80.2061	47.7333	45.4897	46.9075	eif-3.H	-1.1904	7.02651e-23	6.33263e-22	0.04872	0.390513	0.552816	-0.0409274	N.A.
WBGene00001232	eif-3.I	221.073	233.053	237.225	136.962	129.603	144.117	204.76	216.4	197.542	122.837	133.671	125.305	eif-3.I	-0.75235	1.09863e-17	5.18347e-17	-0.104627	0.0412814	0.101269	0.139067	N.A.
WBGene00001233	eif-3.K	154.274	143.044	143.54	65.2142	61.4085	66.4694	89.4093	90.9907	95.8074	55.0841	58.457	59.1822	eif-3.K	-1.19142	4.16733e-23	3.86916e-22	-0.16012	0.00659669	0.0214227	0.134394	N.A.
WBGene00001234	eif-6	150.643	164.412	156.849	81.5628	83.4611	85.6296	127.01	135.168	124.604	80.4404	84.8454	77.9871	eif-6	-0.912163	8.28686e-20	4.95363e-19	-0.0440149	0.4032	0.564938	0.0482533	N.A.
WBGene00001235	elb-1	63.8451	69.0392	61.8766	26.6088	25.929	29.4848	55.7057	58.627	60.9558	26.9805	29.7436	28.9582	elb-1	-1.24917	4.17784e-20	2.59407e-19	0.0650406	0.370091	0.532837	-0.0520673	N.A.
WBGene00001236	elc-1	52.2317	45.8149	49.8844	24.4487	22.8736	22.39	43.9516	45.5868	42.3367	23.7878	23.9404	24.6803	elc-1	-1.08442	4.74081e-18	2.31779e-17	0.0557394	0.438535	0.59693	-0.0514003	N.A.
WBGene00001237	elc-2	0.0720437	0.0147362	0.0731229	0.285888	0.322164	0.273717	0.0526618	0.182907	0.128203	0.139218	0.292994	0.0611116	elc-2	2.77821	0.00299965	0.00426566	-1.13798	0.0583023	0.13305	-0.409607	Up.upon.vha-6&ELT-2.dependent
WBGene00001239	elo-1	794.512	842.573	794.743	497.943	485.604	539.277	428.994	446.777	440.892	365.003	354.06	328.021	elo-1	-0.676392	7.11478e-17	3.10831e-16	-0.540476	1.16029e-13	1.96318e-12	0.799057	N.A.
WBGene00001240	elo-2	181.103	180.357	176.884	42.1526	46.4851	47.156	70.451	75.5835	71.7052	43.2412	41.331	37.6709	elo-2	-1.98902	4.36657e-30	1.75448e-28	-0.153097	0.0176786	0.0502456	0.076971	N.A.
WBGene00001241	elo-3	144.678	142.956	139.094	103.777	104.308	115.279	87.0711	90.4097	91.488	82.4451	82.8606	78.93	elo-3	-0.402055	1.03101e-10	2.67614e-10	-0.403461	1.11122e-10	1.30809e-09	1.0035	N.A.
WBGene00001242	elo-4	2.8097	2.43148	2.88104	11.6579	11.4212	11.8136	2.45404	3.02334	2.41614	11.0539	10.8219	11.0437	elo-4	2.10582	8.01653e-17	3.48603e-16	-0.0833582	0.327959	0.489494	-0.0395846	Up.upon.vha-6
WBGene00001243	elo-5	241.851	237.415	222.103	100.41	98.0936	97.3885	47.5958	51.3538	46.9718	41.8119	39.006	39.9757	elo-5	-1.24426	1.21062e-22	1.05754e-21	-1.29302	1.0927e-21	5.05012e-20	1.03918	N.A.
WBGene00001244	elo-6	256.778	219.997	221.899	89.3559	87.431	80.856	23.4977	23.4874	24.546	27.0548	24.602	24.9073	elo-6	-1.43673	1.39802e-22	1.20887e-21	-1.75114	4.70017e-23	2.55635e-21	1.21884	N.A.
WBGene00001245	elo-7	2.55035	1.90097	1.74032	7.29544	5.5807	6.82103	3.54941	4.09926	3.14592	7.43426	6.60654	6.88815	elo-7	1.67651	3.15275e-10	7.89724e-10	0.0968658	0.423873	0.583759	0.0577783	Up.upon.vha-6
WBGene00001246	elo-8	3.67423	3.78721	2.99804	8.10016	7.03564	7.43415	5.74014	7.21944	6.81451	10.7384	10.5194	8.37229	elo-8	1.11428	3.69096e-08	7.88357e-08	0.382424	0.00133638	0.0052187	0.343203	Up.upon.vha-6
WBGene00001247	elo-9	6.58479	6.58709	8.32138	11.4673	10.7353	13.1932	3.71793	3.99167	3.54039	7.1187	5.98275	6.48656	elo-9	0.72148	3.20943e-07	6.38281e-07	-0.849301	9.75886e-10	1.02816e-08	-1.17716	N.A.
WBGene00001248	elp-1	8.91901	9.18067	10.5736	15.4909	15.8899	15.0544	5.90866	5.11063	5.69026	8.64082	8.95049	11.2533	elp-1	0.7	1.2517e-08	2.77329e-08	-0.692999	1.07731e-09	1.12805e-08	-0.99	N.A.
WBGene00001249	elt-1	14.7113	17.9045	17.5056	17.0792	15.6613	17.5945	20.8436	19.0976	17.8795	18.9801	17.1921	16.4739	elt-1	0.00975523	0.912638	0.921924	0.0638289	0.431767	0.591191	6.54305	N.A.
WBGene00001250	elt-2	11.5414	11.2143	12.036	27.5829	28.8181	29.4629	13.6605	16.3863	19.6349	36.4288	52.1246	50.3123	elt-2	1.30307	2.76038e-12	8.08426e-12	0.677015	9.36442e-09	8.62706e-08	0.519554	Up.upon.vha-6
WBGene00001251	elt-3	55.805	55.6882	53.7453	68.2425	73.2766	83.8778	67.9232	70.7849	65.9064	82.4637	85.4124	82.1252	elt-3	0.442109	4.9613e-08	1.04859e-07	0.155062	0.0132743	0.0393799	0.350733	N.A.
WBGene00001252	elt-4	1.28238	1.07574	1.50633	3.25065	3.25281	4.06196	0.17905	0.398091	0.285992	0.603279	0.387508	0.305558	elt-4	1.45297	1.28425e-07	2.63679e-07	-3.08278	1.08283e-12	1.64122e-11	-2.12171	Up.upon.vha-6&ELT-2.dependent
WBGene00001253	elt-6	5.51855	5.49661	6.18619	7.90957	7.43055	7.74072	5.95079	6.57388	6.12418	6.95164	6.62544	7.18498	elt-6	0.425639	0.000515736	0.000789272	-0.151461	0.120442	0.235119	-0.355844	N.A.
WBGene00001258	emb-4	135.341	130.224	145.997	82.2828	76.041	72.7321	145.821	131.101	122.375	70.6951	64.7706	76.4331	emb-4	-0.832884	1.56076e-15	5.99756e-15	-0.12559	0.0592671	0.134717	0.15079	N.A.
WBGene00001259	emb-5	304.788	270.925	293.354	115.446	112.248	114.118	268.249	258.017	243.735	124.118	117.358	127.016	emb-5	-1.3448	2.77164e-26	4.85141e-25	0.108089	0.0382011	0.0949159	-0.0803756	N.A.
WBGene00001262	emb-8	198.682	209.564	202.828	200.979	186.99	188.679	173.289	178.291	168.923	177.169	170.853	168.362	emb-8	-0.0839855	0.0676274	0.0823679	-0.158955	0.000869679	0.00354368	1.89265	N.A.
WBGene00001263	emb-9	559.16	540.304	575.696	699.991	647.351	590.889	548.557	502.552	467.696	597.274	587.944	614.372	emb-9	0.207716	0.00205745	0.00297449	-0.103965	0.0973568	0.200132	-0.500516	N.A.
WBGene00001281	emb-27	83.6139	86.1037	86.8553	30.9288	31.2499	34.346	75.4223	76.9822	69.7131	30.3774	30.1784	32.9741	emb-27	-1.41248	5.06693e-25	6.81182e-24	-0.0433277	0.470036	0.625924	0.030675	N.A.
WBGene00001284	emb-30	59.4072	53.0062	60.1216	24.7664	22.9568	21.9521	50.7976	47.6956	47.4057	21.8016	20.5568	22.5327	emb-30	-1.30745	3.72652e-22	3.02834e-21	-0.101336	0.138169	0.260641	0.0775069	N.A.
WBGene00001303	emo-1	523.34	591.969	571.923	204.855	201.955	229.451	210.173	212.613	219.001	183.722	200.02	190.223	emo-1	-1.40764	2.96654e-25	4.18842e-24	-0.146915	0.0136676	0.0403808	0.10437	N.A.
WBGene00001309	emr-1	69.234	67.0645	70.5636	22.9663	21.3771	23.5725	62.4253	60.7788	60.2655	21.6717	23.9593	25.274	emr-1	-1.60853	3.10583e-25	4.35884e-24	0.0623002	0.361598	0.524183	-0.0387312	N.A.
WBGene00001310	end-1	0.302583	0.66313	0.482611	0.20118	0.0727466	0.0109487	0.263309	0.355054	0.32544	0.00928122	0.0472571	0.00873023	end-1	-3.05751	0.000286175	0.000448829	-1.81397	0.116914	0.229954	0.593285	N.A.
WBGene00001311	end-3	0.994203	0.839965	0.687355	0.391772	0.135101	0.536485	1.00057	0.893015	0.522676	0.436217	0.368605	0.445241	end-3	-1.46156	0.00312338	0.00443053	0.462266	0.343668	0.50601	-0.316281	N.A.
WBGene00001320	ent-1	260.553	276.967	268.434	129.994	125.904	137.986	232.523	255.155	243.182	140.36	133.312	125.776	ent-1	-1.03374	1.23203e-21	9.28799e-21	0.0197462	0.706723	0.813685	-0.0191018	N.A.
WBGene00001324	eor-1	60.0412	57.3681	60.0924	32.1995	29.7741	32.8789	60.0871	58.3472	56.2024	38.1365	40.1024	37.8455	eor-1	-0.905784	1.2372e-18	6.4396e-18	0.292446	5.31121e-06	3.2473e-05	-0.322865	N.A.
WBGene00001325	eor-2	22.6361	22.3548	20.372	20.0016	19.4857	17.2442	28.153	23.7026	25.473	15.8802	15.9634	16.8581	eor-2	-0.204656	0.0162378	0.0213127	-0.218071	0.00873883	0.0273156	1.06555	N.A.
WBGene00001328	epi-1	166.176	142.337	169.075	178.913	156.52	136.41	147.337	125.592	114.604	153.446	156.222	175.434	epi-1	-0.0217435	0.784833	0.804952	0.0463087	0.550816	0.695479	-2.12977	N.A.
WBGene00001329	epn-1	214.33	214.103	203.589	175.165	163.025	177.336	204.423	214.464	187.877	166.811	167.829	150.465	epn-1	-0.294723	6.88454e-07	1.33452e-06	-0.0888355	0.0775288	0.167251	0.30142	N.A.
WBGene00001330	eps-8	97.2734	100.516	103.498	226.942	227.645	229.233	169.202	177.753	160.008	248.95	242.514	236.65	eps-8	1.18298	6.73689e-25	8.76637e-24	0.0901335	0.0456203	0.109578	0.0761918	Up.upon.vha-6
WBGene00001331	erd-2	79.5506	78.323	78.4316	108.013	100.505	104.002	53.0094	62.0915	57.6028	85.4893	85.2234	81.0951	erd-2	0.402588	3.52623e-08	7.53945e-08	-0.311655	2.09304e-06	1.36131e-05	-0.774129	N.A.
WBGene00001332	eri-1	54.4218	56.926	54.5058	19.938	19.4857	20.6602	51.3242	45.8881	52.0013	22.7854	22.0502	22.4105	eri-1	-1.46535	9.2491e-23	8.2018e-22	0.163331	0.0274229	0.0724328	-0.111462	N.A.
WBGene00001333	erm-1	600.369	659.549	625.976	748.423	723.777	796.199	506.449	548.925	498.623	559.092	541.046	503.324	erm-1	0.266237	1.37221e-06	2.59846e-06	-0.500855	3.1567e-13	5.09744e-12	-1.88124	N.A.
WBGene00001334	ero-1	71.5394	74.02	71.2363	75.3791	78.8261	75.513	81.1308	81.7593	73.0464	70.7136	65.0919	66.568	ero-1	0.0836579	0.111789	0.131859	-0.183601	0.000668483	0.00279177	-2.19466	N.A.
WBGene00001335	erp-1	32.0018	33.2891	29.9658	13.6273	12.8762	14.8574	25.5621	29.5341	25.6506	15.0077	17.6836	16.1422	erp-1	-1.20601	1.3744e-16	5.84392e-16	0.239591	0.00956877	0.0295845	-0.198664	N.A.
WBGene00001336	qars-1	149.606	144.371	147.226	102.253	102.978	98.7242	140.512	138.697	130.363	102.79	105.052	110.918	qars-1	-0.537567	2.0002e-13	6.44544e-13	0.068284	0.162243	0.294808	-0.127024	N.A.
WBGene00001337	ears-1	257.614	256.366	275.834	130.503	124.075	120.665	211.374	190.126	176.99	115.728	117.491	122.075	ears-1	-1.07351	8.72941e-21	5.90479e-20	-0.0783142	0.181975	0.320658	0.0729515	N.A.
WBGene00001338	ears-2	18.3711	16.9909	17.3301	11.9332	12.4189	12.2954	14.8822	16.4078	14.2898	11.2581	11.5969	12.7723	ears-2	-0.523577	1.10186e-07	2.27052e-07	-0.040871	0.607698	0.739148	0.0780611	N.A.
WBGene00001340	etr-1	104.968	108.355	104.931	72.5414	73.1935	71.8343	112.37	112.036	104.486	75.3914	75.0915	74.7569	etr-1	-0.548455	1.81007e-14	6.34845e-14	0.0499042	0.274735	0.432052	-0.0909905	N.A.
WBGene00001345	fos-1	27.391	26.9231	28.1523	108.288	100.068	102.359	57.1592	61.8117	56.8928	98.2789	99.0792	91.2745	fos-1	1.9131	1.69672e-29	5.86323e-28	-0.106963	0.0243794	0.0656791	-0.055911	Up.upon.vha-6
WBGene00001352	evl-14	111.509	102.137	111.191	51.4281	51.8268	44.1122	113.823	94.4552	94.7621	50.2578	45.3006	52.2155	evl-14	-1.1422	8.02754e-19	4.25986e-18	0.00535853	0.940065	0.963527	-0.0046914	N.A.
WBGene00001358	evl-20	12.6941	12.1279	11.568	6.70248	6.5368	7.76261	11.0063	12.0826	13.0472	6.8217	8.08096	8.2326	evl-20	-0.798459	8.48887e-09	1.90989e-08	0.142052	0.196662	0.340202	-0.177907	N.A.
WBGene00001365	exc-4	19.4662	19.2308	20.957	11.3826	10.4236	9.84286	17.747	19.528	16.4791	11.2767	10.992	12.8945	exc-4	-0.915203	7.48473e-12	2.11639e-11	0.152709	0.11479	0.226729	-0.166858	N.A.
WBGene00001366	exc-5	8.14094	8.23755	9.22811	20.5945	18.9869	16.1274	12.5651	12.0826	12.2977	21.3561	21.105	20.5946	exc-5	1.11823	5.55942e-14	1.86814e-13	0.183837	0.0139425	0.0410388	0.164401	Up.upon.vha-6
WBGene00001368	exc-7	21.8581	20.5276	23.18	61.0212	59.143	66.1848	28.8482	32.9555	30.2462	65.5904	67.0011	57.8203	exc-7	1.50643	6.9896e-22	5.45561e-21	0.029226	0.619427	0.748225	0.0194009	Up.upon.vha-6
WBGene00001371	exl-1	28.025	28.1314	26.5436	27.8582	27.2384	24.4922	25.3514	24.1975	26.4987	19.5741	19.347	21.1359	exl-1	-0.0562155	0.385916	0.42003	-0.404809	1.3548e-07	1.05309e-06	7.20102	N.A.
WBGene00001372	exo-3	56.6984	57.0144	54.1255	14.7921	14.726	13.8063	41.1921	43.2628	45.8278	16.3814	17.3812	18.0454	exo-3	-1.9535	1.48081e-27	3.37579e-26	0.257739	0.000903802	0.0036668	-0.131937	N.A.
WBGene00001373	exp-1	0.677211	0.397878	0.51186	1.2812	1.00806	1.47807	0.705669	0.677831	0.739635	0.826029	1.04911	0.811911	exp-1	1.25619	0.000500944	0.000767637	-0.479417	0.0502014	0.118359	-0.381643	Up.upon.vha-6&ELT-2.dependent
WBGene00001374	exp-2	5.43209	3.96404	4.69449	10.472	8.01252	8.06918	4.62371	5.71315	5.27607	9.75456	9.23403	9.57706	exp-2	0.913371	1.22302e-07	2.51576e-07	0.116425	0.272001	0.428965	0.127467	N.A.
WBGene00001377	eya-1	3.06906	2.54937	2.58855	1.8318	1.40297	1.85033	2.24339	1.90438	2.14001	1.6799	1.86193	1.59763	eya-1	-0.701094	0.000797309	0.00120002	0.0243518	0.899793	0.941331	-0.0347339	N.A.
WBGene00001385	far-1	1505.55	1625.18	1525.65	1122.41	1096.88	1232.88	1106.25	1151.94	1173.23	1213.08	1325.55	1234.5	far-1	-0.432962	2.11408e-10	5.36134e-10	0.129153	0.0134207	0.0397579	-0.2983	N.A.
WBGene00001386	far-2	6243.49	6222.38	5932.27	3175.04	3336	3693.81	5664.82	5694.61	5683.8	3725.4	3861.01	3686.96	far-2	-0.853044	3.18523e-22	2.60653e-21	0.14638	0.00096642	0.00388862	-0.171597	N.A.
WBGene00001387	far-3	7.93921	6.64604	7.35616	7.9731	6.99407	6.44877	2.91747	3.26004	3.57984	5.61514	6.3419	6.5564	far-3	-0.0363331	0.782938	0.80336	-0.207602	0.0977485	0.200744	5.71385	N.A.
WBGene00001388	far-4	0.216131	0.250516	0.51186	0.0529422	0.135101	0.0547434	0.389698	0.355054	0.621294	0.194906	0.292994	0.462702	far-4	-2.04005	0.0092974	0.0125337	2.03076	0.00661456	0.0214659	-0.995444	N.A.
WBGene00001389	far-5	3.58777	3.10934	3.70002	3.52595	4.18813	3.16417	1.90636	1.77527	1.84416	3.05352	2.52353	2.94209	far-5	0.0621284	0.693078	0.720113	-0.348905	0.0217126	0.0595548	-5.61587	N.A.
WBGene00001390	far-6	109.867	115.694	112.039	135.881	133.864	126.994	227.783	240.544	239.77	171.619	180.172	176.778	far-6	0.232864	8.08898e-06	1.44581e-05	0.41402	8.7113e-12	1.18363e-10	1.77795	N.A.
WBGene00001391	far-7	0.936568	1.07574	1.36009	13.5638	12.5436	11.2881	9.4686	10.189	9.18134	10.1073	14.111	12.912	far-7	3.48666	2.61863e-16	1.08229e-15	-0.0212316	0.823996	0.894139	-0.00608938	Up.upon.vha-6
WBGene00001392	far-8	50.8772	49.4695	51.3176	72.1602	68.9534	71.4839	67.6283	66.3521	69.437	55.7152	59.44	64.7172	far-8	0.486952	1.05845e-10	2.74435e-10	-0.24268	3.08598e-05	0.000166108	-0.498365	N.A.
WBGene00001393	fat-1	256.259	260.934	256.705	364.888	339.903	329.303	236.104	244.826	232.236	318.114	312.606	300.887	fat-1	0.416996	1.57945e-11	4.34749e-11	-0.149928	0.001112	0.00441694	-0.359542	N.A.
WBGene00001394	fat-2	486.54	476.79	460.806	751.642	708.126	732.609	324.681	345.339	322.057	343.544	371.942	344.87	fat-2	0.622252	3.67886e-16	1.49968e-15	-1.04865	7.21821e-24	4.38325e-22	-1.68525	N.A.
WBGene00001395	fat-3	86.4668	87.2237	94.9866	161.633	155.938	160.759	125.177	127.056	124.229	165.104	167.432	161.867	fat-3	0.833245	1.02463e-19	6.05169e-19	0.0476594	0.283798	0.442358	0.0571973	N.A.
WBGene00001396	fat-4	163.842	159.637	159.598	288.884	276.78	277.21	138.806	135.34	130.817	142.587	141.365	140.897	fat-4	0.802864	1.06769e-21	8.12742e-21	-0.988143	3.66607e-25	2.67666e-23	-1.23077	N.A.
WBGene00001397	fat-5	64.7673	59.0775	60.2386	22.0557	19.1947	19.85	7.72022	9.84469	10.7395	4.18583	3.07171	2.24367	fat-5	-1.59286	2.45443e-19	1.3793e-18	-2.73721	5.72469e-19	1.85845e-17	1.71843	N.A.
WBGene00001398	fat-6	409.021	401.93	390.608	223.363	220.287	242.918	102.469	106.656	106.616	70.0083	65.4322	62.2378	fat-6	-0.808815	1.53756e-17	7.1519e-17	-1.79684	2.87002e-28	3.28372e-26	2.22157	N.A.
WBGene00001399	fat-7	128.915	130.548	126.693	8.2484	10.9224	11.7698	0.263309	0.699349	0.739635	0.343405	0.122868	0.253177	fat-7	-3.65915	9.6473e-30	3.56343e-28	-5.52389	2.31759e-12	3.39744e-11	1.50961	N.A.
WBGene00001400	fax-1	0.619576	0.42735	0.775102	0.857664	1.04963	1.2372	0.600345	0.398091	0.562123	0.900279	1.23814	1.28334	fax-1	0.809216	0.018449	0.0240567	0.126085	0.599786	0.732469	0.155812	N.A.
WBGene00001401	fbf-1	27.1028	31.3145	33.1539	20.8063	20.3171	18.7551	29.3537	31.9656	28.7866	21.4489	24.8667	21.1708	fbf-1	-0.607833	7.3897e-09	1.67202e-08	0.167779	0.0429084	0.1044	-0.276028	N.A.
WBGene00001402	fbf-2	21.397	23.0622	21.308	12.3144	10.8392	11.7917	17.5364	14.5787	15.5323	11.1839	10.1414	9.97865	fbf-2	-0.913722	5.3868e-13	1.67431e-12	-0.158748	0.0830959	0.176641	0.173738	N.A.
WBGene00001403	fbl-1	13.9332	11.6858	11.6558	17.0368	18.7582	17.923	5.99292	5.88529	5.41413	9.36475	9.82002	9.6469	fbl-1	0.53063	1.50172e-07	3.06653e-07	-0.897246	8.24183e-14	1.41621e-12	-1.69091	N.A.
WBGene00001404	fbp-1	166.925	171.81	164.863	84.9934	80.1148	83.4618	94.844	98.9956	94.7621	78.3614	73.636	69.6061	fbp-1	-1.01894	1.28538e-22	1.11661e-21	-0.167312	0.00144204	0.00558713	0.164202	N.A.
WBGene00001405	fce-1	74.1906	72.7232	72.5818	50.2633	51.5358	49.8274	67.6073	66.5888	63.3621	58.054	56.3966	57.3314	fce-1	-0.533619	7.48734e-12	2.11681e-11	0.179989	0.00176888	0.00670395	-0.337299	N.A.
WBGene00001406	fce-2	32.5493	31.3734	33.1247	17.9262	16.7213	17.2661	27.1208	26.3278	26.0056	19.4442	17.9104	18.3422	fce-2	-0.90308	2.23938e-16	9.31288e-16	0.101374	0.131149	0.250369	-0.112254	N.A.
WBGene00001410	feh-1	8.42911	8.00177	6.91742	32.4536	30.1275	31.4775	13.3024	14.2129	15.4732	33.3846	36.3785	34.3709	feh-1	2.01389	3.42682e-16	1.4018e-15	0.14647	0.1295	0.247978	0.0727302	Up.upon.vha-6
WBGene00001411	fem-1	65.4877	62.8795	63.3975	44.2279	43.4297	45.7983	57.2013	58.5839	57.8987	48.2345	43.5049	44.5678	fem-1	-0.523521	2.62333e-12	7.6997e-12	0.0296936	0.56283	0.704815	-0.056719	N.A.
WBGene00001412	fem-2	94.7374	100.486	98.9352	43.275	40.125	42.6232	94.9914	95.2944	93.3223	47.622	48.8166	44.1313	fem-2	-1.22342	2.14877e-23	2.08478e-22	0.156499	0.0076046	0.0241975	-0.127919	N.A.
WBGene00001413	fem-3	31.6848	30.725	28.4155	7.04131	7.28505	6.99621	27.837	27.167	27.4651	8.36238	7.62729	8.47705	fem-3	-2.0892	2.80056e-24	3.22391e-23	0.198092	0.0499196	0.117838	-0.094817	N.A.
WBGene00001414	fer-1	5.97962	5.46714	6.1277	23.644	21.5018	23.0032	10.2901	11.4801	9.85194	26.0153	24.1295	23.528	fer-1	1.955	1.55014e-19	8.94703e-19	0.112052	0.120208	0.23481	0.0573158	Up.upon.vha-6
WBGene00001423	fib-1	327.727	326.953	341.352	109.432	112.892	122.176	225.93	237.252	228.409	110.252	115.789	114.567	fib-1	-1.53325	2.24549e-28	6.0625e-27	-0.014831	0.771458	0.858253	0.0096729	N.A.
WBGene00001424	fis-1	1.22474	1.19363	1.30159	2.50946	2.44221	2.15689	2.36978	3.5613	2.51476	3.27627	3.39306	2.76748	fis-1	0.933754	0.000224851	0.000355773	0.400551	0.0140663	0.0413634	0.428968	N.A.
WBGene00001425	fis-2	17.3049	18.4055	16.5404	26.7993	27.2384	26.9447	17.747	20.5609	22.12	20.1495	19.0635	19.0057	fis-2	0.633754	3.38425e-08	7.24495e-08	-0.476956	9.60557e-07	6.58768e-06	-0.752588	N.A.
WBGene00001426	fkb-1	149.375	152.328	145.266	127.686	135.09	139.212	128.59	128.067	131.31	124.285	129.135	129.443	fkb-1	-0.153782	0.00184196	0.00267794	-0.069457	0.131227	0.250468	0.451658	N.A.
WBGene00001427	fkb-2	1381.35	1269.75	1208.82	620.811	634.486	718.288	697.717	736.845	702.663	529.596	634.596	575.226	fkb-2	-0.968986	2.75912e-20	1.75024e-19	-0.183004	0.00155804	0.005981	0.188861	N.A.
WBGene00001428	fkb-3	13.9909	12.7468	15.5459	38.5525	37.9633	35.835	7.93087	8.44599	8.29378	28.2428	29.4979	31.5947	fkb-3	1.41404	1.14668e-18	5.98675e-18	-0.331024	1.77474e-05	9.99137e-05	-0.234098	Up.upon.vha-6
WBGene00001429	fkb-4	1.02302	1.60625	1.18459	10.0484	10.5275	8.02538	1.44293	1.02213	1.5483	8.04682	8.72366	8.3199	fkb-4	2.92813	2.52894e-16	1.04707e-15	-0.183168	0.0596012	0.135214	-0.0625545	Up.upon.vha-6
WBGene00001430	fkb-5	17.766	16.8435	20.5768	45.1174	42.0787	40.3678	6.49847	6.18655	8.66853	26.8506	32.6924	32.9566	fkb-5	1.21283	1.00265e-15	3.92175e-15	-0.468056	3.48895e-07	2.56156e-06	-0.385919	Up.upon.vha-6&ELT-2.dependent
WBGene00001431	fkb-6	271.389	283.304	287.329	128.173	127.608	124.344	197.998	194.129	191.013	117.268	117.642	120.66	fkb-6	-1.14695	4.8212e-27	9.95215e-26	-0.0962783	0.0238938	0.0646068	0.0839431	N.A.
WBGene00001432	fkb-7	1.51292	0.928382	1.59408	3.2083	2.48378	1.87222	0.663539	0.656312	1.17355	2.08827	1.82412	2.48811	fkb-7	0.914014	0.00147434	0.00216484	-0.216546	0.284937	0.443513	-0.236917	N.A.
WBGene00001433	fkb-8	7.88158	7.88388	9.16961	10.2178	9.96629	8.26625	4.64477	4.35748	4.15182	5.52233	5.92604	6.85323	fkb-8	0.189958	0.0871419	0.104388	-0.634948	4.33815e-07	3.14654e-06	-3.34256	N.A.
WBGene00001434	fkh-2	1.77227	0.928382	2.17906	0.518834	0.384518	0.492691	1.42187	1.19427	0.996042	0.157781	0.274091	0.637306	fkh-2	-1.73519	5.55855e-05	9.28686e-05	-0.587532	0.234385	0.385722	0.338598	N.A.
WBGene00001435	fkh-3	4.76929	4.96611	4.72374	0.0105884	0.0311771	0.186128	3.76005	3.75497	4.09265	0.120656	0.0850627	0.288097	fkh-3	-6.9485	2.98489e-12	8.71048e-12	1.89928	0.022093	0.0604569	-0.273337	N.A.
WBGene00001436	fkh-4	4.16412	3.63985	3.40753	0.0105884	0.0727466	0.0109487	4.13922	2.48538	2.3767	0.102093	0.0472571	0.113493	fkh-4	-7.51618	1.13146e-08	2.51549e-08	2.01719	0.103229	0.209019	-0.26838	N.A.
WBGene00001437	fkh-5	1.05184	0.957854	0.51186	0.180004	0.17667	0.273717	1.1059	1.38794	0.838253	0.269155	0.122868	0.288097	fkh-5	-1.969	0.000374123	0.000580265	0.059958	0.918682	0.952279	-0.030451	N.A.
WBGene00001438	fkh-6	5.95081	6.08606	6.56643	24.5122	22.3748	24.7331	11.1116	12.9864	12.0413	25.0315	27.1161	26.2518	fkh-6	1.94413	3.76795e-21	2.68114e-20	0.131781	0.0440445	0.106589	0.0677842	Up.upon.vha-6
WBGene00001439	fkh-7	24.5381	29.1925	29.7318	95.0101	83.1702	83.0895	49.5548	53.1398	46.4195	87.1043	85.2612	75.6299	fkh-7	1.64953	1.00148e-22	8.83899e-22	-0.0759657	0.227778	0.378165	-0.0460531	Up.upon.vha-6
WBGene00001440	fkh-8	1.22474	0.574713	0.921348	1.91651	1.96416	0.799254	1.08483	0.785423	1.05521	1.2344	1.50278	1.54525	fkh-8	0.746181	0.0254943	0.0327162	-0.0334785	0.890644	0.935523	-0.0448665	N.A.
WBGene00001441	fkh-9	109.694	116.785	123.417	358.874	352.042	404.521	173.942	197.034	170.777	314.865	331.792	293.17	fkh-9	1.67131	1.45292e-27	3.3247e-26	-0.246337	2.87111e-05	0.0001553	-0.147392	Up.upon.vha-6
WBGene00001442	fkh-10	1.13829	1.341	1.03834	1.02708	1.88102	1.85033	0.768863	0.634794	0.581847	1.47571	1.38936	1.47541	fkh-10	0.390692	0.12323	0.144622	-0.0782395	0.70425	0.812068	-0.200259	N.A.
WBGene00001443	fli-1	96.0054	101.341	96.3028	57.1246	54.8406	54.6887	117.678	111.734	101.113	100.488	89.3442	92.5666	fli-1	-0.81694	5.64621e-16	2.25993e-15	0.759347	2.20094e-15	4.62469e-14	-0.929502	N.A.
WBGene00001444	flp-1	10.5328	9.18067	9.84234	33.1101	33.8272	32.3752	16.0829	15.1813	15.0195	29.8948	30.5186	30.9137	flp-1	1.75025	5.00539e-22	3.99325e-21	-0.120917	0.0506115	0.119141	-0.0690853	Up.upon.vha-6
WBGene00001445	flp-2	5.605	6.82287	4.402	19.6839	18.9245	20.9229	8.43643	10.3826	10.2859	18.9058	22.8441	19.6692	flp-2	1.84408	1.31293e-17	6.14513e-17	0.040986	0.600204	0.732646	0.0222257	Up.upon.vha-6
WBGene00001446	flp-3	12.4347	12.0984	10.2226	35.8842	35.9472	39.5138	14.5031	16.4939	15.0195	33.4774	37.6072	34.4582	flp-3	1.68259	2.45728e-20	1.56885e-19	-0.0774086	0.249122	0.403026	-0.0460055	Up.upon.vha-6
WBGene00001447	flp-4	12.8958	12.57	10.8953	32.0512	34.4091	39.0101	15.2614	19.2913	16.9524	33.1989	39.4597	34.563	flp-4	1.53427	4.02741e-18	1.9866e-17	0.0246715	0.731555	0.830624	0.0160803	Up.upon.vha-6
WBGene00001448	flp-5	9.75471	9.82906	9.11111	33.7877	34.2637	36.3168	13.9343	15.6762	16.0452	33.1432	37.2858	34.6677	flp-5	1.86249	8.65744e-22	6.66864e-21	0.0090681	0.88606	0.932056	0.00486882	Up.upon.vha-6
WBGene00001449	flp-6	9.55299	10.3301	9.63759	18.4345	20.1092	18.0982	11.1327	9.82317	12.4357	18.7017	19.8196	22.6724	flp-6	0.940671	1.67903e-10	4.29112e-10	0.109574	0.199888	0.344322	0.116484	N.A.
WBGene00001450	flp-7	3.21315	3.37459	3.31978	8.43899	8.05409	8.92317	5.4031	5.13215	5.23662	8.25101	8.28889	8.44213	flp-7	1.35741	1.01149e-13	3.32626e-13	-0.022269	0.784963	0.867588	-0.0164056	Up.upon.vha-6
WBGene00001451	flp-8	2.55035	2.54937	2.38381	3.94949	3.89714	3.16417	1.88529	2.76512	2.3767	3.33196	3.88453	3.86749	flp-8	0.55314	0.00187038	0.00271766	0.011486	0.930793	0.958796	0.020765	N.A.
WBGene00001452	flp-9	13.1264	12.3047	12.738	46.3033	46.0278	47.8786	20.1274	22.0887	25.0391	49.0513	50.0452	49.6139	flp-9	1.87688	1.79825e-24	2.14374e-23	0.085294	0.128242	0.246407	0.0454446	Up.upon.vha-6
WBGene00001453	flp-10	37.9382	40.4215	40.6417	70.3602	70.7201	82.6297	61.8777	67.4711	61.6264	90.3713	87.5863	83.1379	flp-10	0.906788	1.9101e-16	7.99847e-16	0.226505	0.000273781	0.00124088	0.249788	N.A.
WBGene00001454	flp-11	10.3599	9.0333	8.67237	25.9734	23.3724	26.1345	11.6172	13.094	14.4475	24.159	26.946	27.1073	flp-11	1.42812	3.44844e-17	1.54949e-16	0.0524385	0.457183	0.614205	0.0367186	Up.upon.vha-6
WBGene00001455	flp-12	6.03726	7.35337	6.91742	23.8558	21.3355	22.4119	10.3533	11.932	11.6073	22.6926	25.5094	25.3438	flp-12	1.73911	1.99269e-19	1.13271e-18	0.121643	0.0751822	0.162938	0.0699459	Up.upon.vha-6
WBGene00001456	flp-13	6.58479	5.40819	5.8937	19.1757	16.4303	16.3902	8.71027	10.2535	9.77305	18.4418	18.8367	20.647	flp-13	1.53955	1.25146e-16	5.34665e-16	0.159096	0.0353477	0.0892203	0.10334	Up.upon.vha-6
WBGene00001457	flp-14	6.29662	5.99764	5.86445	17.6298	18.1555	14.9449	9.57392	9.82317	10.1084	16.14	16.6061	17.539	flp-14	1.47915	1.37067e-15	5.28767e-15	-0.00925149	0.906066	0.945444	-0.00625458	Up.upon.vha-6
WBGene00001458	flp-15	8.97664	10.0943	9.90084	36.096	37.9426	43.3896	17.5575	19.9584	21.1536	39.6958	45.1116	38.1424	flp-15	2.01616	7.51886e-22	5.83473e-21	0.0666625	0.320906	0.482508	0.0330642	Up.upon.vha-6
WBGene00001459	flp-16	14.2791	15.3699	14.3467	39.6537	41.7462	41.7692	18.8845	20.4963	19.4968	42.8885	41.9926	40.0455	flp-16	1.48583	3.83272e-22	3.10657e-21	0.0198031	0.716029	0.820152	0.013328	Up.upon.vha-6
WBGene00001460	flp-17	10.3022	9.59328	9.66684	17.9262	19.6935	19.3025	12.6283	15.6331	17.0905	20.9292	21.9934	20.4025	flp-17	0.944487	3.46238e-11	9.29037e-11	0.153394	0.0594185	0.134963	0.16241	N.A.
WBGene00001461	flp-18	4.53875	3.34512	3.99251	16.5074	17.3864	15.0982	7.38319	7.54221	8.66853	14.7107	14.7348	17.0501	flp-18	2.05297	7.61759e-18	3.65006e-17	-0.0755268	0.349874	0.512374	-0.0367891	Up.upon.vha-6
WBGene00001462	flp-19	6.23898	5.76186	4.86998	16.2533	16.5343	14.7479	7.82555	10.1244	9.75333	15.843	17.8159	15.9327	flp-19	1.50073	7.99176e-15	2.88768e-14	0.0585143	0.481002	0.635731	0.0389905	Up.upon.vha-6
WBGene00001463	flp-20	2.95379	1.95992	2.14981	6.55425	6.9525	7.58743	3.80218	3.45371	3.61928	6.93307	6.09616	7.11513	flp-20	1.59515	4.0617e-11	1.08489e-10	-0.0637431	0.567119	0.708201	-0.0399607	Up.upon.vha-6
WBGene00001464	flp-21	2.8097	2.84409	2.41305	12.3779	12.7307	14.4851	6.77231	6.78907	7.20898	13.1886	15.1128	12.8945	flp-21	2.29425	5.92216e-17	2.60425e-16	0.0565051	0.513224	0.66435	0.024629	Up.upon.vha-6
WBGene00001465	flr-1	7.9104	6.4692	6.65418	12.2085	12.7722	12.5143	2.1802	1.96894	1.56803	2.83077	3.52538	3.74527	flr-1	0.838632	5.40235e-09	1.23366e-08	-1.89949	5.41585e-18	1.57311e-16	-2.26499	N.A.
WBGene00001466	flr-2	1.19592	2.16622	1.12609	5.09304	5.01952	4.17145	1.80103	2.33475	2.19918	4.31577	4.18698	4.19924	flr-2	1.73575	1.11626e-10	2.89019e-10	-0.16606	0.173523	0.309975	-0.0956707	Up.upon.vha-6
WBGene00001468	flr-4	5.25919	5.084	4.48974	13.945	13.853	14.7479	4.01283	2.78664	3.87569	4.46427	4.94309	4.95004	flr-4	1.52199	2.23132e-15	8.46169e-15	-1.56703	1.00061e-17	2.81491e-16	-1.02959	Up.upon.vha-6&ELT-2.dependent
WBGene00001470	baz-2	21.8869	20.4981	21.8052	9.37077	10.5275	8.63851	28.8692	25.1228	22.1595	12.7617	12.0695	15.3914	baz-2	-1.17195	3.16542e-13	1.0028e-12	0.493776	4.58e-05	0.000239185	-0.42133	N.A.
WBGene00001475	fmi-1	2.72325	1.95992	2.4423	4.3942	4.0842	4.41232	4.49732	4.01319	3.52066	9.30907	8.00535	8.70403	fmi-1	0.865106	0.000219435	0.000347525	1.01282	1.25289e-08	1.13681e-07	1.17075	N.A.
WBGene00001476	fmo-1	5.23037	6.52815	5.83521	26.2487	24.4948	23.0908	12.1228	11.5877	9.49692	19.5184	20.1788	20.1406	fmo-1	2.07483	5.25051e-20	3.22173e-19	-0.301895	0.000228015	0.00104813	-0.145504	Up.upon.vha-6
WBGene00001477	fmo-2	0.0720437	0.0147362	0.0146246	1.23885	1.42376	1.10582	2.13807	2.01197	2.65283	0.52903	1.74851	0.79445	fmo-2	5.64943	3.25847e-06	6.00136e-06	-0.482119	0.114306	0.226059	-0.0853394	Up.upon.vha-6
WBGene00001478	fmo-3	5.74909	5.31978	6.74193	9.34959	8.55292	8.6823	5.67695	4.6157	4.74353	7.13726	7.21143	8.058	fmo-3	0.583676	7.6602e-06	1.37231e-05	-0.24566	0.0131529	0.039063	-0.420883	N.A.
WBGene00001479	fmo-4	19.4662	20.2623	18.9681	52.2116	47.94	45.5356	25.4567	23.0355	21.5283	48.6058	48.5141	47.9726	fmo-4	1.31027	5.52993e-21	3.84595e-20	-0.00411792	0.939935	0.963527	-0.00314281	Up.upon.vha-6
WBGene00001480	fmo-5	8.68847	9.0333	10.8368	7.95192	9.21803	8.24436	8.24684	8.53206	8.92493	7.34145	6.64435	7.49926	fmo-5	-0.163	0.123027	0.144407	-0.240693	0.0201585	0.056016	1.47665	N.A.
WBGene00001481	fog-1	48.226	46.6696	43.5374	54.1175	50.7044	53.9222	38.243	43.3489	36.9325	54.1188	53.202	52.3901	fog-1	0.197754	0.00129332	0.00191011	0.0093808	0.860287	0.915786	0.0474367	N.A.
WBGene00001482	fog-2	34.1919	31.4324	30.931	9.13783	9.30117	8.37574	29.2694	29.9429	30.187	9.17913	10.5761	10.1882	fog-2	-1.84761	3.22639e-23	3.0468e-22	0.157135	0.0929948	0.193111	-0.0850476	N.A.
WBGene00001483	fog-3	2.17572	2.78515	1.65258	15.5332	16.2848	18.339	4.96074	5.04607	4.74353	16.3628	15.2451	16.9628	fog-3	2.95149	1.80135e-19	1.03019e-18	-0.0416739	0.600937	0.73335	-0.0141196	Up.upon.vha-6
WBGene00001484	fox-1	38.5722	43.7813	39.0037	25.6134	22.0422	22.9594	34.4514	40.4224	33.9936	24.7716	26.5301	24.4534	fox-1	-0.781527	9.45198e-14	3.11754e-13	0.102724	0.142082	0.26609	-0.131441	N.A.
WBGene00001485	fre-1	49.4364	48.8506	51.4639	30.59	26.8851	27.8425	52.2089	49.0513	45.4531	27.1104	27.135	28.5216	fre-1	-0.813564	5.09141e-16	2.04441e-15	-0.0413031	0.501925	0.6544	0.0507681	N.A.
WBGene00001486	frh-1	6.9306	7.61863	7.06367	3.06006	3.29438	2.33207	6.94083	6.50933	7.05119	3.0164	3.12842	2.94209	frh-1	-1.32451	1.20569e-10	3.11363e-10	0.074614	0.647806	0.769305	-0.0563332	N.A.
WBGene00001487	frk-1	3.61659	3.31565	4.3435	6.53307	6.22503	5.31011	6.45634	5.06759	5.70999	6.30195	6.58764	6.57386	frk-1	0.685764	7.87432e-05	0.000129825	0.110778	0.359466	0.521902	0.16154	N.A.
WBGene00001488	frm-1	225.165	242.956	246.877	285.92	274.785	285.596	300.667	298.321	273.616	391.992	374.437	370.554	frm-1	0.244155	4.54236e-06	8.28067e-06	0.425762	7.62821e-12	1.04631e-10	1.74382	N.A.
WBGene00001489	frm-2	35.6616	30.4598	31.7792	72.5838	69.5769	70.8927	45.0469	46.2324	41.0744	74.7974	79.4392	80.2395	frm-2	1.12424	9.23018e-21	6.22556e-20	0.137986	0.00920752	0.0286185	0.122737	Up.upon.vha-6
WBGene00001490	frm-3	10.7633	9.56381	8.73087	21.3992	20.4834	16.9157	9.91096	10.6409	9.75333	19.5741	19.3849	21.3629	frm-3	1.01589	5.04055e-11	1.33608e-10	0.0423694	0.625132	0.751839	0.0417065	Up.upon.vha-6
WBGene00001491	frm-4	89.2909	92.794	91.2427	103.163	101.71	101.943	105.987	99.1462	92.4939	109.231	99.9676	103.095	frm-4	0.166974	0.0026387	0.00377498	0.0246014	0.622312	0.75044	0.147336	N.A.
WBGene00001492	frm-5.1	2.78089	2.66726	2.4423	4.83892	4.99873	4.08386	5.15033	3.9056	3.3826	3.74033	3.61989	4.60083	frm-5.1	0.817763	2.64128e-05	4.52901e-05	-0.219473	0.107503	0.215512	-0.268382	N.A.
WBGene00001493	frm-7	106.697	117.669	111.512	160.764	156.041	159.511	160.587	166.477	147.74	170.45	174.936	161.483	frm-7	0.505136	1.81998e-12	5.41635e-12	0.0887281	0.0635847	0.142256	0.175652	N.A.
WBGene00001494	frm-8	9.00546	8.67963	8.81862	14.1144	16.368	15.1639	20.2959	19.2482	16.3805	41.2365	40.6127	40.4122	frm-8	0.782161	2.08777e-09	4.9116e-09	1.42338	1.42396e-21	6.50102e-20	1.81981	N.A.
WBGene00001495	frm-9	2.46389	2.43148	2.20831	4.73303	5.22736	4.95975	3.3177	3.41067	3.24453	3.87027	5.49127	4.63575	frm-9	1.07139	7.20434e-08	1.50437e-07	-0.107255	0.359923	0.52232	-0.100108	Up.upon.vha-6
WBGene00001496	frm-10	44.3069	41.4825	43.1864	59.8353	61.263	52.0829	68.513	63.7484	60.3838	65.2563	58.8729	62.5521	frm-10	0.422761	2.43571e-08	5.27635e-08	0.109989	0.0511805	0.120077	0.260169	N.A.
WBGene00001497	fars-1	150.845	156.337	158.954	63.9224	64.36	64.4111	113.002	110.035	105.768	64.421	64.9974	64.4203	fars-1	-1.27406	2.45634e-26	4.38084e-25	0.00850798	0.85996	0.915551	-0.00667785	N.A.
WBGene00001498	fars-3	164.879	165.502	158.136	78.4709	76.6438	73.608	109.884	111.347	106.734	69.8226	67.6249	69.7283	fars-3	-1.09481	1.26778e-24	1.55279e-23	-0.142453	0.00364464	0.0127257	0.130116	N.A.
WBGene00001499	fsn-1	147.416	149.823	147.343	34.8466	34.6793	36.5138	117.425	123.591	116.064	41.7191	46.4537	41.4249	fsn-1	-2.06852	2.89806e-32	1.95271e-30	0.287375	6.43329e-06	3.88274e-05	-0.138928	N.A.
WBGene00001500	ftn-1	1.39765	1.341	0.775102	8.96841	8.05409	7.0838	0.0526618	0.096833	0.00986181	0.120656	0.122868	0.288097	ftn-1	2.82088	1.31803e-13	4.30339e-13	-5.60948	3.63774e-14	6.58867e-13	-1.98856	Up.upon.vha-6&ELT-2.dependent
WBGene00001501	ftn-2	222.428	211.185	225.467	349.514	363.577	373.251	103.881	110.745	109.93	169.373	178.358	173.443	ftn-2	0.720863	2.38027e-18	1.19966e-17	-1.05941	3.04915e-24	1.91994e-22	-1.46964	N.A.
WBGene00001502	ftt-2	936.035	972.988	936.075	1397.64	1332.79	1388.37	870.258	985.362	926.921	1393.77	1477.76	1338.49	ftt-2	0.533629	2.20196e-15	8.35567e-15	0.0304967	0.447202	0.605222	0.0571496	N.A.
WBGene00001503	fum-1	528.44	569.245	555.573	409.699	420.32	436.053	428.615	458.934	412.411	329.585	345.213	324.546	fum-1	-0.384766	1.76899e-10	4.51242e-10	-0.341425	3.35539e-09	3.29119e-08	0.887358	N.A.
WBGene00001505	fut-1	9.35127	8.09018	7.15142	12.1238	12.5436	12.1859	5.69801	5.71315	6.38059	11.4437	10.2548	11.7771	fut-1	0.591419	1.77204e-06	3.32839e-06	-0.139545	0.118233	0.231917	-0.235949	N.A.
WBGene00001506	fut-2	0.648393	0.751547	0.687355	14.4532	15.0585	11.726	1.37974	1.56009	1.52858	6.28339	6.11507	5.49131	fut-2	4.30173	2.56824e-18	1.28886e-17	-1.20356	2.97951e-15	6.11679e-14	-0.279784	Up.upon.vha-6&ELT-2.dependent
WBGene00001507	fut-4	1.28238	1.37047	0.921348	1.89533	1.83945	1.58756	1.88529	1.49553	1.39051	2.64515	2.42901	2.22621	fut-4	0.593022	0.0247905	0.0318587	0.452115	0.0194791	0.0544312	0.762391	N.A.
WBGene00001508	fut-8	14.1926	11.9216	13.1182	19.0274	20.7744	21.7331	9.36327	8.5751	8.84604	12.7617	13.317	14.7977	fut-8	0.649563	2.58582e-09	6.03713e-09	-0.588279	1.81159e-09	1.83347e-08	-0.905654	N.A.
WBGene00001509	fzo-1	71.0495	65.0309	69.6276	34.2748	35.9264	32.3533	61.8777	60.6712	62.5337	39.8072	35.112	35.8376	fzo-1	-1.00401	5.63819e-19	3.0366e-18	0.109236	0.0808664	0.172861	-0.108799	N.A.
WBGene00001510	fzr-1	109.578	135.234	124.557	83.1299	81.3619	89.9434	114.771	130.993	120.225	97.7777	91.4235	85.0062	fzr-1	-0.533808	1.65469e-10	4.23178e-10	0.106825	0.0866464	0.182534	-0.200119	N.A.
WBGene00001511	fzy-1	154.246	158.842	150.94	32.3689	33.557	33.7329	137.795	134.479	129.101	44.355	40.1213	42.7694	fzy-1	-2.21912	5.76776e-34	6.29222e-32	0.351966	8.07064e-08	6.48832e-07	-0.158606	N.A.
WBGene00001512	gab-1	0.129679	0.309461	0.482611	0.963548	1.19512	0.886843	0.389698	0.527202	0.443781	1.01165	1.14362	1.2135	gab-1	1.91507	5.93682e-05	9.8933e-05	0.151672	0.52582	0.675186	0.0791993	Up.upon.vha-6
WBGene00001513	gad-1	74.0753	72.4875	73.1667	30.6747	27.5086	28.0177	78.2449	72.3557	73.1056	30.5631	28.7418	29.5518	gad-1	-1.35159	5.73612e-23	5.22488e-22	0.0450783	0.488637	0.642654	-0.033352	N.A.
WBGene00001514	xnd-1	182.804	187.843	188.35	53.5669	51.5358	57.5791	171.246	168.694	158.529	67.7993	63.6553	62.8489	xnd-1	-1.78272	1.72517e-30	7.63467e-29	0.257325	1.53765e-05	8.7326e-05	-0.144344	N.A.
WBGene00001515	gap-1	3.01143	2.60831	3.26128	6.19424	5.456	6.27359	4.28667	3.86256	3.77707	7.1187	5.73701	6.52148	gap-1	1.01434	2.52366e-07	5.06188e-07	0.11227	0.336954	0.498943	0.110683	Up.upon.vha-6
WBGene00001516	gap-2	41.8286	42.7792	41.2267	52.5928	47.4828	46.1487	54.4207	55.7865	50.9559	61.5252	61.9918	63.1108	gap-2	0.214849	0.000666824	0.00101069	0.354074	5.95612e-08	4.88464e-07	1.64801	N.A.
WBGene00001517	gar-1	0.734845	0.898909	1.18459	4.33067	3.87636	4.19334	2.55936	2.05501	2.43587	5.05827	3.6955	4.9675	gar-1	2.16454	9.79057e-11	2.54517e-10	0.137922	0.275538	0.432905	0.0637188	Up.upon.vha-6
WBGene00001518	gar-2	4.02004	5.23136	4.69449	8.77782	9.17647	8.61661	4.60264	4.70178	4.01375	8.12107	8.09986	8.33736	gar-2	0.939848	1.68966e-09	3.99908e-09	-0.113367	0.218987	0.368197	-0.120623	N.A.
WBGene00001519	gar-3	3.2996	3.78721	3.52452	7.12602	6.93171	6.84292	3.08598	3.75497	3.54039	7.5642	6.323	6.22465	gar-3	0.980954	5.77559e-07	1.12444e-06	-0.0626304	0.608031	0.739506	-0.0638465	N.A.
WBGene00001520	gas-1	140.413	140.922	151.437	122.837	117.091	113.417	80.1408	80.4036	77.1489	73.7579	78.2483	75.9791	gas-1	-0.292265	5.45233e-07	1.0636e-06	-0.631995	2.53009e-15	5.23363e-14	2.16241	N.A.
WBGene00001522	gbh-1	7.21878	7.91335	6.39094	5.15657	4.41676	5.50719	4.53945	5.56252	4.17154	1.99546	1.61619	2.17383	gbh-1	-0.515886	0.000141719	0.000228396	-1.37956	7.13273e-11	8.59593e-10	2.67416	N.A.
WBGene00001523	gbh-2	4.91338	4.87769	5.51346	16.8039	16.9707	15.8646	5.55056	6.0144	5.76916	6.3762	6.17177	6.01513	gbh-2	1.69993	1.75037e-19	1.00379e-18	-1.42014	6.1343e-20	2.23938e-18	-0.835415	Up.upon.vha-6&ELT-2.dependent
WBGene00001526	gck-1	100.847	121.117	114.496	139.736	130.892	141.84	109.421	117.48	104.644	134.773	128.965	121.376	gck-1	0.29725	2.92825e-06	5.4107e-06	-0.0996017	0.0627837	0.140871	-0.335077	N.A.
WBGene00001527	gcs-1	103.613	101.783	106.16	72.8167	75.3135	73.2576	96.2764	92.9919	87.2671	65.8503	61.2546	60.7362	gcs-1	-0.492776	8.73613e-12	2.45396e-11	-0.238195	3.64444e-05	0.000193819	0.483374	N.A.
WBGene00001529	gcy-2	0.273766	0.0736811	0.190119	0.518834	0.65472	0.886843	0.747798	0.26898	0.32544	0.733217	0.671051	0.654767	gcy-2	2.08895	0.000644789	0.000978819	0.0357045	0.911558	0.948192	0.0170921	Up.upon.vha-6
WBGene00001530	gcy-3	0.0144087	0.0147362	0.0731229	0.0529422	0.0935314	0.0547434	0.136921	0.0322777	0.00986181	0.0464061	0.160674	0.078572	gcy-3	1.37932	0.251669	0.282149	0.361281	0.694827	0.805147	0.261927	N.A.
WBGene00001531	gcy-4	0.302583	0.0736811	0.0146246	0.095296	0.0519619	0.229922	0.0947913	0.0753145	0.0690326	0.120656	0.236285	0.0261907	gcy-4	0.581045	0.57258	0.60487	-0.22193	0.803533	0.880695	-0.381951	N.A.
WBGene00001532	gcy-5	0.244948	0.0736811	0.0146246	2.44593	2.21358	1.47807	0.97951	0.484165	0.759359	1.3829	1.50278	0.969055	gcy-5	4.96248	1.44198e-07	2.95032e-07	-0.678472	0.0052003	0.0173782	-0.13672	Up.upon.vha-6
WBGene00001533	gcy-6	0.129679	0.191571	0.131621	0.13765	0.0519619	0.186128	0.17905	0.096833	0.049309	0.139218	0.160674	0.130953	gcy-6	-0.44181	0.531821	0.565132	0.387451	0.554418	0.697916	-0.876964	N.A.
WBGene00001534	gcy-7	0.0144087	0.0147362	0.0146246	0.307065	0.259809	0.186128	0.0105324	0.0322777	0.0887562	0.157781	0.122868	0.183335	gcy-7	4.07861	2.33364e-05	4.01877e-05	-0.685944	0.187772	0.328549	-0.168181	Up.upon.vha-6
WBGene00001535	gcy-8	0.561941	0.368406	0.394864	0.603541	0.301379	0.361306	0.600345	0.656312	0.266269	0.45478	0.595439	0.602386	gcy-8	-0.108004	0.815411	0.833081	0.440225	0.268858	0.425497	-4.07599	N.A.
WBGene00001536	gcy-9	1.28238	1.45889	1.27234	0.391772	0.779428	0.667869	1.23229	1.02213	1.2919	0.287718	0.671051	0.567465	gcy-9	-1.18047	0.00110837	0.00164706	-0.297195	0.437086	0.595547	0.25176	N.A.
WBGene00001537	gcy-11	1.19592	0.722075	1.0091	1.17532	1.13277	1.60946	1.48506	1.32338	1.39051	1.60565	1.31375	1.3008	gcy-11	0.425278	0.125895	0.147542	0.122024	0.573921	0.713135	0.286928	N.A.
WBGene00001538	gcy-12	29.1489	26.7168	29.761	49.5433	46.88	44.2874	41.8872	40.0566	40.9955	55.7337	54.6575	62.1505	gcy-12	0.716783	1.33862e-11	3.7058e-11	0.293997	4.79443e-05	0.000249419	0.410162	N.A.
WBGene00001539	gcy-13	0.129679	0.0147362	0.0731229	0.518834	0.737858	0.558383	0.0737266	0.182907	0.049309	0.361968	0.349702	0.550004	gcy-13	3.52251	2.53709e-05	4.35793e-05	-0.532679	0.138624	0.26129	-0.151221	Up.upon.vha-6
WBGene00001540	gcy-14	0.0720437	0.132626	0.0438737	0.222357	0.197455	0.120435	0.115856	0.0322777	0.0295854	0.232031	0.0850627	0.148414	gcy-14	1.22604	0.119228	0.140149	-0.285247	0.639849	0.763445	-0.232657	N.A.
WBGene00001541	gcy-15	1.02302	0.987327	0.950597	1.81062	1.94337	1.74084	1.19016	1.51705	1.58775	1.93978	2.08876	2.27859	gcy-15	0.892215	0.00129964	0.00191883	0.198385	0.278793	0.436557	0.222351	N.A.
WBGene00001543	gcy-18	1.657	1.25258	0.833601	2.42475	2.81633	2.63863	1.99062	1.51705	1.78499	2.5709	2.37231	3.20399	gcy-18	1.1252	4.93806e-05	8.28707e-05	0.0443432	0.792548	0.87258	0.039409	Up.upon.vha-6
WBGene00001544	gcy-19	3.47251	2.66726	3.46602	5.68599	4.93638	4.74078	4.3288	4.55115	5.33524	4.09302	3.90343	4.2167	gcy-19	0.683361	9.72889e-05	0.000158935	-0.326836	0.0151301	0.0438661	-0.478277	N.A.
WBGene00001546	gcy-21	1.05184	1.69467	0.86285	1.36591	1.75631	1.52187	1.42187	1.3449	1.27217	2.16252	1.97535	2.12144	gcy-21	0.419185	0.123954	0.145404	0.436783	0.0376939	0.093917	1.04198	N.A.
WBGene00001547	gcy-22	0.965385	0.486295	0.570358	5.85541	4.16734	5.09114	1.63252	1.77527	2.02167	4.55708	3.96014	4.40876	gcy-22	2.94703	2.66034e-12	7.80345e-12	-0.211248	0.0961656	0.198329	-0.0716816	Up.upon.vha-6
WBGene00001548	gcy-23	0.677211	0.957854	1.38933	0.878841	0.717074	0.930638	0.810992	1.12972	0.838253	1.16015	0.916787	1.10874	gcy-23	-0.207179	0.487163	0.52101	0.341727	0.194229	0.337174	-1.64943	N.A.
WBGene00001549	gcy-25	0.0720437	0.132626	0.0731229	0.222357	0.17667	0.0985381	0.0526618	0.0107592	0.00986181	0.139218	0.00945142	0.165874	gcy-25	0.831869	0.366452	0.400402	-1.35829	0.137241	0.259257	-1.63281	N.A.
WBGene00001550	gcy-27	0.0144087	0.0147362	0.307116	0.095296	0.135101	0.0985381	0.22118	0.13987	0.128203	0.120656	0.19848	0.0436511	gcy-27	1.43209	0.226167	0.255466	-0.118406	0.894314	0.937847	-0.0826808	N.A.
WBGene00001551	gcy-31	0.446671	0.456823	0.921348	0.518834	0.363733	0.733562	0.305439	0.41961	0.207098	0.176343	0.708856	0.445241	gcy-31	-0.154858	0.717293	0.743033	-0.43022	0.309657	0.470707	2.77816	N.A.
WBGene00001552	gcy-32	0.0720437	0.132626	0.365614	0.391772	0.259809	0.689767	0.22118	0.26898	0.443781	0.714654	0.463119	0.881753	gcy-32	1.43474	0.0341491	0.0431846	0.708538	0.0892711	0.186972	0.493846	Up.upon.vha-6
WBGene00001553	gcy-33	0.244948	0.309461	0.190119	0.921194	0.987275	0.821151	0.347568	0.484165	0.364887	0.733217	0.727759	0.462702	gcy-33	1.9015	0.000138355	0.000223224	-0.545059	0.0636756	0.142409	-0.286646	Up.upon.vha-6&ELT-2.dependent
WBGene00001554	gcy-34	0.129679	0.0442087	0.0146246	0.222357	0.301379	0.186128	0.0947913	0.161388	0.246545	0.194906	0.160674	0.253177	gcy-34	2.40591	0.00583043	0.00802245	-0.21531	0.680144	0.794313	-0.0894924	Up.upon.vha-6
WBGene00001555	gcy-35	0.561941	1.69467	1.24309	1.04826	1.79788	1.36858	1.54826	1.36642	1.56803	1.21584	0.93569	1.75478	gcy-35	0.383275	0.22357	0.252731	-0.113286	0.663469	0.781365	-0.295572	N.A.
WBGene00001556	gcy-36	0.0720437	0.309461	0.0731229	0.47648	0.509226	0.536485	0.0947913	0.13987	0.404334	0.45478	0.614342	0.462702	gcy-36	2.11047	0.00230295	0.00331334	-0.00676829	0.985914	0.992078	-0.00320701	Up.upon.vha-6
WBGene00001557	gcy-37	0.0720437	0.0736811	0.482611	0.497657	0.717074	0.624075	0.389698	0.505683	0.207098	0.640404	0.463119	0.811911	gcy-37	2.15004	0.00126422	0.00186831	0.0470483	0.894126	0.937764	0.0218826	Up.upon.vha-6
WBGene00001558	gdi-1	383.69	404.612	393.679	340.069	337.077	342.354	372.309	388.548	363.003	390.749	379.597	363.169	gdi-1	-0.213018	1.40953e-05	2.46698e-05	0.152132	0.000826904	0.00338778	-0.714175	N.A.
WBGene00001559	gei-1	21.3393	18.7592	18.3831	67.2896	63.4454	58.4112	37.7585	38.4212	36.0843	63.8084	62.6345	68.4712	gei-1	1.69408	1.79199e-24	2.13762e-23	0.0448455	0.408075	0.569737	0.0264718	Up.upon.vha-6
WBGene00001560	gei-3	134.131	137.828	136.725	230.479	223.488	233.831	132.697	141.559	129.022	217.246	212.629	200.769	gei-3	0.750771	6.07913e-19	3.26284e-18	-0.125872	0.0053947	0.0179575	-0.167657	N.A.
WBGene00001561	gei-4	237.643	266.858	252.523	194.499	186.948	196.956	211.943	230.28	206.871	176.334	182.781	172.605	gei-4	-0.386996	2.72679e-10	6.86508e-10	-0.121543	0.0105756	0.0322773	0.314067	N.A.
WBGene00001562	lin-66	233.436	218.435	217.628	160.044	156.125	158.789	216.851	233.034	210.165	159.906	156.752	148.004	lin-66	-0.494729	6.753e-13	2.07965e-12	-0.0325746	0.484649	0.638935	0.0658434	N.A.
WBGene00001563	gei-6	180.008	190.377	179.985	80.9486	78.2857	79.1918	156.184	155.266	150.205	90.1299	86.5277	83.6967	gei-6	-1.20645	5.28543e-25	7.06883e-24	0.126147	0.0139428	0.0410388	-0.104561	N.A.
WBGene00001564	icl-1	117.474	112.983	111.074	636.609	463.24	350.916	464.024	480.862	438.624	446.306	392.168	338.986	icl-1	2.04521	2.1322e-20	1.37298e-19	-0.269148	0.0105686	0.0322663	-0.131599	Up.upon.vha-6
WBGene00001565	gei-8	63.0094	58.6649	62.8418	71.2496	63.196	63.798	72.4943	72.2266	59.8513	66.0916	65.0352	68.4537	gei-8	0.102041	0.114536	0.134938	0.0118124	0.844535	0.906855	0.115762	N.A.
WBGene00001566	acdh-13	36.2956	37.2679	36.2543	12.1026	12.5436	12.2954	23.6241	24.0684	23.1654	11.0354	12.0695	12.2834	acdh-13	-1.57161	5.92652e-22	4.67249e-21	-0.0627621	0.460729	0.617445	0.0399348	N.A.
WBGene00001568	snpc-4	110.097	103.905	114.671	53.694	50.2471	48.645	108.115	99.8348	96.3794	53.4134	51.1605	57.3314	snpc-4	-1.10689	5.71612e-20	3.49372e-19	0.0857312	0.18105	0.319438	-0.0774524	N.A.
WBGene00001569	meg-3	66.8709	63.8226	64.4213	3.97067	3.56458	3.25176	64.3001	61.2307	63.7368	7.73126	6.75776	6.11989	meg-3	-4.18023	1.76716e-30	7.78379e-29	0.928094	3.09169e-08	2.65019e-07	-0.22202	N.A.
WBGene00001570	gei-13	10.5616	10.0354	11.3633	68.539	57.6049	58.0171	6.14037	7.6498	6.47921	46.9537	46.8129	44.8472	gei-13	2.52374	8.4984e-26	1.33891e-24	-0.405993	1.73833e-07	1.33189e-06	-0.160869	Up.upon.vha-6
WBGene00001571	gei-14	90.5877	91.0551	90.0728	24.4911	24.0583	22.2806	76.2438	72.3557	69.0228	25.6069	24.5075	24.0692	gei-14	-1.94018	2.45829e-30	1.05074e-28	0.0663837	0.272343	0.429282	-0.0342152	N.A.
WBGene00001572	gei-15	54.1913	58.8123	54.6228	71.8849	76.3735	81.5348	44.9205	49.3956	46.5379	64.9593	65.4889	63.233	gei-15	0.454012	6.65709e-09	1.51211e-08	-0.244805	0.000120499	0.000586218	-0.539205	N.A.
WBGene00001574	gei-17	191.42	189.906	191.129	150.07	147.499	143.373	209.204	210.934	190.875	161.261	157.735	154.342	gei-17	-0.376732	3.22652e-10	8.07233e-10	0.102077	0.0254622	0.0680781	-0.270953	N.A.
WBGene00001575	gei-18	0.561941	0.751547	0.745853	1.5565	1.65239	1.67515	0.726733	0.656312	0.424058	1.03022	0.973496	0.672227	gei-18	1.25929	0.000125797	0.000203698	-0.900549	0.000355345	0.00157666	-0.715125	Up.upon.vha-6&ELT-2.dependent
WBGene00001577	gem-4	5.23037	6.64604	5.54271	32.3265	30.0236	24.7112	25.1197	26.2848	23.3823	33.6073	30.3107	26.5661	gem-4	2.32269	6.12947e-20	3.72815e-19	0.0545369	0.483868	0.638309	0.0234801	Up.upon.vha-6
WBGene00001578	ges-1	25.3738	24.0642	26.8068	41.6867	39.5014	35.7474	7.84661	7.15488	7.66262	5.87501	6.79557	6.85323	ges-1	0.616113	6.20405e-11	1.63534e-10	-2.58276	9.70257e-28	9.84103e-26	-4.19203	N.A.
WBGene00001579	gex-2	52.7792	50.6484	54.0086	32.5383	36.1343	33.8862	55.4318	56.0233	50.8179	36.0019	37.8907	35.9773	gex-2	-0.618922	2.37038e-11	6.44045e-11	0.0995584	0.135555	0.256786	-0.160858	N.A.
WBGene00001580	gex-3	101.942	101.282	103.557	45.7103	41.8293	43.521	92.2109	88.5376	80.3836	48.7543	46.2269	52.6694	gex-3	-1.22803	3.02741e-22	2.48497e-21	0.172028	0.00676741	0.0218862	-0.140085	N.A.
WBGene00001581	gfi-1	217.154	198.571	236.202	576.996	552.698	544.686	134.045	128.11	112.119	137.705	138.132	142.643	gfi-1	1.36401	1.1063e-23	1.13064e-22	-2.00004	1.21945e-29	1.8453e-27	-1.46629	Up.upon.vha-6&ELT-2.dependent
WBGene00001582	gfi-2	224.647	230.548	222.513	134.738	135.319	133.213	219.042	222.877	211.624	157.994	153.916	145.803	gfi-2	-0.748715	3.24348e-19	1.79583e-18	0.181586	0.000185795	0.000869609	-0.24253	N.A.
WBGene00001583	gfi-3	31.8289	32.2576	31.3697	15.618	16.9915	15.777	32.9979	33.1492	31.5479	13.9497	16.0769	15.8977	gfi-3	-0.980542	2.87228e-16	1.18426e-15	-0.0773457	0.302045	0.462735	0.0788806	N.A.
WBGene00001584	nrde-4	110.731	102.726	102.357	48.2727	43.7415	45.9078	97.9826	91.916	89.9298	48.2902	46.1135	48.9504	nrde-4	-1.19578	2.66294e-23	2.55066e-22	0.0570327	0.304284	0.465102	-0.0476951	N.A.
WBGene00001585	gfl-1	24.5669	28.4556	28.8543	7.4225	6.18346	7.41226	24.2982	21.4001	24.4869	8.00969	8.11877	8.96594	gfl-1	-1.96446	1.92264e-22	1.62873e-21	0.262708	0.0142037	0.0416565	-0.133731	N.A.
WBGene00001586	ggr-1	0.677211	0.42735	0.131621	0.984725	0.800213	1.17151	0.516086	0.527202	0.266269	1.27153	1.6351	1.02144	ggr-1	1.52472	0.00231769	0.00333352	0.396559	0.157977	0.288327	0.260087	Up.upon.vha-6
WBGene00001587	ggr-2	0.706028	0.751547	0.394864	2.55181	2.3175	1.47807	0.726733	0.720868	0.877701	1.5314	1.654	1.66747	ggr-2	1.79997	1.40134e-06	2.65149e-06	-0.355181	0.0694006	0.152777	-0.197325	Up.upon.vha-6
WBGene00001588	ggr-3	0.90775	0.66313	1.41858	2.14945	2.0473	1.36858	1.42187	1.12972	0.936872	2.01403	1.82412	1.92938	ggr-3	0.943883	0.00208558	0.00301447	0.0734366	0.718024	0.821406	0.0778027	N.A.
WBGene00001589	gip-1	70.8766	70.8075	73.4885	40.3102	39.2312	40.6743	67.7126	63.8775	64.1905	37.8952	38.2877	39.3297	gip-1	-0.840009	6.23143e-19	3.34171e-18	-0.0570766	0.271254	0.428183	0.0679476	N.A.
WBGene00001590	C45G3.3	16.1234	17.8456	16.0432	6.13071	5.97561	6.186	8.92091	10.232	10.2661	4.96545	5.28334	5.19448	C45G3.3	-1.44943	4.16795e-17	1.85938e-16	-0.244186	0.035477	0.0894467	0.168471	N.A.
WBGene00001591	glc-1	6.7577	7.20601	6.15695	29.6371	26.8227	26.9885	24.3614	23.3798	24.9011	24.7159	24.8478	25.0819	glc-1	2.05394	2.37569e-20	1.52141e-19	-0.159276	0.0329847	0.0845412	-0.0775466	Up.upon.vha-6
WBGene00001592	glc-2	15.9505	18.7297	19.8748	16.8462	17.9268	18.9522	17.8945	18.1293	19.0234	20.428	21.6532	20.9787	glc-2	-0.0175093	0.827966	0.844805	0.232816	0.00254701	0.00926741	-13.2967	N.A.
WBGene00001593	glc-3	0.302583	0.604185	0.482611	1.45062	1.25748	0.799254	0.558215	0.785423	0.759359	1.25296	1.14362	1.70239	glc-3	1.35892	0.000971711	0.00145238	0.249268	0.300033	0.460592	0.183431	Up.upon.vha-6
WBGene00001594	glc-4	3.18433	2.37253	2.06206	3.52595	2.50456	2.81381	2.20126	1.73223	2.00195	2.96071	2.92049	2.87224	glc-4	0.221856	0.22352	0.252689	7.83964e-05	0.999593	0.999896	0.000353366	N.A.
WBGene00001595	gld-1	2650.3	2818.32	2733.32	567.784	567.808	660.063	2168.67	2359.51	2080.52	838.939	782.568	734.395	gld-1	-2.19502	2.50932e-34	2.94281e-32	0.393368	1.76268e-09	1.7888e-08	-0.17921	N.A.
WBGene00001596	gld-2	398.762	410.094	394.878	219.615	209.188	225.4	357.521	377.961	344.443	235.66	233.497	213.096	gld-2	-0.880364	3.816e-21	2.71328e-20	0.059551	0.198689	0.34276	-0.0676436	N.A.
WBGene00001597	gld-3	410.721	401.93	394.03	71.1649	68.7871	69.4037	344.482	338.195	314.029	86.9929	82.4258	83.8364	gld-3	-2.527	3.39987e-38	1.25089e-35	0.274432	6.9973e-07	4.92304e-06	-0.1086	N.A.
WBGene00001598	glh-1	434.899	438.771	436.441	215.358	211.745	231.685	245.731	242.932	241.23	212.252	208.583	210.04	glh-1	-0.993128	2.80232e-25	3.9715e-24	-0.0611441	0.128737	0.247096	0.0615672	N.A.
WBGene00001599	glh-2	117.244	119.054	120.199	31.2041	32.1644	31.3023	101.458	96.4134	88.9042	33.6816	33.2406	38.1074	glh-2	-1.91276	1.0657e-29	3.87535e-28	0.148421	0.0181401	0.0513628	-0.077595	N.A.
WBGene00001600	glh-3	49.1194	51.562	50.2062	20.7639	21.8967	19.4558	50.4184	46.4475	42.534	21.2076	22.1447	20.5771	glh-3	-1.28071	5.43349e-21	3.78308e-20	0.0407206	0.563613	0.705526	-0.0317953	N.A.
WBGene00001601	glh-4	73.5854	65.9741	75.0387	24.724	25.0144	23.3097	63.8367	60.8434	56.6758	28.02	24.7155	26.0597	glh-4	-1.55275	3.31758e-24	3.7433e-23	0.107625	0.127043	0.244722	-0.0693124	N.A.
WBGene00001602	gln-1	23.9041	21.7949	22.829	29.4676	29.9404	30.93	16.8834	14.7939	15.9071	16.0658	16.2092	16.2819	gln-1	0.398763	2.85347e-06	5.27929e-06	-0.895016	4.26121e-15	8.56074e-14	-2.24448	N.A.
WBGene00001603	gln-2	13.2704	13.8373	13.2645	21.5687	21.5642	22.2587	23.5188	22.4115	19.3193	25.6626	26.7003	23.2486	gln-2	0.695738	2.81841e-09	6.56789e-09	0.20592	0.00764283	0.0242985	0.295974	N.A.
WBGene00001604	gln-3	167.963	179.03	187.823	222.114	191.646	190.321	130.485	143.474	135.945	201.505	188.679	169.672	gln-3	0.173677	0.00721374	0.00983925	-0.110212	0.0715125	0.156424	-0.63458	N.A.
WBGene00001605	gln-4	0.273766	0.250516	0.482611	2.00122	2.00573	3.07658	1.14803	1.17275	0.976319	2.75652	2.78817	3.13415	gln-4	2.84237	1.66467e-08	3.65459e-08	0.329535	0.0497171	0.117508	0.115937	Up.upon.vha-6
WBGene00001606	gln-5	233.666	225.538	218.594	13.3097	14.5389	14.6165	218.473	222.576	221.092	23.1752	26.549	25.7454	gln-5	-3.99755	5.27962e-40	2.75185e-37	0.828855	1.45203e-14	2.73553e-13	-0.207341	N.A.
WBGene00001607	gln-6	495.848	493.413	469.434	33.9148	36.4253	35.5285	477.316	482.131	459.807	113.426	113.445	113.729	gln-6	-3.78445	5.04553e-41	4.09065e-38	1.68636	1.42422e-27	1.43463e-25	-0.445602	N.A.
WBGene00001608	R07B1.8	1.16711	1.19363	0.424113	4.22479	3.87636	3.07658	1.19016	1.43098	1.27217	3.59183	3.56318	3.30876	R07B1.8	2.13999	1.23811e-09	2.95684e-09	-0.0882132	0.536121	0.683223	-0.0412213	Up.upon.vha-6
WBGene00001609	glp-1	153.41	158.046	164.629	40.0561	40.1873	37.6525	165.937	157.375	152.079	49.7381	45.622	47.4837	glp-1	-2.01325	6.39466e-32	3.97316e-30	0.276359	1.03209e-05	6.04785e-05	-0.13727	N.A.
WBGene00001612	glr-1	0.417853	0.78102	0.51186	1.2812	1.67317	1.281	0.347568	0.806941	0.621294	1.3829	1.20033	1.23096	glr-1	1.35246	0.000147336	0.000237123	-0.145599	0.495398	0.648548	-0.107655	Up.upon.vha-6
WBGene00001613	glr-2	2.49271	1.84203	2.41305	3.42007	3.0034	2.50725	2.05381	1.49553	2.43587	2.25534	2.84488	2.40081	glr-2	0.406758	0.0575279	0.0707607	-0.251894	0.162451	0.294936	-0.619272	N.A.
WBGene00001614	glr-3	0.0720437	0.191571	0.307116	0.455303	0.301379	0.405101	0.263309	0.355054	0.0887562	0.473342	0.103966	0.480162	glr-3	1.23951	0.0711461	0.0863509	-0.386638	0.45406	0.611581	-0.311927	N.A.
WBGene00001615	glr-4	3.50132	3.40407	2.58855	5.09304	4.41676	4.12765	2.95959	2.31323	2.88951	4.33433	3.96014	5.35163	glr-4	0.530525	0.00323726	0.00458203	-0.000790627	0.995384	0.997777	-0.00149027	N.A.
WBGene00001616	glr-5	2.83852	2.25464	2.6178	3.94949	4.3544	3.31745	3.27557	2.76512	2.43587	3.70321	2.9961	3.34368	glr-5	0.591308	0.00132723	0.00195757	-0.20928	0.140592	0.264097	-0.353927	N.A.
WBGene00001617	glr-6	6.12371	4.61244	7.20992	7.82486	7.47212	8.20056	4.79223	4.78785	3.69818	5.89358	5.86933	6.36433	glr-6	0.409753	0.00188336	0.00273567	-0.371792	0.00144277	0.00558763	-0.907356	N.A.
WBGene00001618	glr-7	0.273766	0.0736811	0.190119	0.328242	0.21824	0.383204	0.242244	0.0537961	0.00986181	0.38053	0.349702	0.340479	glr-7	0.935604	0.167417	0.192725	0.24579	0.620665	0.749142	0.262707	N.A.
WBGene00001619	glr-8	0.273766	0.309461	0.248618	0.349419	0.342948	0.25182	0.136921	0.225944	0.187374	0.38053	0.500925	0.218256	glr-8	0.177077	0.718321	0.743932	0.134544	0.748451	0.843074	0.759807	N.A.
WBGene00001620	glt-1	170.96	188.638	174.808	119.533	114.16	121.038	93.4537	102.288	95.3735	115.393	112.746	103.532	glt-1	-0.590433	5.28554e-14	1.78057e-13	-0.0983874	0.06005	0.135986	0.166636	N.A.
WBGene00001621	glt-3	3.70304	3.37459	4.66524	7.93074	6.30817	6.2298	5.74014	6.68147	7.68235	7.87976	7.60839	7.04529	glt-3	0.806595	7.75874e-06	1.38904e-05	0.143957	0.225607	0.375892	0.178475	N.A.
WBGene00001622	glt-4	7.76631	7.05865	8.70162	11.6579	10.4651	8.96697	11.7015	12.1687	10.9367	11.815	10.2737	11.4977	glt-4	0.40073	0.00234844	0.0033749	0.116412	0.262474	0.418193	0.2905	N.A.
WBGene00001623	glt-5	1.68582	1.72414	2.00357	7.9731	8.46978	8.00348	7.21467	7.02577	6.08473	9.142	8.55353	9.59452	glt-5	2.17956	2.86294e-15	1.07397e-14	0.158877	0.0855154	0.180659	0.072894	Up.upon.vha-6
WBGene00001624	glt-6	1.80109	1.63572	2.38381	3.82243	3.62694	3.36124	3.33876	3.26004	2.45559	4.50139	4.58394	4.18178	glt-6	0.910978	3.86838e-05	6.54934e-05	0.293475	0.0388806	0.0962983	0.322154	N.A.
WBGene00001625	glt-7	1.05184	0.839965	0.950597	0.730603	1.00806	0.886843	1.27442	1.04364	1.01577	0.955966	1.08691	0.77699	glt-7	-0.121104	0.688145	0.715484	0.0940592	0.726585	0.827585	-0.776679	N.A.
WBGene00001626	gly-1	0.158496	0.368406	0.277867	0.095296	0.363733	0.0766408	0.0526618	0.182907	0.226822	0.213468	0.122868	0.183335	gly-1	-0.852657	0.222719	0.251844	0.275766	0.687493	0.799859	-0.323419	N.A.
WBGene00001627	gly-2	5.08628	4.28824	4.31425	7.93074	8.78156	9.05456	6.43528	7.32703	6.47921	10.33	9.08281	10.0136	gly-2	0.913338	1.85393e-08	4.05302e-08	0.193266	0.0479284	0.113917	0.211604	N.A.
WBGene00001628	gly-3	121.451	118.464	118.064	81.2663	82.0062	79.8049	104.639	109.927	100.186	92.5245	86.3576	86.2808	gly-3	-0.558379	1.69508e-14	5.95963e-14	0.124537	0.00961256	0.0297034	-0.223033	N.A.
WBGene00001629	gly-4	73.6719	79.1188	83.2577	124.446	117.548	123.424	59.5816	62.0484	61.6067	80.9415	78.4562	74.2855	gly-4	0.631891	6.05789e-15	2.21062e-14	-0.645733	8.58353e-16	1.90605e-14	-1.02191	N.A.
WBGene00001630	gly-5	116.927	130.607	127.599	147.211	150.97	149.526	122.628	127.486	118.016	140.044	136.223	134.14	gly-5	0.256895	1.90137e-06	3.5631e-06	-0.125782	0.00692146	0.0223281	-0.489627	N.A.
WBGene00001631	gly-6	47.2174	48.1727	44.9121	74.9768	72.3621	77.7685	36.0944	36.1617	33.6583	64.6066	63.3906	67.5807	gly-6	0.681795	3.30987e-15	1.23472e-14	-0.202032	0.000186553	0.000872939	-0.296324	N.A.
WBGene00001632	gly-7	109.578	107.913	110.664	75.4427	71.1981	66.8198	100.974	90.9046	87.8983	65.8688	63.9199	64.4029	gly-7	-0.621793	9.19022e-15	3.30039e-14	-0.135181	0.0111121	0.0336846	0.217405	N.A.
WBGene00001633	gly-8	19.7256	19.7907	18.3831	51.7245	50.9954	44.4845	10.2059	10.0599	10.2464	36.8743	39.4408	40.4821	gly-8	1.34453	2.01061e-20	1.30049e-19	-0.332012	1.92714e-06	1.2604e-05	-0.246936	Up.upon.vha-6
WBGene00001635	gly-10	94.7374	88.4321	91.7692	51.3645	52.0762	51.8858	83.1952	84.1909	80.3639	53.5062	51.4441	54.6599	gly-10	-0.82339	1.1809e-19	6.92669e-19	0.0392172	0.411418	0.572561	-0.047629	N.A.
WBGene00001636	gly-11	6.12371	5.40819	5.25022	7.65544	7.67996	6.12031	4.77116	4.55115	4.52657	6.33907	5.35895	6.36433	gly-11	0.35171	0.00949447	0.0127792	-0.245303	0.0354942	0.0894467	-0.69746	N.A.
WBGene00001637	gly-12	9.4089	9.888	9.5791	17.778	16.6382	16.4121	7.46745	6.96121	6.77506	16.0844	14.4512	16.6485	gly-12	0.815646	7.693e-12	2.17331e-11	-0.107564	0.11921	0.233362	-0.131876	N.A.
WBGene00001638	gly-13	26.5265	21.1759	21.074	20.6369	22.3748	20.901	14.819	15.1167	13.6586	13.5599	10.9542	12.4231	gly-13	-0.0986734	0.234934	0.264588	-0.795094	1.96979e-11	2.54554e-10	8.05784	N.A.
WBGene00001639	gly-14	3.01143	2.34306	2.5008	3.10241	3.66851	3.27366	4.16028	4.22837	4.07293	3.29483	2.73146	2.95955	gly-14	0.359117	0.0378556	0.0476024	-0.162048	0.260285	0.415835	-0.451241	N.A.
WBGene00001640	gly-15	0.0720437	0.132626	0.131621	0.391772	0.342948	0.16423	0.0947913	0.096833	0.128203	0.194906	0.122868	0.0436511	gly-15	1.38918	0.0620025	0.0758666	-1.49531	0.0277561	0.0731613	-1.0764	N.A.
WBGene00001643	gly-18	0.216131	0.574713	0.453362	0.921194	0.820997	0.99633	1.0427	0.720868	0.897424	1.21584	0.954593	1.77224	gly-18	1.24984	0.00542463	0.0074866	0.497599	0.0681228	0.150473	0.39813	Up.upon.vha-6
WBGene00001644	gly-19	2.20454	2.34306	1.76957	4.90245	4.45833	3.79919	0.431827	0.26898	0.443781	0.52903	0.425314	0.39286	gly-19	1.06335	1.35231e-07	2.77319e-07	-3.29736	2.42646e-15	5.03652e-14	-3.10092	Up.upon.vha-6&ELT-2.dependent
WBGene00001645	gly-20	94.968	102.874	96.5953	48.8657	49.2495	53.2653	90.0623	99.2968	90.8371	60.5043	56.2643	52.4075	gly-20	-0.960366	1.28597e-19	7.51009e-19	0.158663	0.00667191	0.0216071	-0.165211	N.A.
WBGene00001646	gna-1	2.98261	2.46095	3.05654	3.39889	2.81633	2.59484	2.07488	1.9259	2.3767	2.84934	3.73331	2.73256	gna-1	0.0495438	0.772677	0.794047	0.0693769	0.643136	0.765578	1.40032	N.A.
WBGene00001647	gna-2	104.276	101.4	100.456	9.09547	10.6938	10.3027	91.5579	94.4552	85.9851	15.8616	15.9445	15.2517	gna-2	-3.34988	3.04041e-33	2.69945e-31	0.647399	9.36545e-09	8.62706e-08	-0.19326	N.A.
WBGene00001648	goa-1	260.034	285.603	274.693	167.499	154.254	167.657	218.115	228.235	204.8	164.937	166.543	158.445	goa-1	-0.745285	2.53152e-18	1.27179e-17	0.00226064	0.961625	0.976658	-0.00303325	N.A.
WBGene00001649	gob-1	35.8922	39.0362	36.3713	51.6187	49.5197	46.1706	31.2706	30.1796	27.8004	33.8672	30.9723	34.0042	gob-1	0.404567	8.35583e-08	1.73862e-07	-0.575151	4.93345e-12	6.91346e-11	-1.42165	N.A.
WBGene00001650	gon-1	14.5384	11.7742	14.9902	25.8464	20.2547	18.4704	11.0485	8.16625	7.6429	18.8316	17.0031	20.6644	gon-1	0.638401	1.2959e-05	2.2749e-05	-0.181282	0.102508	0.207959	-0.283963	N.A.
WBGene00001651	gon-2	63.5857	63.5278	63.5438	58.0141	59.3093	54.9733	52.6724	47.8893	45.8081	56.9403	55.6972	56.4933	gon-2	-0.146419	0.011387	0.0151891	-0.0264246	0.621599	0.749884	0.180472	N.A.
WBGene00001653	gon-4	84.6225	81.565	88.1131	25.2746	25.9498	23.2878	86.5655	82.4909	78.1154	29.8391	27.5131	27.6312	gon-4	-1.77096	5.29867e-27	1.07602e-25	0.18909	0.00672048	0.0217457	-0.106772	N.A.
WBGene00001660	gop-1	22.7802	19.496	20.138	14.5379	12.2942	14.5289	18.8003	17.2901	15.769	12.3719	12.1451	13.1914	gop-1	-0.596784	3.35339e-08	7.18381e-08	-0.127216	0.150606	0.277928	0.213169	N.A.
WBGene00001661	gop-2	39.1197	39.1247	40.1737	14.1991	12.9385	13.3683	33.1243	30.9543	30.7984	14.1167	13.9219	13.9422	gop-2	-1.5488	2.43419e-23	2.34232e-22	0.0527734	0.482217	0.636937	-0.0340737	N.A.
WBGene00001662	gop-3	99.7229	98.3348	94.2261	65.5319	65.7941	64.4549	80.204	86.2997	74.0523	58.1283	60.0448	52.8615	gop-3	-0.577713	1.36554e-12	4.1023e-12	-0.198052	0.00107832	0.00429406	0.34282	N.A.
WBGene00001663	gpa-1	2.08927	2.07781	2.09131	3.63184	3.93871	3.14227	2.64362	3.04486	1.74554	3.20202	2.86378	3.27383	gpa-1	0.771894	0.000278958	0.00043784	-0.194728	0.202154	0.347206	-0.252273	N.A.
WBGene00001664	gpa-2	0.417853	0.633657	0.248618	1.04826	1.0912	0.886843	0.642474	0.613275	0.562123	0.955966	0.727759	0.916674	gpa-2	1.31923	0.000476879	0.000732375	-0.22261	0.350252	0.512687	-0.168743	Up.upon.vha-6
WBGene00001665	gpa-3	0.619576	0.751547	0.424113	1.02708	0.987275	1.08392	0.516086	0.355054	0.404334	0.733217	0.992399	0.916674	gpa-3	0.824775	0.0167645	0.0219625	-0.238631	0.351456	0.513807	-0.289328	N.A.
WBGene00001666	gpa-4	1.02302	1.16416	0.921348	1.40826	0.820997	1.2153	1.29548	1.19427	1.37079	1.66134	1.33265	1.44049	gpa-4	0.115271	0.655692	0.68455	0.398526	0.0641586	0.143318	3.45731	N.A.
WBGene00001667	gpa-5	0.129679	0.0147362	0.131621	0.370595	0.197455	0.0985381	0.0947913	0.225944	0.0887562	0.00928122	0.19848	0.253177	gpa-5	1.61593	0.110865	0.130826	-1.30643	0.13175	0.251108	-0.808469	N.A.
WBGene00001668	gpa-6	0.302583	0.0442087	0.190119	0.624718	0.467657	0.536485	1.00057	0.95757	1.03549	1.21584	1.25704	1.2135	gpa-6	1.97361	0.00109939	0.00163436	1.1889	0.000198104	0.000920105	0.602396	Up.upon.vha-6
WBGene00001669	gpa-7	1.974	2.90304	2.29606	4.0342	3.46066	3.49263	2.43298	2.82967	2.88951	3.64752	3.26074	3.95479	gpa-7	0.632142	0.000650859	0.000987365	-0.0142639	0.915335	0.950069	-0.0225645	N.A.
WBGene00001670	gpa-8	0.0432262	0.0736811	0.0146246	0.222357	0.0519619	0.0547434	0.0737266	0.204425	0.00986181	0.157781	0.0472571	0.0960325	gpa-8	1.25702	0.242233	0.272253	0.0632961	0.938767	0.962909	0.0503543	N.A.
WBGene00001671	gpa-9	0.475488	0.604185	0.658106	3.03888	1.96416	3.27366	1.464	1.51705	1.86388	2.36671	2.50463	2.78494	gpa-9	2.22632	1.10265e-08	2.45433e-08	-0.0727887	0.643965	0.766224	-0.0326946	Up.upon.vha-6
WBGene00001672	gpa-10	0.302583	0.132626	0.131621	0.561187	0.384518	0.186128	0.389698	0.26898	0.128203	0.139218	0.425314	0.218256	gpa-10	0.981687	0.113323	0.13355	-0.561364	0.268872	0.425497	-0.571837	N.A.
WBGene00001673	gpa-11	0.187314	0.221043	0.365614	0.518834	0.592365	0.339409	0.389698	0.182907	0.266269	0.399093	0.444217	0.515083	gpa-11	0.936607	0.0838054	0.100643	-0.0670316	0.867317	0.919728	-0.0715685	N.A.
WBGene00001674	gpa-12	7.4205	6.97023	6.82968	7.84604	9.32196	7.28087	6.37208	6.44477	5.45358	8.88213	7.92974	8.1453	gpa-12	0.199517	0.0836829	0.10052	0.0331814	0.735349	0.83357	0.166308	N.A.
WBGene00001675	gpa-13	0.302583	0.78102	0.541109	0.20118	0.17667	0.492691	0.558215	0.613275	0.60157	1.0859	1.08691	0.654767	gpa-13	-0.962941	0.0487873	0.0605493	1.8212	5.90845e-05	0.00030217	-1.89129	N.A.
WBGene00001676	gpa-14	0.417853	0.42735	0.658106	0.497657	1.23669	0.974432	0.684604	0.785423	0.798806	0.788904	0.746662	0.567465	gpa-14	0.785507	0.0405962	0.0508781	-0.288961	0.326279	0.488143	-0.367866	N.A.
WBGene00001677	gpa-15	0.590758	1.04627	0.892099	0.878841	0.820997	1.30289	0.705669	0.720868	0.798806	0.658967	1.04911	1.10874	gpa-15	0.253594	0.429828	0.464317	-0.0872977	0.748986	0.843323	-0.344242	N.A.
WBGene00001678	gpa-16	114.103	112.275	115.841	52.0422	53.1154	50.6157	104.892	106.14	94.7621	56.1235	52.2191	54.5203	gpa-16	-1.1354	1.11581e-22	9.78162e-22	0.0637753	0.244039	0.39691	-0.05617	N.A.
WBGene00001679	gpb-1	342.279	393.767	386.308	331.238	318.599	347.785	361.903	394.702	354.917	366.636	364.04	330.465	gpb-1	-0.168205	0.0019298	0.00279939	0.0881706	0.0827147	0.17601	-0.524185	N.A.
WBGene00001680	gpb-2	4.79811	3.5809	4.51899	11.319	10.6522	11.0472	5.86653	5.43341	5.82833	10.0144	10.6139	9.80404	gpb-2	1.36521	1.02148e-13	3.35616e-13	-0.118834	0.163946	0.296968	-0.0870445	Up.upon.vha-6
WBGene00001681	gpc-1	1.77227	1.28205	1.06759	2.933	2.23436	2.57294	1.31655	1.21579	1.25245	3.10921	2.37231	3.02939	gpc-1	0.928985	0.00028041	0.000440044	0.140108	0.397711	0.559789	0.150818	N.A.
WBGene00001682	gpc-2	68.2254	68.5382	64.6552	52.0422	55.9421	58.5645	58.1492	60.1333	62.3562	63.6042	68.2487	65.7299	gpc-2	-0.275785	2.52178e-05	4.33242e-05	0.247811	6.39602e-05	0.000325774	-0.898568	N.A.
WBGene00001683	gpd-1	217.068	229.546	216.985	24.7875	28.1945	29.66	178.934	188.103	178.035	35.4079	34.0345	32.4153	gpd-1	-3.00944	2.14271e-36	4.65017e-34	0.304662	2.76988e-05	0.000150431	-0.101235	N.A.
WBGene00001684	gpd-2	386.889	373.784	394.849	364.825	338.677	353.697	213.586	226.471	217.108	293.444	307.048	285.208	gpd-2	-0.128706	0.00871262	0.0117877	-0.25553	2.47599e-06	1.59217e-05	1.98538	N.A.
WBGene00001685	gpd-3	488.182	501.459	514.653	644.466	571.487	611.867	376.69	390.506	392.766	560.354	581.045	533.897	gpd-3	0.279546	7.30677e-07	1.41418e-06	-0.125013	0.00962961	0.0297481	-0.447199	N.A.
WBGene00001686	gpd-4	157.3	175.405	158.399	23.1569	23.1854	22.2587	115.382	119.761	119.101	23.4351	27.91	24.6803	gpd-4	-2.8377	5.40276e-34	5.99866e-32	0.143365	0.0510338	0.11985	-0.0505214	N.A.
WBGene00001687	gpn-1	1.10947	0.66313	1.41858	5.26246	5.33129	4.5218	1.67465	1.40946	1.82443	3.88883	3.07171	4.58337	gpn-1	2.30825	1.3362e-11	3.70073e-11	-0.399301	0.00374534	0.0130361	-0.172989	Up.upon.vha-6
WBGene00001688	gpr-1	11.0227	10.1238	10.5443	4.73303	5.51835	5.31011	9.08943	10.2751	8.3135	5.09539	4.92419	4.23416	gpr-1	-1.02847	1.72278e-10	4.39694e-10	-0.13157	0.30492	0.465656	0.127928	N.A.
WBGene00001689	gpr-2	23.8465	21.9422	24.3499	12.865	13.2503	13.3245	19.8956	17.5913	19.8913	11.6665	13.1469	12.9295	gpr-2	-0.829647	2.23383e-12	6.59984e-12	-0.0648407	0.441191	0.599501	0.0781546	N.A.
WBGene00001690	grd-1	3.21315	3.13881	2.82254	29.5523	27.3215	23.1565	3.6758	3.71193	3.34315	20.8363	22.1069	21.3454	grd-1	3.12093	3.18682e-22	2.60669e-21	-0.310727	0.000127993	0.000619466	-0.0995623	Up.upon.vha-6
WBGene00001691	grd-2	1.36883	0.957854	1.0091	27.7523	26.8851	25.3681	2.39085	2.54993	2.35697	16.5484	18.4964	19.774	grd-2	4.59985	4.6676e-22	3.74286e-21	-0.547293	1.82793e-09	1.84902e-08	-0.118981	Up.upon.vha-6
WBGene00001692	grd-3	177.069	164.795	167.174	47.7221	57.501	63.8855	50.924	54.0436	49.7923	39.2503	38.3633	35.8725	grd-3	-1.60031	1.63813e-24	1.96157e-23	-0.566156	1.73067e-09	1.75822e-08	0.353778	N.A.
WBGene00001693	grd-4	2.1469	2.7262	2.35456	0.0529422	0.280594	0.142333	0.136921	0.441128	0.049309	0.157781	0.444217	0.270637	grd-4	-4.21807	4.26065e-09	9.81545e-09	1.04754	0.11479	0.226729	-0.248345	N.A.
WBGene00001694	grd-5	234.416	210.065	209.263	257.458	258.593	293.501	94.212	96.6501	100.561	243.994	265.953	249.326	grd-5	0.307239	1.65803e-06	3.1208e-06	-0.0906047	0.0922224	0.19189	-0.2949	N.A.
WBGene00001695	grd-6	19.3509	17.7277	19.1143	290.769	274.327	289.801	35.9048	40.2933	35.5518	204.011	226.919	218.456	grd-6	3.92741	3.97625e-28	1.03196e-26	-0.397462	4.67682e-05	0.000243902	-0.101202	Up.upon.vha-6
WBGene00001696	grd-7	0.158496	0.191571	0.0146246	0.285888	0.197455	0.317512	0.136921	0.0753145	0.049309	0.232031	0.122868	0.253177	grd-7	1.77227	0.0606701	0.0743576	-0.422681	0.523555	0.673241	-0.238497	N.A.
WBGene00001698	grd-9	0.158496	0.0736811	0.248618	0.349419	0.488442	0.361306	0.0526618	0.0537961	0.0887562	0.157781	0.141771	0.323018	grd-9	1.47043	0.0129969	0.0172191	-1.01933	0.0326463	0.0838225	-0.69322	Up.upon.vha-6&ELT-2.dependent
WBGene00001699	grd-10	52.0299	53.5662	49.4749	31.8183	36.3213	42.8203	13.1128	13.9977	14.9209	21.783	25.6984	21.6422	grd-10	-0.494046	3.85256e-07	7.61582e-07	-0.677059	1.20127e-09	1.2481e-08	1.37044	N.A.
WBGene00001700	grd-11	0.821298	0.928382	0.628857	4.14008	5.22736	4.95975	0.326503	0.484165	0.60157	1.84696	1.80522	2.01668	grd-11	2.60258	1.16177e-12	3.50926e-12	-1.33008	4.8201e-11	5.9542e-10	-0.511063	Up.upon.vha-6&ELT-2.dependent
WBGene00001701	grd-12	0.331401	0.574713	0.541109	4.88127	4.85324	4.95975	0.368633	0.54872	0.522676	3.18346	3.97905	3.5532	grd-12	3.38767	5.55442e-13	1.72441e-12	-0.462096	0.000580599	0.0024659	-0.136405	Up.upon.vha-6
WBGene00001702	grd-13	25.8637	26.7757	23.4724	9.11665	9.05176	10.6312	3.52834	3.88408	4.3885	8.30669	7.89193	6.67862	grd-13	-1.40559	1.92304e-16	8.05085e-16	-0.335905	0.00540791	0.017995	0.238979	N.A.
WBGene00001703	grd-14	19.812	21.8243	23.3847	72.1391	74.9602	81.0093	15.3035	17.2685	18.2345	58.9079	65.9047	65.4854	grd-14	1.81247	1.8887e-22	1.60287e-21	-0.261064	0.000388975	0.00171452	-0.144038	Up.upon.vha-6
WBGene00001704	grd-15	0.129679	0.0736811	0.0731229	0.963548	1.15355	0.974432	0.17905	0.204425	0.38461	0.974528	0.614342	0.986515	grd-15	3.53238	1.22759e-06	2.33473e-06	-0.285959	0.271905	0.428885	-0.0809537	Up.upon.vha-6
WBGene00001705	grd-16	0.129679	0.132626	0.190119	0.540011	0.675504	0.295614	0.0526618	0.096833	0.128203	0.52903	0.368605	0.515083	grd-16	1.69206	0.00417927	0.00584306	-0.0396571	0.912884	0.948836	-0.0234372	Up.upon.vha-6
WBGene00001706	grd-17	0.0720437	0.0736811	0.0146246	0.0529422	0.114316	0.0109487	0.0947913	0.0537961	0.0887562	0.0464061	0.122868	0.0436511	grd-17	-0.058414	0.95779	0.962458	0.606309	0.533196	0.680882	-10.3795	N.A.
WBGene00001707	grh-1	2.40626	2.13675	2.53005	15.385	14.6221	10.9596	3.27557	3.41067	3.95458	12.4276	11.2188	11.6723	grh-1	2.5246	3.51584e-15	1.30895e-14	-0.202661	0.0588226	0.133901	-0.0802744	Up.upon.vha-6
WBGene00001708	grk-1	35.5463	37.1205	36.0203	25.8464	26.1784	25.9593	33.5667	36.2908	29.6939	27.4074	24.9045	25.3089	grk-1	-0.478532	1.36022e-08	3.00661e-08	-0.00820038	0.900403	0.941864	0.0171366	N.A.
WBGene00001709	grk-2	8.7461	8.35544	8.46763	10.7684	10.0494	9.01076	11.9332	11.7383	11.3707	13.7641	12.1262	13.0517	grk-2	0.219775	0.0521017	0.0644199	0.385804	0.000150767	0.000719478	1.75545	N.A.
WBGene00001710	grl-1	0.821298	0.722075	1.06759	5.58011	4.74931	5.79185	1.77997	1.60312	1.60747	4.46427	4.20588	4.33892	grl-1	2.63811	2.52186e-13	8.05451e-13	-0.302302	0.0117786	0.0354528	-0.11459	Up.upon.vha-6
WBGene00001711	grl-2	0.417853	0.751547	0.307116	8.82017	6.78622	7.71882	0.263309	0.355054	0.404334	2.08827	2.75036	2.52304	grl-2	4.07657	2.60739e-13	8.31776e-13	-1.66392	2.04754e-13	3.35547e-12	-0.408166	Up.upon.vha-6&ELT-2.dependent
WBGene00001712	grl-3	0.129679	0.0147362	0.190119	0.20118	0.363733	0.208025	0.17905	0.0753145	0.207098	0.232031	0.368605	0.3754	grl-3	1.79513	0.0192197	0.0250149	0.35705	0.451768	0.609592	0.1989	Up.upon.vha-6
WBGene00001713	grl-4	36.1803	36.7374	39.6472	153.839	130.206	127.125	25.7938	27.4468	26.3014	90.8353	82.1234	74.076	grl-4	1.86514	8.06366e-23	7.21882e-22	-0.735748	3.81354e-12	5.44162e-11	-0.394474	Up.upon.vha-6&ELT-2.dependent
WBGene00001714	grl-5	5.37446	4.70085	3.72927	89.1441	82.609	95.2426	7.44638	8.53206	8.80659	68.4119	75.961	78.5284	grl-5	4.28574	5.63817e-27	1.13635e-25	-0.259456	0.000498208	0.00214708	-0.0605393	Up.upon.vha-6
WBGene00001715	grl-6	0.187314	0.191571	0.0438737	0.47648	0.758643	0.799254	0.0947913	0.247462	0.443781	0.584717	0.708856	0.916674	grl-6	2.50372	0.000333423	0.000520019	0.140705	0.66938	0.786162	0.0561984	Up.upon.vha-6
WBGene00001716	grl-7	5.63382	5.2903	3.49527	85.5017	78.8885	72.4474	7.2568	8.46751	8.11627	66.1101	68.3999	67.9124	grl-7	4.06483	4.20938e-28	1.08496e-26	-0.223816	0.00086347	0.00352144	-0.0550615	Up.upon.vha-6
WBGene00001717	grl-8	2.08927	2.46095	2.17906	1.78945	2.15122	2.44156	1.96955	1.23731	1.33134	2.68227	2.25889	2.19129	grl-8	-0.0857251	0.669111	0.697433	0.166394	0.348421	0.510857	-1.94102	N.A.
WBGene00001718	grl-9	0.446671	0.397878	0.277867	0.264711	0.737858	1.10582	0.305439	0.333536	0.187374	0.45478	0.784468	0.445241	grl-9	0.700878	0.142833	0.166199	-0.149023	0.689045	0.800869	-0.212624	N.A.
WBGene00001719	grl-10	2.08927	2.34306	2.64705	18.8792	15.8899	15.142	3.59154	4.01319	4.07293	12.8545	13.8274	15.4088	grl-10	2.81943	3.02515e-19	1.6819e-18	-0.24197	0.00527595	0.0176153	-0.0858222	Up.upon.vha-6
WBGene00001721	grl-12	0.100861	0.103154	0.190119	0.921194	0.820997	1.34669	0.22118	0.376573	0.345163	0.881716	1.12472	1.07382	grl-12	2.99685	2.14342e-06	4.00509e-06	0.0285877	0.905521	0.945163	0.00953927	Up.upon.vha-6
WBGene00001722	grl-13	0.0144087	0.0736811	0.0146246	0.772956	0.488442	0.624075	0.0947913	0.182907	0.167651	0.566155	0.557634	0.515083	grl-13	4.62749	7.34418e-07	1.42112e-06	-0.177915	0.554126	0.697686	-0.0384473	Up.upon.vha-6
WBGene00001723	grl-14	1.16711	1.0168	1.03834	9.77313	10.3404	9.27353	2.13807	2.89423	3.14592	7.74982	8.78037	8.3199	grl-14	3.19056	5.21686e-18	2.54059e-17	-0.243728	0.00654283	0.0212662	-0.0763904	Up.upon.vha-6
WBGene00001724	grl-15	4.59639	4.2293	2.53005	61.1906	57.21	52.9807	5.42417	4.44356	4.56602	49.5153	52.0489	49.544	grl-15	3.9597	2.67197e-25	3.81559e-24	-0.180321	0.0118044	0.0355134	-0.045539	Up.upon.vha-6
WBGene00001725	grl-16	45.4596	52.0336	55.471	854.773	818.638	873.278	100.637	102.03	102.671	636.126	693.706	660.677	grl-16	4.06205	1.4775e-34	1.91199e-32	-0.355826	9.42194e-06	5.55081e-05	-0.0875975	Up.upon.vha-6
WBGene00001726	grl-17	0.533123	0.368406	0.482611	0.497657	0.322164	1.14961	0.705669	0.591757	0.542399	0.640404	0.274091	0.305558	grl-17	0.30195	0.51692	0.550701	-0.580981	0.181981	0.320658	-1.9241	N.A.
WBGene00001727	grl-18	0.648393	0.250516	0.307116	1.91651	2.17201	1.39048	0.305439	0.290499	0.32544	1.42003	1.37046	1.38811	grl-18	2.28705	9.16189e-07	1.76069e-06	-0.372081	0.0821381	0.175081	-0.16269	Up.upon.vha-6
WBGene00001729	grl-20	0.216131	0.132626	0.307116	0.180004	0.530011	0.974432	0.0947913	0.225944	0.285992	0.120656	0.311897	0.00873023	grl-20	1.12166	0.113746	0.134032	-2.75596	0.00190299	0.00715297	-2.45704	N.A.
WBGene00001730	grl-21	7.56459	7.35337	5.74746	113.349	105.929	99.6001	13.0285	12.2978	13.3233	63.2701	61.0467	55.3409	grl-21	3.95622	2.49525e-30	1.06411e-28	-0.829129	3.29121e-16	7.69069e-15	-0.209576	Up.upon.vha-6
WBGene00001731	grl-22	1.85873	2.93251	2.82254	8.01545	7.53447	7.98159	2.11701	2.67905	1.72582	6.35764	7.41936	7.41196	grl-22	1.65859	4.43178e-12	1.27719e-11	-0.153036	0.157148	0.287147	-0.0922687	Up.upon.vha-6
WBGene00001734	grl-25	0.0432262	0.0736811	0.0438737	0.158827	0.239025	0.448896	0.136921	0.204425	0.0690326	0.232031	0.0661599	0.078572	grl-25	2.30355	0.0154886	0.0203807	-1.26912	0.0696501	0.15316	-0.550942	Up.upon.vha-6&ELT-2.dependent
WBGene00001735	grl-26	0.0144087	0.162098	0.0731229	0.095296	0.0103924	0.142333	0.305439	0.0537961	0.0887562	0.38053	0.349702	0.218256	grl-26	-0.103662	0.924914	0.932719	2.57157	0.00339252	0.0119589	-24.8072	N.A.
WBGene00001736	grl-27	3.53014	4.67138	3.20278	11.2132	11.5251	12.6676	3.02279	2.76512	2.53448	9.21625	9.93344	9.26277	grl-27	1.65145	2.52158e-13	8.05451e-13	-0.31611	0.00319752	0.0113633	-0.191414	Up.upon.vha-6
WBGene00001739	grl-30	0.0144087	0.0147362	0.0731229	0.0529422	0.0935314	0.186128	0.0105324	0.0537961	0.049309	0.083531	0.0850627	0.113493	grl-30	1.9562	0.064494	0.078756	-0.0517699	0.945554	0.966691	-0.0264645	N.A.
WBGene00001740	gro-1	14.135	14.0436	14.376	8.22722	9.77922	8.83558	15.3035	15.3319	13.9545	7.7127	7.47607	9.36753	gro-1	-0.66759	2.36422e-08	5.12502e-08	-0.129005	0.188995	0.330258	0.193239	N.A.
WBGene00001743	grp-1	85.804	80.445	86.5044	33.5336	30.3146	28.0834	70.2825	65.8141	71.2713	29.1894	28.3826	29.0804	grp-1	-1.46158	5.8152e-25	7.68967e-24	-0.0821145	0.194288	0.337213	0.0561819	N.A.
WBGene00001744	gars-1	218.249	226.54	218.564	101.914	97.3038	97.717	148.812	148.509	138.805	97.4992	96.206	93.8412	gars-1	-1.15968	8.19998e-25	1.05099e-23	-0.0463957	0.337789	0.499666	0.0400073	N.A.
WBGene00001745	gsa-1	16.3827	18.1108	18.2661	31.3312	29.2337	30.6016	18.9688	19.1191	19.9307	30.7858	31.4071	30.8963	gsa-1	0.790415	1.09015e-11	3.04354e-11	0.0307843	0.653838	0.773898	0.0389471	N.A.
WBGene00001746	gsk-3	132.085	171.692	156.088	142.912	124.719	152.876	148.243	159.505	144.249	184.037	177.242	160.296	gsk-3	-0.126017	0.0722172	0.0875829	0.31348	2.90612e-05	0.000157012	-2.4876	N.A.
WBGene00001747	gsp-1	304.846	355.688	319.386	203.944	203.264	237.51	256.263	278.115	251.052	229.181	242.268	220.133	gsp-1	-0.605093	7.10824e-13	2.18511e-12	0.104066	0.0735449	0.160112	-0.171983	N.A.
WBGene00001748	gsp-2	525.184	540.746	519.626	332.445	336.141	337.646	440.39	456.438	445.724	326.671	329.278	317.51	gsp-2	-0.655842	7.38346e-20	4.43339e-19	-0.0480447	0.200457	0.345049	0.0732565	N.A.
WBGene00001749	gst-1	218.739	209.976	217.131	97.7207	100.525	106.717	150.497	128.433	131.961	74.8345	80.6867	77.9871	gst-1	-1.0836	3.85237e-21	2.73706e-20	-0.384695	7.46524e-08	6.03784e-07	0.355016	N.A.
WBGene00001750	gst-2	0.360218	0.604185	0.453362	0.243534	0.322164	0.383204	0.263309	0.41961	0.364887	0.510467	0.519828	0.550004	gst-2	-0.571647	0.205154	0.233191	0.76384	0.0600208	0.135953	-1.33621	N.A.
WBGene00001751	gst-3	0.590758	0.692602	0.775102	1.32356	2.0473	1.45617	0.642474	0.742386	1.11438	2.06971	1.78632	1.56271	gst-3	1.21705	0.000757041	0.00114143	0.175778	0.419484	0.580217	0.14443	Up.upon.vha-6
WBGene00001752	gst-4	15.547	14.3383	14.1712	4.45773	3.58537	3.51453	2.51724	2.42082	2.85006	2.68227	2.46682	2.03414	gst-4	-1.93753	1.12644e-18	5.88926e-18	-0.692486	5.62263e-05	0.000288654	0.357406	N.A.
WBGene00001753	gst-5	20.9359	21.9717	20.255	23.6863	24.5572	29.4191	14.5031	13.8041	14.4081	21.3932	24.2807	24.2613	gst-5	0.290966	0.000437633	0.000674532	-0.145074	0.0401407	0.098962	-0.498596	N.A.
WBGene00001754	gst-6	7.07469	7.85441	6.21544	33.8513	31.8942	32.9884	1.48506	1.06516	1.41024	3.49902	2.78817	2.66272	gst-6	2.22954	1.37181e-23	1.38316e-22	-3.47598	3.72004e-28	4.08204e-26	-1.55906	Up.upon.vha-6&ELT-2.dependent
WBGene00001755	gst-7	80.2999	79.6493	77.3786	22.9452	23.2893	24.6455	78.2028	86.3642	80.1666	17.2167	20.6702	21.4327	gst-7	-1.74446	5.90769e-25	7.80098e-24	-0.260888	0.00176213	0.0066824	0.149552	N.A.
WBGene00001756	gst-8	0.0144087	0.132626	0.0146246	0.095296	0.17667	0.0547434	0.0526618	0.225944	0.0690326	0.120656	0.160674	0.078572	gst-8	1.69764	0.136047	0.158706	0.220493	0.781727	0.865131	0.129882	N.A.
WBGene00001757	gst-9	0.763663	1.04627	0.248618	0.963548	1.04963	0.843048	0.684604	0.742386	0.463505	1.19728	1.31375	1.44049	gst-9	0.703585	0.0605403	0.0742081	0.469881	0.0765346	0.165487	0.667839	N.A.
WBGene00001758	gst-10	41.3963	41.4825	40.2907	4.71186	5.47678	5.66047	0.874186	1.25883	1.11438	1.58709	1.6918	1.91192	gst-10	-2.96329	8.87065e-29	2.62124e-27	-1.60634	1.00111e-12	1.52722e-11	0.54208	N.A.
WBGene00001759	gst-11	1.10947	1.28205	1.06759	1.30238	1.38219	1.56566	0.97951	1.04364	1.01577	1.60565	1.12472	1.54525	gst-11	0.296232	0.196273	0.223855	0.0017393	0.992644	0.99618	0.0058714	N.A.
WBGene00001760	gst-12	2.66562	2.16622	2.29606	1.11179	0.800213	0.99633	1.48506	1.40946	1.46941	0.52903	0.954593	0.829371	gst-12	-1.30435	5.66552e-06	1.02643e-05	-0.357262	0.2209	0.370318	0.273901	N.A.
WBGene00001761	gst-13	22.2327	21.4707	20.3135	15.0038	15.5366	15.7333	5.55056	5.75618	5.69026	4.50139	4.92419	4.91512	gst-13	-0.467936	2.50218e-08	5.41221e-08	-1.69034	2.07583e-21	9.20826e-20	3.61232	N.A.
WBGene00001762	gst-14	0.389036	0.66313	0.248618	0.857664	0.467657	0.536485	0.958445	1.00061	0.779083	1.06734	0.652148	0.881753	gst-14	0.583369	0.171648	0.197244	0.507958	0.106767	0.214264	0.870732	N.A.
WBGene00001763	gst-15	2.49271	2.54937	3.14428	5.02951	4.29205	5.17873	2.36978	2.65753	2.79089	5.00258	4.24369	3.83257	gst-15	0.826453	3.77502e-06	6.92149e-06	-0.153971	0.198155	0.342059	-0.186304	N.A.
WBGene00001764	gst-16	5.08628	6.61656	4.402	1.66239	1.7771	2.31017	2.66469	2.48538	2.69227	1.29009	1.44607	1.42303	gst-16	-1.48269	2.99802e-10	7.52953e-10	-0.449942	0.0384839	0.0954922	0.303463	N.A.
WBGene00001765	gst-17	0.129679	0.279988	0.0731229	1.78945	2.15122	1.82843	0.0105324	0.0537961	0.10848	0.473342	0.3308	0.200795	gst-17	3.79475	4.7176e-08	9.99221e-08	-2.6169	5.77599e-09	5.49597e-08	-0.689611	Up.upon.vha-6&ELT-2.dependent
WBGene00001766	gst-18	0.0144087	0.0147362	0.0146246	0.709426	0.758643	0.58028	0.0105324	0.0107592	0.00986181	0.120656	0.141771	0.078572	gst-18	5.5428	4.02071e-08	8.55866e-08	-2.63277	3.76485e-06	2.35793e-05	-0.474989	Up.upon.vha-6&ELT-2.dependent
WBGene00001767	gst-19	0.533123	0.604185	0.541109	0.582364	0.259809	0.361306	0.157985	0.312017	0.207098	0.417655	0.236285	0.253177	gst-19	-0.559511	0.227477	0.256819	-0.37631	0.433887	0.593098	0.672569	N.A.
WBGene00001768	gst-20	31.6848	34.8217	29.9073	15.2156	15.204	20.6164	17.41	17.9571	18.5895	11.6108	14.2811	14.3961	gst-20	-0.932841	2.17352e-12	6.42671e-12	-0.328736	0.00173328	0.00658497	0.352403	N.A.
WBGene00001769	gst-21	0.561941	0.574713	0.658106	0.645895	0.841782	0.974432	0.747798	0.441128	0.562123	1.12303	1.21923	1.1262	gst-21	0.436909	0.191728	0.218911	0.51518	0.043271	0.105078	1.17915	N.A.
WBGene00001770	gst-22	3.2996	1.98939	2.00357	11.7426	13.3542	14.5508	28.5743	29.7923	30.8576	50.8518	53.0886	54.6599	gst-22	2.47552	8.46136e-18	4.03684e-17	2.00645	1.10957e-26	1.00096e-24	0.810516	Up.upon.vha-6
WBGene00001771	gst-23	0.475488	0.486295	0.307116	2.27652	2.37985	1.56566	2.13807	2.57145	1.50886	3.4619	2.92049	3.08177	gst-23	2.30512	1.34054e-06	2.54105e-06	0.620285	0.00170205	0.00647813	0.26909	Up.upon.vha-6
WBGene00001772	gst-24	18.8034	16.0772	14.7269	11.5732	11.151	10.9158	5.33991	6.16503	7.80069	8.38094	8.09986	9.36753	gst-24	-0.553886	2.60609e-06	4.83495e-06	-0.380368	0.000760132	0.00313751	0.686727	N.A.
WBGene00001773	gst-25	0.0144087	0.250516	0.248618	0.095296	0.0519619	0.0109487	0.0105324	0.225944	0.0887562	0.00928122	0.0283542	0.078572	gst-25	-1.32418	0.2391	0.268957	-0.458874	0.714193	0.818639	0.346536	N.A.
WBGene00001774	gst-26	36.1515	36.7374	37.7168	24.004	25.7003	28.2147	8.3943	8.27384	8.96438	9.84738	9.76331	9.10562	gst-26	-0.509109	1.25055e-08	2.77106e-08	-1.43822	2.30843e-19	7.88987e-18	2.82499	N.A.
WBGene00001775	gst-27	67.5337	77.0852	74.9217	61.0847	62.9674	69.5789	17.8524	17.0749	19.0431	20.9848	20.5568	20.5073	gst-27	-0.181351	0.00434981	0.00606794	-1.63925	1.33485e-24	8.91357e-23	9.03909	N.A.
WBGene00001776	gst-28	15.4318	17.6982	16.9499	43.6561	44.0741	48.0538	13.1971	13.1585	15.3548	11.8707	10.9542	10.7644	gst-28	1.44005	7.44458e-21	5.09074e-20	-2.01537	3.21127e-26	2.69001e-24	-1.39952	Up.upon.vha-6&ELT-2.dependent
WBGene00001777	gst-29	1.05184	0.54524	0.775102	1.09061	1.59003	1.43428	0.0947913	0.204425	0.147927	0.30628	0.217383	0.462702	gst-29	0.825136	0.00912162	0.0123126	-2.09857	5.91984e-07	4.21317e-06	-2.5433	N.A.
WBGene00001778	gst-30	1.22474	1.31152	1.82807	0.264711	0.259809	0.361306	0.431827	0.26898	0.285992	0.30628	0.387508	0.323018	gst-30	-2.29801	3.45415e-07	6.85135e-07	0.210115	0.631915	0.756975	-0.0914337	N.A.
WBGene00001779	gst-31	0.244948	0.515768	0.131621	0.307065	0.21824	0.361306	0.0526618	0.13987	0.167651	0.38053	0.387508	0.340479	gst-31	0.177627	0.771996	0.793478	0.353354	0.489989	0.643588	1.9893	N.A.
WBGene00001780	gst-32	0.417853	0.66313	0.658106	0.095296	0.0103924	0.273717	0.452892	0.656312	0.798806	0.0464061	0.00945142	0.078572	gst-32	-3.15508	0.000214452	0.000339892	-0.942791	0.386877	0.549099	0.298817	N.A.
WBGene00001781	gst-33	0.360218	0.78102	0.541109	1.30238	1.00806	0.974432	0.895251	1.04364	0.956595	0.937403	1.27594	1.02144	gst-33	1.02868	0.00489588	0.00679032	-0.0261103	0.914845	0.94977	-0.0253823	Up.upon.vha-6
WBGene00001782	gst-34	0.389036	0.132626	0.365614	0.095296	0.0103924	0.0985381	0.0947913	0.096833	0.0887562	0.120656	0.19848	0.113493	gst-34	-2.55205	0.00601983	0.0082679	1.60897	0.0798793	0.17118	-0.630462	N.A.
WBGene00001783	gst-35	1.91636	1.60625	0.979846	1.87415	2.08887	1.41238	1.73784	1.00061	1.25245	1.27153	1.44607	1.02144	gst-35	0.29475	0.259187	0.289964	-0.531228	0.0295366	0.0770613	-1.8023	N.A.
WBGene00001784	gst-36	35.604	38.0931	34.2946	90.0759	88.0546	93.5565	33.5245	32.5466	34.0725	40.3455	44.8092	39.9233	gst-36	1.33188	3.45396e-22	2.8166e-21	-1.12124	5.14147e-21	2.1631e-19	-0.841848	Up.upon.vha-6&ELT-2.dependent
WBGene00001786	gst-38	4.27939	3.31565	2.88104	6.19424	6.57837	5.98893	1.08483	1.1082	1.42996	1.58709	1.54058	2.0516	gst-38	0.85857	2.0468e-06	3.8299e-06	-1.86296	1.54428e-13	2.56433e-12	-2.16984	N.A.
WBGene00001787	gst-39	11.4838	10.5069	10.7198	12.1026	13.1671	11.8574	5.17139	6.07896	5.57192	9.42044	11.2188	11.3231	gst-39	0.182797	0.0727062	0.0881191	-0.219528	0.0195613	0.0546204	-1.20094	N.A.
WBGene00001788	gst-40	1.02302	0.78102	0.687355	1.53532	1.59003	1.95981	0.958445	0.699349	0.424058	1.21584	1.40826	1.54525	gst-40	1.03628	0.00131687	0.0019429	-0.278788	0.209118	0.35578	-0.269029	Up.upon.vha-6&ELT-2.dependent
WBGene00001789	gst-41	3.21315	2.31359	2.53005	1.62003	1.94337	1.89412	2.05381	1.3449	2.75144	1.86553	1.86193	2.45319	gst-41	-0.554301	0.02975	0.0378691	0.177693	0.45319	0.61092	-0.32057	N.A.
WBGene00001790	gst-42	57.3324	57.2797	60.4434	84.5487	93.23	112.782	21.2859	23.2076	20.7985	28.1499	32.9193	30.582	gst-42	0.72027	1.30929e-12	3.94341e-12	-1.6566	6.73945e-24	4.11919e-22	-2.29997	N.A.
WBGene00001791	gst-43	7.67986	6.17448	6.53718	5.41069	4.99873	6.79913	5.19246	5.06759	4.50685	4.01877	5.11322	4.46115	gst-43	-0.255736	0.0526692	0.0650745	-0.332502	0.0120471	0.0361798	1.30017	N.A.
WBGene00001792	gst-44	2.37744	3.49248	2.88104	0.921194	0.633935	0.426999	2.32765	2.1626	3.00785	0.510467	0.652148	1.3008	gst-44	-2.18636	2.62854e-08	5.6829e-08	0.276597	0.445025	0.603399	-0.12651	N.A.
WBGene00001793	gsy-1	358.302	392.146	373.439	128.215	116.239	129.03	219.505	236.176	215.254	128.703	124.73	115.178	gsy-1	-1.59021	6.60592e-29	1.99925e-27	-0.0190481	0.710254	0.816018	0.0119783	N.A.
WBGene00001794	gta-1	333.98	337.209	341.674	218.662	209.832	207.883	180.725	176.44	168.39	182.478	174.142	170.353	gta-1	-0.670712	1.42556e-18	7.36692e-18	-0.27261	1.04606e-07	8.26456e-07	0.406449	N.A.
WBGene00001795	gtl-1	26.8435	24.2706	25.9294	55.6846	54.1131	47.7691	26.0255	22.0026	21.8045	28.1314	26.0197	29.1153	gtl-1	1.03069	1.86776e-16	7.83867e-16	-0.918237	3.13913e-16	7.35584e-15	-0.890892	Up.upon.vha-6&ELT-2.dependent
WBGene00001796	gtl-2	3.1267	2.84409	3.02729	3.52595	3.10732	2.72622	4.43413	3.81952	4.07293	3.62896	3.07171	3.43098	gtl-2	0.0514354	0.77711	0.798253	0.118169	0.454914	0.612349	2.29742	N.A.
WBGene00001803	lite-1	2.8097	3.63985	2.7348	7.12602	7.53447	7.21518	4.18135	4.40052	4.44767	7.74982	7.62729	7.81355	lite-1	1.26555	1.50647e-10	3.8659e-10	0.0845277	0.397533	0.559715	0.0667912	Up.upon.vha-6
WBGene00001804	gur-3	0.0144087	0.0442087	0.0731229	0.582364	0.280594	0.208025	0.17905	0.096833	0.226822	0.343405	0.500925	0.323018	gur-3	3.17987	0.00276899	0.00395233	0.22412	0.652331	0.772749	0.070481	Up.upon.vha-6
WBGene00001805	gur-4	2.46389	2.07781	2.23756	3.14477	3.2736	2.70432	1.71678	2.42082	1.5483	3.1649	3.20403	2.48811	gur-4	0.428507	0.0222004	0.0286833	-0.0550279	0.711219	0.816598	-0.128418	N.A.
WBGene00001806	gur-5	0.475488	1.25258	0.950597	0.857664	1.00806	1.36858	1.21122	1.02213	0.897424	1.34578	1.12472	1.31826	gur-5	0.355395	0.276057	0.307542	0.258208	0.315882	0.47727	0.726538	N.A.
WBGene00001808	gut-2	28.7454	27.2767	23.0922	8.03663	8.05409	9.93045	20.8857	20.4102	19.4179	8.52944	8.9883	8.8088	gut-2	-1.60799	4.19476e-17	1.86961e-16	0.0260078	0.830265	0.898034	-0.0161741	N.A.
WBGene00001811	haf-1	3.38605	2.87356	1.88657	2.50946	2.25514	2.50725	2.98066	2.87271	2.65283	2.01403	1.42716	1.37065	haf-1	-0.126464	0.548435	0.581469	-0.618379	0.00583732	0.0192464	4.88976	N.A.
WBGene00001812	haf-2	89.8096	84.5712	81.7952	97.0431	72.8401	61.652	85.2384	83.0719	88.1152	67.2239	58.7973	55.6028	haf-2	-0.169683	0.0556395	0.0685322	-0.330908	0.000391418	0.00172448	1.95015	N.A.
WBGene00001813	haf-3	59.9259	65.5025	61.3793	41.6443	41.6838	39.7109	52.1879	55.0764	52.3169	32.6421	32.6168	30.8439	haf-3	-0.601272	9.66965e-13	2.93689e-12	-0.357556	4.19998e-07	3.05222e-06	0.594667	N.A.
WBGene00001814	haf-4	37.4483	32.2576	39.0037	76.1415	73.9002	77.5276	3.6126	3.26004	2.61338	1.66134	2.01315	2.48811	haf-4	1.06969	1.31431e-18	6.82015e-18	-5.21985	8.66062e-31	1.62508e-28	-4.8798	Up.upon.vha-6&ELT-2.dependent
WBGene00001815	hmt-1	76.8418	73.6369	82.6727	39.1455	38.0673	34.4555	72.073	74.1848	68.3127	30.3032	27.1917	30.6867	hmt-1	-1.06186	5.95231e-19	3.19751e-18	-0.340319	1.10872e-05	6.45087e-05	0.320493	N.A.
WBGene00001816	haf-6	7.62222	8.06071	8.64312	5.2201	4.2297	6.49257	6.79338	6.91818	6.83423	6.41332	5.6992	5.8056	haf-6	-0.634204	3.00367e-06	5.54568e-06	0.19309	0.092772	0.192777	-0.30446	N.A.
WBGene00001817	haf-7	9.26482	8.94489	10.3396	32.9406	31.5616	24.1637	41.1289	37.6465	36.7747	67.2981	57.5119	59.1647	haf-7	1.62671	7.04385e-17	3.07875e-16	1.06044	1.0018e-16	2.50972e-15	0.651891	Up.upon.vha-6
WBGene00001819	haf-9	35.1717	31.0197	32.6274	35.9689	40.2704	37.3678	4.6869	4.05623	3.7179	2.83077	2.88268	3.16907	haf-9	0.201488	0.00322787	0.00456978	-3.67539	4.40424e-29	5.8198e-27	-18.2412	N.A.
WBGene00001820	ham-1	11.0227	12.069	11.5973	7.59191	6.61994	7.69692	7.88874	7.9941	8.68825	6.87739	6.73886	6.57386	ham-1	-0.666316	1.87113e-08	4.08777e-08	-0.113962	0.237901	0.389867	0.171033	N.A.
WBGene00001821	ham-2	3.38605	4.08193	4.19725	5.94012	4.89481	6.07652	4.58158	5.39037	5.57192	6.32051	6.05836	5.92782	ham-2	0.534458	0.000319854	0.000499563	0.122021	0.26193	0.417645	0.228309	N.A.
WBGene00001823	hap-1	6.81533	6.9997	5.60121	4.33067	4.45833	3.79919	4.28667	4.16382	5.8875	3.07208	3.56318	3.6405	hap-1	-0.619864	4.39293e-05	7.40735e-05	-0.293923	0.0414398	0.101551	0.474173	N.A.
WBGene00001824	hbl-1	15.8064	18.0519	18.0321	24.3217	25.3054	26.2002	12.6283	12.8142	13.4219	20.0567	22.4471	20.4898	hbl-1	0.549589	6.83537e-09	1.55221e-08	-0.269013	0.000188847	0.000882793	-0.489481	N.A.
WBGene00001827	hcf-1	239.603	233.996	229.445	90.0335	80.676	81.1845	227.699	223.738	199.849	90.8168	89.8924	90.6634	hcf-1	-1.4824	7.4132e-28	1.80651e-26	0.109272	0.0368559	0.0920979	-0.0737131	N.A.
WBGene00001828	hch-1	2.23335	2.54937	2.41305	0.13765	0.0519619	0.0109487	1.50613	2.05501	1.98222	0.0464061	0.00945142	0.148414	hch-1	-5.79147	3.57181e-09	8.26915e-09	-0.0710266	0.945559	0.966691	0.012264	N.A.
WBGene00001829	hcp-1	266.634	245.255	261.385	66.5272	64.8588	66.8417	229.995	210.289	213.538	79.1967	76.736	80.5189	hcp-1	-1.96325	5.85211e-32	3.68486e-30	0.254605	1.98491e-05	0.000110584	-0.129685	N.A.
WBGene00001830	hcp-2	100.876	96.3601	102.474	61.0212	62.3438	58.5645	116.393	101.492	99.2393	57.5157	54.2606	59.9155	hcp-2	-0.719946	8.03363e-15	2.90169e-14	-0.0839012	0.159819	0.29098	0.116538	N.A.
WBGene00001831	hcp-3	73.6719	78.2935	75.7992	21.844	22.0422	21.7988	62.4885	57.3789	62.7901	25.9039	25.7929	25.8153	hcp-3	-1.79326	8.34552e-28	2.00506e-26	0.238782	0.000568561	0.0024197	-0.133155	N.A.
WBGene00001832	hcp-4	131.48	135.5	143.599	60.5977	63.7156	61.6301	137.879	130.24	120.817	63.7713	64.6382	66.7077	hcp-4	-1.14194	3.29779e-22	2.69276e-21	0.0696771	0.219434	0.368698	-0.0610163	N.A.
WBGene00001833	hcp-6	77.0147	72.7232	77.9636	27.2017	26.5733	23.7477	79.5088	72.3773	72.79	28.7996	27.4375	30.1105	hcp-6	-1.55545	1.14784e-24	1.41979e-23	0.156983	0.0238846	0.0645964	-0.100924	N.A.
WBGene00001834	hda-1	511.006	522.885	503.685	150.43	150.845	162.051	404.748	441.246	409.354	180.566	174.01	161.745	hda-1	-1.73145	9.14955e-32	5.55606e-30	0.155434	0.00173966	0.00660655	-0.0897713	N.A.
WBGene00001835	hda-2	23.9905	25.3021	25.7831	9.85784	11.4212	9.29543	24.1928	25.962	25.6308	11.1282	9.93344	11.0263	hda-2	-1.29864	1.54258e-17	7.1717e-17	0.0725357	0.430448	0.590233	-0.0558551	N.A.
WBGene00001836	hda-3	68.3694	62.85	59.9754	24.957	27.7996	26.1564	62.636	62.0484	57.1492	26.6835	27.3997	27.0026	hda-3	-1.27589	1.12522e-22	9.85695e-22	0.0400907	0.521017	0.671038	-0.0314218	N.A.
WBGene00001837	hda-4	46.9581	48.8211	52.1366	82.4522	73.7339	80.9874	58.6126	62.4573	57.445	79.5494	74.6378	74.9839	hda-4	0.680639	4.80046e-13	1.49702e-12	-0.0481931	0.405278	0.567087	-0.0708057	N.A.
WBGene00001838	hda-10	35.2294	38.5942	36.7808	20.8063	19.7351	19.6967	45.3629	45.845	44.1316	21.4303	23.7514	20.0359	hda-10	-0.875742	3.24439e-14	1.11375e-13	0.109525	0.150521	0.277826	-0.125065	N.A.
WBGene00001839	hdl-1	3.06906	3.46301	2.93954	4.96598	4.97795	4.06196	5.65588	5.41189	5.84805	5.80076	4.11137	5.77068	hdl-1	0.564482	0.00147502	0.00216567	0.153728	0.239985	0.392233	0.272335	N.A.
WBGene00001840	hel-1	535.126	543.398	521.381	247.717	237.185	255.137	411.995	428.056	406.119	235.957	243.856	230.731	hel-1	-1.11292	4.61655e-25	6.27716e-24	-0.0584261	0.201055	0.345788	0.0524982	N.A.
WBGene00001841	hen-1	0.273766	0.221043	0.365614	0.095296	0.114316	0.186128	0.0315971	0.096833	0.049309	0.176343	0.0661599	0.130953	hen-1	-1.15508	0.0572135	0.0704062	-0.1244	0.845517	0.907365	0.107698	N.A.
WBGene00001842	her-1	1.05184	1.25258	1.27234	0.20118	0.301379	0.558383	0.747798	1.23731	1.15383	0.52903	0.652148	0.497623	her-1	-1.88392	7.36784e-06	1.32259e-05	0.784489	0.0454176	0.109174	-0.416413	N.A.
WBGene00001843	hgo-1	63.4417	67.4477	66.1469	70.4026	71.1566	74.7685	31.1653	32.3099	32.6524	38.4707	35.4145	41.5471	hgo-1	0.134645	0.0208645	0.0270374	-0.907127	2.02694e-18	6.21462e-17	-6.73719	N.A.
WBGene00001844	hid-1	24.5957	23.0032	23.6479	23.8346	22.645	22.8499	24.4035	26.0265	21.4494	23.268	24.2807	24.82	hid-1	-0.0394319	0.583359	0.615159	0.0622166	0.351178	0.513687	-1.57782	N.A.
WBGene00001851	hif-1	242.83	275.199	261.502	306.8	297.232	316.888	221.232	230.086	212.118	281.175	289.431	257.166	hif-1	0.241858	8.60656e-06	1.53511e-05	-0.155473	0.00161801	0.00618211	-0.642828	N.A.
WBGene00001852	hil-1	1.94518	2.51989	2.00357	5.87659	5.39364	6.186	4.85542	4.55115	5.2169	4.63133	5.6425	5.92782	hil-1	1.43959	2.56063e-09	5.98277e-09	-0.109698	0.376092	0.538867	-0.076201	Up.upon.vha-6
WBGene00001853	hil-2	92.3744	89.4046	88.698	40.2678	42.2242	45.5794	101.163	101.083	102.79	38.0066	43.6561	39.9932	hil-2	-1.08084	3.44243e-20	2.15816e-19	-0.0745244	0.231292	0.382187	0.0689501	N.A.
WBGene00001854	hil-3	30.8779	30.6071	32.8322	20.9334	20.3794	20.3098	24.9933	26.3278	26.2423	17.1981	15.7177	14.2739	hil-3	-0.613397	1.17519e-10	3.03735e-10	-0.391061	3.84294e-06	2.40203e-05	0.637533	N.A.
WBGene00001855	hil-4	136.407	157.486	142.955	27.9853	27.8827	28.6746	116.604	115.608	112.967	35.4079	33.9778	35.6455	hil-4	-2.36692	7.416e-33	5.92144e-31	0.313453	9.89218e-06	5.80779e-05	-0.132431	N.A.
WBGene00001856	hil-5	195.541	242.485	209.029	46.1762	47.4204	48.7545	199.915	209.816	204.189	57.4415	57.5686	55.3758	hil-5	-2.17883	9.33269e-30	3.47458e-28	0.259355	0.000451637	0.00196579	-0.119034	N.A.
WBGene00001857	hil-6	4.6252	4.28824	4.402	2.21298	1.94337	2.37586	4.58158	5.28278	5.65081	2.16252	3.09061	2.22621	hil-6	-1.03448	9.98447e-08	2.06445e-07	0.178449	0.27534	0.432704	-0.172502	N.A.
WBGene00001858	hil-7	1.16711	1.45889	1.79882	2.53064	2.42142	2.59484	2.32765	2.76512	2.83034	3.22058	3.29854	3.81511	hil-7	0.792841	0.000728503	0.00110026	0.453948	0.00471029	0.0159538	0.572559	N.A.
WBGene00001859	hil-8	0.417853	0.338933	0.424113	0.900018	1.00806	1.19341	0.97951	1.15124	0.660741	0.788904	0.916787	0.934134	hil-8	1.38725	0.000869566	0.00130491	-0.222729	0.39168	0.553926	-0.160555	Up.upon.vha-6
WBGene00001860	him-1	259.314	271.927	264.836	103.1	104.391	103.585	235.198	228.321	216.575	115.987	110.988	112.367	him-1	-1.35531	1.85213e-28	5.13343e-27	0.125214	0.00727517	0.0232835	-0.0923873	N.A.
WBGene00001862	him-3	53.3844	54.303	53.6576	22.8181	21.585	23.3535	47.2798	45.1134	46.1039	23.5465	23.827	25.5883	him-3	-1.253	1.44738e-22	1.24581e-21	0.108157	0.0839855	0.178149	-0.0863182	N.A.
WBGene00001863	him-4	94.3628	72.7822	89.7218	77.8568	69.1612	60.4477	58.7601	47.8893	46.8534	63.0473	62.0675	74.722	him-4	-0.306642	0.00348388	0.00491441	-0.0510052	0.600097	0.732646	0.166335	N.A.
WBGene00001864	him-5	23.7312	21.8833	24.8764	12.1238	14.726	13.7187	24.5299	22.6051	22.0806	12.409	12.5231	13.1041	him-5	-0.79952	1.05459e-12	3.19529e-12	-0.0883889	0.264936	0.420829	0.110552	N.A.
WBGene00001865	him-6	46.8716	46.1686	46.199	18.6674	18.0516	17.288	45.405	41.8641	41.7845	19.0729	19.2903	19.4248	him-6	-1.36661	9.2664e-22	7.11435e-21	0.0979773	0.176154	0.313304	-0.0716937	N.A.
WBGene00001867	him-8	22.0886	21.2644	21.9807	5.55893	8.449	6.53636	19.032	18.9685	20.1871	7.99113	7.49497	8.26752	him-8	-1.68848	6.18907e-20	3.75709e-19	0.229117	0.0309829	0.0801881	-0.135695	N.A.
WBGene00001869	him-10	62.6924	61.229	60.8236	16.2744	17.4696	17.0033	58.9075	51.4829	54.9993	17.3466	21.0294	17.9406	him-10	-1.86455	4.4775e-26	7.42189e-25	0.144081	0.0629326	0.141083	-0.0772739	N.A.
WBGene00001872	him-14	16.3539	15.812	15.6629	7.59191	6.6823	6.86482	18.0419	16.2572	15.5126	8.45519	7.7029	8.09292	him-14	-1.18014	3.05984e-15	1.14441e-14	0.199721	0.0433066	0.105132	-0.169235	N.A.
WBGene00001874	him-17	108.887	113.071	108.851	47.1503	45.4666	41.0247	106.998	104.031	97.6417	51.0746	44.6957	49.2472	him-17	-1.30912	1.02118e-23	1.05224e-22	0.11788	0.050939	0.119717	-0.0900453	N.A.
WBGene00001875	his-1	0.475488	0.486295	0.482611	0.391772	0.530011	0.229922	0.305439	0.570239	0.404334	0.157781	0.274091	0.253177	his-1	-0.39829	0.363283	0.397147	-0.716235	0.132513	0.2521	1.79828	N.A.
WBGene00001876	his-2	0.706028	1.22311	1.12609	1.36591	0.883352	0.755459	1.42187	0.979089	0.522676	0.250593	0.255188	0.462702	his-2	-0.0246661	0.938511	0.945109	-1.63891	0.000193735	0.000903168	66.4436	N.A.
WBGene00001877	his-3	1.85873	1.48836	1.30159	7.50721	7.67996	8.96697	3.29663	3.34612	2.73172	1.93978	2.69365	1.73731	his-3	2.38522	3.46762e-14	1.18691e-13	-1.94941	1.29865e-15	2.81384e-14	-0.817287	Up.upon.vha-6&ELT-2.dependent
WBGene00001878	his-4	0.561941	0.515768	0.394864	2.3824	2.75398	2.83571	2.28552	2.76512	1.72582	1.16015	1.38936	1.28334	his-4	2.44684	9.88447e-09	2.21063e-08	-1.05615	3.16927e-06	2.0077e-05	-0.431641	Up.upon.vha-6&ELT-2.dependent
WBGene00001879	his-5	0.561941	0.898909	0.804352	0.963548	1.86023	1.30289	0.57928	1.02213	0.877701	0.250593	0.236285	0.357939	his-5	0.846992	0.00728676	0.0099338	-2.25645	2.53248e-07	1.89245e-06	-2.66407	N.A.
WBGene00001880	his-6	2.49271	3.40407	2.47155	1.66239	1.34062	1.82843	2.81214	3.9056	3.97431	0.491905	0.519828	0.515083	his-6	-0.790153	0.000211049	0.000334668	-1.64655	6.93384e-07	4.88205e-06	2.08383	N.A.
WBGene00001881	his-7	0.331401	0.368406	0.394864	0.307065	0.467657	0.25182	0.473956	0.570239	0.463505	0.102093	0.103966	0.113493	his-7	-0.130878	0.772378	0.793783	-1.64114	0.00447009	0.0152116	12.5394	N.A.
WBGene00001882	his-8	0.561941	0.957854	0.658106	0.222357	0.197455	0.032846	0.684604	0.570239	0.838253	0.0464061	0.103966	0.0960325	his-8	-2.62599	3.31841e-05	5.64571e-05	-0.561369	0.445283	0.603662	0.213774	N.A.
WBGene00001885	his-11	0.533123	0.250516	0.16087	0.412949	0.342948	0.339409	0.17905	0.118351	0.305716	0.194906	0.3308	0.165874	his-11	0.383647	0.423027	0.457556	-0.733425	0.108963	0.217904	-1.91172	N.A.
WBGene00001890	his-16	0.187314	0.191571	0.190119	0.13765	0.322164	0.492691	0.22118	0.355054	0.32544	0.287718	0.236285	0.357939	his-16	0.553143	0.314495	0.347538	0.0658459	0.882696	0.929318	0.11904	N.A.
WBGene00001891	his-17	0.244948	0.338933	0.51186	2.6577	2.40064	2.94519	0.17905	0.161388	0.187374	0.083531	0.141771	0.113493	his-17	2.92915	7.83895e-10	1.90556e-09	-4.58894	4.83353e-12	6.78357e-11	-1.56665	Up.upon.vha-6&ELT-2.dependent
WBGene00001892	his-18	0.273766	0.338933	0.248618	1.47179	1.50689	2.02551	0.326503	0.376573	0.187374	0.232031	0.160674	0.130953	his-18	2.53179	5.22473e-07	1.02058e-06	-3.28371	3.13506e-09	3.08961e-08	-1.29699	Up.upon.vha-6&ELT-2.dependent
WBGene00001898	his-24	14.3655	17.1972	16.1602	6.17306	6.16268	6.05462	11.2802	11.5446	11.2326	6.95164	5.98275	4.9675	his-24	-1.37082	7.86306e-16	3.10812e-15	-0.0570918	0.613392	0.74352	0.041648	N.A.
WBGene00001899	his-25	0.0144087	0.0736811	0.0146246	0.307065	0.280594	0.0766408	0.115856	0.161388	0.207098	0.176343	0.311897	0.497623	his-25	2.9251	0.0105738	0.0141639	0.682987	0.260738	0.41631	0.233492	Up.upon.vha-6
WBGene00001905	his-31	0.763663	0.486295	0.658106	0.328242	0.0935314	0.186128	0.516086	0.484165	0.60157	0.176343	0.122868	0.113493	his-31	-1.81364	0.0027549	0.00393341	-0.403691	0.558759	0.701683	0.222587	N.A.
WBGene00001906	his-32	2.55035	4.31771	3.14428	0.518834	0.633935	0.58028	3.29663	3.47523	4.0532	0.566155	0.765565	0.79445	his-32	-2.49764	1.36508e-10	3.51171e-10	0.286071	0.39717	0.559481	-0.114537	N.A.
WBGene00001909	his-35	64.0468	68.6561	66.0885	56.3411	56.7943	57.601	47.9749	47.3298	52.238	61.7851	68.4566	63.9314	his-35	-0.218885	0.00048561	0.000745104	0.184125	0.00184202	0.00694737	-0.841195	N.A.
WBGene00001910	C50F4.6	9.52417	9.00383	9.4036	1.30238	2.08887	1.58756	7.973	8.05865	8.29378	2.16252	2.3345	2.41827	C50F4.6	-2.51247	2.16904e-17	9.90748e-17	0.498301	0.0123508	0.0369913	-0.198331	N.A.
WBGene00001911	his-37	23.8176	20.9402	24.3792	34.5289	37.7555	35.3971	29.5854	28.1354	29.0233	33.5887	36.5486	36.3439	his-37	0.641322	4.89375e-11	1.29846e-10	-0.0163243	0.789889	0.870622	-0.0254542	N.A.
WBGene00001912	his-38	6.29662	6.85234	7.8534	1.38709	0.696289	1.2591	1.61145	2.03349	1.68637	0.844591	0.973496	0.916674	his-38	-2.71345	7.12985e-15	2.58721e-14	-0.223789	0.42789	0.587941	0.082474	N.A.
WBGene00001914	his-40	7.53577	8.41438	8.61387	1.98004	1.65239	1.82843	2.79108	4.12078	4.03348	0.918841	0.519828	0.323018	his-40	-2.1712	2.3858e-12	7.03444e-12	-1.77297	2.16992e-05	0.000119966	0.816582	N.A.
WBGene00001915	his-41	37.2178	41.1877	35.0844	34.8677	34.0974	36.5357	24.5299	27.1885	28.7866	36.9857	39.6487	40.0455	his-41	-0.102925	0.153429	0.177602	0.14576	0.034047	0.0866365	-1.41618	N.A.
WBGene00001916	his-42	0.0144087	0.0736811	0.0438737	0.0317653	0.0519619	0.0109487	0.136921	0.096833	0.10848	0.139218	0.236285	0.078572	his-42	-0.438246	0.701185	0.727753	2.35844	0.0138214	0.0407326	-5.38156	N.A.
WBGene00001919	his-45	0.273766	0.338933	0.424113	0.0741191	0.0935314	0.0547434	0.473956	0.182907	0.285992	0.0464061	0.122868	0.078572	his-45	-2.22615	0.00271773	0.00388301	0.0728962	0.928083	0.957159	-0.0327454	N.A.
WBGene00001921	his-47	0.244948	0.132626	0.277867	0.095296	0.0103924	0.0547434	0.200115	0.204425	0.305716	0.0464061	0.0850627	0.0261907	his-47	-2.47279	0.0039136	0.00549127	0.306637	0.739346	0.836111	-0.124005	N.A.
WBGene00001922	his-48	8.83255	12.069	9.60835	3.52595	4.04263	4.67509	7.63597	9.1561	9.3983	1.79128	2.58024	2.69764	his-48	-1.31479	1.50322e-11	4.14314e-11	-0.800554	3.88121e-05	0.000205262	0.608883	N.A.
WBGene00001929	his-55	0.216131	0.221043	0.16087	0.0741191	0.114316	0.229922	0.200115	0.247462	0.305716	0.176343	0.103966	0.00873023	his-55	-0.668012	0.332277	0.365916	-1.23393	0.13045	0.249364	1.84717	N.A.
WBGene00001931	his-57	0.878933	0.869437	0.979846	0.391772	0.384518	0.273717	1.16909	1.08668	1.27217	0.232031	0.236285	0.130953	his-57	-1.38986	0.000181452	0.000289619	-0.855929	0.0503886	0.118735	0.615838	N.A.
WBGene00001933	his-59	22.7514	22.3254	22.6827	12.632	13.666	17.9449	25.7306	25.1443	26.2225	6.59895	7.6651	6.83577	his-59	-0.634584	2.29099e-08	4.9703e-08	-1.05289	3.11827e-12	4.50086e-11	1.65918	N.A.
WBGene00001934	his-60	15.9217	16.6372	16.1017	7.57074	7.59682	8.7261	13.9133	14.6433	16.9327	5.26245	4.28149	4.54845	his-60	-1.03051	3.11023e-13	9.85982e-13	-0.762434	3.63833e-08	3.07401e-07	0.739863	N.A.
WBGene00001935	his-61	20.8494	20.2918	18.6463	9.22253	8.9894	10.1713	18.4843	19.2913	20.3252	5.65226	6.79557	5.17702	his-61	-1.07675	1.96823e-14	6.88769e-14	-0.697699	6.36273e-08	5.1954e-07	0.647969	N.A.
WBGene00001936	his-62	12.5788	12.4816	11.8313	4.69068	5.49757	3.84299	11.7225	11.6092	13.205	5.29958	4.71626	4.04209	his-62	-1.40546	1.18094e-13	3.8679e-13	0.00139381	0.991849	0.995723	-0.000991711	N.A.
WBGene00001937	his-63	5.95081	4.90716	5.74746	0.370595	0.509226	0.886843	4.77116	5.97137	4.82242	0.38053	0.822273	0.357939	his-63	-3.3324	7.31984e-14	2.43787e-13	-0.19825	0.606138	0.737935	0.0594916	N.A.
WBGene00001938	his-64	1.94518	1.95992	1.38933	0.328242	0.446872	0.208025	2.43298	2.70056	2.712	0.473342	0.500925	0.584925	his-64	-2.47153	2.51901e-07	5.05311e-07	0.723383	0.105279	0.212026	-0.292687	N.A.
WBGene00001940	his-66	0.129679	0.250516	0.0731229	0.0317653	0.0103924	0.032846	0.0947913	0.13987	0.0887562	0.083531	0.0283542	0.00873023	his-66	-2.59572	0.0196389	0.0255338	0.295544	0.809057	0.884373	-0.113858	N.A.
WBGene00001941	his-67	7.85276	7.82493	7.8534	0.222357	0.467657	0.186128	4.91862	3.71193	4.96049	0.343405	0.387508	0.427781	his-67	-4.85923	5.54524e-16	2.22236e-15	0.512444	0.258304	0.413445	-0.105458	N.A.
WBGene00001942	his-68	97.8209	106.292	102.299	14.8556	14.726	18.0106	79.0454	84.3415	82.2376	20.2238	21.7477	19.4422	his-68	-2.69403	8.52484e-33	6.744e-31	0.373361	7.91155e-06	4.71576e-05	-0.138588	N.A.
WBGene00001943	his-69	0.302583	0.42735	0.131621	0.772956	0.841782	0.755459	0.389698	0.527202	0.81853	0.677529	0.93569	0.602386	his-69	1.61918	0.00268787	0.00384239	-0.130468	0.686433	0.799071	-0.0805765	Up.upon.vha-6
WBGene00001944	his-70	1.68582	1.63572	1.36009	4.16126	5.08187	4.95975	2.51724	2.72208	2.6331	4.66845	4.71626	4.61829	his-70	1.60135	2.36387e-10	5.97866e-10	-0.0151381	0.896307	0.93915	-0.00945334	Up.upon.vha-6
WBGene00001945	his-71	32.2035	34.7333	34.4701	89.8006	87.6597	100.607	41.0657	43.1767	44.171	88.7192	98.5121	92.1301	his-71	1.45322	1.02785e-22	9.042e-22	0.00829302	0.883811	0.930213	0.00570664	Up.upon.vha-6
WBGene00001946	his-72	254.876	262.113	242.783	170.23	157.226	177.883	240.275	260.707	260.815	178.079	206.239	176.534	his-72	-0.589763	6.91671e-12	1.95961e-11	0.148328	0.0174903	0.0498084	-0.251505	N.A.
WBGene00001947	his-73	0.994203	0.869437	0.86285	2.12828	2.29671	2.63863	1.464	1.25883	1.42996	1.84696	2.46682	1.99922	his-73	1.36792	6.16113e-06	1.11219e-05	-0.167912	0.333572	0.49542	-0.122749	Up.upon.vha-6
WBGene00001948	hlh-1	3.35724	3.16829	3.40753	3.82243	4.89481	4.87216	3.46515	3.60434	3.00785	3.79602	4.52723	4.11194	hlh-1	0.442833	0.0060696	0.008332	-0.122832	0.339678	0.501907	-0.277378	N.A.
WBGene00001949	hlh-2	49.8974	50.0589	44.7951	4.73303	5.28972	4.95975	49.7233	53.7638	47.7016	6.2277	6.83337	6.20719	hlh-2	-3.27133	8.11642e-30	3.07049e-28	0.36117	0.00266651	0.00965913	-0.110405	N.A.
WBGene00001950	hlh-3	4.68284	4.84822	4.25575	0.47648	0.301379	0.405101	3.9707	3.34612	3.59956	0.30628	0.368605	0.445241	hlh-3	-3.56869	1.74013e-14	6.11226e-14	-0.0620423	0.872933	0.923634	0.0173852	N.A.
WBGene00001951	hlh-4	1.80109	1.48836	1.85732	1.45062	1.31983	1.2372	1.00057	0.82846	0.680465	1.0859	1.59729	1.33572	hlh-4	-0.357058	0.114985	0.135442	-0.0130301	0.950869	0.969944	0.0364929	N.A.
WBGene00001952	hlh-6	0.706028	0.250516	0.599608	1.21767	1.61082	1.2591	0.916316	1.62464	0.996042	1.56853	1.52168	1.58017	hlh-6	1.51177	0.000149265	0.000240104	0.201549	0.35457	0.51679	0.13332	Up.upon.vha-6
WBGene00001953	hlh-8	1.42646	1.0168	0.950597	3.10241	3.1281	2.72622	1.29548	1.94742	1.2919	3.0164	4.22478	3.15161	hlh-8	1.42036	2.67448e-06	4.95987e-06	0.195042	0.227552	0.377991	0.137319	Up.upon.vha-6
WBGene00001954	hlh-10	0.273766	0.0736811	0.0731229	0.13765	0.0727466	0.317512	0.263309	0.13987	0.0887562	0.250593	0.236285	0.235716	hlh-10	0.349609	0.624919	0.65512	0.725243	0.206424	0.352259	2.07444	N.A.
WBGene00001955	hlh-11	36.7855	38.1521	38.8867	80.8639	84.5004	83.7465	60.024	62.694	54.4076	88.4408	86.8869	84.3427	hlh-11	1.13025	1.03966e-21	7.9269e-21	0.0596505	0.223965	0.374004	0.0527764	Up.upon.vha-6
WBGene00001956	hlh-12	0.706028	1.19363	0.687355	0.709426	1.00806	0.711664	2.03275	1.43098	2.49504	1.04878	1.23814	1.07382	hlh-12	-0.0557408	0.863658	0.876931	0.478621	0.0833723	0.177108	-8.58655	N.A.
WBGene00001957	hlh-13	0.0720437	0.0147362	0.0146246	0.095296	0.0935314	0.208025	0.0105324	0.0537961	0.049309	0.00928122	0.103966	0.113493	hlh-13	2.29192	0.0370201	0.0466018	-1.34004	0.131773	0.251127	-0.584678	Up.upon.vha-6&ELT-2.dependent
WBGene00001958	hlh-14	2.55035	2.54937	1.91582	0.180004	0.0935314	0.229922	1.29548	1.86134	1.46941	0.120656	0.160674	0.253177	hlh-14	-3.89265	5.14416e-10	1.26806e-09	0.132523	0.82727	0.896255	-0.0340444	N.A.
WBGene00001960	hlh-16	0.763663	0.722075	0.453362	0.20118	0.280594	0.0547434	0.516086	0.398091	0.443781	0.102093	0.0472571	0.148414	hlh-16	-2.09709	0.000345777	0.000538436	-0.704832	0.311419	0.4722	0.3361	N.A.
WBGene00001961	hlh-17	0.0720437	0.132626	0.0146246	0.180004	0.155886	0.16423	0.0105324	0.182907	0.049309	0.0464061	0.160674	0.130953	hlh-17	1.6815	0.0954692	0.11371	-0.742865	0.340421	0.502451	-0.441786	N.A.
WBGene00001962	hlh-19	0.0720437	0.0147362	0.0146246	0.518834	0.488442	0.25182	0.242244	0.290499	0.049309	0.45478	0.444217	0.357939	hlh-19	4.01033	0.000194739	0.000309879	0.0464834	0.91523	0.950013	0.0115909	Up.upon.vha-6
WBGene00001963	btb-1	0.936568	0.42735	0.833601	0.921194	0.904136	0.470793	0.600345	0.95757	0.838253	0.436217	0.500925	0.270637	btb-1	0.0828854	0.829889	0.846536	-0.931415	0.0239159	0.0646532	-11.2374	N.A.
WBGene00001966	hlh-27	0.533123	0.42735	0.541109	0.0105884	0.0935314	0.0109487	0.0737266	0.54872	0.207098	0.083531	0.0472571	0.078572	hlh-27	-4.48126	2.58672e-05	4.43952e-05	1.60722	0.136892	0.258801	-0.358654	N.A.
WBGene00001971	hmg-1.1	1363.28	1573.81	1450.63	684.808	635.691	809.556	1053.35	1260.37	1209.22	708.779	745.726	680.617	hmg-1.1	-1.04799	1.34421e-18	6.97144e-18	0.0101525	0.876567	0.925651	-0.00968761	N.A.
WBGene00001972	hmg-1.2	170.643	178.47	169.484	103.184	100.027	104.199	133.119	142.57	133.539	108.952	115.184	100.616	hmg-1.2	-0.754377	8.82969e-16	3.46975e-15	0.0766909	0.18365	0.323022	-0.101661	N.A.
WBGene00001973	hmg-3	99.4059	96.3012	95.1329	37.6207	38.4622	33.0979	94.0435	80.2745	91.3105	36.7629	37.5505	39.7313	hmg-3	-1.41543	1.86492e-22	1.58556e-21	0.0648583	0.357463	0.520118	-0.0458222	N.A.
WBGene00001974	hmg-4	102.201	95.2991	103.264	30.8865	32.2683	27.6016	91.937	80.5328	84.9003	32.7534	29.5168	34.7201	hmg-4	-1.72975	1.68304e-25	2.49379e-24	0.0960833	0.183625	0.323009	-0.0555475	N.A.
WBGene00001975	hmg-5	38.7451	42.1309	42.1041	13.7967	15.599	16.5872	39.8229	35.4301	34.5065	14.5622	15.661	16.7009	hmg-5	-1.42287	2.94998e-20	1.86501e-19	0.0333382	0.690693	0.802139	-0.0234303	N.A.
WBGene00001976	hmg-11	17.6507	17.8456	18.4416	28.1547	26.0121	25.3024	18.0419	18.8179	20.0688	23.0267	25.2447	23.6153	hmg-11	0.558264	4.76001e-09	1.09216e-08	-0.145112	0.0296114	0.0772029	-0.259933	N.A.
WBGene00001977	hmg-12	199.374	231.108	213.738	53.3128	55.2562	63.6885	160.208	180.12	173.893	68.4305	69.7609	68.5061	hmg-12	-1.90532	1.02016e-27	2.40783e-26	0.267946	0.000252695	0.00115142	-0.140631	N.A.
WBGene00001978	hmp-1	150.96	151.179	156.936	77.645	71.0942	69.5132	162.841	164.907	150.679	102.771	100.988	94.592	hmp-1	-1.07398	1.97735e-22	1.67206e-21	0.451182	8.55565e-11	1.01929e-09	-0.420105	N.A.
WBGene00001979	hmp-2	83.441	81.1524	82.9652	32.7289	30.6887	30.0541	78.1396	76.8746	75.4527	35.3522	36.9078	33.8296	hmp-2	-1.40584	2.29193e-25	3.30814e-24	0.181703	0.0027877	0.0100419	-0.129249	N.A.
WBGene00001980	hmr-1	102.547	112.482	115.929	121.714	103.726	104.812	128.442	128.261	112.888	126.123	127.055	114.148	hmr-1	-0.00480952	0.936236	0.943172	0.155115	0.0103896	0.0317871	-32.2517	N.A.
WBGene00001981	hnd-1	1.85873	1.81256	1.0091	0.0105884	0.0103924	0.0109487	0.937381	0.677831	1.05521	0.0464061	0.00945142	0.0436511	hnd-1	-7.1436	1.89267e-09	4.461e-09	1.34409	0.268372	0.425027	-0.188152	N.A.
WBGene00001983	hoe-1	105.371	102.019	109.816	78.9792	82.2348	77.8561	118.816	111.261	106.3	62.1007	68.9481	69.6585	hoe-1	-0.407549	2.46661e-09	5.76886e-09	-0.253775	2.20483e-05	0.000121681	0.622685	N.A.
WBGene00001984	hog-1	0.561941	0.456823	0.599608	4.5848	5.06109	5.50719	0.516086	0.785423	0.641017	4.72414	4.62174	4.11194	hog-1	3.23035	2.02289e-13	6.51518e-13	-0.171051	0.138613	0.26129	-0.0529511	Up.upon.vha-6
WBGene00001985	hop-1	44.3069	45.5202	43.2741	9.05312	9.03097	9.05456	38.8118	41.0679	37.248	11.815	12.7311	12.7374	hop-1	-2.29376	5.44641e-27	1.10007e-25	0.457703	7.36371e-06	4.40461e-05	-0.199542	N.A.
WBGene00001986	hot-1	5.86436	6.20395	5.68896	7.65544	6.47445	9.5144	4.62371	6.16503	5.33524	7.67557	8.38341	7.83101	hot-1	0.392123	0.00423538	0.00591711	0.0352353	0.744963	0.840558	0.0898577	N.A.
WBGene00001987	hot-2	1.25356	1.07574	0.51186	1.53532	2.35907	3.25176	0.810992	1.19427	0.877701	1.8284	2.20218	2.0516	hot-2	1.35719	0.000117662	0.000190986	-0.165554	0.431886	0.591267	-0.121983	Up.upon.vha-6
WBGene00001988	hot-3	0.360218	0.42735	0.541109	0.730603	0.862567	0.711664	0.326503	0.570239	0.522676	0.955966	0.954593	1.02144	hot-3	0.812989	0.0441685	0.0551086	0.351106	0.211527	0.3586	0.431871	N.A.
WBGene00001989	hot-4	1.54173	1.37047	1.47708	3.42007	3.71008	4.30283	2.30659	2.54993	2.69227	3.74033	3.39306	3.27383	hot-4	1.37361	6.95506e-08	1.45361e-07	-0.130677	0.342532	0.504812	-0.0951339	Up.upon.vha-6
WBGene00001990	hot-5	0.878933	0.751547	0.424113	1.64121	1.42376	1.93792	1.14803	0.893015	0.700188	1.80984	1.23814	1.14366	hot-5	1.33277	9.69259e-05	0.00015837	-0.274373	0.191759	0.333781	-0.205866	Up.upon.vha-6
WBGene00001991	hot-6	1.16711	0.839965	1.18459	1.95886	1.59003	2.02551	1.56932	1.96894	2.12029	2.10684	2.56133	2.27859	hot-6	0.80953	0.00357586	0.00503734	0.32248	0.0871166	0.183422	0.398355	N.A.
WBGene00001992	hot-7	0.475488	0.368406	0.131621	0.518834	0.737858	0.886843	0.22118	0.312017	0.305716	0.491905	0.671051	0.427781	hot-7	1.28784	0.00634759	0.00870023	-0.426613	0.195669	0.339015	-0.331262	Up.upon.vha-6&ELT-2.dependent
WBGene00001993	hpd-1	138.165	135.558	129.618	117.669	126.984	139.629	60.1714	60.951	61.0544	83.169	86.5466	85.1808	hpd-1	-0.0732586	0.154786	0.17903	-0.588579	4.90173e-14	8.75962e-13	8.03426	N.A.
WBGene00001994	hpk-1	63.7875	65.8267	70.2418	79.4663	73.5884	77.0897	69.3346	67.2344	60.0091	83.299	78.8343	72.8537	hpk-1	0.20399	0.000990312	0.001479	0.028123	0.60459	0.73661	0.137864	N.A.
WBGene00001995	hpl-1	5.02865	4.78927	4.75299	3.22947	2.77476	2.41966	3.82325	4.07774	5.41413	3.55471	3.77112	2.85478	hpl-1	-0.798309	1.26144e-05	2.21667e-05	0.265694	0.0960161	0.198048	-0.332821	N.A.
WBGene00001996	hpl-2	85.0548	91.5561	90.921	25.5923	26.7604	30.7986	61.4564	56.8625	64.723	26.2195	28.0613	26.5486	hpl-2	-1.69069	5.74893e-26	9.35585e-25	-0.0361718	0.598384	0.731563	0.0213947	N.A.
WBGene00001997	hpr-9	30.1575	34.5564	33.7974	12.5897	14.6636	13.2151	28.6586	27.6404	25.3744	12.6317	13.6762	15.793	hpr-9	-1.28262	5.47566e-18	2.65954e-17	0.0557042	0.524644	0.674183	-0.0434299	N.A.
WBGene00001998	hpr-17	30.2728	36.8848	33.8851	10.5355	11.5875	9.95235	34.3882	34.8706	32.4552	13.2814	11.2188	13.1739	hpr-17	-1.65145	1.96199e-21	1.44033e-20	0.231017	0.0137557	0.0405965	-0.139888	N.A.
WBGene00001999	hrp-1	488.067	524.595	530.77	262.583	256.494	258.531	408.182	400.899	384.66	237.386	222.609	242.884	hrp-1	-0.988038	7.02475e-24	7.43862e-23	-0.146372	0.00160193	0.00612939	0.148144	N.A.
WBGene00002000	hrp-2	476.54	486.811	472.242	179.802	178.26	182.613	300.141	297.03	298.941	175.22	178.585	172.78	hrp-2	-1.40881	9.67232e-31	4.6181e-29	-0.0382177	0.343764	0.506072	0.0271275	N.A.
WBGene00002001	hars-1	71.6835	72.7527	69.2181	31.0983	29.7534	28.6746	50.9451	52.279	49.2992	29.9876	30.7266	32.1185	hars-1	-1.25502	9.04419e-25	1.14588e-23	0.0527858	0.323724	0.485328	-0.0420596	N.A.
WBGene00002002	hsb-1	44.0475	41.6593	40.6417	19.8957	18.0516	20.901	33.8194	31.6213	32.8102	23.101	22.8441	21.5549	hsb-1	-1.10554	1.68473e-17	7.79396e-17	0.200232	0.0108858	0.0330949	-0.181117	N.A.
WBGene00002003	hse-5	78.3979	79.9735	75.0094	26.0793	27.4047	27.0323	72.7049	71.3874	64.4666	28.6326	28.7985	27.6137	hse-5	-1.53507	8.04152e-26	1.27549e-24	0.0784781	0.208427	0.354925	-0.0511235	N.A.
WBGene00002004	hsf-1	103.959	102.166	107.593	45.1385	45.8823	43.8933	93.4116	94.9071	84.8214	48.2531	47.1909	47.4488	hsf-1	-1.21709	1.28779e-23	1.30405e-22	0.0827952	0.137591	0.259839	-0.0680272	N.A.
WBGene00002005	hsp-1	6306.92	6480.06	6580.17	3308.31	3183.55	3227.88	4454.36	4432.1	4122.48	3417.13	3582.32	3371.22	hsp-1	-0.994573	3.3254e-24	3.74987e-23	0.0930702	0.0328685	0.0843009	-0.0935781	N.A.
WBGene00002006	hsp-2	0.90775	1.04627	0.892099	0.116473	0.0311771	0.0766408	0.57928	0.785423	0.522676	0.0649686	0.0850627	0.253177	hsp-2	-3.86285	3.58598e-07	7.10456e-07	0.802822	0.2883	0.447635	-0.207832	N.A.
WBGene00002007	hsp-3	944.219	1037.06	1034.38	1526.31	1452.03	1498.36	1088.07	1061.3	964.494	1349.54	1329.86	1249.02	hsp-3	0.571064	3.88363e-15	1.4396e-14	-0.18919	0.000101672	0.000501517	-0.331294	N.A.
WBGene00002008	hsp-4	712.382	711.509	704.393	1465.58	1437.3	1513.8	1137.74	1102.64	1052.54	1357.3	1392.34	1294.4	hsp-4	1.05284	3.30336e-24	3.72949e-23	-0.127624	0.00431876	0.0147636	-0.121218	Up.upon.vha-6
WBGene00002010	hsp-6	741.747	744.842	750.811	433.396	405.251	407.083	593.088	584.602	501.857	320.527	320.791	303.768	hsp-6	-0.845473	1.34663e-19	7.84485e-19	-0.398506	9.60328e-10	1.01234e-08	0.471341	N.A.
WBGene00002011	hsp-12.2	41.4251	45.1076	38.9745	55.2399	56.2123	59.4404	39.5701	44.3172	47.741	69.4514	70.1579	69.5013	hsp-12.2	0.447069	1.39614e-06	2.64191e-06	0.292151	0.000168539	0.000794788	0.65348	N.A.
WBGene00002012	hsp-12.3	1.36883	1.19363	0.979846	1.59885	1.96416	1.63135	0.57928	0.742386	0.838253	0.417655	0.727759	0.602386	hsp-12.3	0.560348	0.0245408	0.0315615	-1.60447	3.96063e-07	2.89285e-06	-2.86335	N.A.
WBGene00002013	hsp-12.6	0.302583	0.279988	0.424113	0.328242	0.259809	0.0985381	0.705669	0.95757	0.798806	0.696092	0.255188	0.218256	hsp-12.6	-0.687535	0.221997	0.251103	0.713984	0.166351	0.300136	-1.03847	N.A.
WBGene00002016	hsp-16.2	2.98261	2.37253	1.18459	3.56831	2.65006	2.81381	2.41191	2.87271	2.69227	5.00258	5.15102	4.00717	hsp-16.2	0.553138	0.0155752	0.020486	0.647422	0.000229671	0.00105523	1.17045	N.A.
WBGene00002018	hsp-16.41	2.55035	1.98939	1.79882	1.81062	1.79788	2.1131	2.60149	2.29171	2.45559	3.96308	3.18513	4.75797	hsp-16.41	-0.139714	0.554102	0.586979	1.05107	2.04817e-06	1.33537e-05	-7.52301	N.A.
WBGene00002019	hsp-16.48	7.39168	5.67344	5.25022	4.45773	3.46066	2.94519	10.564	10.1459	11.6073	20.3723	20.1032	21.9041	hsp-16.48	-0.757906	2.20678e-05	3.80868e-05	2.54035	1.73255e-21	7.79606e-20	-3.3518	N.A.
WBGene00002021	hsp-17	16.3539	15.753	13.9957	40.9243	44.4482	38.4189	39.2541	35.8605	38.6287	52.6152	53.1453	57.1393	hsp-17	1.42612	5.2882e-18	2.574e-17	0.397449	9.73449e-07	6.66635e-06	0.278693	Up.upon.vha-6
WBGene00002023	hsp-25	300.062	314.633	311.05	361.775	357.259	404.083	337.278	364.727	342.076	402.387	430.37	395.645	hsp-25	0.276621	1.7236e-06	3.24194e-06	0.130597	0.00861698	0.0269752	0.472116	N.A.
WBGene00002024	hsp-43	84.9971	84.8069	82.6727	105.111	98.9874	91.5419	116.477	115.672	120.324	126.345	130.855	122.633	hsp-43	0.225826	3.47298e-05	5.89694e-05	0.36271	1.10594e-09	1.15352e-08	1.60615	N.A.
WBGene00002025	hsp-60	261.13	271.751	285.311	67.6919	67.644	67.7395	107.651	94.9286	85.1764	54.62	52.3514	52.3726	hsp-60	-2.00942	1.00361e-29	3.6925e-28	-0.350257	2.86689e-06	1.82726e-05	0.174307	N.A.
WBGene00002026	hsp-70	12.0313	11.9511	8.84787	23.051	19.4857	18.1201	6.60379	7.60677	6.85395	21.3932	21.3507	22.7946	hsp-70	0.893066	1.86484e-10	4.75046e-10	0.118408	0.15253	0.280624	0.132586	N.A.
WBGene00002027	hsr-9	377.552	400.987	408.216	122.265	129.229	131.505	361.292	359.519	334.621	155.414	141.214	140.6	hsr-9	-1.63152	3.30289e-30	1.3651e-28	0.190107	0.000303653	0.00136636	-0.116521	N.A.
WBGene00002028	hst-1	50.9061	46.1686	48.9485	17.2062	15.1001	15.4267	42.6456	43.6501	40.4433	15.7131	14.6213	16.2295	hst-1	-1.61462	1.02812e-23	1.05824e-22	-0.0334641	0.663767	0.781608	0.0207257	N.A.
WBGene00002029	hst-2	11.4261	12.4816	9.4621	4.83892	3.56458	4.17145	8.62601	10.3826	10.4239	4.50139	4.56503	3.95479	hst-2	-1.41087	2.36458e-13	7.57019e-13	0.0570222	0.683018	0.796274	-0.0404164	N.A.
WBGene00002030	hst-3.1	0.360218	0.279988	0.716604	1.47179	1.23669	0.602177	0.305439	0.54872	0.857977	0.993091	0.954593	1.00398	hst-3.1	1.31745	0.00407227	0.00570111	-0.0772522	0.788845	0.870255	-0.0586375	Up.upon.vha-6
WBGene00002031	hst-6	10.5616	10.389	10.4566	3.65301	5.456	4.30283	9.91096	10.5333	9.69415	3.70321	3.27964	4.9675	hst-6	-1.24524	4.82656e-11	1.28243e-10	-0.163507	0.284761	0.44335	0.131306	N.A.
WBGene00002032	htp-1	51.2231	54.1556	48.2465	21.7381	20.9614	21.8207	41.9925	43.8008	42.3959	24.2518	24.6587	23.6676	htp-1	-1.25043	1.46669e-19	8.49415e-19	0.169647	0.0277934	0.0732362	-0.135671	N.A.
WBGene00002033	htp-2	52.9521	55.5703	52.1951	19.4721	21.7928	22.6309	51.0925	48.6424	46.7351	22.4142	22.7307	21.7121	htp-2	-1.33352	6.40649e-22	5.02766e-21	0.0679511	0.326954	0.488573	-0.0509561	N.A.
WBGene00002034	htp-3	41.3098	38.2405	39.618	20.0016	19.7143	18.1639	39.5701	41.3692	37.6228	19.2771	20.33	21.5549	htp-3	-1.04191	1.90085e-16	7.96327e-16	0.0796247	0.304496	0.465259	-0.076422	N.A.
WBGene00002035	hum-1	101.596	95.2697	96.1858	101.257	97.6156	81.4034	103.354	102.546	90.2651	80.923	75.6775	77.0792	hum-1	-0.0695478	0.256244	0.286935	-0.257206	0.000102014	0.000502941	3.69826	N.A.
WBGene00002036	hum-2	126.955	130.047	129.003	109.728	102.375	99.7972	162.988	157.913	149.16	135.775	129.796	138.54	hum-2	-0.308449	1.36583e-07	2.7997e-07	0.374409	9.24042e-10	9.76829e-09	-1.21384	N.A.
WBGene00002037	hum-4	46.2376	38.3289	43.3326	92.1724	87.4726	83.2209	55.6846	50.493	44.1513	74.5932	76.1123	78.5633	hum-4	1.0421	1.13192e-17	5.33246e-17	-0.196352	0.00242796	0.00887384	-0.18842	Up.upon.vha-6
WBGene00002038	hum-5	53.5284	54.8335	56.758	95.603	97.283	93.0309	59.2656	63.1674	63.1846	123.208	110.081	118.687	hum-5	0.792502	3.42554e-16	1.40159e-15	0.298609	1.19848e-06	8.10973e-06	0.376792	N.A.
WBGene00002039	hum-6	12.0313	10.4185	13.089	57.76	55.9421	51.3165	7.80448	6.48781	8.37267	35.0552	36.0193	40.1678	hum-6	2.21974	8.88582e-25	1.1281e-23	-0.568915	7.77667e-11	9.32405e-10	-0.256298	Up.upon.vha-6&ELT-2.dependent
WBGene00002040	hum-7	20.7342	20.2623	21.425	27.71	26.3239	27.2294	22.5287	22.3469	21.4494	29.2266	28.0045	28.1201	hum-7	0.380358	9.69497e-06	1.72057e-05	0.0709627	0.283609	0.442143	0.186568	N.A.
WBGene00002041	hum-8	25.3738	22.9443	25.6954	67.6284	71.6346	66.6884	35.1465	35.0858	34.6642	57.6828	57.0582	63.4425	hum-8	1.47755	1.02502e-22	9.02134e-22	-0.2094	0.000596795	0.00252497	-0.141721	Up.upon.vha-6
WBGene00002042	hus-1	20.3884	19.7613	18.8803	7.67662	8.49057	7.65313	17.8102	17.0749	17.2877	7.60132	8.49682	7.69133	hus-1	-1.30941	2.84216e-18	1.41949e-17	-0.00419269	0.962384	0.976961	0.00320198	N.A.
WBGene00002043	hyl-1	46.6987	47.9959	46.901	69.8943	67.9973	70.4329	84.9225	85.6757	82.6518	152.036	142.764	145.769	hyl-1	0.556922	1.58078e-10	4.05104e-10	1.08035	4.13124e-21	1.75779e-19	1.93986	N.A.
WBGene00002044	hyl-2	71.1359	71.8391	75.9454	61.6353	61.8866	65.068	48.4173	51.8056	48.1157	42.8143	45.7543	40.2201	hyl-2	-0.215198	0.000277908	0.000436301	-0.552611	2.17502e-12	3.19844e-11	2.56791	N.A.
WBGene00002045	icd-1	2910.29	2915.22	2739.26	1432.94	1474.06	1562.89	1768.96	1824.34	1761.15	1385.08	1448.21	1386.35	icd-1	-0.938673	9.9804e-25	1.25098e-23	-0.0824543	0.0386038	0.0957138	0.0878413	N.A.
WBGene00002046	icln-1	47.5632	50.5305	49.3579	18.6039	18.6751	17.9449	37.7164	37.4959	36.6366	20.1495	18.8934	20.7168	icln-1	-1.41612	1.21891e-22	1.0638e-21	0.113672	0.110526	0.220418	-0.0802697	N.A.
WBGene00002047	icp-1	99.2041	105.939	104.99	28.6417	30.1898	28.9155	95.1599	83.2656	83.8944	30.6559	30.1595	31.909	icp-1	-1.82085	1.71269e-28	4.78229e-27	0.0798956	0.205353	0.350966	-0.0438782	N.A.
WBGene00002048	ida-1	30.8203	40.2741	36.3128	135.373	132.783	137.264	64.258	70.9786	63.5593	133.102	132.896	131.451	ida-1	1.92561	1.32778e-27	3.08348e-26	-0.0284957	0.596362	0.730188	-0.0147982	Up.upon.vha-6
WBGene00002050	ifa-1	94.0458	91.4972	87.0893	126.606	127.4	122.33	89.8095	95.2514	83.6971	124.6	143.558	129.129	ifa-1	0.465606	3.31207e-09	7.68298e-09	0.0753136	0.194774	0.337897	0.161754	N.A.
WBGene00002051	ifa-3	0.561941	0.368406	0.365614	0.81531	0.488442	0.492691	0.832057	0.505683	0.581847	0.603279	0.425314	0.235716	ifa-3	0.456817	0.324628	0.358145	-0.582459	0.163606	0.296551	-1.27504	N.A.
WBGene00002052	ifa-4	59.7242	62.9973	66.1177	74.8497	78.1195	74.7904	130.212	128.756	123.204	126.178	133.331	129.705	ifa-4	0.271624	7.2595e-06	1.30389e-05	0.772769	1.4473e-18	4.51864e-17	2.84499	N.A.
WBGene00002053	ifb-1	343.547	376.731	379.376	489.663	494.708	481.293	257.674	274.952	250.105	466.149	452.373	466.465	ifb-1	0.416042	3.63151e-11	9.72341e-11	-0.0817119	0.0690139	0.152135	-0.196403	N.A.
WBGene00002054	ifb-2	139.693	145.137	149.361	269.846	276.946	303.311	221.927	221.134	214.406	323.423	322.794	327.759	ifb-2	0.96784	5.83654e-20	3.56037e-19	0.198354	0.000342817	0.00152976	0.204945	N.A.
WBGene00002055	ifc-1	33.6156	32.8176	33.8559	18.1592	19.9014	20.704	25.2461	26.7797	23.2837	26.2937	29.9893	28.4518	ifc-1	-0.773741	5.60708e-12	1.59896e-11	0.52842	2.59357e-08	2.252e-07	-0.682941	N.A.
WBGene00002056	ifc-2	277.325	281.123	292.506	450.062	477.27	535.095	323.986	326.252	314.542	463.885	463.167	455.29	ifc-2	0.777534	5.43185e-18	2.6405e-17	-0.0773022	0.111633	0.22206	-0.0994197	N.A.
WBGene00002057	ifd-1	12.0313	11.1258	13.0012	42.1738	45.2796	44.4626	5.50843	5.71315	5.37468	5.39239	6.54983	7.01037	ifd-1	1.86929	6.19953e-24	6.65112e-23	-2.80484	2.44818e-29	3.50669e-27	-1.50049	Up.upon.vha-6&ELT-2.dependent
WBGene00002058	ifd-2	22.3768	24.3	21.6882	71.2708	73.9417	64.9366	23.3713	22.1102	25.5125	13.8197	13.317	11.7771	ifd-2	1.62045	1.19538e-21	9.02257e-21	-2.43702	1.61968e-27	1.61658e-25	-1.50391	Up.upon.vha-6&ELT-2.dependent
WBGene00002059	ife-1	224.214	247.023	229.942	147.995	154.836	163.081	179.903	194.58	198.39	162.876	172.139	154.237	ife-1	-0.589719	2.02619e-14	7.07734e-14	0.0699632	0.159707	0.290821	-0.118638	N.A.
WBGene00002060	ife-2	47.8226	45.756	48.9485	36.7525	38.6285	37.8715	37.4426	36.8503	37.5044	29.1709	32.579	32.3804	ife-2	-0.331447	1.14406e-05	2.01854e-05	-0.268098	0.000202038	0.000936057	0.808873	N.A.
WBGene00002061	ife-3	572.272	552.535	537.643	164.576	153.589	177.774	387.244	437.136	432.568	196.604	202.081	180.043	ife-3	-1.74761	1.90469e-29	6.51565e-28	0.223479	0.000180195	0.000845717	-0.127877	N.A.
WBGene00002062	ife-4	5.74909	4.90716	4.81148	4.54244	3.93871	5.4196	4.18135	4.46508	4.99994	4.7427	4.48942	4.82781	ife-4	-0.166331	0.228619	0.258003	0.03285	0.793826	0.873704	-0.197497	N.A.
WBGene00002063	ife-5	16.2386	15.8414	13.7325	7.48603	7.26427	6.97431	9.74244	10.0814	10.8776	10.4785	12.2018	11.3755	ife-5	-1.07286	4.91804e-13	1.53293e-12	0.645481	7.6986e-08	6.21318e-07	-0.601643	N.A.
WBGene00002064	iff-1	562.531	559.225	573.678	161.76	170.653	185.241	384.99	386.719	399.571	158.384	173.386	172.169	iff-1	-1.71403	7.25784e-29	2.18247e-27	-0.037335	0.502445	0.654859	0.021782	N.A.
WBGene00002065	iff-2	570.082	596.596	578.007	936.389	944.885	1025.22	330.116	360.918	371.287	816.961	880.106	819.48	iff-2	0.735211	1.78123e-19	1.02024e-18	-0.207477	1.03859e-05	6.08054e-05	-0.282201	N.A.
WBGene00002066	ifg-1	760.997	762.644	787.285	362.792	349.485	332.632	658.494	628.607	565.861	383.435	369.919	373.226	ifg-1	-1.14568	4.84204e-24	5.305e-23	0.109161	0.0325614	0.0836388	-0.0952807	N.A.
WBGene00002067	ifp-1	16.2386	15.7825	16.5696	46.6421	48.8338	49.0391	8.45749	8.35991	9.20106	14.2838	13.3359	13.9596	ifp-1	1.57222	2.28275e-21	1.66927e-20	-1.79703	1.44896e-24	9.60715e-23	-1.14298	Up.upon.vha-6&ELT-2.dependent
WBGene00002068	ify-1	267.124	298.747	264.222	73.7061	73.2558	85.2136	239.032	261.632	253.794	96.3298	93.7675	89.6856	ify-1	-1.83996	2.081e-29	7.04837e-28	0.272424	2.75796e-05	0.000150001	-0.14806	N.A.
WBGene00002069	ikb-1	5.46091	3.72826	4.54824	15.5121	16.0354	12.5362	9.57392	10.0168	8.84604	15.3604	13.317	14.3787	ikb-1	1.69165	3.61353e-15	1.34399e-14	-0.0299725	0.730647	0.830191	-0.0177179	Up.upon.vha-6
WBGene00002070	ile-1	225.05	236.914	238.132	164.089	163.067	169.606	206.34	205.189	188.923	152.63	153.368	149.68	ile-1	-0.494792	3.27269e-13	1.03521e-12	-0.124404	0.00900253	0.028093	0.251427	N.A.
WBGene00002071	ile-2	54.2489	51.3852	49.6212	39.2725	41.9124	40.959	31.1231	31.8796	31.0351	32.8277	33.3351	32.7471	ile-2	-0.345715	9.51804e-08	1.97061e-07	-0.304143	1.09429e-06	7.43959e-06	0.879749	N.A.
WBGene00002072	ima-1	92.6626	92.2635	91.5937	19.1545	18.0308	19.8719	87.9769	76.7885	80.6203	25.2171	23.7514	25.7454	ima-1	-2.27887	1.23757e-29	4.40639e-28	0.390902	4.27098e-06	2.64841e-05	-0.171534	N.A.
WBGene00002073	ima-2	412.133	400.899	393.211	65.8707	69.0157	67.9585	351.665	360.272	337.777	83.2804	83.4466	84.3427	ima-2	-2.57207	4.36018e-37	1.16878e-34	0.307995	4.08165e-07	2.97468e-06	-0.119746	N.A.
WBGene00002074	ima-3	776.328	882.066	825.543	476.533	442.622	477.089	660.327	695.766	635.327	500.917	492.579	441.182	ima-3	-0.83003	7.51818e-20	4.51283e-19	0.0374786	0.428381	0.588486	-0.0451533	N.A.
WBGene00002075	imb-1	112.374	129.841	127.687	44.4609	41.5591	44.8348	91.8738	88.0642	84.3875	46.6567	44.5823	42.3678	imb-1	-1.4972	4.71207e-25	6.38392e-24	0.0295481	0.637413	0.761422	-0.0197355	N.A.
WBGene00002076	imb-2	206.52	205.673	199.289	63.7954	60.3901	66.9293	154.352	162.69	148.785	70.231	63.2772	65.7997	imb-2	-1.67945	9.25986e-30	3.46119e-28	0.061018	0.24213	0.394763	-0.0363322	N.A.
WBGene00002077	imb-3	951.51	1025.27	991.853	478.1	447.277	472.381	792.002	795.461	751.775	541.847	521.236	490.438	imb-3	-1.08665	4.10874e-24	4.55922e-23	0.15163	0.00226815	0.00835319	-0.139539	N.A.
WBGene00002078	xpo-1	235.424	210.89	237.752	117.331	110.814	105.14	240.633	223.544	201.664	103.755	108.19	112.349	xpo-1	-1.03662	7.89344e-19	4.19345e-18	-0.0387111	0.545583	0.690824	0.0373436	N.A.
WBGene00002079	xpo-2	417.205	432.641	422.431	137.11	128.917	142.453	370.771	396.983	363.24	163.711	149.191	145.734	xpo-2	-1.64038	4.55715e-30	1.82715e-28	0.166503	0.0014642	0.00565945	-0.101503	N.A.
WBGene00002080	xpo-3	121.566	127.601	129.15	52.5081	48.1271	46.8932	108.094	105.344	96.1625	50.5363	46.9641	48.0424	xpo-3	-1.35949	1.1161e-22	9.78162e-22	-0.0187695	0.776417	0.861543	0.0138063	N.A.
WBGene00002081	ina-1	45.4019	45.1076	44.4441	51.5339	49.2702	44.5502	43.6356	45.0919	38.3328	46.4154	38.9871	41.3376	ina-1	0.105133	0.128261	0.1501	-0.199472	0.00362944	0.0126821	-1.89734	N.A.
WBGene00002083	inf-1	1685.4	1868.69	1791.7	639.764	609.918	685.968	1068.94	1118.82	986.999	637.759	646.827	595.882	inf-1	-1.46616	1.15035e-28	3.34654e-27	-0.041003	0.391506	0.55382	0.0279663	N.A.
WBGene00002084	ins-1	1.57055	2.28411	2.03282	5.11422	4.89481	5.46339	3.12811	3.92711	3.57984	5.6337	5.47237	4.16432	ins-1	1.41058	1.07105e-08	2.38825e-08	-0.0348402	0.784569	0.867204	-0.0246992	Up.upon.vha-6
WBGene00002085	ins-2	0.590758	0.66313	0.628857	0.20118	0.342948	0.361306	0.473956	0.613275	0.857977	0.30628	0.387508	0.270637	ins-2	-1.10269	0.00775255	0.0105389	0.117542	0.775314	0.860878	-0.106595	N.A.
WBGene00002086	ins-3	0.821298	0.78102	0.541109	1.23885	1.50689	1.2372	0.768863	0.656312	0.680465	1.27153	1.25704	1.24842	ins-3	0.912917	0.00410274	0.00574292	-0.0727785	0.739752	0.836333	-0.0797208	N.A.
WBGene00002087	ins-4	0.763663	0.78102	0.833601	3.18712	3.16967	2.35397	0.810992	1.02213	1.11438	3.68465	3.6766	3.62304	ins-4	1.86401	1.91118e-08	4.16993e-08	0.344296	0.0189882	0.0533055	0.184707	Up.upon.vha-6
WBGene00002088	ins-5	3.67423	4.81874	3.43677	6.49072	7.74232	8.13487	5.06607	5.92833	5.2169	6.45045	9.42306	7.11513	ins-5	0.916307	1.09162e-06	2.08522e-06	0.0249588	0.833235	0.899897	0.0272384	N.A.
WBGene00002089	ins-6	2.57916	2.31359	2.17906	1.5565	1.67317	2.02551	1.75891	2.05501	1.48913	2.01403	1.6729	2.29605	ins-6	-0.437298	0.0234925	0.0302653	0.192546	0.273115	0.43	-0.440308	N.A.
WBGene00002090	ins-7	1.36883	1.63572	1.0091	2.1071	1.69396	1.58756	2.15914	2.01197	1.70609	0.974528	0.482022	0.707148	ins-7	0.444017	0.106812	0.12629	-1.36174	2.69509e-05	0.000146837	-3.06686	N.A.
WBGene00002091	ins-8	0.0144087	0.0736811	0.0438737	0.0529422	0.0519619	0.0109487	0.0105324	0.0107592	0.00986181	0.00928122	0.00945142	0.00873023	ins-8	-0.191599	0.863345	0.876708	-1.77857	0.126235	0.243491	9.28276	N.A.
WBGene00002092	ins-9	0.475488	0.810492	1.03834	1.26002	0.467657	1.08392	0.663539	0.441128	0.502952	0.826029	0.557634	1.05636	ins-9	0.219133	0.567314	0.599824	-0.109797	0.739564	0.836176	-0.501053	N.A.
WBGene00002093	ins-10	0.0720437	0.0147362	0.248618	0.47648	0.405303	0.25182	0.157985	0.398091	0.266269	0.584717	0.689953	0.3754	ins-10	2.51092	0.00424533	0.00593057	0.527228	0.232622	0.383517	0.209974	Up.upon.vha-6
WBGene00002094	ins-11	0.0720437	0.0147362	0.0146246	0.328242	0.426087	0.229922	0.747798	0.763905	0.60157	0.770341	0.463119	0.881753	ins-11	3.67908	0.000152132	0.000244464	1.10086	0.00578629	0.0191017	0.299221	Up.upon.vha-6
WBGene00002095	ins-12	0.244948	0.0736811	0.131621	0.095296	0.0935314	0.0985381	0.0947913	0.0753145	0.0887562	0.194906	0.122868	0.427781	ins-12	-0.483617	0.574117	0.606265	1.20316	0.109423	0.21859	-2.48785	N.A.
WBGene00002097	ins-14	0.244948	0.309461	0.0146246	0.222357	0.301379	0.361306	0.17905	0.26898	0.266269	0.417655	0.274091	0.270637	ins-14	1.47872	0.0459367	0.0571855	0.118251	0.811896	0.886495	0.0799684	N.A.
WBGene00002099	ins-16	0.0144087	0.0736811	0.0146246	0.0741191	0.0935314	0.0985381	0.0315971	0.0753145	0.167651	0.157781	0.0850627	0.148414	ins-16	1.81891	0.0675641	0.0822962	0.521848	0.447983	0.605791	0.286901	N.A.
WBGene00002100	ins-17	9.49536	6.41026	9.11111	23.3687	23.1022	24.9301	13.8711	16.58	14.2109	25.0686	24.5642	23.7549	ins-17	1.53134	1.33514e-17	6.24128e-17	0.0401537	0.573425	0.712712	0.0262213	Up.upon.vha-6
WBGene00002101	ins-18	2.34862	2.90304	2.82254	8.92606	8.84391	10.0618	5.08713	4.50811	4.44767	9.06775	10.2926	9.26277	ins-18	1.78886	3.68747e-15	1.37013e-14	0.0409908	0.633199	0.757936	0.0229144	Up.upon.vha-6
WBGene00002102	ins-19	0.129679	0.132626	0.131621	0.0105884	0.0103924	0.0109487	0.17905	0.13987	0.128203	0.00928122	0.0283542	0.078572	ins-19	-3.62515	0.000281117	0.000441118	1.38566	0.186282	0.326612	-0.382235	N.A.
WBGene00002103	ins-20	0.100861	0.0736811	0.0146246	0.455303	0.924921	0.339409	0.22118	0.376573	0.443781	0.473342	0.614342	0.829371	ins-20	3.46324	0.000556482	0.00084955	0.248457	0.538313	0.684853	0.0717413	Up.upon.vha-6
WBGene00002105	ins-22	0.475488	0.221043	1.0091	0.370595	0.758643	0.930638	0.895251	0.95757	1.27217	0.640404	0.311897	0.672227	ins-22	0.427234	0.36057	0.394435	-0.304044	0.447568	0.605535	-0.711657	N.A.
WBGene00002106	ins-23	1.42646	1.57678	2.12056	0.434126	0.342948	0.843048	3.76005	3.45371	4.11237	1.01165	0.80337	0.829371	ins-23	-1.75976	5.67114e-06	1.02725e-05	0.818822	0.0220425	0.0603276	-0.465302	N.A.
WBGene00002107	ins-24	3.35724	3.40407	3.40753	3.88596	4.47911	3.60212	4.16028	3.77649	4.54629	5.31814	6.30409	6.60878	ins-24	0.23155	0.175349	0.201214	0.606569	5.08993e-05	0.00026376	2.6196	N.A.
WBGene00002108	ins-25	0.0144087	0.0442087	0.0146246	0.328242	0.342948	0.142333	0.0947913	0.096833	0.167651	0.269155	0.349702	0.253177	ins-25	3.59281	0.000169281	0.000270907	0.175811	0.700316	0.809457	0.0489342	Up.upon.vha-6
WBGene00002109	ins-26	2.11808	2.43148	1.18459	1.53532	1.25748	1.58756	1.86423	1.43098	1.58775	1.45715	1.6918	2.17383	ins-26	-0.3338	0.170257	0.195753	0.277986	0.206763	0.352668	-0.832791	N.A.
WBGene00002110	ins-27	14.3079	13.0416	14.1712	57.527	53.0946	53.3529	8.24684	9.67254	9.93084	39.8443	46.8885	43.3456	ins-27	1.98152	4.30498e-25	5.90488e-24	-0.336622	8.90682e-07	6.14892e-06	-0.169881	Up.upon.vha-6
WBGene00002111	ins-28	1.62819	1.51783	1.36009	2.31887	2.79555	3.20796	1.59039	2.70056	2.35697	2.60802	3.46867	3.02939	ins-28	0.873693	0.00110409	0.0016411	0.133865	0.45539	0.612716	0.153217	N.A.
WBGene00002112	ins-29	0.590758	0.221043	0.248618	0.285888	0.301379	0.645972	0.0526618	0.355054	0.266269	0.436217	0.784468	0.654767	ins-29	0.244582	0.661276	0.689765	0.679663	0.12359	0.239545	2.77888	N.A.
WBGene00002113	ins-30	8.94782	9.71117	9.90084	17.3545	16.0354	16.434	9.06837	11.0282	12.7908	17.4951	22.5794	21.4327	ins-30	0.803784	9.10669e-09	2.04326e-08	0.296653	0.00122036	0.00480159	0.369071	N.A.
WBGene00002114	ins-31	2.75207	2.25464	2.20831	3.54713	3.66851	3.77729	2.55936	3.0879	3.32343	2.32959	4.20588	4.61829	ins-31	0.612664	0.00642907	0.00880741	-0.0336561	0.841945	0.905302	-0.0549339	N.A.
WBGene00002115	ins-32	0.302583	0.66313	0.336365	0.349419	0.322164	0.186128	0.17905	0.398091	0.285992	0.361968	0.311897	0.340479	ins-32	-0.55246	0.225953	0.25527	0.286062	0.503623	0.655815	-0.517797	N.A.
WBGene00002116	ins-33	1.13829	0.839965	0.482611	2.44593	2.02651	2.15689	0.326503	0.54872	0.522676	1.51284	1.59729	1.77224	ins-33	1.50852	2.92194e-06	5.40064e-06	-0.43681	0.0217167	0.0595575	-0.289563	Up.upon.vha-6&ELT-2.dependent
WBGene00002117	ins-34	8.97664	9.74064	9.02336	0.391772	0.301379	0.25182	7.29893	7.28399	7.76124	0.399093	0.633245	0.323018	ins-34	-4.8955	1.26673e-17	5.93479e-17	0.471236	0.246412	0.399784	-0.096259	N.A.
WBGene00002118	ins-35	0.533123	0.191571	0.248618	0.688249	0.841782	1.01823	0.0526618	0.0537961	0.0887562	0.120656	0.00945142	0.148414	ins-35	1.5048	0.00791302	0.0107477	-3.88956	1.45359e-05	8.30041e-05	-2.58477	Up.upon.vha-6&ELT-2.dependent
WBGene00002120	ins-37	3.55896	2.49042	2.88104	6.78719	8.42821	7.0619	4.81329	4.57267	4.86187	8.78932	8.25109	7.34212	ins-37	1.32756	1.46366e-10	3.75963e-10	0.12875	0.211485	0.358571	0.0969822	Up.upon.vha-6
WBGene00002123	inx-1	15.3165	15.8414	14.9609	27.1382	25.056	29.2001	13.3656	15.0952	12.0807	28.1685	29.0631	26.3042	inx-1	0.816138	5.81022e-12	1.65512e-11	0.039046	0.567838	0.708815	0.0478423	N.A.
WBGene00002124	inx-2	34.5954	36.2364	34.9674	2.12828	1.92259	2.20068	30.6808	32.7833	29.4375	3.74033	3.29854	4.26908	inx-2	-4.08447	1.43518e-27	3.28812e-26	0.855504	4.24949e-06	2.63595e-05	-0.209453	N.A.
WBGene00002125	inx-3	82.6053	75.5526	72.0553	9.4343	9.1349	9.22974	62.4464	68.6331	65.5909	10.3671	11.767	12.3009	inx-3	-3.04796	2.55612e-31	1.42747e-29	0.306714	0.00218268	0.00808126	-0.100629	N.A.
WBGene00002127	inx-5	27.4775	25.7736	26.8068	38.7008	35.3237	41.4189	22.3813	23.9393	22.8301	42.1832	39.2328	39.9582	inx-5	0.52431	1.14041e-09	2.73011e-09	0.0755877	0.194365	0.337316	0.144166	N.A.
WBGene00002128	inx-6	6.78651	5.70292	4.98698	11.9755	11.3173	10.3246	6.79338	7.30551	6.61727	14.4323	13.9597	14.8327	inx-6	0.952622	1.75432e-08	3.84243e-08	0.364625	0.000585814	0.00248524	0.382759	N.A.
WBGene00002129	inx-7	21.4834	16.4309	18.1198	15.8933	17.9268	16.8938	28.4269	29.9429	30.5617	21.4489	16.0958	19.0581	inx-7	-0.137471	0.137665	0.160514	0.151134	0.0780493	0.16808	-1.09939	N.A.
WBGene00002130	inx-8	82.2306	77.262	78.8996	23.8346	22.645	22.6528	78.9611	81.7163	74.7229	31.0828	28.3448	29.1153	inx-8	-1.78591	1.12175e-26	2.12827e-25	0.356275	5.2464e-06	3.21186e-05	-0.199492	N.A.
WBGene00002131	inx-9	23.5583	22.178	19.8163	10.2814	10.4443	10.7188	20.4855	22.4975	21.2127	10.4785	10.5572	10.8342	inx-9	-1.05705	1.11321e-14	3.9704e-14	0.020251	0.822807	0.893211	-0.019158	N.A.
WBGene00002132	inx-10	7.07469	5.64397	5.48422	10.0484	10.86	10.1932	8.3943	7.86499	7.68235	10.7569	10.5005	11.0961	inx-10	0.780856	4.4932e-09	1.03333e-08	0.0576632	0.476083	0.631092	0.0738462	N.A.
WBGene00002133	inx-11	6.03726	5.6145	5.07473	4.41538	5.97561	4.65319	5.25565	5.28278	5.43385	4.66845	6.15287	5.56115	inx-11	-0.160248	0.236349	0.266021	0.123846	0.31165	0.472473	-0.772836	N.A.
WBGene00002134	inx-12	78.6573	73.6664	76.3257	99.6055	92.7519	102.184	61.1825	63.8129	64.6836	98.0375	93.9376	95.1507	inx-12	0.364184	7.2344e-09	1.63885e-08	-0.0354956	0.447747	0.605655	-0.0974661	N.A.
WBGene00002135	inx-13	51.857	51.7683	49.5042	68.8778	68.6001	71.8343	45.2365	45.8881	42.317	66.7784	68.8158	68.8553	inx-13	0.450676	3.71748e-10	9.25866e-10	-0.0334653	0.502043	0.654507	-0.0742558	N.A.
WBGene00002136	inx-14	102.432	100.015	94.6356	22.2675	24.0999	24.4046	93.1377	93.4653	87.9574	27.7787	27.5131	28.0851	inx-14	-2.07028	7.94042e-31	3.90037e-29	0.238027	0.000388683	0.00171364	-0.114973	N.A.
WBGene00002137	inx-15	17.3913	16.1656	14.9609	31.9877	33.6193	32.3533	7.34106	9.95228	7.78096	13.2443	12.3152	12.7374	inx-15	1.01589	3.24307e-14	1.1135e-13	-1.35532	6.2609e-19	2.01855e-17	-1.33413	Up.upon.vha-6&ELT-2.dependent
WBGene00002138	inx-16	14.3943	12.2458	14.5515	24.9993	24.0376	22.1711	7.53064	8.20928	7.14981	11.3138	10.1981	10.258	inx-16	0.79243	2.57036e-11	6.96567e-11	-1.16542	6.79074e-17	1.73599e-15	-1.47069	N.A.
WBGene00002139	inx-17	7.9104	8.29649	7.5609	12.1026	13.6244	12.0983	5.08713	3.88408	4.30961	6.72889	6.53093	7.09767	inx-17	0.670266	1.75764e-08	3.84881e-08	-0.891969	1.67235e-12	2.49443e-11	-1.33077	N.A.
WBGene00002140	inx-18	1.91636	1.95992	2.09131	6.61778	6.91093	7.43415	2.45404	2.70056	2.15974	7.99113	7.07911	7.76117	inx-18	1.8112	1.90049e-12	5.64878e-12	0.124908	0.232297	0.383293	0.0689641	Up.upon.vha-6
WBGene00002141	inx-19	0.648393	0.54524	0.775102	0.984725	0.987275	0.799254	0.642474	0.849978	0.798806	0.937403	0.860079	0.864292	inx-19	0.503506	0.113467	0.133711	-0.0557878	0.824108	0.894157	-0.110799	N.A.
WBGene00002142	inx-20	0.302583	0.397878	0.190119	1.09061	1.19512	0.799254	0.895251	0.742386	0.719912	1.25296	1.31375	1.66747	inx-20	1.84199	0.000142601	0.000229778	0.466369	0.0561226	0.129181	0.253188	Up.upon.vha-6
WBGene00002143	inx-21	29.2353	32.4344	29.41	17.3545	18.7582	18.9522	33.7562	34.8061	34.6248	18.8316	18.8556	17.3644	inx-21	-0.725349	2.0141e-12	5.97417e-12	-0.00129653	0.985551	0.992001	0.00178746	N.A.
WBGene00002144	inx-22	107.273	108.768	98.7598	16.8674	15.5158	16.4997	95.1178	97.4678	95.9061	20.7992	21.5398	21.3279	inx-22	-2.68712	2.59335e-33	2.35218e-31	0.382437	2.84973e-06	1.81693e-05	-0.142322	N.A.
WBGene00002146	ipp-5	18.4576	18.8182	20.5475	30.1665	28.1945	28.8279	31.9025	33.2783	28.8655	45.2274	42.9945	44.5503	ipp-5	0.593596	3.48166e-10	8.69096e-10	0.607256	9.61051e-13	1.4673e-11	1.02301	N.A.
WBGene00002147	ire-1	85.4582	70.336	74.6585	52.3387	55.7967	48.3822	78.6873	78.0581	71.7446	50.5548	45.5086	47.7805	ire-1	-0.555442	8.41651e-10	2.04014e-09	-0.121313	0.083652	0.177562	0.218408	N.A.
WBGene00002148	gon-14	121.97	120.056	119.117	36.3501	38.2128	36.9299	123.366	124.215	117.819	53.8961	51.841	52.1631	gon-14	-1.69572	2.36104e-29	7.75876e-28	0.501942	1.33567e-11	1.76732e-10	-0.296006	N.A.
WBGene00002149	irk-1	1.05184	1.31152	1.65258	3.16594	3.2736	2.72622	2.26446	1.71072	1.213	2.08827	2.9961	2.66272	irk-1	1.21443	8.03339e-06	1.43643e-05	-0.256447	0.127788	0.245884	-0.211167	Up.upon.vha-6
WBGene00002150	irk-2	0.965385	0.839965	0.979846	2.25534	1.65239	1.54376	1.06377	1.36642	1.2919	2.47809	1.48387	1.49287	irk-2	0.952976	0.00169787	0.00247968	-0.0275555	0.892095	0.93641	-0.0289152	N.A.
WBGene00002151	irk-3	5.25919	3.9051	4.54824	3.67419	3.02418	4.14955	3.33876	3.47523	2.85006	3.44333	3.61989	3.76273	irk-3	-0.344578	0.0177227	0.0231564	0.0128538	0.92272	0.954172	-0.037303	N.A.
WBGene00002152	iars-1	153.525	145.225	154.772	107.886	102.396	94.4762	142.029	136.696	125.117	102.028	100.686	107.146	iars-1	-0.574801	7.46152e-12	2.11014e-11	0.0255571	0.664498	0.782322	-0.0444626	N.A.
WBGene00002153	iars-2	90.0978	79.7966	89.1075	42.1102	41.5383	38.6598	67.523	63.4901	63.3818	35.7977	36.0761	38.8582	iars-2	-1.08105	1.51492e-20	9.9705e-20	-0.143094	0.0225964	0.0615628	0.132366	N.A.
WBGene00002162	isp-1	595.499	632.935	626.941	524.943	513.622	575.014	415.639	438.406	409.038	405.413	425.248	405.51	isp-1	-0.202884	4.54553e-05	7.6509e-05	-0.382872	1.4795e-10	1.71154e-09	1.88715	N.A.
WBGene00002163	ist-1	3.01143	3.55143	3.90476	10.0696	9.57138	8.52902	5.69801	5.67011	4.84215	10.5713	10.3493	11.1834	ist-1	1.43544	2.69785e-12	7.90729e-12	0.191102	0.0457733	0.109846	0.133131	Up.upon.vha-6
WBGene00002169	isw-1	145.226	141.954	153.017	60.7247	56.9398	55.0171	147.316	131.811	131.113	61.6923	59.0619	62.587	isw-1	-1.35029	3.95703e-25	5.44752e-24	0.0872747	0.12043	0.235119	-0.0646339	N.A.
WBGene00002173	itr-1	59.0038	54.0672	61.5841	141.62	139.892	129.096	66.1749	59.6168	50.6206	87.4755	84.8832	96.8444	itr-1	1.23424	1.54293e-18	7.9428e-18	-0.609711	1.24703e-10	1.45609e-09	-0.493996	Up.upon.vha-6&ELT-2.dependent
WBGene00002174	itx-1	43.8458	42.6614	46.2868	129.423	120.687	122.483	93.1588	91.916	86.5768	155.822	143.614	142.94	itx-1	1.48854	4.56279e-26	7.53664e-25	0.247059	6.56067e-06	3.95707e-05	0.165974	Up.upon.vha-6
WBGene00002175	jac-1	32.4052	34.4975	33.0369	45.5409	41.8501	44.0465	38.4537	37.9693	36.1238	44.522	44.9037	45.2488	jac-1	0.394834	6.88219e-08	1.43918e-07	0.0362704	0.499156	0.651941	0.0918625	N.A.
WBGene00002176	jip-1	4.97101	5.05452	3.17353	8.03663	7.47212	7.39036	6.09824	6.57388	6.51865	8.26957	8.93159	8.30244	jip-1	0.825357	2.76431e-06	5.11989e-06	0.154366	0.177627	0.315126	0.187029	N.A.
WBGene00002177	jkk-1	0.475488	0.486295	0.482611	0.900018	0.841782	0.799254	0.22118	0.376573	0.700188	1.01165	1.23814	1.07382	jkk-1	0.814309	0.034486	0.0435813	0.381093	0.15152	0.279038	0.467996	N.A.
WBGene00002178	jnk-1	1.57055	2.1957	1.21384	3.10241	3.25281	2.00361	1.63252	1.6892	1.6272	3.23915	3.18513	2.83732	jnk-1	0.764781	0.0018341	0.00266762	0.169336	0.318469	0.480173	0.221418	N.A.
WBGene00002179	jph-1	33.1257	27.4536	30.931	51.5339	46.3188	47.0684	26.6364	28.91	25.9267	44.1879	42.314	47.0996	jph-1	0.66536	2.11386e-10	5.36134e-10	-0.116255	0.0977008	0.200685	-0.174724	N.A.
WBGene00002180	jtr-1	20.1002	24.0642	19.3776	10.7684	12.0032	11.4414	19.4954	19.2698	19.5362	11.4437	12.2396	11.7771	jtr-1	-0.887093	2.80418e-13	8.91977e-13	0.0519239	0.531356	0.679504	-0.0585326	N.A.
WBGene00002181	kal-1	7.21878	6.02711	6.39094	6.27895	6.5368	6.68964	7.50958	7.88651	6.47921	5.96783	5.90714	5.47385	kal-1	-0.00731379	0.952002	0.957308	-0.170828	0.133421	0.253444	23.3569	N.A.
WBGene00002182	kap-1	2.11808	2.28411	2.53005	2.76358	3.56458	2.31017	1.90636	1.88286	1.80471	2.23677	1.6918	2.55796	kap-1	0.303865	0.103463	0.122601	-0.408982	0.0166501	0.0477054	-1.34594	N.A.
WBGene00002183	kat-1	216.924	217.05	203.589	67.4801	71.8009	66.6884	106.556	113.628	106.991	58.648	56.7179	60.614	kat-1	-1.62996	2.8668e-29	9.30669e-28	-0.226645	0.000100422	0.000495742	0.139049	N.A.
WBGene00002184	kel-1	2.00281	1.81256	2.70555	4.50009	4.39597	4.14955	2.43298	2.35627	2.85006	3.27627	3.73331	4.04209	kel-1	1.02168	6.00725e-07	1.16857e-06	-0.242103	0.063191	0.141544	-0.236966	Up.upon.vha-6
WBGene00002185	kel-3	26.9011	26.9231	26.6898	16.7403	17.8853	15.8865	26.6785	25.5316	27.8399	17.6807	16.9086	17.2073	kel-3	-0.673276	4.77841e-12	1.37245e-11	0.03671	0.589533	0.725663	-0.0545245	N.A.
WBGene00002186	kel-10	20.4172	19.9381	19.6116	50.0516	49.5197	52.2143	41.171	43.3274	40.4235	65.7946	58.9107	57.8377	kel-10	1.33919	7.41414e-21	5.07178e-20	0.264133	2.55974e-05	0.000139909	0.197233	Up.upon.vha-6
WBGene00002187	kgb-1	31.9442	31.9923	31.5745	91.0712	93.0429	85.5201	37.1266	32.7833	33.4019	57.59	52.5782	56.0568	kgb-1	1.4967	1.78199e-24	2.12705e-23	-0.698026	1.47133e-15	3.1516e-14	-0.466376	Up.upon.vha-6&ELT-2.dependent
WBGene00002188	kgb-2	2.98261	2.37253	3.11503	19.2816	21.3771	21.0762	2.49617	2.63601	2.33725	5.3367	4.50833	4.79289	kgb-2	2.8731	1.82423e-22	1.55378e-21	-2.07822	2.2566e-23	1.29489e-21	-0.723337	Up.upon.vha-6&ELT-2.dependent
WBGene00002189	kin-1	125.831	138.329	134.59	251.147	248.388	277.56	154.499	172.438	157.996	290.567	292.058	275.325	kin-1	0.961782	4.61275e-20	2.84904e-19	0.144155	0.00617388	0.0201979	0.149883	N.A.
WBGene00002190	kin-2	163.784	189.375	189.023	244.582	221.846	250.582	182.958	190.901	173.262	259.494	255.878	236.161	kin-2	0.404442	9.89192e-09	2.21204e-08	0.0685095	0.203687	0.348881	0.169393	N.A.
WBGene00002191	kin-3	363.604	386.87	362.763	243.651	236.769	263.874	286.28	300.903	285.075	235.901	241.153	239.025	kin-3	-0.581917	9.00441e-16	3.53618e-15	-0.05402	0.223459	0.373373	0.092831	N.A.
WBGene00002192	kin-4	311.185	318.229	313.39	139.482	126.361	138.709	298.076	310.608	277.758	149.084	145.845	138.732	kin-4	-1.22226	3.05936e-25	4.30328e-24	0.101038	0.0449383	0.108244	-0.0826644	N.A.
WBGene00002193	kin-5	3.24197	4.17035	4.02176	10.4508	10.7977	10.2808	7.973	8.10169	7.87958	13.5042	10.1603	12.8247	kin-5	1.47359	5.21848e-13	1.62333e-12	0.202292	0.0293998	0.0767578	0.137278	Up.upon.vha-6
WBGene00002194	kin-6	0.0720437	0.0736811	0.190119	0.13765	0.17667	0.142333	0.0105324	0.0537961	0.00986181	0.269155	0.236285	0.253177	kin-6	0.59539	0.386107	0.420215	0.737995	0.164349	0.297554	1.23951	N.A.
WBGene00002195	kin-9	1.657	1.8715	1.65258	4.60597	3.73086	4.39042	5.4031	5.36885	4.84215	8.21388	8.04316	8.68657	kin-9	1.29231	2.63264e-07	5.27766e-07	0.97858	1.37434e-09	1.41771e-08	0.757231	Up.upon.vha-6
WBGene00002196	kin-10	361.299	382.154	365.395	237.996	245.229	271.976	303.638	329.501	312.136	248.932	261.473	232.722	kin-10	-0.556318	2.36326e-14	8.21492e-14	-0.0226589	0.627814	0.753457	0.0407302	N.A.
WBGene00002198	kin-14	6.03726	5.90922	5.86445	10.9379	11.2757	10.1056	7.86768	8.98395	8.94466	11.2581	11.7481	11.2882	kin-14	0.859213	9.98865e-10	2.40229e-09	0.0852559	0.300554	0.461226	0.0992256	N.A.
WBGene00002199	kin-15	3.87595	3.75774	4.86998	2.31887	1.96416	2.31017	0.853122	1.47401	1.01577	2.1254	1.95644	2.10398	kin-15	-0.919361	2.16653e-06	4.04667e-06	-0.0859236	0.621832	0.750067	0.0934601	N.A.
WBGene00002200	kin-16	3.84713	5.6145	5.25022	4.88127	6.91093	6.88672	4.49732	3.9056	4.17154	5.05827	5.58579	5.61353	kin-16	0.346171	0.0202216	0.0262478	-0.182156	0.148382	0.274932	-0.526202	N.A.
WBGene00002201	kin-18	204.763	203.581	210.345	99.5843	97.865	91.8266	224.118	219.155	211.072	125.955	114.92	122.354	kin-18	-1.09724	2.46451e-22	2.05074e-21	0.328182	2.55783e-07	1.90987e-06	-0.299098	N.A.
WBGene00002202	kin-19	811.918	898.069	858.302	676.4	645.398	728.952	733.8	823.78	741.46	748.874	735.859	668.761	kin-19	-0.325433	3.35605e-08	7.18869e-08	0.0704602	0.137092	0.259079	-0.216513	N.A.
WBGene00002203	kin-20	30.9067	32.0513	32.9784	50.3269	46.298	49.4114	43.2564	42.5742	38.1356	51.5015	51.841	51.325	kin-20	0.605616	2.33697e-11	6.35335e-11	0.0839839	0.148271	0.274809	0.138675	N.A.
WBGene00002204	kin-21	1.51292	1.60625	1.47708	3.65301	2.98261	3.97437	3.19131	1.90438	2.17946	3.49902	3.56318	3.81511	kin-21	1.1946	9.80171e-06	1.7387e-05	0.0498763	0.753645	0.846577	0.0417515	Up.upon.vha-6
WBGene00002205	kin-23	0.0720437	0.132626	0.0146246	0.13765	0.0727466	0.142333	0.115856	0.13987	0.00986181	0.232031	0.274091	0.183335	kin-23	1.11184	0.264105	0.29512	1.00953	0.150286	0.27761	0.907988	N.A.
WBGene00002206	kin-24	1.36883	1.39994	2.70555	6.42718	7.40976	5.90134	2.95959	3.17397	3.0473	7.15582	6.81447	8.61673	kin-24	1.92348	1.0311e-11	2.88296e-11	0.195057	0.087722	0.18449	0.101408	Up.upon.vha-6
WBGene00002207	sid-3	76.9282	78.9419	72.728	87.0899	75.1888	80.5056	73.695	76.5088	66.8137	71.8274	70.5737	67.5981	sid-3	0.0849449	0.145307	0.168836	-0.207308	0.000580742	0.00246595	-2.4405	N.A.
WBGene00002208	kin-26	2.20454	1.72414	2.29606	4.77539	4.56225	4.25904	3.78112	3.97015	3.91514	5.91214	6.45532	6.13735	kin-26	1.13662	1.79259e-07	3.63713e-07	0.443889	0.000520725	0.00223539	0.390534	Up.upon.vha-6
WBGene00002210	kin-29	28.4861	29.6935	30.4045	55.3246	50.933	48.6669	39.6333	42.3375	34.4078	60.0588	54.2228	56.7203	kin-29	0.805469	2.553e-14	8.84988e-14	0.142979	0.0182828	0.0517045	0.17751	N.A.
WBGene00002211	kin-30	1.13829	0.66313	0.628857	1.34473	1.56925	1.08392	0.937381	0.871497	0.680465	1.19728	1.33265	1.63255	kin-30	0.757609	0.0120387	0.0160118	0.0632028	0.767875	0.856115	0.083424	N.A.
WBGene00002212	kin-31	1.85873	2.57884	1.82807	3.39889	3.33595	3.25176	2.81214	2.22716	2.47531	4.22296	4.20588	3.72781	kin-31	0.692913	0.000740701	0.00111814	0.278705	0.0530172	0.123549	0.402222	N.A.
WBGene00002213	kin-32	9.26482	8.88594	7.97039	8.65076	7.43055	9.05456	8.94198	7.77892	8.01765	8.06538	8.55353	9.28023	kin-32	-0.0599026	0.58413	0.615903	0.0495301	0.617753	0.74702	-0.826843	N.A.
WBGene00002214	klc-1	122.575	121.029	130.378	27.3499	28.049	25.6309	100.7	94.1324	93.2828	31.8439	32.0308	30.8439	klc-1	-2.20602	5.40725e-33	4.41137e-31	0.224931	0.000328213	0.00146878	-0.101962	N.A.
WBGene00002215	klc-2	52.174	54.5388	49.9429	78.3651	81.4658	76.3232	70.0086	72.9367	67.0701	97.6477	98.4743	88.4983	klc-2	0.592885	2.4263e-13	7.76249e-13	0.267293	2.70301e-06	1.72985e-05	0.450835	N.A.
WBGene00002216	klp-3	16.6421	16.0772	16.6574	15.3638	16.4719	14.6165	8.16258	7.52069	7.78096	13.6712	13.714	14.5009	klp-3	-0.0886916	0.276319	0.307798	-0.148211	0.0579259	0.132374	1.67108	N.A.
WBGene00002217	klp-4	35.1429	31.6387	34.0899	66.9719	64.6094	58.9148	36.3893	31.5138	30.2264	51.2045	49.6861	52.7393	klp-4	0.916717	1.08399e-15	4.22431e-15	-0.308705	1.20003e-05	6.94125e-05	-0.33675	N.A.
WBGene00002218	klp-6	0.302583	0.54524	0.16087	0.412949	0.592365	0.492691	0.516086	0.182907	0.641017	0.269155	0.425314	0.427781	klp-6	0.731042	0.168326	0.193712	-0.431503	0.32657	0.488391	-0.590258	N.A.
WBGene00002219	klp-7	246.461	271.721	263.14	118.982	118.442	128.811	217.946	234.433	215.037	155.6	156.468	146.292	klp-7	-1.09321	2.48111e-24	2.88806e-23	0.324094	1.98675e-08	1.76012e-07	-0.29646	N.A.
WBGene00002220	gcc-1	8.16975	7.47126	6.94667	8.18487	9.44667	8.37574	7.48851	6.53085	6.34114	7.04445	6.94679	9.01832	gcc-1	0.204197	0.0789721	0.0952457	-0.180734	0.0819541	0.174748	-0.885094	N.A.
WBGene00002221	klp-10	78.0233	87.43	80.0988	18.4768	19.943	19.3901	67.6915	67.4495	58.8651	25.9781	23.5246	23.8422	klp-10	-2.08527	1.3747e-28	3.91426e-27	0.342333	2.27746e-05	0.000125394	-0.164167	N.A.
WBGene00002222	klp-11	4.65402	4.7598	4.60674	18.138	15.4327	17.1566	9.0473	9.52191	9.91111	18.943	17.022	17.7485	klp-11	1.85149	1.89846e-19	1.08276e-18	0.0852037	0.210299	0.357077	0.046019	Up.upon.vha-6
WBGene00002223	klp-12	74.7381	62.7321	67.4047	71.0802	76.0618	64.9585	75.3801	70.6558	63.8355	65.9988	60.1394	69.5362	klp-12	0.050991	0.460735	0.495144	-0.115667	0.0863328	0.181996	-2.26838	N.A.
WBGene00002224	klp-13	1.42646	1.07574	1.0091	1.21767	1.31983	1.67515	0.558215	0.634794	0.562123	1.73559	1.654	1.98176	klp-13	0.26078	0.306483	0.339243	0.366872	0.074234	0.161312	1.40682	N.A.
WBGene00002225	klp-15	184.129	190.2	185.308	31.183	31.4161	34.3679	147.78	147.412	142.355	43.2041	41.3878	40.6217	klp-15	-2.53085	1.5846e-34	2.00902e-32	0.370128	2.4749e-07	1.85385e-06	-0.146247	N.A.
WBGene00002226	klp-16	125.428	121.559	118.854	29.0229	29.5871	30.8862	110.411	107.517	102.849	36.633	34.9608	35.8201	klp-16	-2.03187	1.90923e-31	1.0856e-29	0.263965	4.29182e-05	0.00022539	-0.129912	N.A.
WBGene00002227	klp-17	3.61659	3.2567	2.35456	5.51658	6.28739	5.59478	5.06607	4.65874	4.56602	6.58039	7.07911	6.731	klp-17	0.935748	1.02388e-07	2.11424e-07	0.22908	0.0308157	0.0798104	0.24481	N.A.
WBGene00002228	klp-18	219.344	220.793	216.722	64.5577	63.5286	63.1629	193.153	183.735	174.248	73.9992	74.2976	71.5966	klp-18	-1.7801	8.48823e-31	4.09563e-29	0.200926	0.000325004	0.0014565	-0.112874	N.A.
WBGene00002229	klp-19	209.95	219.054	230.03	62.8424	61.9697	59.4185	203.875	197.055	190.698	74.7046	69.8554	70.0775	klp-19	-1.83795	7.86124e-30	2.97997e-28	0.219759	0.000345387	0.00153976	-0.119568	N.A.
WBGene00002230	klp-20	11.7431	9.888	11.0123	9.13783	8.69842	8.79179	12.0596	10.4687	9.93084	7.37857	7.83522	7.09767	klp-20	-0.291361	0.00521928	0.00721805	-0.257484	0.0111223	0.0337101	0.883727	N.A.
WBGene00002231	knl-1	105.169	113.395	117.07	48.2727	45.5498	42.4918	105.355	100.566	95.0382	44.0023	44.2988	45.144	knl-1	-1.29982	7.41347e-24	7.81496e-23	-0.0291175	0.618792	0.747948	0.0224012	N.A.
WBGene00002232	kpc-1	13.8756	9.53433	11.2755	22.7122	21.3355	20.2879	11.5119	12.1472	11.3115	14.4137	14.8104	15.8977	kpc-1	0.905694	8.72002e-12	2.4498e-11	-0.510796	1.25952e-07	9.83092e-07	-0.563983	N.A.
WBGene00002233	kqt-1	2.29099	2.63778	2.4423	2.27652	2.19279	2.63863	1.92742	1.66768	1.56803	2.7194	2.56133	2.83732	kqt-1	-0.0563045	0.769366	0.790991	0.199209	0.238801	0.390965	-3.53807	N.A.
WBGene00002234	kqt-2	10.3311	9.77011	10.1056	22.2675	23.6842	22.8937	5.84546	5.13215	5.25634	8.23244	7.91084	8.42467	kqt-2	1.18836	1.7305e-17	7.9978e-17	-1.48589	8.81684e-22	4.12566e-20	-1.25037	Up.upon.vha-6&ELT-2.dependent
WBGene00002235	kqt-3	3.67423	4.49455	3.46602	9.18018	9.82079	9.29543	1.61145	1.99046	1.213	3.20202	2.65585	2.7151	kqt-3	1.29199	1.38111e-11	3.82003e-11	-1.7285	5.4544e-16	1.24207e-14	-1.33786	Up.upon.vha-6&ELT-2.dependent
WBGene00002238	kars-1	519.622	516.873	529.746	192.487	193.787	197.087	396.407	396.961	376.336	184.594	189.132	184.478	kars-1	-1.42489	5.26113e-30	2.0696e-28	-0.0636487	0.14063	0.264115	0.0446693	N.A.
WBGene00002239	ksr-1	13.2128	14.4268	13.9957	20.171	20.2132	19.7405	17.9787	15.0306	14.9998	19.0172	19.4416	20.5248	ksr-1	0.531617	6.0833e-08	1.27738e-07	-0.0276696	0.682643	0.795944	-0.052048	N.A.
WBGene00002240	ksr-2	103.7	109.446	109.085	50.7292	50.455	53.7252	104.639	106.075	97.977	54.3044	57.0204	50.6964	ksr-2	-1.05707	1.43516e-21	1.07032e-20	0.0631815	0.247826	0.401608	-0.0597702	N.A.
WBGene00002241	kup-1	95.4867	90.3478	99.5495	27.9005	33.0374	26.9228	90.8206	79.3708	87.2277	32.3636	31.4827	33.236	kup-1	-1.70303	3.37898e-26	5.76916e-25	0.148635	0.0313362	0.081002	-0.0872767	N.A.
WBGene00002242	kvs-1	1.13829	0.957854	0.716604	2.04357	2.0473	2.41966	0.747798	1.36642	1.03549	2.4224	1.59729	1.99922	kvs-1	1.22826	5.50819e-05	9.20845e-05	-0.12503	0.499273	0.652029	-0.101794	Up.upon.vha-6
WBGene00002243	lad-2	2.06045	1.98939	2.14981	6.40601	5.80934	5.85754	2.13807	2.44234	1.9625	5.29958	3.24184	5.1421	lad-2	1.54284	2.36068e-08	5.11794e-08	-0.428192	0.00642137	0.0209185	-0.277534	Up.upon.vha-6&ELT-2.dependent
WBGene00002244	laf-1	205.598	221.471	227.485	84.1887	77.4128	81.5129	133.856	127.916	118.332	93.5083	86.0173	82.7887	laf-1	-1.42847	1.15114e-25	1.76904e-24	0.108403	0.0602108	0.13627	-0.0758872	N.A.
WBGene00002245	lag-1	76.2943	76.5841	77.4664	22.3522	22.5826	21.558	74.1795	68.4179	63.796	28.8739	29.0631	30.2328	lag-1	-1.79238	3.71389e-27	7.83004e-26	0.407161	2.72463e-07	2.02636e-06	-0.227163	N.A.
WBGene00002246	lag-2	1.31119	1.78308	2.20831	1.68356	1.3614	2.0693	3.76005	4.29293	4.03348	4.76127	5.20773	4.95004	lag-2	-0.0439173	0.841127	0.856649	1.56935	1.2084e-11	1.60812e-10	-35.7342	N.A.
WBGene00002247	lam-1	134.563	133.525	141.464	128.914	127.047	111.731	98.2564	93.8311	81.3895	124.452	120.61	120.992	lam-1	-0.157561	0.0124398	0.0165207	-0.00412298	0.944356	0.966241	0.0261675	N.A.
WBGene00002248	lam-3	14.3943	14.5446	15.9847	16.9945	14.0817	12.383	10.6693	10.3826	8.58963	13.7455	13.7707	16.2819	lam-3	-0.0567008	0.628367	0.658513	0.0198533	0.853633	0.912111	-0.350142	N.A.
WBGene00002249	lap-1	149.433	143.369	141.347	86.3276	86.4957	92.2426	105.44	106.721	109.496	78.1757	79.2501	79.5935	lap-1	-0.712458	3.71405e-17	1.66365e-16	-0.160378	0.00221695	0.00819358	0.225106	N.A.
WBGene00002250	lap-2	500.92	546.905	514.536	396.145	392.468	433.469	402.642	441.289	398.742	337.493	323.305	307.505	lap-2	-0.355036	1.35111e-08	2.98719e-08	-0.335408	4.68538e-08	3.89183e-07	0.944715	N.A.
WBGene00002251	lat-1	283.636	283.952	280.894	140.646	128.751	129.621	351.497	354.269	301.249	224.541	211.532	204.244	lat-1	-1.08956	3.87645e-22	3.13931e-21	0.682136	1.43692e-15	3.08846e-14	-0.626066	N.A.
WBGene00002252	lat-2	7.30523	5.52608	4.57749	19.3451	14.0401	14.8793	6.56166	7.58525	7.09064	17.8107	17.986	18.1501	lat-2	1.48187	5.44796e-13	1.69192e-12	0.175154	0.0674191	0.149128	0.118198	Up.upon.vha-6
WBGene00002253	lbp-1	51.54	56.2776	60.4726	57.9717	62.3023	67.6081	73.042	79.3062	80.3836	50.8147	60.0259	58.3092	lbp-1	0.158913	0.0337125	0.0426556	-0.151764	0.0327916	0.0841612	-0.955015	N.A.
WBGene00002254	lbp-2	162.92	172.34	165.068	71.7579	75.7084	76.0824	161.619	155.74	164.88	98.5202	97.4536	95.4126	lbp-2	-1.16236	1.38575e-23	1.39572e-22	0.382642	5.8649e-09	5.57211e-08	-0.329193	N.A.
WBGene00002255	lbp-3	67.4185	61.4058	57.4892	157.461	167.681	162.358	68.9554	69.6444	65.8473	71.9944	80.8002	74.9664	lbp-3	1.39007	4.14425e-24	4.59319e-23	-1.09939	1.23877e-21	5.69713e-20	-0.790887	Up.upon.vha-6&ELT-2.dependent
WBGene00002256	lbp-4	23.2989	20.0855	21.3665	10.4084	9.28039	10.3903	15.3035	16.0635	16.9524	8.77075	9.6499	10.1183	lbp-4	-1.10711	1.29742e-15	5.0185e-15	-0.0739593	0.412408	0.573387	0.0668042	N.A.
WBGene00002257	lbp-5	14.6825	15.8414	15.3412	16.105	18.0516	19.412	4.26561	3.92711	4.30961	3.49902	2.95829	3.23891	lbp-5	0.219912	0.0123195	0.016369	-2.46339	1.49422e-22	7.78822e-21	-11.2017	N.A.
WBGene00002258	lbp-6	169.029	172.252	158.779	83.0452	83.5235	89.4617	49.7233	48.2336	48.4313	41.8305	43.0323	44.4456	lbp-6	-0.96603	4.06333e-20	2.52715e-19	-0.984424	2.58844e-19	8.71985e-18	1.01904	N.A.
WBGene00002259	lbp-7	8.63083	8.62069	8.17514	12.3355	13.9362	15.777	3.35982	2.70056	2.88951	7.1187	9.6499	8.58181	lbp-7	0.717372	1.18825e-07	2.44557e-07	-0.732871	5.99333e-09	5.69124e-08	-1.02161	N.A.
WBGene00002260	lbp-8	1.59937	1.341	1.30159	0.180004	0.467657	0.186128	0.0105324	0.0537961	0.049309	0.0464061	0.0850627	0.113493	lbp-8	-2.48464	1.26841e-06	2.40943e-06	-1.71059	0.0176829	0.05025	0.688466	N.A.
WBGene00002261	ldb-1	37.5348	33.967	35.4061	60.7671	59.7873	62.1338	35.947	36.8073	33.7175	40.9209	43.6183	42.7694	ldb-1	0.773546	3.20466e-15	1.1969e-14	-0.521202	1.90893e-11	2.4737e-10	-0.673783	N.A.
WBGene00002262	ldh-1	89.4062	86.1627	90.7455	68.6025	69.6809	66.0315	66.9543	67.8799	66.6362	55.5481	61.2357	55.4806	ldh-1	-0.382168	5.37605e-09	1.2281e-08	-0.248177	1.881e-05	0.000105296	0.649393	N.A.
WBGene00002263	lea-1	266.749	272.546	274.547	425.708	388.748	395.302	324.976	343.875	309.651	375.936	360.619	365.386	lea-1	0.570897	9.36027e-15	3.36017e-14	-0.133752	0.0047422	0.0160329	-0.234285	N.A.
WBGene00002264	lec-1	1025.74	1114.04	1061.17	1272.13	1263.91	1509.75	1118.48	1281.76	1206.21	1648.84	1742.13	1578.89	lec-1	0.333437	2.78187e-07	5.56907e-07	0.3007	9.39517e-07	6.45518e-06	0.901818	N.A.
WBGene00002265	lec-2	665.467	716.961	664.38	826.904	798.207	887.883	863.938	962.014	870.63	887.35	918.12	876.523	lec-2	0.295347	3.38443e-06	6.22297e-06	0.0951466	0.0774328	0.167102	0.322152	N.A.
WBGene00002266	lec-3	88.484	99.1306	96.8586	269.698	275.762	324.245	101.037	114.962	106.32	283.216	292.909	265.32	lec-3	1.60879	3.80171e-24	4.23354e-23	-0.0438665	0.479227	0.633924	-0.0272668	Up.upon.vha-6
WBGene00002267	lec-4	31.4255	30.1061	33.1539	37.2819	37.1735	34.6307	24.0665	26.9088	25.9859	35.3707	40.1402	36.5011	lec-4	0.204948	0.00515469	0.00713556	0.035827	0.573229	0.71266	0.17481	N.A.
WBGene00002268	lec-5	124.448	117.993	115.52	117.818	109.255	110.921	94.6122	95.1868	95.413	86.3803	88.1345	92.3047	lec-5	-0.0829769	0.0972483	0.115623	-0.340595	2.15422e-08	1.88975e-07	4.1047	N.A.
WBGene00002269	lec-6	339.369	361.465	347.465	493.496	481.551	533.474	430.279	462.162	484.718	670.466	737.163	665.252	lec-6	0.524005	2.1007e-10	5.32887e-10	0.458253	1.49867e-09	1.53583e-08	0.87452	N.A.
WBGene00002270	lec-7	0.129679	0.54524	0.745853	2.46711	2.10965	2.50725	4.3288	3.66889	4.28989	5.81933	6.70105	4.86274	lec-7	2.65621	3.65222e-07	7.2297e-07	1.28346	3.51021e-09	3.43587e-08	0.483194	Up.upon.vha-6
WBGene00002271	lec-8	501.525	534.615	497.513	884.675	859.73	1003.96	1067.89	1219.16	1248.34	1392.43	1514.33	1376.87	lec-8	0.838728	5.61592e-16	2.24925e-15	0.642373	2.2538e-13	3.67741e-12	0.765889	N.A.
WBGene00002272	lec-9	167.127	162.879	163.371	172.56	178.551	223.714	38.3483	41.9072	40.2066	50.2021	53.4478	52.3202	lec-9	0.210051	0.00236219	0.00339337	-1.87193	2.21645e-26	1.89043e-24	-8.91178	N.A.
WBGene00002273	lec-10	259.314	260.61	254.775	629.133	658.076	735.609	322.617	348.76	329.335	523.712	571.745	521.011	lec-10	1.38129	1.53857e-23	1.53486e-22	-0.321679	1.85336e-06	1.21766e-05	-0.232883	Up.upon.vha-6
WBGene00002274	lec-11	5.80672	5.6145	6.77118	31.9665	33.3699	34.1489	35.4625	34.8276	37.2678	48.68	53.4478	52.5647	lec-11	2.45527	1.86862e-24	2.22339e-23	0.636521	2.02906e-13	3.331e-12	0.259246	Up.upon.vha-6
WBGene00002275	lem-2	73.1531	70.9254	72.0845	32.2206	30.3146	29.441	71.9677	68.3318	67.2279	34.0714	33.751	34.2836	lem-2	-1.23347	4.41569e-19	2.39884e-18	0.151575	0.051109	0.119951	-0.122885	N.A.
WBGene00002276	lem-3	102.778	93.5603	96.2443	37.6419	39.3143	34.6526	90.8417	81.8884	83.993	32.9762	30.2351	29.7264	lem-3	-1.39058	3.58271e-24	4.0111e-23	-0.264977	0.000144121	0.000690397	0.190551	N.A.
WBGene00002280	let-2	860.879	839.626	888.75	977.345	906.184	893.971	785.683	767.681	674.557	886.96	877.952	873.642	let-2	0.100571	0.0686928	0.0835788	-0.0730445	0.17225	0.30814	-0.7263	N.A.
WBGene00002282	let-4	3.61659	4.28824	4.43125	42.4914	40.9979	35.7912	7.80448	7.47766	7.50483	34.2756	36.0382	34.3185	let-4	3.27708	9.3842e-27	1.806e-25	-0.186832	0.0025388	0.00924112	-0.0570117	Up.upon.vha-6
WBGene00002285	let-7	0.100861	0.0736811	0.102372	2.84829	2.89947	3.16417	0.0947913	0.247462	0.207098	2.77509	2.59914	2.50557	let-7	5.02047	9.4317e-11	2.45528e-10	-0.177373	0.223	0.372772	-0.0353299	Up.upon.vha-6
WBGene00002295	let-19	64.2197	57.0439	60.6189	64.473	60.7019	55.4332	61.2246	58.0029	51.7252	44.8376	47.2098	55.533	let-19	-0.010988	0.883305	0.894894	-0.293588	0.00023993	0.00109779	26.719	N.A.
WBGene00002297	ect-2	216.001	251.916	235.558	80.7157	77.9324	89.0237	216.366	230.818	218.114	109.973	105.204	97.7349	ect-2	-1.50588	4.90492e-27	1.01138e-25	0.337984	2.29679e-07	1.72941e-06	-0.224444	N.A.
WBGene00002299	let-23	11.3109	12.4816	11.9483	21.4204	21.2732	18.6675	13.7447	14.4281	12.1004	13.3742	14.4323	16.439	let-23	0.779699	1.68111e-10	4.29584e-10	-0.472997	3.89255e-07	2.84534e-06	-0.606641	N.A.
WBGene00002324	let-49	23.5295	20.0855	21.1325	6.63895	7.28505	7.49985	18.1473	20.1735	18.9445	8.86357	8.59134	9.17547	let-49	-1.59555	9.60666e-19	5.06346e-18	0.316808	0.00387918	0.0134464	-0.198558	N.A.
WBGene00002335	let-60	146.609	152.299	146.933	99.5208	96.8257	96.1623	114.139	123.182	115.314	112.962	105.26	103.287	let-60	-0.607896	2.34342e-15	8.86172e-15	0.135202	0.00627002	0.0204752	-0.222409	N.A.
WBGene00002344	let-70	2284.38	2234.23	2101.01	1351.33	1306.25	1519.05	1797.53	1947.47	1869.22	1518.88	1615.71	1448.34	let-70	-0.666932	2.40584e-17	1.09438e-16	0.135533	0.00422074	0.0144733	-0.203218	N.A.
WBGene00002348	myo-1	209.316	230.46	216.4	328.824	293.262	282.947	224.94	249.668	231.545	385.199	385.911	371.323	myo-1	0.462303	4.75015e-05	7.98314e-05	0.338531	0.00108382	0.00431411	0.73227	N.A.
WBGene00002363	let-92	592.703	665.945	635.394	321.455	313.32	342.77	518.982	541.092	502.311	358.209	349.485	335.93	let-92	-0.953726	1.22924e-21	9.27068e-21	0.0949229	0.0541713	0.125568	-0.0995285	N.A.
WBGene00002368	let-99	127.042	130.99	128.74	27.8582	30.7718	28.7403	120.395	109.97	103.48	39.6401	36.0004	37.6709	let-99	-2.14697	5.29857e-31	2.73891e-29	0.374987	4.80398e-07	3.45901e-06	-0.174659	N.A.
WBGene00002393	lpr-1	0.302583	0.368406	0.804352	5.98247	5.47678	5.72616	0.916316	0.763905	0.739635	4.03733	4.82967	3.93733	lpr-1	3.67854	2.39761e-13	7.67334e-13	-0.43234	0.000794231	0.00326533	-0.11753	Up.upon.vha-6
WBGene00002497	let-268	13.0975	15.6941	15.5752	22.691	23.9336	19.5872	14.5873	12.6206	12.988	22.4327	20.9727	22.9518	let-268	0.579981	8.54456e-08	1.7769e-07	0.00646381	0.930846	0.958796	0.0111449	N.A.
WBGene00002583	let-363	121.682	106.97	118.825	88.89	86.953	76.3232	135.12	117.071	106.537	74.686	68.5322	80.2919	let-363	-0.463162	2.78645e-07	5.57765e-07	-0.173487	0.0244856	0.0659179	0.37457	N.A.
WBGene00002601	let-381	0.648393	0.54524	0.833601	0.878841	0.883352	0.799254	0.473956	0.720868	0.857977	0.566155	0.80337	0.916674	let-381	0.358882	0.268895	0.300133	-0.187082	0.494535	0.64787	-0.521291	N.A.
WBGene00002632	let-413	36.4109	31.9629	39.5595	49.5645	49.6444	47.3092	38.1798	35.1934	34.5459	43.9651	43.8829	44.3059	let-413	0.446066	9.02955e-08	1.87402e-07	-0.148713	0.0207918	0.0573978	-0.333389	N.A.
WBGene00002637	let-418	184.59	181.594	193.966	110.363	106.2	94.4981	178.408	157.87	157.582	99.671	104.958	107.198	let-418	-0.850687	1.62012e-17	7.50801e-17	0.0057141	0.920203	0.952897	-0.00671704	N.A.
WBGene00002694	let-502	203.667	203.846	218.009	134.209	123.264	127.41	215.924	215.604	190.382	151.85	150.098	149.296	let-502	-0.700834	1.36058e-16	5.79042e-16	0.230358	3.65088e-05	0.000194011	-0.328691	N.A.
WBGene00002696	let-504	116.005	118.376	124.236	49.6704	49.1663	48.4479	104.744	94.197	99.5155	51.0931	52.1435	51.9361	let-504	-1.28316	4.34582e-24	4.80242e-23	0.0752064	0.186512	0.326862	-0.0586103	N.A.
WBGene00002717	let-526	404.237	420.38	430.767	340.133	313.403	323.304	428.088	424.053	370.912	304.173	298.901	300.625	let-526	-0.36226	1.16719e-08	2.5934e-08	-0.111446	0.0303405	0.0787645	0.307642	N.A.
WBGene00002783	let-607	334.845	374.904	369.051	423.718	390.743	409.185	355.689	362.467	327.56	383.881	383.264	371.462	let-607	0.182791	0.000300908	0.000471188	-0.103338	0.0265049	0.0703847	-0.565333	N.A.
WBGene00002804	let-630	78.1962	78.4998	79.5723	39.5267	35.7809	36.0321	68.5341	68.9558	62.9874	32.6606	33.2973	34.0741	let-630	-1.08684	3.01392e-21	2.17011e-20	-0.152973	0.011909	0.0357939	0.140751	N.A.
WBGene00002827	let-653	8.89019	9.12172	8.43838	44.6303	40.1873	38.4627	5.69801	7.13336	5.41413	27.8901	32.1254	32.3455	let-653	2.21896	2.10974e-22	1.7768e-21	-0.416883	7.51072e-07	5.25187e-06	-0.187873	Up.upon.vha-6
WBGene00002845	let-711	649.935	557.221	641.39	249.623	232.384	215.744	579.649	529.429	485.96	236.235	231.456	239.688	let-711	-1.40463	1.57264e-23	1.56713e-22	0.0220712	0.728209	0.82848	-0.0157132	N.A.
WBGene00002850	let-716	128.8	122.974	141.844	70.9743	77.2257	69.6446	119.195	102.223	102.454	67.4281	62.6534	70.4791	let-716	-0.85202	8.3527e-16	3.28989e-15	-0.119194	0.0737574	0.160425	0.139896	N.A.
WBGene00002855	let-721	99.2906	98.1874	101.977	62.6095	57.1477	53.8785	83.3426	80.7479	81.8234	50.7961	47.947	45.7726	let-721	-0.788457	3.73237e-17	1.67146e-16	-0.264381	2.37387e-05	0.000130188	0.335315	N.A.
WBGene00002879	let-754	126.437	127.306	131.577	66.1672	66.2514	68.046	71.0619	75.7987	71.1332	48.9213	47.0964	46.6456	let-754	-0.942726	1.58266e-20	1.03763e-19	-0.490978	2.99935e-11	3.77717e-10	0.520807	N.A.
WBGene00002881	let-756	7.96803	10.0059	9.16961	16.0838	14.3934	14.4851	19.5797	21.6583	21.5086	23.2495	23.6569	23.8073	let-756	0.733716	7.31921e-10	1.7843e-09	0.655128	1.01641e-11	1.3701e-10	0.892891	N.A.
WBGene00002889	let-765	79.5218	75.6115	81.8537	57.6964	51.7644	48.3165	107.567	94.8855	89.989	64.588	57.7387	64.0362	let-765	-0.589598	3.71355e-09	8.58777e-09	0.242258	0.00276794	0.00998225	-0.410887	N.A.
WBGene00002891	let-767	484.609	516.431	482.275	270.694	261.441	273.531	138.385	155.568	144.032	131.71	133.898	129.234	let-767	-0.880181	1.09547e-21	8.32204e-21	-1.02884	2.19735e-23	1.26476e-21	1.16889	N.A.
WBGene00002915	let-805	218.48	210.212	231.141	553.511	496.662	474.483	184.201	177.409	155.866	410.332	398.33	421.434	let-805	1.20651	6.65085e-21	4.5713e-20	-0.30702	8.7046e-06	5.15735e-05	-0.25447	Up.upon.vha-6&ELT-2.dependent
WBGene00002957	let-858	94.6798	88.2552	97.4435	58.6282	57.4802	48.9296	96.3817	88.5161	86.6557	53.4877	51.1227	56.598	let-858	-0.767183	2.54647e-14	8.82888e-14	-0.0306582	0.638778	0.762567	0.039962	N.A.
WBGene00002974	lev-1	5.02865	4.4356	4.84073	6.17306	6.55759	5.70426	4.392	3.94863	3.24453	6.50614	7.04131	6.62624	lev-1	0.366491	0.00434163	0.00605788	0.129307	0.201593	0.346526	0.352824	N.A.
WBGene00002975	lev-8	1.16711	1.72414	2.03282	2.00122	2.33828	1.63135	1.19016	1.43098	1.15383	1.79128	2.46682	1.52779	lev-8	0.307057	0.191506	0.218684	-0.0720455	0.712699	0.817569	-0.234632	N.A.
WBGene00002976	lev-9	1.19592	0.810492	1.33084	2.31887	1.48611	1.54376	1.25335	1.3449	1.13411	1.49428	1.35155	1.84208	lev-9	0.680098	0.0173495	0.0226845	-0.166305	0.442357	0.600693	-0.244532	N.A.
WBGene00002977	lev-10	21.9445	20.8518	20.2843	27.9853	25.9705	26.3973	18.5896	17.0103	16.6566	27.6302	24.1673	24.4184	lev-10	0.348906	0.000149142	0.000239926	-0.0785578	0.293699	0.45381	-0.225155	N.A.
WBGene00002978	lev-11	2565.2	2783.19	2613.08	2649.3	2569.77	2983.53	1728.77	1922.7	1715.67	2359.3	2449.12	2268.24	lev-11	0.0406604	0.461599	0.495931	-0.210613	0.000377239	0.00166789	-5.17981	N.A.
WBGene00002979	lfe-2	34.7971	42.2193	37.9215	68.179	67.6647	62.4184	46.8796	44.7906	41.8239	62.342	61.5382	59.0251	lfe-2	0.790963	4.65151e-16	1.87822e-15	-0.11632	0.0304896	0.0791078	-0.147061	N.A.
WBGene00002980	lgg-1	257.239	257.574	244.421	425.539	420.029	423.637	515.043	552.174	561.679	564.345	560.781	556.369	lgg-1	0.741688	3.56501e-20	2.22905e-19	0.405791	8.33908e-13	1.28153e-11	0.547119	N.A.
WBGene00002981	lgg-2	248.911	265.561	241.554	329.586	321.093	356.018	361.376	428.099	403.101	414.323	426.42	398.02	lgg-2	0.412663	1.52018e-09	3.60753e-09	0.300093	5.1297e-07	3.67521e-06	0.727211	N.A.
WBGene00002982	lgg-3	44.1628	42.5435	40.6124	19.7051	18.6543	18.7551	40.4338	44.1451	45.0191	21.4489	21.6154	23.7026	lgg-3	-1.15622	7.25756e-18	3.48467e-17	0.225432	0.00539209	0.0179519	-0.194974	N.A.
WBGene00002983	lgx-1	5.86436	5.31978	5.27947	67.6707	59.0806	56.7032	9.65818	9.1561	9.10245	59.5947	62.7101	61.5743	lgx-1	3.47535	9.2062e-25	1.16327e-23	0.00683824	0.92431	0.955115	0.00196764	Up.upon.vha-6
WBGene00002985	lig-1	122.258	129.605	128.594	37.8113	38.0049	35.1124	131.749	128.842	125.432	42.9999	43.0134	44.6726	lig-1	-1.77792	8.49073e-31	4.09563e-29	0.236999	4.33634e-05	0.000227537	-0.133301	N.A.
WBGene00002986	lig-4	26.9587	25.921	29.1175	17.9474	18.0308	17.3537	32.4292	29.8999	29.043	20.6322	20.3867	19.8962	lig-4	-0.618806	3.68947e-11	9.87437e-11	0.191102	0.00592492	0.019501	-0.308824	N.A.
WBGene00002987	lim-4	0.504306	0.132626	0.248618	0.455303	0.446872	0.186128	0.410762	0.225944	0.285992	0.547592	0.652148	0.689688	lim-4	0.40088	0.444098	0.478581	0.89206	0.0264676	0.0703155	2.22526	N.A.
WBGene00002988	lim-6	3.53014	3.34512	2.85179	8.54487	8.30351	10.456	4.28667	5.30429	5.51275	9.12344	8.15657	9.85642	lim-6	1.48412	3.37815e-12	9.80624e-12	-0.000186206	0.998481	0.999331	-0.000125466	Up.upon.vha-6
WBGene00002989	lim-7	6.81533	5.11347	5.77671	10.3449	10.1326	9.99614	8.3311	8.55358	8.03737	10.9611	11.181	11.9866	lim-7	0.792025	4.18265e-09	9.64287e-09	0.1636	0.0471852	0.112515	0.20656	N.A.
WBGene00002990	lin-1	13.9621	14.9278	15.6337	43.2961	44.9054	47.8129	17.8734	18.99	18.057	29.4679	29.0064	26.7931	lin-1	1.61138	6.46193e-24	6.89714e-23	-0.674301	8.80437e-15	1.70843e-13	-0.418462	Up.upon.vha-6&ELT-2.dependent
WBGene00002991	lin-2	11.916	8.70911	9.54985	17.6086	15.9107	15.5143	11.4066	10.5763	11.8243	17.5694	19.1013	18.5866	lin-2	0.709891	5.61719e-08	1.18295e-07	0.173264	0.0455841	0.109505	0.24407	N.A.
WBGene00002992	lin-3	50.1856	52.2104	50.7911	11.6155	12.9801	11.1786	47.8907	47.9969	43.4018	16.1957	15.5287	16.4216	lin-3	-2.09954	1.80504e-27	4.03691e-26	0.430299	2.16796e-06	1.40663e-05	-0.204948	N.A.
WBGene00002994	lin-5	94.5933	100.074	104.259	38.7008	39.0234	36.3606	87.8294	79.1556	79.6538	33.2917	35.9626	39.9059	lin-5	-1.38864	2.37984e-24	2.78151e-23	-0.0660445	0.283818	0.442358	0.0475605	N.A.
WBGene00002996	lin-7	26.6994	25.5084	28.2986	13.4367	14.2272	12.2078	27.4579	23.7671	25.3547	11.8892	10.3493	12.1612	lin-7	-1.01394	9.14056e-15	3.28318e-14	-0.213176	0.0197329	0.0550258	0.210246	N.A.
WBGene00002997	lin-8	13.1264	13.9847	12.4748	8.73547	7.92938	8.61661	15.8091	15.0091	14.7631	8.67794	9.47977	8.8961	lin-8	-0.647179	2.65299e-08	5.73311e-08	0.0981459	0.287524	0.446651	-0.151652	N.A.
WBGene00002998	lin-9	147.128	152.387	151.408	63.2236	60.2446	59.8783	134.698	135.297	129.061	65.609	63.2205	64.1933	lin-9	-1.29844	2.67783e-26	4.71358e-25	0.0744156	0.135989	0.257488	-0.0573114	N.A.
WBGene00002999	lin-10	49.6669	45.2549	49.4749	36.9431	34.2844	35.6817	29.9646	30.6315	27.6229	33.9414	33.165	34.5979	lin-10	-0.43342	2.50014e-08	5.40841e-08	-0.07098	0.250723	0.404939	0.163767	N.A.
WBGene00003000	lin-11	7.24759	6.82287	7.5609	23.3052	22.063	24.1856	9.32114	10.6839	9.10245	22.5255	23.1087	23.6502	lin-11	1.68435	6.68813e-21	4.59356e-20	-0.00375744	0.950269	0.969647	-0.00223079	Up.upon.vha-6
WBGene00003001	lin-12	4.56757	5.17241	5.04548	7.31661	8.28272	6.40498	6.91976	6.57388	7.09064	9.03063	8.89378	8.87864	lin-12	0.571079	5.24873e-05	8.78643e-05	0.289691	0.00516272	0.0172649	0.50727	N.A.
WBGene00003002	lin-13	209.402	196.743	211.457	126.458	122.516	114.096	226.014	211.967	192.571	131.728	127.812	135.415	lin-13	-0.766827	5.96193e-16	2.38172e-15	0.122344	0.0376139	0.0937301	-0.159546	N.A.
WBGene00003003	lin-14	12.8094	12.8942	13.0305	31.7124	31.0628	28.1272	17.4732	15.9774	15.9663	24.456	28.0045	29.3947	lin-14	1.22959	4.38168e-15	1.61751e-14	-0.153239	0.0505182	0.118943	-0.124626	Up.upon.vha-6
WBGene00003006	lin-17	15.6047	15.3699	16.1017	30.1241	29.1506	35.9007	14.166	16.5154	12.1399	24.5674	27.8155	25.2565	lin-17	1.00819	9.35852e-14	3.0878e-13	-0.288942	0.000320546	0.00143824	-0.286595	Up.upon.vha-6&ELT-2.dependent
WBGene00003007	lin-18	13.7603	13.4836	13.2937	15.0462	14.3103	15.4486	10.7746	11.3295	10.7198	13.6898	13.5817	14.2215	lin-18	0.143042	0.0912814	0.108978	-0.108984	0.153292	0.281694	-0.761902	N.A.
WBGene00003008	lin-22	0.360218	1.13469	0.658106	1.11179	0.841782	0.99633	0.495021	0.570239	0.463505	0.788904	0.387508	0.672227	lin-22	0.602254	0.112335	0.132478	-0.718109	0.0354824	0.0894467	-1.19237	N.A.
WBGene00003009	lin-23	193.985	205.408	200.225	107.039	101.669	105.534	191.91	191.568	180.106	125.102	125.808	114.637	lin-23	-0.932147	2.66855e-21	1.9363e-20	0.216865	5.29935e-05	0.00027378	-0.232651	N.A.
WBGene00003010	lin-24	81.1932	87.0763	85.8316	38.4678	33.9311	38.5722	132.276	136.459	137.405	127.032	129.059	127.767	lin-24	-1.1977	2.70261e-22	2.23794e-21	1.79361	2.53444e-29	3.60274e-27	-1.49755	N.A.
WBGene00003011	lin-25	10.0429	8.79752	8.84787	6.78719	7.2227	5.13493	8.85772	8.76876	8.03737	6.02351	5.6614	5.75322	lin-25	-0.541743	9.56303e-05	0.000156348	-0.123806	0.323902	0.485478	0.228533	N.A.
WBGene00003012	lin-26	203.984	215.724	206.397	83.7652	85.8722	92.2426	194.67	204.328	179.061	100.488	102.746	100.86	lin-26	-1.25854	3.07333e-25	4.31969e-24	0.217006	0.00010677	0.000524459	-0.172426	N.A.
WBGene00003014	lin-28	21.5987	22.1485	24.7009	10.5779	10.5898	10.9596	22.5709	20.9052	19.2601	10.9797	10.5572	10.5199	lin-28	-1.08911	1.02932e-13	3.38132e-13	-0.00313791	0.975215	0.985509	0.00288116	N.A.
WBGene00003015	lin-29	7.88158	7.35337	8.49688	24.2793	22.7905	21.6455	8.0362	8.76876	7.89931	19.6112	20.3867	20.7343	lin-29	1.53503	2.06118e-19	1.16988e-18	-0.177081	0.00828496	0.026075	-0.11536	Up.upon.vha-6
WBGene00003017	lin-31	5.51855	5.14294	4.95773	7.65544	6.70308	7.32467	4.34987	4.89544	4.34906	7.47138	6.75776	8.3199	lin-31	0.471316	0.00120671	0.00178584	0.0574965	0.604518	0.73657	0.121992	N.A.
WBGene00003018	lin-32	0.504306	0.338933	0.482611	0.264711	0.17667	0.142333	0.0737266	0.161388	0.32544	0.269155	0.0850627	0.183335	lin-32	-1.20915	0.0647376	0.0790381	-0.217406	0.758299	0.849375	0.179801	N.A.
WBGene00003019	lin-33	7.04587	7.29443	5.83521	13.0767	14.4558	13.5654	5.29778	6.38022	7.05119	11.3138	10.3682	11.0437	lin-33	1.03243	4.51202e-12	1.29972e-11	-0.328223	0.000259615	0.00118152	-0.317913	Up.upon.vha-6&ELT-2.dependent
WBGene00003020	lin-35	67.9084	62.4079	66.3517	20.2133	21.3148	18.5142	62.9941	58.0675	59.0821	24.3818	19.9708	22.5676	lin-35	-1.71223	1.42276e-24	1.72794e-23	0.153702	0.04753	0.113165	-0.0897672	N.A.
WBGene00003021	lin-36	175.715	168.597	183.729	62.5671	62.3854	61.4768	166.675	153.48	143.085	61.4138	56.5289	59.06	lin-36	-1.50113	6.90222e-27	1.37051e-25	-0.0755657	0.179496	0.317471	0.0503392	N.A.
WBGene00003022	lin-37	51.7994	52.122	53.4236	14.8556	15.1001	13.7625	43.8252	44.2957	44.2894	16.3814	16.6628	15.566	lin-37	-1.84773	4.95436e-27	1.01652e-25	0.151728	0.0372204	0.0929099	-0.0821156	N.A.
WBGene00003024	lin-39	9.75471	12.01	10.8661	12.5685	12.5852	12.8866	12.3755	14.1484	13.0077	14.1353	14.8671	13.6803	lin-39	0.227097	0.019153	0.0249331	0.164535	0.0465575	0.111401	0.724512	N.A.
WBGene00003025	lin-40	123.267	118.7	132.513	79.2968	71.4683	73.8488	117.994	116.146	108.194	67.9478	72.5207	69.7108	lin-40	-0.737394	1.92413e-16	8.05364e-16	-0.0950458	0.0817378	0.174386	0.128894	N.A.
WBGene00003026	lin-41	985.946	1005.53	963.891	137.004	127.504	136.213	876.746	883.558	784.674	188.437	174.974	169.707	lin-41	-2.88338	1.24635e-38	5.31512e-36	0.411148	1.14089e-09	1.18865e-08	-0.142592	N.A.
WBGene00003029	lin-44	0.994203	1.8715	0.921348	4.14008	4.16734	4.76268	1.56932	1.79679	1.68637	3.66608	3.44977	3.11669	lin-44	1.86225	1.73502e-09	4.10231e-09	-0.354112	0.0171865	0.0490176	-0.190153	Up.upon.vha-6
WBGene00003030	lin-45	218.681	279.266	262.438	103.926	102.147	111.885	237.642	255.478	225.806	129.241	122.557	117.36	lin-45	-1.25144	1.48103e-22	1.2736e-21	0.21544	0.000842695	0.0034441	-0.172153	N.A.
WBGene00003031	lin-46	0.878933	1.37047	0.86285	1.57768	1.52768	1.36858	0.97951	1.12972	0.956595	1.34578	1.25704	1.23096	lin-46	0.559093	0.0322921	0.0409384	-0.22372	0.281342	0.439517	-0.400148	N.A.
WBGene00003033	lin-48	1.39765	1.25258	1.15534	4.81774	4.31283	5.06924	1.37974	2.07653	1.84416	4.11158	3.37416	4.07702	lin-48	1.89835	1.16391e-10	3.00946e-10	-0.294631	0.0264805	0.0703298	-0.155204	Up.upon.vha-6
WBGene00003034	lin-49	99.7805	101.518	99.9882	63.9224	62.7388	54.9733	99.731	100.932	90.1468	77.5632	66.7743	71.4394	lin-49	-0.73252	2.25123e-15	8.53031e-15	0.248429	7.95331e-05	0.000399668	-0.339144	N.A.
WBGene00003035	lin-52	36.0939	41.8361	40.5539	10.9379	11.3381	10.8063	38.2641	31.5353	34.1514	12.0749	13.6573	14.1866	lin-52	-1.83704	3.20846e-22	2.62325e-21	0.268752	0.00752447	0.0239848	-0.146296	N.A.
WBGene00003036	lin-53	145.831	147.289	146.728	46.9174	46.4643	50.0464	137.5	133.296	129.397	48.5129	50.0074	48.1123	lin-53	-1.61787	2.42606e-29	7.9446e-28	0.032632	0.527172	0.676194	-0.0201697	N.A.
WBGene00003037	lin-54	122.546	135.087	118.474	30.6959	33.2452	33.7329	107.736	106.097	103.401	36.2432	38.4767	38.2297	lin-54	-1.94415	1.61385e-29	5.62869e-28	0.210678	0.00149792	0.00577501	-0.108365	N.A.
WBGene00003038	lin-56	16.6133	15.9004	16.0432	8.12134	7.05642	7.39036	15.6827	12.4054	13.205	8.21388	7.40046	7.77863	lin-56	-1.10807	4.12092e-14	1.40107e-13	0.0535488	0.590779	0.726416	-0.0483261	N.A.
WBGene00003040	lin-59	150.413	136.325	147.84	122.9	111.541	121.716	154.036	153.911	133.775	109.732	110.27	110.289	lin-59	-0.287516	1.24907e-05	2.19638e-05	-0.107172	0.0654042	0.145563	0.372751	N.A.
WBGene00003041	lin-61	34.97	35.7353	34.2069	14.2415	14.7052	14.726	31.9025	29.1898	29.6742	13.7826	14.2055	14.2215	lin-61	-1.26434	3.08904e-21	2.21909e-20	-0.0489	0.482617	0.637375	0.0386762	N.A.
WBGene00003043	lip-1	122.777	137.975	128.155	84.4217	73.9625	93.4032	110.895	130.219	118.746	93.2299	94.1645	85.1808	lip-1	-0.632783	2.97882e-12	8.69549e-12	0.119838	0.0612618	0.138246	-0.189383	N.A.
WBGene00003044	lir-1	32.1747	29.1335	30.7262	19.0274	16.8668	18.8865	29.3537	28.7594	29.5558	18.5903	17.8915	19.1279	lir-1	-0.75069	1.28204e-13	4.18659e-13	0.0249818	0.710605	0.816271	-0.0332784	N.A.
WBGene00003045	lir-2	11.5126	12.2163	13.44	5.41069	6.59916	6.16411	12.5019	11.3295	11.272	5.6337	5.73701	5.61353	lir-2	-1.03331	1.55756e-11	4.28849e-11	-0.0936404	0.421354	0.581558	0.0906219	N.A.
WBGene00003046	lir-3	1.85873	2.10728	2.14981	0.942371	1.00806	1.06202	1.99062	1.64616	1.78499	0.993091	0.860079	1.14366	lir-3	-1.02047	4.04619e-05	6.8405e-05	-0.00918842	0.968579	0.981022	0.00900415	N.A.
WBGene00003047	lis-1	154.476	185.78	180.131	99.4149	94.9967	104.571	153.973	163.981	150.797	136.295	132.065	121.743	lis-1	-0.796103	5.3438e-17	2.36043e-16	0.383162	2.07833e-08	1.82843e-07	-0.481297	N.A.
WBGene00003048	lit-1	199.316	210.684	206.689	355.761	328.867	344.544	244.193	263.504	226.555	351.322	344.911	329.819	lit-1	0.738483	2.43415e-18	1.22648e-17	-0.00426328	0.923034	0.95429	-0.00577302	N.A.
WBGene00003052	lmn-1	265.193	260.315	260.215	156.296	152.342	150.73	256.516	253.025	235.608	181.29	175.106	170.999	lmn-1	-0.774458	5.05687e-20	3.10596e-19	0.198782	4.20574e-05	0.000221055	-0.256673	N.A.
WBGene00003053	lmp-1	124.794	128.898	127.102	131.117	128.46	131.855	106.114	115.995	105.354	99.9309	110.289	98.346	lmp-1	0.0397622	0.444439	0.478894	-0.345366	4.50822e-08	3.75465e-07	-8.68579	N.A.
WBGene00003055	lon-1	61.7126	62.7321	67.0829	75.6544	70.5538	67.6738	22.7604	23.1861	24.5658	38.2479	45.5842	40.6916	lon-1	0.158996	0.0069059	0.00943859	-0.783526	1.35736e-16	3.34245e-15	-4.92797	N.A.
WBGene00003056	lon-2	11.4838	11.5679	11.4218	11.6791	12.8762	11.7479	11.8278	11.3079	10.2464	14.0796	12.5042	12.231	lon-2	0.0739955	0.378835	0.412899	0.0934151	0.214269	0.362179	1.26244	N.A.
WBGene00003057	lon-3	4.25058	5.70292	5.54271	56.8493	55.0068	49.7399	6.8987	6.85362	6.73561	43.9651	45.7732	46.244	lon-3	3.3945	1.52144e-24	1.83237e-23	-0.24739	0.00137874	0.00536402	-0.0728796	Up.upon.vha-6
WBGene00003058	lov-1	0.129679	0.132626	0.131621	0.540011	0.363733	0.317512	0.22118	0.096833	0.364887	0.269155	0.217383	0.235716	lov-1	1.59734	0.0102561	0.0137569	-0.727958	0.110668	0.220583	-0.455733	Up.upon.vha-6&ELT-2.dependent
WBGene00003059	lpd-2	31.8001	34.9985	34.4994	13.4367	13.7907	12.8428	28.0266	27.3177	27.4454	11.9264	11.2944	14.4311	lpd-2	-1.33633	1.34791e-18	6.98871e-18	-0.0942161	0.294231	0.454174	0.0705036	N.A.
WBGene00003060	lpd-3	90.9912	78.7946	84.0767	77.7933	75.5837	60.2287	86.4602	73.5823	69.3186	62.9174	60.404	69.0823	lpd-3	-0.255026	0.00325576	0.00460718	-0.144053	0.0789236	0.169481	0.564856	N.A.
WBGene00003061	lpd-5	106.87	107.147	107.622	58.3106	56.3371	56.1558	64.8478	62.3712	64.723	43.1113	45.0171	45.371	lpd-5	-0.913253	2.34296e-21	1.71063e-20	-0.355512	8.00999e-09	7.47016e-08	0.389281	N.A.
WBGene00003062	lpd-6	89.2909	91.5561	92.2372	38.1502	36.5084	38.3094	69.3767	61.9839	65.295	36.336	32.9193	37.2693	lpd-6	-1.27386	1.87884e-24	2.23413e-23	-0.0851505	0.130735	0.249783	0.0668447	N.A.
WBGene00003063	lpd-7	165.139	165.444	165.974	209.238	203.701	193.343	188.203	187.049	173.163	191.722	193.82	195.409	lpd-7	0.287423	4.12378e-07	8.13228e-07	-0.0609494	0.187161	0.327755	-0.212055	N.A.
WBGene00003064	lpd-8	36.2668	33.5838	32.0424	14.1144	14.9754	14.5727	27.2262	26.6936	25.907	12.7988	14.7159	15.4961	lpd-8	-1.22127	1.52295e-17	7.0892e-17	-0.0245866	0.775099	0.860813	0.0201319	N.A.
WBGene00003065	lpd-9	188.971	183.215	189.549	100.77	108.943	113.089	125.493	126.862	124.387	81.1828	84.921	79.3316	lpd-9	-0.800938	7.25167e-19	3.86673e-18	-0.394392	1.26766e-09	1.31271e-08	0.492413	N.A.
WBGene00003066	lpl-1	50.5314	52.5346	52.8093	26.4605	24.6819	24.6674	40.6444	42.1654	40.8772	23.6578	23.9782	24.1391	lpl-1	-1.04022	1.34375e-20	8.89388e-20	-0.0781257	0.183972	0.323468	0.0751051	N.A.
WBGene00003067	lrg-1	34.8259	37.2679	39.033	17.8415	18.5296	19.8719	23.4556	25.2304	21.1536	20.5208	19.0257	18.1152	lrg-1	-0.982786	1.2482e-16	5.33392e-16	0.035205	0.623515	0.751001	-0.0358216	N.A.
WBGene00003068	lrk-1	28.3708	22.4138	22.595	24.7452	24.1623	21.5361	25.857	25.3595	21.8045	23.0267	18.9879	23.6327	lrk-1	-0.0526903	0.575343	0.607458	-0.104653	0.240953	0.393349	1.98618	N.A.
WBGene00003071	lrp-1	43.4135	38.6826	44.1808	133.383	124.74	111.95	62.973	59.0143	49.7331	129.761	119.438	129.775	lrp-1	1.55007	4.22312e-21	2.98353e-20	0.0368146	0.592058	0.727083	0.0237503	Up.upon.vha-6
WBGene00003072	lrp-2	64.3638	51.2673	57.5185	58.6282	56.0876	47.5063	55.6846	48.2766	42.1987	61.0797	54.3929	60.3695	lrp-2	-0.0932633	0.297026	0.32928	0.119773	0.161517	0.293673	-1.28425	N.A.
WBGene00003073	lars-1	252.686	252.918	258.46	211.801	211.433	192.226	222.412	207.943	209.692	189.532	188.811	199.425	lars-1	-0.313144	8.6968e-08	1.80776e-07	-0.0901889	0.0619182	0.139359	0.288011	N.A.
WBGene00003074	lars-2	29.3506	24.3884	26.9823	12.9497	11.9616	11.7917	23.5609	20.7545	20.1871	10.8126	9.95234	11.6898	lars-2	-1.13452	4.04941e-15	1.49927e-14	-0.17732	0.0731131	0.159282	0.156295	N.A.
WBGene00003075	lrx-1	0.619576	0.78102	0.541109	8.77782	8.59449	8.28815	1.08483	1.00061	1.07494	8.64082	7.89193	9.47229	lrx-1	3.74189	4.87677e-15	1.79462e-14	0.0179717	0.856471	0.913478	0.00480285	Up.upon.vha-6
WBGene00003076	lsm-1	24.7398	25.0663	19.7286	4.83892	5.93405	5.59478	15.6406	16.2141	17.5639	6.09776	6.96569	6.99291	lsm-1	-2.08347	2.95227e-20	1.8652e-19	0.296136	0.0246994	0.0663434	-0.142136	N.A.
WBGene00003077	lsm-3	29.6676	29.0156	26.3681	9.159	8.67763	9.95235	21.5808	20.5178	19.911	9.51325	11.4079	9.71674	lsm-3	-1.61585	3.11721e-20	1.96544e-19	0.137882	0.158552	0.289207	-0.0853312	N.A.
WBGene00003078	lsm-4	13.7315	16.1067	14.2882	4.3095	3.66851	3.77729	9.42647	8.5751	9.67443	4.27864	4.16807	4.54845	lsm-4	-1.90795	3.69084e-19	2.02737e-18	0.148925	0.246008	0.399213	-0.0780551	N.A.
WBGene00003079	lsm-5	20.0426	18.494	19.2606	8.86253	9.32196	9.5363	17.0098	16.5154	17.3469	7.54563	7.81632	8.75642	lsm-5	-1.0606	8.246e-16	3.2499e-15	-0.200489	0.0242304	0.0653621	0.189034	N.A.
WBGene00003080	lsm-6	17.6795	19.0245	18.3831	7.18955	6.10032	7.0181	14.7769	13.2231	14.9998	4.96545	5.85043	6.03259	lsm-6	-1.44378	1.87842e-16	7.87813e-16	-0.267923	0.0277858	0.0732265	0.18557	N.A.
WBGene00003081	lsm-7	25.2585	25.4495	24.8179	10.3873	10.6522	11.1786	21.0542	22.2393	22.2186	9.8845	10.217	10.3628	lsm-7	-1.23025	3.12479e-18	1.55568e-17	-0.0793611	0.345371	0.507601	0.064508	N.A.
WBGene00003082	lsm-8	99.2618	106.617	98.2625	27.1594	26.7396	29.857	62.4885	60.0042	65.4134	29.9134	28.4015	30.809	lsm-8	-1.862	5.23307e-29	1.60185e-27	0.0921572	0.142332	0.266379	-0.0494936	N.A.
WBGene00003083	lst-1	175.369	193.295	177.206	58.0988	58.4779	64.5425	173.816	185.435	170.56	76.3195	76.4336	72.9934	lst-1	-1.59233	1.1025e-28	3.22734e-27	0.319339	3.01868e-07	2.23353e-06	-0.200548	N.A.
WBGene00003084	lst-2	24.1634	29.5166	28.2108	39.4843	32.1852	33.7329	39.1699	42.2945	39.3387	49.571	48.8355	47.6059	lst-2	0.364406	1.91127e-05	3.31361e-05	0.475388	8.76108e-09	8.08622e-08	1.30456	N.A.
WBGene00003085	lst-3	219.546	220.557	246.292	131.328	128.377	118.738	211.585	199.185	181.447	122.651	122.481	132.761	lst-3	-0.857933	5.46533e-17	2.41127e-16	-0.00166545	0.977759	0.98707	0.00194124	N.A.
WBGene00003086	lst-4	153.957	163.882	154.509	72.2026	65.2953	63.7542	183.969	200.52	187.759	138.151	135.146	125.514	lst-4	-1.23208	2.20214e-24	2.58418e-23	0.987007	2.8152e-21	1.21715e-19	-0.801087	N.A.
WBGene00003087	lsy-2	21.6275	21.8243	19.6408	15.745	14.9962	15.777	21.8125	23.3367	20.7197	15.6389	16.2092	14.6755	lsy-2	-0.438917	2.38686e-06	4.43963e-06	-0.00162547	0.983214	0.990392	0.00370336	N.A.
WBGene00003089	ltd-1	4.07767	3.87563	4.75299	26.037	27.28	25.609	7.78342	6.98273	7.80069	23.9177	20.9538	25.8153	ltd-1	2.64033	7.31999e-22	5.69218e-21	-0.162052	0.0285772	0.0749543	-0.0613756	Up.upon.vha-6
WBGene00003090	lys-1	456.973	436.148	446.62	441.676	453.991	486.11	26.4257	29.5986	27.5637	14.0425	15.0939	14.1517	lys-1	0.0434199	0.340904	0.374646	-4.99648	6.65999e-43	1.38853e-39	-115.073	N.A.
WBGene00003091	lys-2	57.1883	49.5579	49.5919	208.624	213.324	229.123	46.4161	48.2766	47.4254	23.5836	23.2032	23.1089	lys-2	2.05967	7.25455e-28	1.77245e-26	-3.21835	5.53385e-34	1.62246e-31	-1.56256	Up.upon.vha-6&ELT-2.dependent
WBGene00003092	lys-3	0.475488	0.132626	0.365614	10.2602	9.44667	5.52908	1.56932	1.88286	1.56803	6.45045	3.88453	3.44844	lys-3	4.83588	3.94176e-09	9.09868e-09	-0.889543	1.06895e-05	6.23914e-05	-0.183946	Up.upon.vha-6
WBGene00003093	lys-4	33.6444	33.967	33.2417	225.566	225.754	232.736	0.305439	0.225944	0.38461	0.863154	0.841176	1.0389	lys-4	2.7617	5.25148e-30	2.0696e-28	-7.96367	5.37287e-28	5.66385e-26	-2.88361	Up.upon.vha-6&ELT-2.dependent
WBGene00003094	lys-5	0.273766	0.309461	0.307116	2.44593	1.50689	2.46345	0.473956	0.484165	0.463505	0.250593	0.292994	0.445241	lys-5	2.81081	1.76585e-07	3.58442e-07	-2.69051	5.26992e-09	5.04257e-08	-0.957201	Up.upon.vha-6&ELT-2.dependent
WBGene00003095	lys-6	0.561941	0.191571	0.892099	1.02708	0.779428	0.974432	0.0105324	0.096833	0.049309	0.269155	0.122868	0.113493	lys-6	1.00067	0.0277331	0.0354243	-2.56986	2.49477e-05	0.000136518	-2.56814	Up.upon.vha-6&ELT-2.dependent
WBGene00003096	lys-7	104.045	105.143	105.721	83.8287	79.8446	71.1774	4.26561	5.1967	4.36878	2.94215	2.78817	2.8897	lys-7	-0.425938	3.25845e-08	6.98921e-08	-4.76506	1.45285e-30	2.52057e-28	11.1872	N.A.
WBGene00003097	lys-8	223.004	223.033	229.357	523.8	539.52	549.153	100.658	103.708	106.064	131.951	137.187	132.935	lys-8	1.25528	1.62461e-28	4.5635e-27	-2.00372	6.94248e-36	3.10164e-33	-1.59624	Up.upon.vha-6&ELT-2.dependent
WBGene00003099	lys-10	1.16711	1.0168	1.03834	0.0529422	0.0103924	0.0985381	0.0105324	0.0107592	0.00986181	0.00928122	0.00945142	0.00873023	lys-10	-4.84146	3.67971e-08	7.86089e-08	-2.03193	0.0580266	0.132572	0.419694	N.A.
WBGene00003100	mab-3	2.49271	2.63778	2.06206	12.4626	11.2549	10.675	2.58043	3.38915	3.40232	10.5527	10.406	10.5199	mab-3	2.26313	1.23952e-16	5.30046e-16	-0.125363	0.162524	0.295018	-0.0553937	Up.upon.vha-6
WBGene00003102	mab-5	1.34001	1.69467	1.79882	4.0342	4.99873	5.06924	2.36978	2.46386	2.53448	3.90739	4.58394	4.33892	mab-5	1.54929	1.0338e-08	2.3085e-08	-0.131297	0.337171	0.499067	-0.084747	Up.upon.vha-6
WBGene00003104	mab-7	1.25356	1.60625	2.5008	19.5145	20.7536	20.3098	3.40195	3.66889	2.67255	16.7155	17.0031	19.4597	mab-7	3.56007	2.20453e-20	1.41713e-19	-0.188876	0.0195888	0.0546805	-0.0530541	Up.upon.vha-6
WBGene00003106	mab-9	0.302583	0.191571	0.833601	1.19649	1.46532	1.80653	0.537151	0.570239	0.719912	1.04878	0.860079	0.986515	mab-9	2.0073	1.93084e-05	3.34721e-05	-0.605466	0.0199976	0.055648	-0.301632	Up.upon.vha-6&ELT-2.dependent
WBGene00003107	mab-10	24.7398	25.2431	24.5547	98.229	86.8491	87.4471	25.4146	28.91	26.972	87.1414	84.0136	81.7411	mab-10	1.86825	8.74766e-25	1.11282e-23	-0.10632	0.0826249	0.175879	-0.0569092	Up.upon.vha-6
WBGene00003111	mab-20	32.6934	31.0492	32.7737	18.7945	19.9845	18.6675	30.9125	32.8909	30.4039	18.813	19.8385	18.9882	mab-20	-0.748409	8.21316e-15	2.96255e-14	0.0042157	0.945108	0.966458	-0.00563288	N.A.
WBGene00003112	mab-21	1.91636	1.84203	2.12056	4.45773	3.75165	4.36852	2.34872	3.15245	2.17946	3.75889	3.71441	3.98971	mab-21	1.09403	4.97857e-07	9.74219e-07	-0.127491	0.329708	0.491224	-0.116533	Up.upon.vha-6
WBGene00003114	mab-23	0.389036	0.368406	0.541109	0.667072	0.488442	0.843048	0.62141	0.225944	0.285992	0.473342	0.463119	0.77699	mab-23	0.60158	0.192766	0.220056	-0.211522	0.570321	0.710677	-0.351611	N.A.
WBGene00003119	mac-1	100.299	103.728	101.568	84.8452	88.0338	91.2572	100.932	105.257	96.5767	82.4637	81.9721	77.5855	mac-1	-0.210955	7.52944e-05	0.000124346	-0.126232	0.0101057	0.0310502	0.598385	N.A.
WBGene00003123	mag-1	140.24	158.311	148.542	63.4565	63.0713	72.2065	110.811	109.109	116.714	58.1097	60.5552	60.8933	mag-1	-1.17132	4.03827e-23	3.75677e-22	-0.143044	0.012535	0.0374592	0.122121	N.A.
WBGene00003124	mai-1	6.52716	5.34925	6.24469	6.85072	6.59916	6.84292	4.56051	4.87393	4.99994	6.43189	6.53093	7.06275	mai-1	0.166966	0.127687	0.149464	-0.0181802	0.847429	0.908482	-0.108886	N.A.
WBGene00003129	map-1	39.5232	48.0253	45.3216	27.9641	27.9035	28.1928	38.243	38.1845	36.2224	24.9943	27.3051	26.9153	map-1	-0.655261	1.85428e-11	5.08161e-11	-0.0864763	0.22271	0.372388	0.131972	N.A.
WBGene00003130	map-2	154.793	173.519	168.109	74.6379	77.2257	75.6444	109.926	114.446	110.62	70.0639	66.8877	69.5188	map-2	-1.1239	1.22953e-23	1.24843e-22	-0.14003	0.00843043	0.0264529	0.124593	N.A.
WBGene00003132	mat-1	125.687	126.039	131.109	65.0024	63.0505	64.1264	127.705	122.235	112.75	67.7808	64.1279	66.5505	mat-1	-0.994156	2.81627e-20	1.78348e-19	0.0463263	0.405045	0.566846	-0.0465987	N.A.
WBGene00003133	mat-2	102.864	91.9098	100.836	47.1927	43.6999	42.3604	95.6023	88.387	79.1607	42.276	40.764	43.7122	mat-2	-1.1492	2.6005e-20	1.65746e-19	-0.0709593	0.280212	0.438231	0.0617466	N.A.
WBGene00003134	mat-3	48.1684	50.9726	47.8077	20.1286	22.5826	19.5872	48.6701	44.7691	46.0842	20.2423	19.3092	18.8486	mat-3	-1.23899	8.8855e-21	6.00171e-20	-0.0927236	0.189064	0.330316	0.0748381	N.A.
WBGene00003136	mau-2	96.063	105.732	105.136	43.2114	42.5983	44.7473	93.8329	87.5047	82.2376	47.9189	46	46.3837	mau-2	-1.23228	3.25925e-24	3.68191e-23	0.10421	0.0572513	0.1312	-0.084567	N.A.
WBGene00003142	mau-8	12.8094	13.8078	11.2755	6.51189	6.97328	8.35384	12.8811	13.0725	12.0018	6.48757	7.57058	8.68657	mau-8	-0.800139	1.17778e-08	2.61599e-08	0.062154	0.57912	0.717078	-0.0776789	N.A.
WBGene00003143	max-1	2.72325	3.61037	2.58855	8.31193	7.59682	7.23708	3.23344	3.34612	3.22481	6.72889	6.94679	7.32466	max-1	1.39078	8.32807e-11	2.17674e-10	-0.138389	0.200396	0.345008	-0.0995041	Up.upon.vha-6
WBGene00003144	max-2	349.57	384.1	363.991	254.281	243.192	260.502	371.298	403.568	370.36	303.041	300.716	277.804	max-2	-0.533781	7.72409e-14	2.56658e-13	0.217203	3.14971e-05	0.000169248	-0.406914	N.A.
WBGene00003148	mbf-1	287.411	286.31	259.718	151.828	146.626	154.344	152.203	189.739	188.863	144.091	157.205	143.202	mbf-1	-0.879138	3.2193e-17	1.45e-16	-0.0278586	0.64449	0.76649	0.0316885	N.A.
WBGene00003149	mbk-1	37.4771	34.2912	36.7223	36.2866	35.7394	34.7621	44.8995	42.2084	42.7509	33.7372	37.3804	35.9947	mbk-1	-0.0220698	0.713456	0.739588	0.00304236	0.957022	0.973713	-0.137852	N.A.
WBGene00003150	mbk-2	371.472	397.922	371.537	213.029	213.345	224.765	367.527	373.937	328.073	202.841	197.563	186.888	mbk-2	-0.808941	3.54458e-19	1.95447e-18	-0.149415	0.00358293	0.0125476	0.184704	N.A.
WBGene00003151	mca-1	140.442	142.101	147.547	229.589	214.072	225.181	215.566	211.042	198.449	223.854	215.029	208.713	mca-1	0.636649	2.01664e-16	8.42017e-16	-0.0466222	0.289005	0.448394	-0.0732306	N.A.
WBGene00003153	mca-3	279.4	306.381	307.803	322.217	297.108	294.881	256.684	256.661	230.914	240.69	234.291	229.771	mca-3	0.0333265	0.499831	0.533586	-0.374668	2.71669e-09	2.69714e-08	-11.2423	N.A.
WBGene00003154	mcm-2	222.745	221.146	227.076	39.3784	39.9795	42.2072	179.819	173.708	162.907	46.3597	43.8451	41.0582	mcm-2	-2.46543	3.06444e-33	2.69959e-31	0.109177	0.0897789	0.187868	-0.0442831	N.A.
WBGene00003155	mcm-3	261.072	275.995	267.469	50.4116	50.642	53.2653	244.172	246.375	222.67	62.5276	61.4626	61.6092	mcm-3	-2.38256	5.20682e-36	1.02735e-33	0.266967	4.67297e-06	2.88433e-05	-0.112051	N.A.
WBGene00003156	mcm-4	164.418	167.536	157.083	53.1646	51.1201	49.499	165.411	163.68	160.797	52.4667	50.4989	54.206	mcm-4	-1.66889	3.8509e-29	1.21442e-27	0.0317164	0.556253	0.699286	-0.0190045	N.A.
WBGene00003157	mcm-5	156.609	137.916	138.656	34.783	38.088	35.0905	145.273	140.289	127.306	36.7258	36.7755	37.6884	mcm-5	-2.00289	9.09859e-29	2.68016e-27	0.0434253	0.522048	0.671906	-0.0216814	N.A.
WBGene00003158	mcm-6	177.732	166.976	173.491	42.555	42.3281	42.1634	154.921	151.178	143.026	51.0931	45.3384	48.9329	mcm-6	-2.02773	7.98773e-31	3.91336e-29	0.192908	0.00224418	0.0082763	-0.0951347	N.A.
WBGene00003159	mcm-7	483.572	536.443	525.71	71.5673	69.2444	78.2721	426.824	439.762	410.655	93.7125	88.4558	85.4078	mcm-7	-2.81965	7.66978e-37	1.91888e-34	0.28957	8.89395e-06	5.25625e-05	-0.102697	N.A.
[truncated: 16,829 more rows]

## Sheet: Up.vha-6&ELT-2.dependent (1229)
Gene ID	Symbol	ev_1	ev_2	ev_3	vha-6_1	vha-6_2	vha-6_3	elt-2_1	elt-2_2	elt-2_3	elt-2+vha-6_1	elt-2+vha-6_2	elt-2+vha-6_3	Gene group
[truncated: 1,229 more rows]

[truncated: 1 more sheets: vha-6.only ELT-2.dependent(318)]
