# Supplementary material for: A lysosomal surveillance response to stress extends healthspan
Source: Nat Cell Biol. 2025 Jun 26;27(7):1083–97. doi: 10.1038/s41556-025-01693-y (PMC12270918; doi:10.1038/s41556-025-01693-y)
Supplement: Supplementary file 6 — The gene expression changes of worms treated with DR. [file 41556_2025_1693_MOESM6_ESM.xlsx]

## Sheet: Key notes
Supplementary Table 4. The gene expression changes of worms treated with dietary restriction
Gene ID	Wormbase Gene ID
Gene Symbol	Gene name
X_1	Normalized counts for given Condition_X (see below), replicate 1 of 3
X_2	Normalized counts for given Condition_X (see below), replicate 2 of 3
X_3	Normalized counts for given Condition_X (see below), replicate 3 of 3
DR.effect.logFC	Log2 fold change for given Condition_DR (see below) relatively to Condition_AL
DR.effect.P.Value	P-value for the comparasion of Condition_DR (see below) versus Condition_AL (Limma-Voom)
Adjust_P-value	Benjamini-Hochberg adjusted P-value
Treatment Conditions:
AL	Worms fed with ad libitum (AL) (~1.2 x 1010 c.f.u. mL-1)
DR1	Worms treated with dietary restriction 1 (DR1) (~1.2 x 106 c.f.u. mL-1)
DR0	Worms treated with dietary restriction 0 (DR0) (no bacteria)

## Sheet: All genes
Gene ID	Gene Symbol	AL_1	AL_2	AL_3	DR1_1	DR1_2	DR1_3	DR0_1	DR0_2	DR0_3	Symbol	DR1.effect.logFC	DR1.effect.P.Value	DR1.effect.Adjust_P.Value	DR0.effect.logFC	DR0.effect.P.Value	DR0.effect.Adjust_P.Value	Gene group
WBGene00000001	aap-1	50.0996	41.0952	43.4842	46.5466	41.2283	51.2447	37.2088	40.9392	41.3088	aap-1	0.0544493	0.567398	0.648934	-0.165361	0.117414	0.178268	N.S.
WBGene00000002	aat-1	8.22177	8.26804	9.96007	13.9121	14.6203	15.2349	15.3003	15.5766	14.6979	aat-1	0.721631	3.3312e-05	0.00011206	0.774691	1.9802e-05	7.3833e-05	N.S.
WBGene00000003	aat-2	12.2439	9.12547	13.4582	24.1929	18.1931	20.5375	22.6825	19.63	21.9179	aat-2	0.841275	1.41314e-06	5.9458e-06	0.880232	1.17603e-06	5.49827e-06	N.S.
WBGene00000004	aat-3	62.2844	57.0188	58.7401	92.3859	80.247	94.0608	78.0493	81.5888	77.8214	aat-3	0.584788	3.86193e-09	2.44143e-08	0.415698	6.53592e-06	2.66725e-05	N.S.
WBGene00000005	aat-4	18.8687	13.1676	17.5394	5.89496	4.56002	5.42126	3.98879	5.73264	4.69301	aat-4	-1.64221	1.15628e-09	7.97847e-09	-1.79028	2.99772e-09	2.26732e-08	N.S.
WBGene00000006	aat-5	4.08131	3.73593	4.12979	5.70633	7.00457	4.47155	6.48922	6.89075	6.3433	aat-5	0.476735	0.052527	0.088968	0.71718	0.00547529	0.0123329	N.S.
WBGene00000007	aat-6	5.5009	6.18572	5.7817	17.0247	15.1844	15.8681	8.87059	11.8706	9.02502	aat-6	1.46141	1.62972e-09	1.09961e-08	0.755298	0.000473776	0.00135084	Up.upon.DR1
WBGene00000008	aat-7	1.12384	0.673692	0.728786	1.27331	1.92743	1.78071	1.01208	1.79507	1.49557	aat-7	1.00977	0.0388587	0.0683811	0.781154	0.128252	0.19229	N.S.
WBGene00000009	aat-8	1.24214	0.551203	0.242929	2.21651	3.14971	3.83841	2.91717	2.1425	2.63015	aat-8	2.52725	7.5219e-05	0.000238631	2.27062	0.000411388	0.00119009	Up.upon.DR0&DR1
WBGene00000010	aat-9	36.1403	34.2358	34.9331	17.5906	18.005	22.1995	23.8732	22.8727	20.7833	aat-9	-0.860557	4.31287e-10	3.17158e-09	-0.648338	2.39232e-07	1.28091e-06	N.S.
WBGene00000013	abf-2	8.69497	12.5552	8.21099	7.49839	8.32087	4.47155	12.6808	10.1335	9.43759	abf-2	-0.574249	0.0116548	0.0238209	0.156337	0.441639	0.535615	N.S.
WBGene00000016	abf-5	2.07023	3.85842	3.7411	5.32905	7.28664	5.73783	10.2994	9.78602	9.54073	abf-5	0.946379	0.000599126	0.0016187	1.65169	9.76896e-08	5.64251e-07	Up.upon.DR0
WBGene00000017	abf-6	5.97409	4.1034	3.35242	9.4791	7.38066	4.55069	7.56084	8.97535	9.02502	abf-6	0.640432	0.0214912	0.0407355	0.996117	0.000717766	0.00197131	N.S.
WBGene00000018	abl-1	26.0849	29.2137	26.6736	49.1876	45.9293	55.281	34.9466	36.8858	36.2548	abl-1	0.883992	1.00821e-11	9.50569e-11	0.404383	0.000136997	0.000433199	N.S.
WBGene00000019	abt-1	0.650644	0.0612447	0.3401	0.801715	0.611137	0.910138	0.416739	1.21601	1.083	abt-1	1.65553	0.0490744	0.0838719	1.76297	0.0403454	0.071226	N.S.
WBGene00000020	abt-2	10.4695	8.758	10.4459	18.7224	21.9539	23.3866	14.3477	17.0821	17.2765	abt-2	1.10953	2.50835e-09	1.63605e-08	0.712455	3.0378e-05	0.000108635	Up.upon.DR1
WBGene00000021	abt-3	0.0591494	0.0612447	0.145757	0.235799	0.235053	0.276999	0.178602	0.405338	0.257858	abt-3	1.62703	0.0615458	0.102119	1.71693	0.055095	0.0931641	N.S.
WBGene00000022	abt-4	36.1403	36.8081	37.1681	15.7042	15.5605	18.4006	17.6816	13.6078	13.8727	abt-4	-1.14467	2.2582e-12	2.36055e-11	-1.30389	1.5649e-12	2.11784e-11	N.S.
WBGene00000023	abt-5	9.87796	9.73791	10.2516	14.0064	15.7485	15.4724	9.46593	9.09116	12.3256	abt-5	0.596206	0.000306951	0.000877386	0.04383	0.79562	0.847861	N.S.
WBGene00000034	abu-11	0.0591494	0.183734	0.534443	0.518757	0.611137	1.14757	0.297671	1.56345	1.70186	abu-11	2.02393	0.0415919	0.0726157	2.40529	0.0166027	0.0327857	Up.upon.DR0
WBGene00000035	ace-1	2.89832	3.73593	2.86656	5.80064	5.12415	5.42126	3.03624	5.96426	5.10558	ace-1	0.803372	0.00467482	0.0104868	0.548888	0.0632244	0.104999	N.S.
WBGene00000036	ace-2	10.9426	11.2078	9.47422	8.06431	9.44912	8.82438	12.5617	10.7125	9.54073	ace-2	-0.250769	0.127887	0.190631	0.0499764	0.758585	0.817714	N.S.
WBGene00000037	ace-3	1.83363	2.51103	3.83827	2.40515	2.96167	3.20527	2.67904	3.64804	1.39243	ace-3	0.095496	0.770012	0.824679	-0.196006	0.586428	0.671446	N.S.
WBGene00000038	ace-4	1.47874	0.551203	0.534443	0.424437	0.329074	1.06842	0.416739	0.63696	0.876716	ace-4	-0.443826	0.508183	0.59347	-0.257904	0.705202	0.772116	N.S.
WBGene00000039	acn-1	9.75966	12.8001	16.9564	21.4577	21.8599	24.4154	20.7774	25.0731	21.6085	acn-1	0.790258	1.48405e-05	5.29446e-05	0.774063	3.56594e-05	0.000125772	N.S.
WBGene00000040	aco-1	325.973	303.1	321.395	411.469	396.158	413.084	417.394	407.133	435.418	aco-1	0.360892	4.80842e-12	4.76953e-11	0.406843	5.36617e-13	7.98516e-12	N.S.
WBGene00000041	aco-2	282.912	288.524	279.319	410.431	387.32	402.716	390.365	407.481	418.503	aco-2	0.498141	2.16863e-15	3.70673e-14	0.518211	1.88347e-15	4.4819e-14	N.S.
WBGene00000042	acr-2	1.36044	0.428713	0.728786	0.801715	2.30352	1.78071	1.25022	1.21601	1.90815	acr-2	0.995263	0.0817517	0.130218	0.936173	0.115838	0.176184	N.S.
WBGene00000043	acr-3	0.768943	0.673692	1.0203	0.330118	0.235053	0.593568	0.416739	0.173716	0.257858	acr-3	-1.16288	0.0746424	0.12047	-1.63395	0.0290563	0.0536461	N.S.
WBGene00000044	acr-5	2.89832	3.12348	4.71282	3.91426	5.59426	3.12613	2.32183	3.99548	5.20872	acr-5	0.172628	0.557173	0.638929	0.0548365	0.862964	0.899751	N.S.
WBGene00000046	acr-7	0.532345	0.673692	0.437272	1.65059	0.987222	0.830996	0.535807	0.63696	2.42386	acr-7	1.03186	0.0934365	0.145891	0.869976	0.18016	0.256593	N.S.
WBGene00000047	acr-8	0.768943	0.428713	0.631614	0.990354	0.517116	1.54328	0.654876	1.56345	0.464144	acr-8	0.671401	0.264342	0.349629	0.365699	0.567843	0.654692	N.S.
WBGene00000048	acr-9	0.295747	0.428713	1.0203	1.17899	0.987222	0.672711	0.0595342	0.173716	0.773573	acr-9	0.787796	0.22146	0.302271	-1.39235	0.116285	0.1767	N.S.
WBGene00000049	acr-10	0.532345	0.306224	0.242929	0.330118	0.799179	0.989281	1.48835	0.868582	0.773573	acr-10	0.96031	0.166936	0.238113	1.5581	0.024582	0.0463695	Up.upon.DR0
WBGene00000050	acr-11	2.30683	2.14357	0.534443	2.31083	3.05569	2.01813	2.67904	2.1425	1.59872	acr-11	0.888169	0.0492754	0.0841716	0.6738	0.157056	0.22838	N.S.
WBGene00000051	acr-12	5.7375	4.34838	5.29584	8.53591	6.62849	7.08325	3.51252	6.77494	7.47787	acr-12	0.523499	0.0304878	0.0552714	0.159667	0.539167	0.628315	N.S.
WBGene00000053	acr-14	0.532345	1.04116	0.825957	1.08467	1.17526	1.14757	1.13115	1.21601	2.01129	acr-14	0.557854	0.327394	0.417461	0.885044	0.126093	0.189416	N.S.
WBGene00000054	acr-15	1.36044	0.673692	1.21464	0.801715	0.799179	1.06842	1.13115	1.1002	1.59872	acr-15	-0.238593	0.616301	0.692722	0.273593	0.556119	0.6436	N.S.
WBGene00000055	acr-16	3.01662	3.24597	4.80999	7.40408	8.13283	6.37097	6.25109	6.19588	5.6213	acr-16	0.967077	0.000227555	0.000666135	0.701645	0.00837016	0.0179253	N.S.
WBGene00000056	acr-17	5.6192	4.1034	4.51847	5.42337	7.75674	6.68754	5.89388	6.08007	5.51815	acr-17	0.481682	0.0355638	0.0632942	0.306734	0.20306	0.283632	N.S.
WBGene00000057	acr-18	2.07023	2.8785	2.18636	2.21651	1.45733	2.3347	0.893012	1.56345	2.21758	acr-18	-0.238135	0.525199	0.609403	-0.652413	0.1374	0.203997	N.S.
WBGene00000058	acr-19	0.650644	0.183734	0.3401	1.46195	0.987222	0.672711	0.773944	0.521149	0.257858	acr-19	1.48949	0.0266707	0.0492141	0.415262	0.577029	0.662576	Up.upon.DR1
WBGene00000059	acr-20	1.00554	2.51103	1.0203	3.6313	2.30352	2.8887	1.72649	1.56345	2.11443	acr-20	1.11168	0.0163931	0.0321507	0.427977	0.395922	0.491295	Up.upon.DR1
WBGene00000060	acr-21	0.177448	0.183734	0.145757	0.141479	0.235053	1.38499	1.72649	0.173716	0.257858	acr-21	1.17813	0.236383	0.318751	1.30744	0.19386	0.272658	N.S.
WBGene00000061	lgc-11	0.768943	1.40863	0.825957	0.518757	0.893201	1.85985	1.25022	1.79507	1.59872	lgc-11	0.0517397	0.920924	0.941713	0.690623	0.171506	0.246467	N.S.
WBGene00000062	acr-23	0.0591494	0.673692	0.437272	0.613076	0.423095	0.593568	0.297671	0.405338	0.361001	acr-23	1.03019	0.213033	0.292493	0.4188	0.641935	0.720649	N.S.
WBGene00000063	act-1	253.929	249.327	242.394	131.623	125.189	138.697	202.714	220.562	232.639	act-1	-0.910477	3.08531e-19	9.37741e-18	-0.181783	0.000205198	0.000629022	N.S.
WBGene00000064	act-2	1122.01	1091.93	1092.45	579.923	566.054	561.555	836.157	815.714	839.12	act-2	-0.953673	5.48405e-28	7.15668e-26	-0.407508	1.85677e-17	6.28918e-16	N.S.
WBGene00000065	act-3	273.566	267.578	262.12	131.057	121.898	131.574	169.375	180.955	182.924	act-3	-1.06016	1.58335e-21	6.79767e-20	-0.588369	1.52128e-14	3.09584e-13	N.S.
WBGene00000066	act-4	1160.93	1152.44	1146.28	577.376	542.549	589.967	859.495	900.025	890.795	act-4	-1.01477	2.36364e-28	3.4341e-26	-0.383547	1.77969e-16	5.15202e-15	N.S.
WBGene00000067	act-5	991.285	970.913	981.577	209.625	201.44	225.912	325.711	323.055	297	act-5	-2.20625	1.59614e-33	5.46777e-31	-1.64217	3.97903e-30	1.05528e-27	N.S.
WBGene00000068	acy-1	3.01662	3.24597	2.47787	2.02787	4.27796	2.01813	1.72649	3.41642	1.59872	acy-1	-0.161038	0.626059	0.70072	-0.450639	0.228941	0.313184	N.S.
WBGene00000069	acy-2	1.59703	1.16365	0.728786	2.21651	1.55135	3.12613	1.01208	0.521149	1.90815	acy-2	1.06253	0.0333047	0.0597782	-0.0744641	0.89879	0.926513	N.S.
WBGene00000070	acy-3	3.01662	3.85842	5.39302	6.27224	5.21817	7.24154	5.29854	6.19588	7.27158	acy-3	0.621835	0.0179721	0.034902	0.622919	0.022788	0.0433283	N.S.
WBGene00000071	acy-4	4.9094	7.04314	3.64393	6.5552	5.7823	7.32068	5.41761	7.70143	5.10558	acy-4	0.42721	0.070645	0.114977	0.282038	0.257762	0.345793	N.S.
WBGene00000072	add-1	6.80219	6.55319	6.07322	6.0836	6.81653	8.58696	3.98879	8.39629	6.24015	add-1	0.155402	0.472053	0.560027	-0.109755	0.645077	0.723386	N.S.
WBGene00000073	add-2	22.7725	26.1515	26.6736	42.9625	40.194	42.7765	36.0182	42.3289	46.4659	add-2	0.735343	2.31945e-08	1.299e-07	0.721702	7.59452e-08	4.47426e-07	N.S.
WBGene00000074	adm-2	15.2014	16.1074	12.5837	29.5691	26.561	22.8326	24.3495	21.7145	23.9808	adm-2	0.851809	5.52621e-07	2.46587e-06	0.697581	3.36778e-05	0.000119338	N.S.
WBGene00000075	adm-4	15.2014	18.1897	12.8752	17.9679	14.6203	16.0263	17.6816	14.5343	13.2539	adm-4	0.0997139	0.458227	0.546621	-0.0108556	0.939897	0.957008	N.S.
WBGene00000079	adr-1	62.8759	60.0811	58.4486	74.0879	62.477	74.4335	50.3064	52.4044	48.7351	adr-1	0.221121	0.00656654	0.0142519	-0.259326	0.00488793	0.011152	N.S.
WBGene00000080	adr-2	87.3637	96.8279	94.1106	77.0118	73.1014	76.4912	73.8819	67.8073	65.4443	adr-2	-0.295293	1.13558e-05	4.13197e-05	-0.4307	6.11387e-08	3.64901e-07	N.S.
WBGene00000081	ads-1	165.559	179.998	175.929	222.169	212.441	214.12	392.151	383.74	382.815	ads-1	0.314455	1.168e-08	6.84198e-08	1.15158	2.74938e-24	2.86127e-22	Up.upon.DR0
WBGene00000082	adt-1	1.71533	2.02108	1.89484	3.91426	2.86764	4.31326	5.41761	3.41642	1.90815	adt-1	0.975045	0.0101634	0.021058	0.771383	0.0492718	0.0846844	N.S.
WBGene00000083	adt-2	47.1421	46.2398	49.606	37.9636	32.6723	38.1862	25.0639	31.211	20.0613	adt-2	-0.396883	0.000124533	0.000381749	-0.944955	6.05334e-10	5.17334e-09	N.S.
WBGene00000084	aex-1	6.44729	8.26804	8.21099	6.17792	7.5687	6.45011	7.3227	4.2271	7.16844	aex-1	-0.188993	0.347548	0.438112	-0.325843	0.142952	0.211002	N.S.
WBGene00000085	aex-2	0.532345	1.40863	1.50616	1.27331	0.705158	1.30585	1.01208	0.63696	0.773573	aex-2	0.00700176	0.988479	0.991555	-0.424319	0.436781	0.53082	N.S.
WBGene00000086	aex-3	5.6192	5.08331	5.97604	15.3269	11.1415	12.6232	11.371	9.78602	9.85016	aex-3	1.20836	2.41599e-07	1.14108e-06	0.881415	9.76838e-05	0.000317361	Up.upon.DR1
WBGene00000088	aex-5	15.9112	11.9427	16.6649	12.403	10.3893	9.69495	6.72736	7.12237	12.1193	aex-5	-0.472672	0.00504405	0.0112369	-0.806948	0.000102856	0.000332599	N.S.
WBGene00000089	aex-6	10.4695	7.90057	8.40533	14.0064	10.1073	14.1269	14.9431	16.9663	15.4199	aex-6	0.521392	0.00387073	0.00881407	0.833382	2.27662e-05	8.38585e-05	N.S.
WBGene00000090	age-1	28.8058	27.1314	33.0869	15.6099	21.1077	18.9546	18.0388	15.5766	22.3305	age-1	-0.692731	8.42723e-06	3.12867e-05	-0.681744	2.98285e-05	0.000106856	N.S.
WBGene00000092	ags-3	51.046	54.814	48.8287	68.7117	68.7764	75.9372	53.0449	60.1638	62.7625	ags-3	0.474934	3.11109e-07	1.4406e-06	0.1944	0.0202281	0.0390435	N.S.
WBGene00000093	agt-1	34.9573	44.5249	36.0992	25.6077	31.262	25.0486	33.6368	34.6854	34.3982	agt-1	-0.4943	7.63861e-05	0.000242147	-0.153582	0.16763	0.241953	N.S.
WBGene00000094	agt-2	18.7504	20.3945	21.7178	13.4405	11.3295	12.4649	12.3236	14.4185	10.9847	agt-2	-0.716222	6.83642e-06	2.57528e-05	-0.710661	2.1549e-05	7.96248e-05	N.S.
WBGene00000095	aha-1	18.3955	16.5973	23.6612	21.4577	21.0137	22.6743	17.4435	19.63	18.5142	aha-1	0.148039	0.228965	0.310352	-0.0847185	0.526715	0.616645	N.S.
WBGene00000096	ahr-1	0.414046	0.673692	1.40899	2.49946	0.705158	1.22671	0.297671	0.173716	0.876716	ahr-1	0.761736	0.191411	0.267161	-1.05354	0.181421	0.258054	N.S.
WBGene00000097	aip-1	73.641	80.6593	73.1215	93.1404	86.9225	84.2472	97.3383	100.119	93.7054	aip-1	0.217675	0.000529415	0.00145014	0.359495	6.45888e-07	3.18929e-06	N.S.
WBGene00000098	air-1	191.585	191.88	189.144	123.7	121.24	131.258	136.155	144.243	139.295	air-1	-0.602899	4.54618e-15	7.37935e-14	-0.447749	1.97867e-11	2.2163e-10	N.S.
WBGene00000099	air-2	111.497	122.428	115.1	121.436	129.138	120.336	109.96	116.1	99.5846	air-2	0.087816	0.121924	0.183002	-0.104521	0.0883737	0.13998	N.S.
WBGene00000100	ajm-1	53.7668	52.2418	48.5371	82.4823	85.4182	98.8885	78.4065	69.4287	80.2969	ajm-1	0.797823	2.07519e-12	2.19155e-11	0.56816	2.02564e-08	1.32911e-07	N.S.
WBGene00000101	aka-1	109.131	109.934	99.2606	109.363	99.3333	107.673	81.5023	89.6956	82.9786	aka-1	-0.0012456	0.983982	0.98831	-0.319049	4.92598e-05	0.000169274	N.S.
WBGene00000102	akt-1	88.0735	89.7235	94.0134	91.7256	80.6231	84.6429	77.2158	77.767	74.1083	akt-1	-0.086469	0.167545	0.238853	-0.251295	0.000614986	0.00171219	N.S.
WBGene00000103	akt-2	34.839	28.4788	32.1152	54.7524	54.6733	58.2884	47.0915	46.6139	48.7351	akt-2	0.817986	7.83622e-12	7.52634e-11	0.58104	6.51519e-08	3.87168e-07	N.S.
WBGene00000105	alg-1	82.7501	91.8059	85.1708	97.3848	86.7345	103.558	83.5264	98.3814	92.4677	alg-1	0.152683	0.0285342	0.0521552	0.0810095	0.25762	0.345658	N.S.
WBGene00000106	alg-2	226.956	225.932	206.927	187.837	175.678	190.377	207.477	207.359	239.034	alg-2	-0.245401	1.50128e-05	5.34781e-05	-0.00582725	0.905253	0.931306	N.S.
WBGene00000107	alh-1	251.208	230.954	249.196	433.634	432.638	453.447	461.926	431.569	440.472	alh-1	0.85201	1.25929e-21	5.44907e-20	0.864531	2.07739e-21	1.33955e-19	N.S.
WBGene00000109	alh-3	53.8851	44.8924	53.2014	75.2197	83.1617	77.1243	67.095	56.9211	63.072	alh-3	0.627919	3.30565e-10	2.48422e-09	0.294881	0.000469077	0.00133814	N.S.
WBGene00000110	alh-4	136.103	139.087	134.923	118.041	114.753	119.94	190.093	197.4	169.412	alh-4	-0.214898	0.000178264	0.000530822	0.435543	3.79658e-10	3.37992e-09	N.S.
WBGene00000111	alh-5	4.43621	4.83833	5.39302	9.19614	6.53447	9.77409	10.7757	10.1335	10.7784	alh-5	0.784061	0.00103687	0.00266395	1.10595	1.5975e-05	6.07207e-05	Up.upon.DR0
WBGene00000112	alh-6	63.9405	61.306	66.9025	32.3044	33.3305	36.7617	50.9017	55.2997	48.8382	alh-6	-0.907707	1.25518e-12	1.37227e-11	-0.317766	0.000220077	0.000669639	N.S.
WBGene00000113	alh-7	83.933	92.4183	94.2077	63.9957	65.7678	65.7278	102.696	99.0762	111.446	alh-7	-0.469883	1.29328e-08	7.53293e-08	0.21125	0.00107739	0.00285551	N.S.
WBGene00000114	alh-8	743.686	714.052	704.056	615.67	595.295	630.172	1316.96	1362.57	1354.42	alh-8	-0.228149	1.03925e-09	7.24393e-09	0.902467	1.88796e-27	3.20038e-25	N.S.
WBGene00000115	alh-9	281.256	287.667	283.789	157.183	162.516	159.432	142.346	155.476	156.107	alh-9	-0.831553	1.81916e-20	6.67687e-19	-0.908451	1.01909e-20	5.79822e-19	N.S.
WBGene00000116	alh-10	44.5395	42.4426	38.6257	41.4534	44.425	41.5894	39.9474	37.5806	39.5554	alh-10	0.0288672	0.751989	0.808749	-0.0914643	0.354375	0.44892	N.S.
WBGene00000117	alh-11	28.4509	27.1314	21.232	35.6999	34.9288	34.3083	33.0415	35.7277	27.9002	alh-11	0.478477	0.00010963	0.000339672	0.346145	0.00518402	0.0117412	N.S.
WBGene00000118	alh-12	72.813	76.1272	70.9837	35.134	35.0229	33.8334	33.3987	33.7589	33.9856	alh-12	-1.07886	1.71377e-16	3.43653e-15	-1.11625	6.28754e-16	1.65413e-14	N.S.
WBGene00000120	aly-1	243.637	236.833	228.985	416.656	413.834	421.157	422.871	429.716	426.239	aly-1	0.822375	1.47037e-22	7.26043e-21	0.852843	1.21812e-22	9.67612e-21	N.S.
WBGene00000121	aly-2	161.064	168.974	174.374	102.572	109.488	90.0245	104.244	104.288	116.706	aly-2	-0.754123	2.26254e-13	2.78882e-12	-0.633193	4.57355e-11	4.79611e-10	N.S.
WBGene00000122	aly-3	286.697	296.853	287.773	229.338	231.339	213.724	275.941	266.655	269.049	aly-3	-0.372495	4.02534e-11	3.48545e-10	-0.101856	0.0116871	0.0240335	N.S.
WBGene00000123	ama-1	278.653	271.008	285.635	303.661	277.409	314.473	286.419	303.946	290.399	ama-1	0.0999418	0.0157945	0.031129	0.074015	0.079603	0.127911	N.S.
WBGene00000133	amt-1	0.532345	0.428713	1.11747	1.65059	1.17526	1.06842	1.01208	1.21601	2.527	amt-1	0.944192	0.0791	0.126645	1.18811	0.031703	0.0578957	N.S.
WBGene00000134	amt-2	0.177448	0.306224	0.3401	1.08467	0.893201	0.910138	0.297671	0.63696	0.876716	amt-2	1.83954	0.0123001	0.0249754	1.06764	0.171985	0.247003	Up.upon.DR1
WBGene00000135	amt-3	0.532345	1.04116	0.145757	1.74491	1.17526	2.17642	1.25022	2.02669	1.083	amt-3	2.04096	0.00189448	0.00462593	1.77141	0.00844243	0.0180613	Up.upon.DR0&DR1
WBGene00000136	amt-4	8.81327	12.0652	6.94776	9.10182	9.73119	8.42867	7.44177	7.81724	5.72444	amt-4	0.0297929	0.877537	0.908419	-0.364195	0.105771	0.163079	N.S.
WBGene00000137	amx-1	25.9666	27.6214	22.0093	34.851	33.9886	40.4814	31.8508	31.0952	32.7479	amx-1	0.557235	1.82817e-05	6.41436e-05	0.36215	0.00450481	0.0103816	N.S.
WBGene00000138	amx-2	14.8465	12.3102	14.6243	12.12	11.1415	16.3429	14.7049	13.9552	13.9759	amx-2	-0.0794843	0.573068	0.654054	0.025308	0.86231	0.899416	N.S.
WBGene00000139	amx-3	5.7375	7.04314	6.75342	7.68703	6.91055	6.45011	3.86972	7.35399	8.30301	amx-3	0.0994005	0.632884	0.706484	-0.0485621	0.830314	0.875034	N.S.
WBGene00000140	anc-1	34.0109	26.1515	32.2123	35.4169	37.3734	42.9348	25.1829	25.8837	21.299	anc-1	0.330747	0.0020484	0.00497001	-0.363289	0.00367953	0.0086717	N.S.
WBGene00000142	aos-1	153.374	144.599	140.267	96.9132	103	106.011	84.479	84.7157	83.1849	aos-1	-0.51264	1.05142e-11	9.89042e-11	-0.792704	1.89369e-15	4.49401e-14	N.S.
WBGene00000143	apc-2	59.5635	56.4064	57.6713	52.866	49.8782	57.1013	35.78	40.4759	37.8019	apc-2	-0.116084	0.128836	0.191646	-0.607412	5.60336e-08	3.37618e-07	N.S.
WBGene00000144	apc-10	38.8612	34.4808	38.5285	21.1747	22.8001	20.1418	19.7058	26.347	26.2499	apc-10	-0.812068	7.13345e-08	3.69784e-07	-0.636967	9.08751e-06	3.61456e-05	N.S.
WBGene00000145	apc-11	126.402	124.388	134.825	93.2348	94.9143	87.492	132.344	120.849	117.738	apc-11	-0.492166	4.49673e-09	2.81782e-08	-0.0643209	0.296177	0.387803	N.S.
WBGene00000146	ape-1	111.378	96.9504	105.285	95.4041	86.4524	99.7591	82.5739	78.8093	78.5434	ape-1	-0.152803	0.0199942	0.0382463	-0.387396	2.84837e-06	1.24035e-05	N.S.
WBGene00000147	aph-1	87.6003	82.0067	73.2187	78.6152	71.221	70.9512	74.3582	85.758	81.5346	aph-1	-0.129189	0.0636542	0.105193	0.00442537	0.949467	0.96365	N.S.
WBGene00000148	aph-2	51.1643	55.304	47.5654	53.0547	53.9211	61.1376	39.9474	36.4225	40.3805	aph-2	0.140443	0.0925389	0.144833	-0.389112	0.000210474	0.000643874	N.S.
WBGene00000149	apl-1	159.881	136.27	143.571	181.706	188.841	197.975	195.093	182.228	183.027	apl-1	0.3763	4.32474e-08	2.31408e-07	0.351468	3.43092e-07	1.78482e-06	N.S.
WBGene00000150	apm-1	36.3769	32.276	37.8483	57.2047	47.0576	54.3313	48.0441	49.0459	49.5602	apm-1	0.567401	8.95921e-07	3.89005e-06	0.457927	5.59431e-05	0.000190371	N.S.
WBGene00000151	apn-1	56.1328	59.8361	52.424	51.9228	52.7929	52.7485	39.233	40.0127	39.5554	apn-1	-0.0875054	0.215927	0.295849	-0.494318	5.12604e-07	2.58328e-06	N.S.
WBGene00000155	app-1	195.489	191.022	201.096	84.746	84.9481	91.0534	114.841	109.268	104.948	app-1	-1.1716	6.32923e-21	2.53833e-19	-0.84207	8.6257e-17	2.6314e-15	N.S.
WBGene00000156	apr-1	61.9295	61.6734	67.1941	74.7481	78.9307	82.9017	54.4738	61.9009	58.4305	apr-1	0.308605	2.88531e-05	9.82261e-05	-0.131401	0.0710244	0.115962	N.S.
WBGene00000157	aps-2	68.5542	81.6392	70.5951	81.1619	87.7687	79.8152	118.533	106.257	110.621	aps-2	0.177166	0.0118386	0.0241486	0.609719	1.68906e-10	1.59067e-09	N.S.
WBGene00000158	apg-1	112.916	96.5829	100.718	85.8778	81.5633	78.3906	82.812	88.4216	88.0326	apg-1	-0.335518	2.47246e-06	9.99241e-06	-0.253815	0.000221726	0.000673784	N.S.
WBGene00000159	aps-1	153.493	157.583	155.523	111.91	107.419	106.486	122.938	108.225	111.962	aps-1	-0.519613	6.54422e-12	6.35597e-11	-0.447062	6.13503e-10	5.23771e-09	N.S.
WBGene00000160	apb-1	71.9849	69.2678	76.4253	76.3516	69.4346	78.5489	70.667	67.5757	71.3234	apb-1	0.0411533	0.5561	0.63792	-0.0582071	0.435138	0.529097	N.S.
WBGene00000161	apa-2	90.6761	77.5971	75.3565	102.761	108.171	111.472	71.9768	73.9453	75.7586	apa-2	0.416307	7.50601e-08	3.8763e-07	-0.124703	0.0724032	0.117967	N.S.
WBGene00000162	apd-3	40.0442	39.0129	37.9455	36.8317	28.4414	33.7543	23.8732	26.5786	28.1065	apd-3	-0.243871	0.0154349	0.030533	-0.569788	9.05018e-06	3.60233e-05	N.S.
WBGene00000163	apb-3	97.0642	104.912	95.7625	109.741	111.086	115.429	78.7637	87.611	89.3734	apb-3	0.182103	0.00216068	0.00520558	-0.213452	0.00130022	0.00338766	N.S.
WBGene00000164	apm-3	46.5506	46.4848	45.2333	66.3537	72.6313	68.1812	54.5928	43.0238	49.1477	apm-3	0.583391	1.85049e-09	1.2384e-08	0.0802998	0.310513	0.402917	N.S.
WBGene00000165	aps-3	648.81	618.756	657.122	215.567	200.876	237.784	347.739	353.397	351.769	aps-3	-1.5566	2.43423e-28	3.48053e-26	-0.871906	1.76904e-21	1.14521e-19	N.S.
WBGene00000166	apt-9	0.295747	0.183734	0.631614	0.424437	0.235053	0.830996	0.297671	0.521149	0.361001	apt-9	0.414295	0.568577	0.649966	0.183608	0.811452	0.860265	N.S.
WBGene00000168	apx-1	87.8369	87.2737	81.0896	32.6817	25.4327	32.8046	55.1882	62.5958	57.9148	apx-1	-1.49217	3.77406e-18	9.59148e-17	-0.540408	1.97747e-08	1.29958e-07	N.S.
WBGene00000169	aqp-1	28.5692	25.4166	25.7018	404.017	396.44	413.48	370.838	385.94	375.286	aqp-1	3.9348	7.48119e-32	1.86384e-29	3.83263	2.26698e-31	8.47181e-29	Up.upon.DR0&DR1
WBGene00000170	aqp-2	245.884	235.119	257.65	342.238	318.873	335.524	333.689	333.825	331.244	aqp-2	0.429336	3.36908e-12	3.41329e-11	0.432198	6.96071e-12	8.4282e-11	N.S.
WBGene00000171	aqp-3	0.0591494	0.428713	0.242929	0.424437	0.235053	1.22671	0.178602	0.173716	0.464144	aqp-3	1.49781	0.0793223	0.126951	0.435464	0.648722	0.726482	N.S.
WBGene00000172	aqp-4	24.4287	25.9065	24.9245	4.48017	6.81653	5.89611	14.2287	9.5544	11.8099	aqp-4	-2.14572	5.1114e-14	7.10455e-13	-1.09971	5.38652e-09	3.92078e-08	N.S.
WBGene00000174	aqp-6	4.19961	3.24597	1.99201	3.34834	3.43177	3.4427	3.86972	2.72156	2.11443	aqp-6	0.223587	0.441161	0.53007	-0.0739616	0.816865	0.864554	N.S.
WBGene00000175	aqp-7	58.6171	56.7739	62.1411	48.433	51.0065	52.3527	58.5221	63.6381	68.2291	aqp-7	-0.227987	0.00394335	0.00896453	0.0988091	0.187923	0.265694	N.S.
WBGene00000176	aqp-8	20.998	19.5371	21.7178	12.7803	12.5518	14.8392	13.5143	16.7347	18.411	aqp-8	-0.631067	1.49727e-05	5.3347e-05	-0.361255	0.00695143	0.015218	N.S.
WBGene00000177	aqp-9	13.3086	10.8403	12.4865	6.46088	5.40621	5.34212	5.29854	5.2694	4.17729	aqp-9	-1.1009	2.4106e-06	9.76774e-06	-1.331	9.79526e-07	4.64695e-06	N.S.
WBGene00000178	aqp-10	179.519	160.645	172.528	212.36	203.791	197.975	247.841	257.158	246.77	aqp-10	0.257694	1.06636e-06	4.56975e-06	0.551341	5.40874e-14	9.67746e-13	N.S.
WBGene00000179	aqp-11	93.5153	87.1513	84.6849	74.9368	63.9814	75.9372	96.743	95.4861	100.203	aqp-11	-0.299774	0.000116811	0.000360158	0.145972	0.0371072	0.0663643	N.S.
WBGene00000180	arc-1	18.6321	18.5572	18.1225	16.1758	12.8339	16.6595	16.3719	18.356	16.8639	arc-1	-0.275684	0.0527154	0.0892503	-0.100673	0.479922	0.572626	N.S.
WBGene00000181	ard-1	186.262	199.107	184.966	138.131	130.266	142.179	210.81	194.273	206.956	ard-1	-0.469077	7.99593e-12	7.66631e-11	0.104675	0.020735	0.0399309	N.S.
WBGene00000182	arf-1.2	574.992	551.264	561.214	444.669	416.09	453.368	571.587	582.587	567.751	arf-1.2	-0.359349	1.49203e-12	1.61086e-11	0.0287801	0.368867	0.463635	N.S.
WBGene00000183	arf-3	409.728	395.335	421.773	293.098	274.213	300.385	464.069	478.125	495.138	arf-3	-0.50051	9.61948e-14	1.27868e-12	0.227549	1.18776e-06	5.54838e-06	N.S.
WBGene00000184	arf-6	39.8076	41.5852	39.0143	29.6635	29.4756	31.0634	39.7093	47.6562	41.4119	arf-6	-0.410764	4.80615e-05	0.0001573	0.0952926	0.269357	0.359092	N.S.
WBGene00000185	arg-1	1.12384	0.673692	1.21464	4.00858	2.6796	4.78812	3.75065	5.38521	2.93958	arg-1	1.93338	0.000110382	0.000341682	1.96483	0.000113916	0.000365771	Up.upon.DR0&DR1
WBGene00000186	ark-1	19.1053	20.3945	19.0942	21.6463	20.0735	18.1632	17.4435	17.777	13.357	ark-1	0.023348	0.840028	0.878998	-0.290578	0.0308129	0.0564395	N.S.
WBGene00000187	arl-1	104.517	115.936	121.221	79.0868	83.7258	91.8448	78.2874	78.4619	73.18	arl-1	-0.423233	7.47155e-08	3.86093e-07	-0.576932	5.97098e-10	5.11093e-09	N.S.
WBGene00000188	arl-3	0.177448	0.183734	0.728786	0.801715	0.329074	0.830996	1.25022	0.752771	0.773573	arl-3	1.02322	0.155653	0.224956	1.56784	0.0298244	0.0548794	N.S.
WBGene00000189	arl-5	48.68	48.0771	45.039	39.0954	39.5359	41.1937	33.6368	42.3289	37.9051	arl-5	-0.235413	0.00581666	0.0127688	-0.315792	0.00082976	0.00224848	N.S.
WBGene00000190	arf-1.1	23.8372	24.8041	22.2037	6.5552	4.65405	3.83841	8.27525	6.65913	8.5093	arf-1.1	-2.28451	1.34316e-13	1.72814e-12	-1.59109	1.11903e-10	1.0933e-09	N.S.
WBGene00000191	arl-7	6.68389	8.88049	7.53079	8.91319	7.09859	8.42867	9.70407	12.1022	8.40616	arl-7	0.0920077	0.639858	0.712962	0.375341	0.0648324	0.107237	N.S.
WBGene00000192	arl-8	133.027	127.205	115.391	97.7621	103.282	96.3559	114.246	113.668	122.998	arl-8	-0.330231	6.65924e-07	2.94428e-06	-0.0871839	0.11641	0.176857	N.S.
WBGene00000193	arl-6	3.13492	3.49095	3.54676	3.34834	4.56002	3.75927	3.15531	6.3117	5.51815	arl-6	0.181959	0.523527	0.607891	0.509972	0.0814833	0.130431	N.S.
WBGene00000195	arr-1	52.8204	52.7317	59.1288	71.2583	74.0416	77.2826	74.5963	85.0631	82.7723	arr-1	0.431703	1.07444e-06	4.60077e-06	0.552558	1.68418e-08	1.1203e-07	N.S.
WBGene00000196	aars-1	9.87796	9.73791	9.27987	11.1769	14.7143	14.5226	9.70407	8.28048	7.27158	aars-1	0.484654	0.00771745	0.0164739	-0.210024	0.30188	0.394048	N.S.
WBGene00000197	aars-2	289.3	279.95	279.708	369.213	336.925	363.62	320.472	332.435	320.62	aars-2	0.334469	4.48491e-10	3.28487e-09	0.197811	2.13999e-05	7.91449e-05	N.S.
WBGene00000198	art-1	155.267	143.251	148.624	99.5542	95.3844	101.104	133.416	135.673	128.155	art-1	-0.593186	3.80491e-12	3.82655e-11	-0.172284	0.00311428	0.00745497	N.S.
WBGene00000199	arx-1	84.5245	82.2517	81.5754	65.9764	66.614	73.4046	87.932	88.0742	91.23	arx-1	-0.265175	5.36271e-05	0.00017382	0.108141	0.064403	0.106634	N.S.
WBGene00000200	arx-2	130.306	129.165	125.788	132.094	124.531	134.028	137.226	135.557	126.196	arx-2	0.0232243	0.625961	0.700659	0.0486286	0.330425	0.423871	N.S.
WBGene00000201	arx-3	112.443	103.81	111.893	91.3484	86.8285	88.2834	148.3	145.632	140.12	arx-3	-0.302841	4.21113e-06	1.63503e-05	0.39972	1.03457e-08	7.12374e-08	N.S.
WBGene00000202	exos-4.2	152.665	160.767	163.588	91.4427	96.9828	93.032	154.729	150.149	136.819	exos-4.2	-0.763631	1.31623e-15	2.32219e-14	-0.118375	0.0224626	0.0427937	N.S.
WBGene00000203	arx-5	64.2954	76.0047	74.2876	58.4309	64.6395	57.1804	79.9544	88.7691	78.3371	arx-5	-0.255824	0.00192277	0.00468804	0.200356	0.0111811	0.0231289	N.S.
WBGene00000204	arx-6	98.0106	97.5629	96.1512	91.9143	90.6834	93.9817	128.772	126.755	135.066	arx-6	-0.0746685	0.170272	0.242028	0.423429	3.45908e-09	2.59597e-08	N.S.
WBGene00000205	arx-7	94.8165	102.707	101.301	75.3141	80.6231	81.7146	121.152	121.428	121.76	arx-7	-0.329181	8.44773e-06	3.13487e-05	0.28597	3.72032e-05	0.000130852	N.S.
WBGene00000206	asb-1	202.469	216.5	202.748	98.8939	109.864	92.9528	111.269	114.942	114.643	asb-1	-1.04908	2.59545e-19	7.97701e-18	-0.863752	1.46563e-16	4.30347e-15	N.S.
WBGene00000207	asb-2	305.743	276.642	297.588	255.936	255.596	254.324	449.781	438.286	436.553	asb-2	-0.20108	7.05768e-06	2.65438e-05	0.588817	5.24952e-17	1.66316e-15	N.S.
WBGene00000208	trip-4	78.373	77.4746	74.9678	110.307	105.163	113.134	131.749	123.86	133.828	trip-4	0.513771	1.35641e-10	1.08164e-09	0.757687	1.00707e-14	2.10945e-13	N.S.
WBGene00000209	asg-1	226.247	256.187	229.665	144.073	173.328	142.259	213.668	210.95	224.697	asg-1	-0.636606	1.21926e-11	1.13652e-10	-0.126531	0.0426753	0.0748571	N.S.
WBGene00000210	asg-2	114.927	115.936	133.368	101.158	112.59	99.7591	161.04	172.964	167.143	asg-2	-0.226642	0.00127973	0.0032279	0.455151	2.22595e-08	1.44898e-07	N.S.
WBGene00000211	asm-1	27.5045	21.9869	25.216	24.7588	21.2018	22.1203	20.8965	23.7991	19.9582	asm-1	-0.136669	0.228504	0.309935	-0.213952	0.0834733	0.133207	N.S.
WBGene00000212	asm-2	36.7318	38.7679	34.0586	14.3837	16.0306	15.3141	5.53668	6.89075	8.71559	asm-2	-1.25202	5.43867e-12	5.34218e-11	-2.37235	1.05507e-14	2.1988e-13	N.S.
WBGene00000213	asm-3	78.6096	78.577	82.0613	17.4019	13.9621	13.9686	16.491	17.4295	13.2539	asm-3	-2.4167	1.95346e-22	9.44727e-21	-2.36487	4.20933e-21	2.62174e-19	N.S.
WBGene00000214	asp-1	2927.6	2879.91	2895.37	1974.06	1813.62	1973.3	2895.56	3114.33	3032.46	asp-1	-0.593952	1.1373e-19	3.69577e-18	0.0555332	0.0509424	0.0871367	N.S.
WBGene00000215	asp-2	540.33	505.698	540.225	132.283	121.334	134.977	196.641	203.654	198.911	asp-2	-2.0294	3.06423e-30	5.85874e-28	-1.40612	4.29474e-26	5.78839e-24	N.S.
WBGene00000216	asp-3	1118.34	1130.76	1149.98	692.823	655.844	721.74	1254.68	1290.42	1292.85	asp-3	-0.714365	1.75614e-22	8.56861e-21	0.174619	1.2506e-07	7.05925e-07	N.S.
WBGene00000217	asp-4	2770.5	2725.33	2697.82	869.767	827.621	865.937	1166.57	1127.36	1123.79	asp-4	-1.67465	8.57258e-37	6.1437e-34	-1.26135	3.4217e-33	1.56286e-30	N.S.
WBGene00000218	asp-5	979.574	997.37	985.561	982.761	950.13	1044.09	1792.99	1828.37	1763.18	asp-5	0.0100629	0.72319	0.784549	0.861257	1.23434e-25	1.54933e-23	N.S.
WBGene00000219	asp-6	3476.98	3325.65	3506.48	6199.95	5717.47	6461.07	11052.5	11466	11129.2	asp-6	0.83568	3.42715e-21	1.41589e-19	1.70387	2.66666e-31	9.32934e-29	Up.upon.DR0
WBGene00000220	atf-2	5.0277	4.47087	4.90716	11.0825	8.13283	11.5944	14.2287	16.5031	11.7067	atf-2	1.08944	1.35629e-05	4.87571e-05	1.53234	2.87832e-08	1.83271e-07	Up.upon.DR0&DR1
WBGene00000221	atf-5	127.112	123.163	123.165	98.7996	98.8632	106.961	108.293	109.499	112.993	atf-5	-0.290232	4.098e-06	1.59374e-05	-0.172964	0.00304118	0.00729804	N.S.
WBGene00000222	atf-6	28.4509	33.7458	29.2	43.0568	37.4674	46.6545	31.0173	34.6854	33.5731	atf-6	0.488007	1.1113e-05	4.05079e-05	0.128919	0.219189	0.302208	N.S.
WBGene00000223	atf-7	246.831	244.673	270.865	239.241	226.638	250.605	259.271	269.782	269.358	atf-7	-0.091293	0.0591138	0.0985809	0.0636599	0.191154	0.269474	N.S.
WBGene00000224	atgp-1	19.4602	19.782	17.0536	21.1747	21.1077	22.0412	26.0164	25.9996	26.2499	atgp-1	0.207786	0.052293	0.0886358	0.489111	4.87633e-05	0.000167709	N.S.
WBGene00000225	atgp-2	12.3622	13.1676	13.0696	10.4223	8.03881	9.77409	11.1329	12.5655	10.6753	atgp-2	-0.456717	0.0031854	0.00740736	-0.175092	0.234097	0.319122	N.S.
WBGene00000226	atl-1	38.5063	34.4808	31.2406	56.8275	54.2032	64.9364	31.1364	34.6854	34.5013	atl-1	0.773948	3.74509e-10	2.78771e-09	-0.0392595	0.698641	0.766924	N.S.
WBGene00000227	atm-1	38.0331	30.8061	37.1681	29.5691	26.2789	33.7543	26.6118	23.1043	27.5908	atm-1	-0.240695	0.0188177	0.0362827	-0.456961	0.000175283	0.000543704	N.S.
WBGene00000228	atn-1	72.9313	67.063	74.1904	53.6206	49.7842	49.741	48.5203	48.6985	45.6408	atn-1	-0.489641	1.47053e-08	8.51407e-08	-0.590143	1.43944e-09	1.14952e-08	N.S.
WBGene00000229	atp-2	1130.88	1118.27	1149.68	789.218	726.454	786.399	1197.77	1190.83	1166.39	atp-2	-0.562718	1.35946e-19	4.34894e-18	0.0625119	0.0241424	0.0456292	N.S.
WBGene00000230	atp-3	490.763	508.27	519.624	353.745	339.181	365.599	563.372	581.66	584.46	atp-3	-0.520669	1.05539e-15	1.88834e-14	0.186698	3.79221e-06	1.62046e-05	N.S.
WBGene00000231	atx-2	252.272	241.488	243.366	246.221	241.869	261.368	225.932	256.347	243.469	atx-2	0.0266603	0.532613	0.61631	-0.0226814	0.612036	0.694288	N.S.
WBGene00000232	avr-14	7.15708	5.45078	3.7411	6.64952	7.38066	4.70898	2.79811	8.04886	4.38358	avr-14	0.232697	0.380294	0.469539	-0.149585	0.617142	0.698538	N.S.
WBGene00000233	avr-15	12.1256	10.3504	11.3205	8.34727	6.2524	8.19124	5.17947	4.2271	5.20872	avr-15	-0.572419	0.00155252	0.00385329	-1.21171	1.5771e-06	7.20742e-06	N.S.
WBGene00000235	baf-1	531.221	577.354	549.845	503.524	522.804	481.305	649.22	611.771	661.714	baf-1	-0.139431	0.000647113	0.0017358	0.215553	1.76275e-06	8.00247e-06	N.S.
WBGene00000236	bag-1	87.9552	90.9484	96.2483	68.7117	78.4606	78.628	84.7171	79.041	81.4314	bag-1	-0.287792	3.32059e-05	0.000111772	-0.170666	0.00916293	0.0194182	N.S.
WBGene00000237	bam-2	19.8151	18.4347	18.3168	22.9668	22.8941	26.6314	18.6342	19.1667	19.9582	bam-2	0.366041	0.00326752	0.00757583	0.035486	0.782041	0.837399	N.S.
WBGene00000238	bar-1	6.21069	7.65559	5.00433	12.403	10.2953	11.8318	13.157	9.32278	12.7382	bar-1	0.916454	9.32926e-05	0.000292076	0.933902	0.000117289	0.000375504	N.S.
WBGene00000239	bas-1	25.4934	26.3965	26.7707	8.15863	12.6458	13.1772	11.252	11.5232	13.2539	bas-1	-1.22903	2.35738e-10	1.8071e-09	-1.12519	5.53043e-09	4.01487e-08	N.S.
WBGene00000240	pah-1	54.3583	55.6715	54.7561	35.3226	39.1598	40.7188	30.8982	24.494	30.5819	pah-1	-0.513646	1.82523e-07	8.77295e-07	-0.943188	8.81418e-12	1.04926e-10	N.S.
WBGene00000242	bbs-2	0.295747	0.918671	0.728786	0.896035	0.235053	0.514426	0.893012	0.521149	0.67043	bbs-2	-0.29715	0.645017	0.717641	0.203869	0.746416	0.807668	N.S.
WBGene00000244	bbs-8	0.650644	0.673692	0.728786	1.08467	0.329074	0.356141	0.893012	1.67926	0.257858	bbs-8	-0.472201	0.519388	0.604045	0.0368246	0.958706	0.970749	N.S.
WBGene00000245	bca-1	14.7282	11.0853	16.9564	20.6088	23.9284	17.1343	20.5393	19.5141	18.411	bca-1	0.49919	0.000969792	0.00250452	0.444779	0.00438179	0.0101265	N.S.
WBGene00000246	bcc-1	2.18853	3.36846	3.0609	2.59378	2.39754	2.49299	1.84556	1.44764	2.01129	bcc-1	-0.185713	0.523606	0.60794	-0.68809	0.0500942	0.0859184	N.S.
WBGene00000247	bec-1	82.0403	81.7617	82.6443	116.06	116.069	118.516	97.1002	100.698	93.0866	bec-1	0.509085	1.72263e-11	1.57013e-10	0.235901	0.00011652	0.00037333	N.S.
WBGene00000248	ben-1	62.8759	67.063	64.3761	86.1608	90.9654	88.9166	82.2167	86.9161	78.8529	ben-1	0.454657	4.56141e-09	2.85292e-08	0.349996	1.87335e-06	8.46484e-06	N.S.
WBGene00000249	bir-1	166.506	178.528	172.236	143.979	160.353	140.597	193.307	204.233	199.736	bir-1	-0.222027	4.55892e-05	0.000149895	0.208645	8.92971e-05	0.000293313	N.S.
WBGene00000250	bir-2	22.6542	20.762	19.9687	10.328	11.1415	10.8821	15.1812	12.3339	13.1507	bir-2	-0.962868	2.50266e-08	1.38977e-07	-0.641642	2.79298e-05	0.000100801	N.S.
WBGene00000252	bli-2	0.177448	0.306224	0.437272	0.896035	1.08124	0.118714	0.0595342	0.63696	0.361001	bli-2	0.636729	0.46308	0.55157	-0.265236	0.792174	0.845003	N.S.
WBGene00000253	bli-3	22.7725	18.8021	20.3574	18.7224	15.7485	18.638	12.5617	13.0287	11.913	bli-3	-0.21756	0.0831713	0.132211	-0.723378	1.84794e-05	6.92919e-05	N.S.
WBGene00000254	bli-4	136.813	131.737	135.506	83.7085	80.4351	80.29	75.787	69.6603	77.8214	bli-4	-0.727058	7.57875e-15	1.19594e-13	-0.855927	8.60255e-16	2.2033e-14	N.S.
WBGene00000255	bli-5	1.47874	1.53112	1.40899	0.990354	2.39754	0.593568	1.96463	1.1002	0.979859	bli-5	-0.438645	0.339354	0.429925	-0.21127	0.651449	0.728742	N.S.
WBGene00000256	bli-6	4.67281	5.81825	4.4213	0.707396	0.423095	0.830996	1.01208	1.21601	1.18614	bli-6	-2.93936	4.2826e-08	2.29676e-07	-2.10402	1.97667e-06	8.8877e-06	N.S.
WBGene00000257	bmk-1	147.933	152.316	142.988	173.784	169.849	173.836	102.696	99.3079	109.28	bmk-1	0.227273	6.26582e-06	2.37339e-05	-0.50487	1.30494e-11	1.50155e-10	N.S.
WBGene00000259	bpl-1	20.0517	20.762	22.3008	20.1372	20.7317	23.7823	15.1812	13.8394	11.6036	bpl-1	0.0348024	0.768904	0.823654	-0.659412	5.74138e-05	0.000194811	N.S.
WBGene00000262	bra-1	71.7483	80.7818	65.9308	111.816	103.658	107.911	114.841	121.544	115.159	bra-1	0.57993	4.08675e-10	3.01068e-09	0.699916	8.5994e-12	1.02612e-10	N.S.
WBGene00000263	F23H11.5	277.943	293.179	287.385	178.405	188.465	168.217	328.688	312.284	360.536	F23H11.5	-0.686922	5.01062e-13	5.89762e-12	0.223357	0.000255396	0.000767728	N.S.
WBGene00000264	brc-1	23.1274	23.9467	27.2566	22.8725	23.5523	25.2069	21.73	15.3449	20.8865	brc-1	-0.0564059	0.59506	0.673729	-0.378593	0.00311481	0.00745513	N.S.
WBGene00000265	brd-1	38.0331	43.545	39.7917	44.6602	39.912	40.4022	33.2796	28.3158	36.6673	brd-1	0.0428202	0.619757	0.695426	-0.301678	0.0035483	0.0083901	N.S.
WBGene00000266	bre-1	48.2068	54.6915	53.4929	40.1329	42.5446	40.8771	40.9	40.9392	38.2145	bre-1	-0.340524	2.84165e-05	9.68199e-05	-0.384526	1.26655e-05	4.91991e-05	N.S.
WBGene00000267	bre-2	2.89832	4.47087	3.15807	7.59271	5.50024	4.55069	4.34599	4.69034	4.17729	bre-2	0.730276	0.00854635	0.0180441	0.362209	0.216048	0.298603	N.S.
WBGene00000268	bre-3	52.7021	47.4647	53.8816	27.1168	27.1251	31.38	28.2787	28.779	34.3982	bre-3	-0.846173	1.65921e-10	1.30288e-09	-0.753481	6.59502e-09	4.73339e-08	N.S.
WBGene00000269	bre-4	23.7189	25.784	23.3697	18.4394	19.4154	13.7312	21.849	23.915	23.9808	bre-4	-0.527118	0.000372454	0.00105155	-0.0559663	0.668519	0.741456	N.S.
WBGene00000270	bre-5	16.621	20.517	17.0536	10.8939	9.91923	9.45752	7.91804	7.81724	8.81873	bre-5	-0.834394	6.6482e-07	2.94019e-06	-1.12546	3.79569e-08	2.3677e-07	N.S.
WBGene00000271	brf-1	34.9573	38.033	33.5727	40.4159	40.4761	37.5531	32.0889	28.3158	25.8373	brf-1	0.155945	0.0695617	0.11345	-0.310025	0.00254503	0.00621165	N.S.
WBGene00000272	bro-1	1.59703	1.40863	1.50616	3.06538	2.58558	2.01813	3.03624	3.30061	3.14586	bro-1	0.725923	0.037397	0.0662128	1.07172	0.00311958	0.00746547	Up.upon.DR0
WBGene00000273	brp-1	534.652	536.443	541.974	372.609	367.388	385.305	282.49	298.966	291.018	brp-1	-0.51867	5.21874e-18	1.30018e-16	-0.887293	1.48176e-23	1.33872e-21	N.S.
WBGene00000274	btf-1	51.046	54.0791	51.9381	34.7567	39.8179	36.366	28.5169	34.5696	40.9994	btf-1	-0.503394	3.44657e-06	1.35709e-05	-0.595653	8.19006e-07	3.9592e-06	N.S.
WBGene00000275	bub-1	257.359	259.371	256.678	331.674	323.198	319.379	260.581	269.782	273.174	bub-1	0.332233	1.76197e-11	1.60421e-10	0.0563094	0.11599	0.176367	N.S.
WBGene00000276	byn-1	140.48	134.31	131.133	145.299	150.669	150.806	141.751	158.487	156.107	byn-1	0.141988	0.00796307	0.0169414	0.172166	0.002397	0.00588452	N.S.
WBGene00000277	cab-1	114.927	96.2155	98.1918	81.1619	83.6318	75.9372	98.2909	98.1498	91.5394	cab-1	-0.359322	1.85631e-06	7.67303e-06	-0.0990142	0.121428	0.183566	N.S.
WBGene00000279	cah-1	22.2993	18.4347	17.7338	27.2112	25.8088	21.962	25.6592	25.9996	26.9719	cah-1	0.357994	0.0047108	0.010556	0.444581	0.000968673	0.00259369	N.S.
WBGene00000280	cah-2	2.07023	2.51103	2.67221	4.00858	3.43177	2.8887	2.20276	2.25831	2.11443	cah-2	0.481157	0.128679	0.191476	-0.145501	0.687216	0.757874	N.S.
WBGene00000281	cah-3	60.7465	61.1835	60.6836	20.4202	17.3469	14.8392	30.1838	35.6119	28.8285	cah-3	-1.8213	2.5393e-18	6.65929e-17	-0.958485	3.14671e-12	4.02343e-11	N.S.
WBGene00000282	cah-4	120.842	129.165	118.403	73.7106	75.2639	72.2175	92.9328	107.994	99.3783	cah-4	-0.733114	4.15484e-13	4.94342e-12	-0.292486	3.55692e-05	0.000125561	N.S.
WBGene00000283	cah-5	25.2568	25.4166	22.4952	10.2337	7.5687	11.0404	9.82314	10.7125	11.2942	cah-5	-1.3377	5.19361e-11	4.41108e-10	-1.18774	2.14822e-09	1.6654e-08	N.S.
WBGene00000284	cah-6	3.13492	3.73593	4.4213	3.72562	5.40621	3.4427	4.34599	3.99548	3.97101	cah-6	0.108272	0.69264	0.759069	0.118195	0.682781	0.75396	N.S.
WBGene00000285	cal-1	5.146	6.67568	5.87887	6.83816	7.94478	9.2201	6.48922	7.23818	6.65273	cal-1	0.451933	0.0210553	0.040006	0.211174	0.304497	0.396739	N.S.
WBGene00000286	cal-2	2.18853	3.36846	3.15807	6.83816	7.09859	5.57954	5.17947	5.84845	9.43759	cal-2	1.1597	0.000583094	0.0015785	1.223	0.000461731	0.00131924	Up.upon.DR0&DR1
WBGene00000287	cal-3	1.36044	2.14357	1.99201	2.31083	1.64537	3.4427	1.25022	2.72156	1.39243	cal-3	0.415632	0.25492	0.33913	-0.112085	0.784775	0.839506	N.S.
WBGene00000288	cal-4	1.59703	3.85842	1.99201	2.31083	2.02145	2.8887	2.55997	0.521149	1.18614	cal-4	0.0842015	0.819209	0.863079	-0.970893	0.0471145	0.0814962	N.S.
WBGene00000289	cam-1	132.672	121.326	126.469	129.548	118.984	134.898	106.626	111.931	112.065	cam-1	0.0135709	0.788261	0.839304	-0.201242	0.000796842	0.00216821	N.S.
WBGene00000292	cap-1	137.049	147.661	137.255	152.279	149.259	146.691	148.895	154.086	149.918	cap-1	0.0891633	0.0520738	0.0883186	0.105178	0.0293233	0.0540481	N.S.
WBGene00000293	cap-2	193.596	201.311	184.091	195.571	198.15	204.465	225.218	216.972	217.374	cap-2	0.0533748	0.197067	0.273819	0.192036	6.12684e-05	0.000206526	N.S.
WBGene00000294	cas-1	100.258	97.5629	94.7908	116.626	118.326	123.977	137.941	151.77	153.838	cas-1	0.299465	1.58495e-06	6.62631e-06	0.603798	4.51467e-13	6.78562e-12	N.S.
WBGene00000295	cat-1	1.00554	1.65361	2.18636	1.93355	2.96167	2.73041	1.13115	3.41642	2.93958	cat-1	0.677285	0.0973701	0.151171	0.53963	0.210468	0.292192	N.S.
WBGene00000296	cat-2	1.71533	1.16365	2.28353	2.02787	1.45733	2.25556	1.13115	2.02669	1.39243	cat-2	0.16205	0.689535	0.756524	-0.207049	0.647862	0.725815	N.S.
WBGene00000298	cat-4	115.637	109.199	121.124	92.5745	79.8709	80.6857	70.1908	68.1547	68.0228	cat-4	-0.460698	4.5594e-09	2.85275e-08	-0.749835	5.84904e-13	8.63337e-12	N.S.
WBGene00000301	cav-1	1805.06	1764.28	1816.09	1926.43	1865.8	1907.37	2362.49	2370.59	2410.4	cav-1	0.0807959	0.000154242	0.000465359	0.407092	2.58447e-20	1.39333e-18	N.S.
WBGene00000302	cav-2	5.2643	4.96082	5.39302	4.00858	1.64537	2.8887	1.72649	2.1425	3.35215	cav-2	-0.96024	0.00608919	0.0133233	-1.14832	0.00396524	0.00927327	N.S.
WBGene00000366	cbp-1	148.051	141.169	146.292	174.161	175.961	183.175	114.484	139.494	125.267	cbp-1	0.293114	1.99461e-06	8.19934e-06	-0.20424	0.000985725	0.00263464	N.S.
WBGene00000367	cca-1	2.30683	3.24597	3.0609	4.19721	5.03013	6.37097	3.27438	4.34291	3.24901	cca-1	0.86509	0.00396127	0.00900154	0.327311	0.3006	0.392719	N.S.
WBGene00000368	ccb-1	4.7911	6.30821	7.91947	4.48017	6.91055	4.70898	7.56084	5.15359	5.31187	ccb-1	-0.272322	0.24805	0.331412	-0.103814	0.666448	0.740083	N.S.
WBGene00000369	ccf-1	156.095	155.745	149.79	110.024	103.188	115.983	171.756	181.997	168.69	ccf-1	-0.48294	8.81383e-11	7.24991e-10	0.17904	0.000801124	0.00217866	N.S.
WBGene00000370	ccg-1	34.9573	48.3221	36.8766	39.9443	36.7152	40.6397	45.6627	43.7186	48.5288	ccg-1	-0.0085246	0.924897	0.944836	0.225004	0.0192333	0.0373468	N.S.
WBGene00000371	cox-5B	407.717	428.774	410.112	264.519	263.964	265.483	432.635	432.264	427.786	cox-5B	-0.649018	1.58748e-19	5.04892e-18	0.0536582	0.0879046	0.139304	N.S.
WBGene00000373	cyp-14A5	75.0606	79.9244	78.4659	57.582	64.6395	58.6841	44.8292	40.0127	41.4119	cyp-14A5	-0.371461	1.73796e-06	7.22194e-06	-0.889878	2.90872e-13	4.55072e-12	N.S.
WBGene00000374	cyp-31A1	23.8372	28.4788	27.4509	34.0965	31.4501	33.1211	26.0164	32.8324	27.6939	cyp-31A1	0.308436	0.00305792	0.00713709	0.111674	0.290585	0.381697	N.S.
WBGene00000375	cyp-44A1	39.8076	43.3	41.0549	27.5884	25.9028	26.5523	26.2546	25.1889	27.797	cyp-44A1	-0.632028	1.924e-08	1.09142e-07	-0.643838	5.42484e-08	3.27222e-07	N.S.
WBGene00000376	ccr-4	239.378	253.859	248.419	162.088	159.507	171.462	169.97	164.046	158.067	ccr-4	-0.586558	1.14257e-14	1.73634e-13	-0.594177	3.24877e-14	6.12609e-13	N.S.
WBGene00000377	cct-1	312.486	314.492	328.78	244.712	248.357	270.707	334.403	337.531	328.046	cct-1	-0.323111	1.20499e-08	7.0411e-08	0.0624826	0.146355	0.215175	N.S.
WBGene00000378	cct-2	283.148	278.48	280.874	262.444	246.758	274.743	291.182	306.725	299.166	cct-2	-0.102307	0.00996076	0.0206825	0.0904167	0.0233994	0.0443676	N.S.
WBGene00000379	cct-4	357.203	355.526	364.053	324.789	303.077	315.897	300.588	313.906	294.731	cct-4	-0.191597	5.78618e-06	2.20186e-05	-0.246601	1.78272e-07	9.77761e-07	N.S.
WBGene00000380	cct-5	651.649	634.189	602.997	513.899	498.359	542.957	535.391	543.674	527.009	cct-5	-0.274109	8.40354e-09	5.04305e-08	-0.230671	5.16794e-07	2.60345e-06	N.S.
WBGene00000381	cct-6	317.928	313.757	303.709	297.436	279.854	306.083	388.699	397.405	382.506	cct-6	-0.0789957	0.0374788	0.0663423	0.322407	4.25249e-10	3.73126e-09	N.S.
WBGene00000382	cdc-6	78.373	77.9645	71.6639	72.9561	61.3488	71.8218	54.1165	53.7942	61.1122	cdc-6	-0.140015	0.0555183	0.0934186	-0.423137	5.95059e-06	2.44431e-05	N.S.
WBGene00000383	cdc-14	170.883	183.673	175.249	171.237	173.328	185.708	152.824	141	140.945	cdc-14	0.00525787	0.902471	0.926895	-0.286403	7.317e-07	3.57119e-06	N.S.
WBGene00000386	cdc-25.1	97.774	105.402	93.819	46.358	45.6473	53.6982	81.2641	71.1658	74.3146	cdc-25.1	-1.01655	7.0653e-16	1.30241e-14	-0.386263	1.03391e-06	4.87963e-06	N.S.
WBGene00000387	cdc-25.2	89.3748	90.8259	95.1794	54.7524	57.3059	57.4179	71.1433	65.4911	68.7448	cdc-25.2	-0.702101	1.8193e-12	1.94126e-11	-0.426842	1.46326e-07	8.14923e-07	N.S.
WBGene00000388	cdc-25.3	31.9998	28.8463	32.1152	9.4791	9.16706	10.6447	12.4426	13.6078	10.1596	cdc-25.3	-1.66425	7.19929e-13	8.20929e-12	-1.38385	8.6982e-11	8.70508e-10	N.S.
WBGene00000389	cdc-25.4	0.0591494	1.04116	0.242929	0.707396	0.611137	1.06842	0.178602	0.752771	0.67043	cdc-25.4	1.68909	0.0396431	0.0695778	0.905321	0.30626	0.398751	N.S.
WBGene00000390	cdc-42	228.613	228.504	230.151	204.626	198.902	211.904	233.195	232.606	222.119	cdc-42	-0.158102	0.000402033	0.00112656	-0.000845758	0.983591	0.98852	N.S.
WBGene00000391	cdd-1	9.04986	10.9628	8.30816	5.23473	7.19262	8.27039	7.3227	6.77494	6.85901	cdd-1	-0.435658	0.0210312	0.0399695	-0.412437	0.0377613	0.0673582	N.S.
WBGene00000392	cdd-2	64.7686	68.9003	58.3515	26.4566	27.2191	23.3075	32.8033	41.634	34.3982	cdd-2	-1.31743	5.5251e-15	8.84607e-14	-0.816073	3.86793e-10	3.43972e-09	N.S.
WBGene00000393	cdf-1	27.6228	25.4166	21.5235	28.2487	28.5354	26.3149	21.4918	22.8727	29.9631	cdf-1	0.172997	0.158603	0.228484	0.0149751	0.90896	0.934302	N.S.
WBGene00000395	cdh-3	3.37152	4.47087	4.51847	8.81887	10.7654	8.98267	5.17947	7.23818	5.20872	cdh-3	1.20215	2.46304e-06	9.9606e-06	0.493008	0.0452172	0.0787112	Up.upon.DR1
WBGene00000396	cdh-4	56.3694	36.5631	45.9135	104.27	94.7263	92.3988	57.0933	55.4155	55.2331	cdh-4	1.08243	3.31716e-13	4.00471e-12	0.290165	0.0080361	0.0172864	Up.upon.DR1
WBGene00000397	cdh-5	0.532345	0.673692	1.21464	1.46195	1.45733	1.46414	1.84556	0.521149	1.39243	cdh-5	0.907742	0.135496	0.200087	0.506956	0.43927	0.533253	N.S.
WBGene00000399	cdh-7	0.177448	0.551203	0.631614	0.707396	0.705158	0.514426	0.297671	0.521149	0.361001	cdh-7	0.640462	0.343814	0.434303	-0.0767491	0.919637	0.942214	N.S.
WBGene00000401	cdh-9	2.54343	3.00099	3.93544	3.06538	3.43177	2.73041	2.32183	1.67926	3.04272	cdh-9	-0.055239	0.857914	0.893563	-0.454521	0.204211	0.284997	N.S.
WBGene00000402	cdh-10	2.18853	1.40863	2.08919	0.896035	2.02145	2.73041	1.72649	2.1425	2.01129	cdh-10	-0.101917	0.812556	0.858169	0.0571593	0.89663	0.924692	N.S.
WBGene00000403	casy-1	30.5803	26.6415	30.4633	30.5123	31.9202	38.1862	33.6368	34.6854	33.0573	casy-1	0.19973	0.0375284	0.0664098	0.205242	0.0411803	0.072552	N.S.
WBGene00000405	cdk-1	430.43	426.325	415.845	435.237	414.962	437.856	424.895	463.765	439.131	cdk-1	0.0198874	0.552461	0.634764	0.0620085	0.0806714	0.129369	N.S.
WBGene00000406	cdk-4	48.2068	52.2418	43.5814	57.6763	60.1265	58.2884	64.5946	61.5535	62.2468	cdk-4	0.302947	0.000162606	0.000488352	0.400015	5.28352e-06	2.19331e-05	N.S.
WBGene00000407	cdk-5	45.3676	39.0129	44.7475	17.4963	22.048	24.4946	36.6135	33.5273	33.5731	cdk-5	-1.01491	1.73497e-11	1.5805e-10	-0.321604	0.00146514	0.00377724	N.S.
WBGene00000408	cdk-7	104.872	93.0307	87.1142	74.3709	84.384	72.7715	86.9794	75.335	77.8214	cdk-7	-0.296009	8.54681e-05	0.000268915	-0.241187	0.00135773	0.003528	N.S.
WBGene00000409	cdk-8	57.1975	53.2217	60.5864	52.4888	49.8782	62.2455	39.5902	48.4669	39.7616	cdk-8	-0.0562327	0.516856	0.601548	-0.433586	8.65768e-05	0.000285059	N.S.
WBGene00000410	cdk-9	44.1846	43.1775	44.3588	45.0375	47.8097	42.6974	48.1631	51.0147	47.4974	cdk-9	0.0344029	0.675871	0.744413	0.152042	0.0807648	0.129487	N.S.
WBGene00000411	cdl-1	639.701	633.332	614.464	529.556	502.496	537.179	524.079	540.432	548.36	cdl-1	-0.263157	1.87409e-09	1.25259e-08	-0.223921	1.17357e-07	6.66797e-07	N.S.
WBGene00000412	cdr-1	2.89832	4.34838	5.19867	0.990354	0.893201	0.989281	0.416739	0.405338	0.773573	cdr-1	-2.09706	1.77717e-05	6.25202e-05	-2.99405	6.80647e-06	2.76753e-05	N.S.
WBGene00000413	cdt-1	112.68	110.057	114.225	108.703	113.06	109.256	87.6938	90.2746	87.2074	cdt-1	-0.0280394	0.579776	0.660564	-0.347856	5.18e-07	2.60872e-06	N.S.
WBGene00000414	cec-1	97.0642	100.135	104.897	133.886	127.352	133.395	134.607	129.882	119.697	cec-1	0.383315	4.98926e-08	2.64555e-07	0.338615	1.14286e-06	5.35538e-06	N.S.
WBGene00000415	ced-1	56.4877	49.302	47.6626	52.2058	49.5021	54.8853	48.8775	47.3088	47.1879	ced-1	0.0412954	0.606444	0.683418	-0.0895861	0.300769	0.392846	N.S.
WBGene00000416	ced-2	72.6947	79.9244	72.3441	42.8682	46.3054	45.7839	78.2874	78.4619	75.5523	ced-2	-0.73117	6.2073e-11	5.21813e-10	0.0501507	0.479585	0.572515	N.S.
WBGene00000417	ced-3	91.8591	94.3781	90.1265	48.6217	47.3396	47.0502	60.9034	66.8808	56.9865	ced-3	-0.949197	5.05717e-15	8.14447e-14	-0.5853	7.56428e-10	6.33942e-09	N.S.
WBGene00000418	ced-4	75.6521	69.0228	74.3847	73.3334	62.0069	67.7855	55.7835	51.478	51.7262	ced-4	-0.113457	0.100259	0.15494	-0.466498	6.15306e-07	3.05295e-06	N.S.
WBGene00000419	ced-5	30.3437	27.3764	30.9491	24.9475	27.6892	25.84	18.6342	16.2714	17.7922	ced-5	-0.182082	0.0554747	0.0933549	-0.756596	8.73564e-08	5.09905e-07	N.S.
WBGene00000420	ced-6	46.314	49.1795	43.4842	40.7932	34.4587	34.3083	50.3064	51.1305	39.7616	ced-6	-0.344368	0.00049026	0.00135326	0.0125486	0.887759	0.918019	N.S.
WBGene00000421	ced-7	58.1439	60.2036	62.9185	81.2562	72.4433	82.5852	49.592	49.7408	46.4659	ced-7	0.380609	1.16275e-06	4.95387e-06	-0.320295	0.000132852	0.00042147	N.S.
WBGene00000422	ced-8	8.57667	15.7399	13.3611	17.8735	15.3725	15.0766	15.0621	14.071	11.7067	ced-8	0.388819	0.0196234	0.0376245	0.138039	0.429816	0.523826	N.S.
WBGene00000423	ced-9	117.057	108.587	111.601	84.5574	78.4606	87.2546	101.268	102.898	103.401	ced-9	-0.427661	2.22893e-09	1.46836e-08	-0.131606	0.016467	0.0325519	N.S.
WBGene00000424	ced-10	99.7851	105.892	93.3332	97.2905	89.5551	94.2191	102.22	97.6865	102.576	ced-10	-0.081653	0.156158	0.225593	0.0250725	0.668908	0.741713	N.S.
WBGene00000425	ced-11	41.3455	42.1976	41.1521	61.9207	67.2721	65.807	33.8749	34.6854	40.5868	ced-11	0.646416	3.52342e-10	2.63703e-09	-0.188612	0.0330748	0.0600077	N.S.
WBGene00000426	ced-12	47.6153	48.1996	48.1485	43.7171	43.1087	41.5102	27.9215	25.6521	29.1379	ced-12	-0.168669	0.0423082	0.0737099	-0.798732	1.7324e-09	1.36361e-08	N.S.
WBGene00000427	ced-13	1.47874	0.796182	1.50616	3.1597	2.77362	2.57213	3.15531	3.41642	5.31187	ced-13	1.1894	0.0174566	0.0340135	1.66701	0.00124195	0.00324717	Up.upon.DR0&DR1
WBGene00000428	ceh-1	1.59703	0.673692	1.21464	3.06538	2.49156	1.85985	1.96463	1.44764	0.773573	ceh-1	1.10897	0.016497	0.0323352	0.203022	0.692881	0.762026	Up.upon.DR1
WBGene00000429	ceh-2	0.295747	0.428713	0.534443	0.424437	0.517116	0.751853	1.48835	0.984393	0.876716	ceh-2	0.430972	0.497359	0.58369	1.38191	0.0251004	0.0471686	Up.upon.DR0
WBGene00000430	ceh-5	5.2643	6.30821	3.83827	4.66881	7.94478	4.9464	7.79897	5.2694	7.99359	ceh-5	0.194149	0.437478	0.526222	0.493166	0.0566335	0.0954711	N.S.
WBGene00000431	ceh-6	1.36044	1.65361	1.0203	1.83923	2.30352	2.01813	1.72649	1.56345	2.11443	ceh-6	0.657909	0.168845	0.240375	0.474355	0.351267	0.445463	N.S.
WBGene00000432	ceh-7	0.414046	0.306224	0.145757	0.141479	0.799179	0.276999	0.0595342	0.868582	0.0515715	ceh-7	0.287501	0.757562	0.813465	-0.890029	0.389532	0.484902	N.S.
WBGene00000433	ceh-8	0.0591494	0.183734	0.437272	0.707396	0.329074	0.672711	0.773944	0.984393	0.361001	ceh-8	1.69544	0.0353787	0.0630467	1.92339	0.0187311	0.0364793	Up.upon.DR0
WBGene00000434	ceh-9	0.0591494	0.0612447	0.437272	0.896035	0.705158	0.751853	1.96463	0.752771	1.39243	ceh-9	2.73991	0.00182147	0.00446023	3.44782	0.000118811	0.000380081	Up.upon.DR0&DR1
WBGene00000435	ceh-10	3.48982	1.40863	1.40899	2.97106	4.466	3.04698	3.51252	2.83737	2.73329	ceh-10	0.863069	0.0128074	0.0259222	0.675828	0.0616114	0.102652	N.S.
WBGene00000437	ceh-13	35.9037	38.5229	42.6097	39.0954	40.9462	37.7114	33.1605	26.347	28.0033	ceh-13	-0.000117214	0.998956	0.999217	-0.435113	0.000156929	0.000490474	N.S.
WBGene00000438	ceh-14	1.24214	1.53112	2.96373	1.93355	1.45733	1.54328	3.03624	1.56345	1.39243	ceh-14	-0.181102	0.689383	0.756408	0.00242514	0.99582	0.99721	N.S.
WBGene00000439	ceh-16	12.1256	9.8604	10.9318	16.0815	15.5605	14.9184	15.0621	14.3026	13.1507	ceh-16	0.499634	0.000712335	0.0018904	0.365305	0.0151641	0.0302895	N.S.
WBGene00000441	ceh-18	8.10347	6.30821	5.58736	3.44266	4.37198	2.17642	4.46506	3.1848	2.32072	ceh-18	-1.05873	0.000493349	0.00135973	-1.04471	0.00123045	0.00322119	N.S.
WBGene00000442	ceh-19	0.887242	1.28614	1.11747	0.707396	2.30352	1.14757	0.416739	1.21601	0.67043	ceh-19	0.178762	0.744787	0.802656	-0.632929	0.337348	0.431137	N.S.
WBGene00000443	ceh-20	56.1328	56.0389	59.226	77.5777	68.7764	84.3263	63.1657	63.0591	63.3814	ceh-20	0.427417	1.24737e-06	5.29302e-06	0.142805	0.0743794	0.120721	N.S.
WBGene00000444	ceh-21	43.1199	39.0129	37.8483	36.5488	26.3729	34.9414	42.686	45.2242	42.7528	ceh-21	-0.295476	0.00370564	0.00848043	0.12867	0.175542	0.251234	N.S.
WBGene00000445	ceh-22	1.36044	0.428713	0.3401	0.330118	0.517116	0.356141	0.893012	0.752771	0.979859	ceh-22	-0.537528	0.514677	0.599639	0.619834	0.405099	0.500041	N.S.
WBGene00000446	ceh-23	0.414046	0.796182	0.923129	0.896035	1.08124	1.62242	0.535807	0.521149	1.083	ceh-23	0.7941	0.155899	0.225259	-0.00171987	0.997836	0.998504	N.S.
WBGene00000447	ceh-24	0.532345	0.428713	1.11747	0.896035	0.329074	0.830996	0.178602	1.56345	0.67043	ceh-24	-0.0484498	0.943339	0.958463	-0.178769	0.80564	0.855648	N.S.
WBGene00000448	pros-1	1.71533	2.51103	0.728786	1.08467	2.02145	2.01813	1.36929	2.95318	2.73329	pros-1	0.255743	0.583262	0.663708	0.695808	0.136306	0.202629	N.S.
WBGene00000449	ceh-27	24.3104	21.7419	19.3857	19.5713	24.3045	19.2712	24.3495	22.062	29.8599	ceh-27	-0.0490423	0.698028	0.763752	0.237009	0.07081	0.115658	N.S.
WBGene00000451	ceh-30	2.54343	1.04116	1.50616	2.21651	3.43177	2.01813	3.39345	2.72156	2.527	ceh-30	0.62927	0.0963109	0.149725	0.839146	0.0317747	0.0579879	N.S.
WBGene00000452	ceh-31	1.24214	0.183734	0.0485857	1.08467	1.45733	0.910138	1.25022	0.63696	1.49557	ceh-31	2.40387	0.0089428	0.0187823	2.34541	0.0127647	0.0259445	Up.upon.DR0&DR1
WBGene00000453	ceh-32	25.0202	25.4166	24.8273	20.3258	24.1164	20.7749	14.7049	19.63	17.689	ceh-32	-0.213138	0.0672453	0.110241	-0.53802	0.000198505	0.00060987	N.S.
WBGene00000455	ceh-34	0.650644	1.04116	0.825957	3.72562	1.73939	1.62242	1.60742	1.91088	3.35215	ceh-34	1.38724	0.0112743	0.0231354	1.4316	0.0113439	0.0234303	Up.upon.DR0&DR1
WBGene00000457	ceh-36	27.5045	21.6194	22.7867	15.7985	17.723	15.4724	18.5151	20.4406	19.3393	ceh-36	-0.549887	5.80241e-05	0.000187187	-0.292846	0.0208684	0.0401425	N.S.
WBGene00000458	ceh-37	25.2568	22.3543	29.3944	32.1158	27.5952	30.3511	36.3754	41.4024	31.8196	ceh-37	0.217198	0.0681094	0.11148	0.486709	0.000208547	0.000638456	N.S.
WBGene00000459	ceh-38	68.7908	70.9826	64.2789	59.657	57.3059	57.8927	47.2106	47.0771	53.6859	ceh-38	-0.216885	0.00165318	0.00408525	-0.454695	2.46947e-07	1.32093e-06	N.S.
WBGene00000460	ceh-39	32.473	35.0932	35.419	35.5113	38.9718	36.1285	31.9698	40.9392	39.5554	ceh-39	0.0987898	0.274639	0.360406	0.122111	0.199847	0.279714	N.S.
WBGene00000461	ceh-40	27.1496	26.6415	24.2443	37.1147	49.5021	38.5028	37.9233	39.3178	34.1919	ceh-40	0.672506	3.56178e-07	1.63593e-06	0.515682	5.96489e-05	0.000201522	N.S.
WBGene00000462	ceh-41	22.6542	25.1716	18.8998	23.4384	25.7148	22.3577	25.6592	25.1889	26.6625	ceh-41	0.119828	0.28062	0.366967	0.245177	0.0376255	0.0671453	N.S.
WBGene00000463	ceh-43	79.9109	67.6754	72.7328	92.2916	86.7345	94.9314	90.0752	94.9071	92.5709	ceh-43	0.318996	5.08484e-06	1.95396e-05	0.336041	4.22472e-06	1.79063e-05	N.S.
WBGene00000464	ceh-44	54.3583	49.1795	53.2985	46.075	49.3141	47.8416	38.8758	36.4225	33.4699	ceh-44	-0.132584	0.0690176	0.112697	-0.537213	1.53691e-07	8.52326e-07	N.S.
WBGene00000465	cpg-1	450.66	455.722	475.12	113.23	104.41	123.106	239.387	243.724	231.298	cpg-1	-2.01897	1.42629e-29	2.49495e-27	-0.955037	1.72347e-21	1.12012e-19	N.S.
WBGene00000466	cel-1	84.9977	82.8641	82.0613	116.249	114.753	119.07	76.7395	90.2746	79.9874	cel-1	0.488751	1.06254e-09	7.39374e-09	-0.0196262	0.759611	0.818337	N.S.
WBGene00000467	cep-1	113.508	115.201	112.184	90.8768	89.4611	99.1259	76.2633	78.5777	77.6151	cep-1	-0.282328	8.21711e-06	3.05688e-05	-0.550895	1.17955e-10	1.14698e-09	N.S.
WBGene00000468	ces-1	1.47874	0.551203	1.79767	2.12219	1.26929	2.57213	2.32183	3.64804	2.01129	ces-1	0.72239	0.151822	0.220315	1.1173	0.0286157	0.0529219	N.S.
WBGene00000469	ces-2	4.08131	4.34838	6.07322	10.6109	11.0475	10.1698	9.34686	7.81724	9.74702	ces-2	1.12624	4.34047e-06	1.68128e-05	0.886658	0.000270544	0.000808386	Up.upon.DR1
WBGene00000472	cey-1	852.166	856.018	833.294	802.705	762.652	786.241	876.998	855.09	847.165	cey-1	-0.1106	0.000105542	0.000327564	0.021788	0.401863	0.496979	N.S.
WBGene00000473	cey-2	1618.15	1594.75	1610.86	424.485	411.954	416.25	800.794	801.817	809.106	cey-2	-1.94571	8.20274e-38	7.93398e-35	-1.00003	2.23798e-30	6.23715e-28	N.S.
WBGene00000474	cey-3	1038.96	1024.2	1051.83	250.371	233.407	252.9	372.148	361.735	343.93	cey-3	-2.08039	1.17457e-33	4.10923e-31	-1.53514	4.38948e-30	1.1104e-27	N.S.
WBGene00000475	cey-4	989.511	980.467	982.452	622.178	631.493	632.784	806.271	815.483	818.904	cey-4	-0.64572	3.45909e-24	2.28864e-22	-0.274166	1.2278e-13	2.05798e-12	N.S.
WBGene00000476	cfi-1	1.59703	1.40863	1.89484	4.85745	4.27796	4.23412	4.58413	2.60575	4.38358	cfi-1	1.43445	0.000124523	0.000381749	1.19587	0.00160129	0.00408789	Up.upon.DR0&DR1
WBGene00000477	cft-1	2.66172	1.65361	2.57504	2.21651	2.02145	1.70156	2.91717	1.1002	1.083	cft-1	-0.221105	0.572778	0.653859	-0.612455	0.175774	0.25148	N.S.
WBGene00000478	cfz-2	21.5895	22.3543	18.1225	26.3623	25.4327	24.3363	18.0388	20.0932	17.4827	cfz-2	0.31049	0.00658548	0.0142856	-0.143858	0.243789	0.330009	N.S.
WBGene00000479	cgh-1	706.658	645.091	680.152	267.065	243.844	254.245	377.268	382.466	373.945	cgh-1	-1.41016	3.96379e-28	5.34235e-26	-0.842251	7.61027e-22	5.2358e-20	N.S.
WBGene00000480	cgp-1	165.914	156.725	167.281	180.292	174.926	175.182	198.189	205.043	211.392	cgp-1	0.11195	0.0112549	0.0231014	0.32652	9.59757e-09	6.65035e-08	N.S.
WBGene00000481	cha-1	1.36044	1.16365	0.728786	2.21651	1.08124	0.672711	1.84556	1.33183	1.28929	cha-1	0.147829	0.772797	0.827178	0.508693	0.325116	0.418366	N.S.
WBGene00000482	chd-3	157.042	155.01	150.859	232.356	221.185	244.511	146.633	142.274	154.147	chd-3	0.596495	9.00464e-15	1.39682e-13	-0.0598975	0.228469	0.312617	N.S.
WBGene00000485	che-3	1.36044	0.796182	1.50616	2.87674	3.24373	3.83841	1.96463	2.25831	3.55843	che-3	1.47179	0.000837436	0.00219023	1.08744	0.0160466	0.0318371	Up.upon.DR0&DR1
WBGene00000488	che-7	0.650644	1.28614	0.534443	1.46195	1.26929	1.62242	0.773944	2.37412	0.67043	che-7	0.961901	0.0905981	0.142297	0.502687	0.411562	0.50627	N.S.
WBGene00000490	che-11	0.177448	1.16365	0.728786	0.613076	0.799179	0.514426	0.178602	0.63696	0.257858	che-11	0.219485	0.750049	0.80719	-0.802799	0.335136	0.428744	N.S.
WBGene00000491	che-12	0.887242	2.02108	0.534443	1.27331	1.73939	2.25556	0.654876	3.30061	0.979859	che-12	0.878829	0.119066	0.179368	0.436104	0.475364	0.568383	N.S.
WBGene00000492	che-13	1.24214	2.51103	1.89484	1.46195	3.52579	2.65127	1.72649	2.37412	2.01129	che-13	0.413034	0.280258	0.36658	0.162227	0.694562	0.763598	N.S.
WBGene00000493	che-14	8.69497	10.3504	8.5025	9.85638	12.4578	13.6521	12.3236	9.78602	8.5093	che-14	0.398803	0.02439	0.0455009	0.137885	0.459112	0.552688	N.S.
WBGene00000496	chs-1	124.273	127.573	129.772	72.3902	72.8194	77.9949	75.6679	81.3572	75.9648	chs-1	-0.772491	5.66979e-16	1.05701e-14	-0.714815	1.7402e-14	3.48527e-13	N.S.
WBGene00000497	chs-2	4.08131	2.02108	1.79767	7.0268	8.13283	7.95382	4.22693	4.2271	4.38358	chs-2	1.67658	1.35455e-06	5.71098e-06	0.829428	0.0133676	0.0270494	Up.upon.DR1
WBGene00000498	chk-1	190.165	210.866	197.792	156.523	151.797	162.836	198.427	213.266	215.517	chk-1	-0.341514	1.18457e-07	5.92395e-07	0.0703259	0.165928	0.239766	N.S.
WBGene00000499	chk-2	9.99625	10.9628	11.5148	9.29046	9.3551	7.32068	8.51338	6.65913	8.5093	chk-2	-0.349662	0.0401988	0.0704229	-0.46488	0.0141965	0.0285127	N.S.
WBGene00000500	chn-1	137.641	150.111	141.919	100.026	93.2219	95.7228	74.12	72.7872	73.902	chn-1	-0.571139	1.91545e-13	2.38785e-12	-0.958115	4.37195e-18	1.6526e-16	N.S.
WBGene00000501	cho-1	1.95193	3.00099	1.0203	2.87674	2.2095	1.93899	1.72649	2.95318	2.32072	cho-1	0.396059	0.325719	0.415725	0.396152	0.350143	0.444415	N.S.
WBGene00000502	chp-1	104.399	111.772	105.091	89.0847	85.1361	86.3049	81.9785	77.767	81.122	chp-1	-0.300268	2.9034e-05	9.87601e-05	-0.412821	5.71613e-07	2.85598e-06	N.S.
WBGene00000503	cht-1	906.229	875.983	876.341	954.654	958.968	996.918	761.025	797.3	748.973	cht-1	0.133324	2.80369e-06	1.12195e-05	-0.205109	4.8917e-09	3.58921e-08	N.S.
WBGene00000506	cic-1	17.804	19.782	18.2196	23.5327	16.5007	14.2852	19.8249	13.492	17.5859	cic-1	-0.0859943	0.553981	0.636067	-0.145717	0.35317	0.447532	N.S.
WBGene00000507	cit-1.1	30.2254	25.4166	24.633	18.5338	18.5692	20.1418	13.9905	16.6189	16.245	cit-1.1	-0.47129	0.000616109	0.00166104	-0.764154	6.26544e-06	2.56403e-05	N.S.
WBGene00000508	cit-1.2	55.0681	54.6915	50.8693	73.9936	74.7938	76.966	67.2141	67.5757	65.4443	cit-1.2	0.498213	3.95153e-09	2.49424e-08	0.322494	2.80882e-05	0.000101306	N.S.
WBGene00000509	cka-1	40.3991	36.4406	37.2653	28.06	29.5696	29.3223	27.2071	30.4004	31.8196	cka-1	-0.38882	0.000127698	0.000390576	-0.347139	0.000840999	0.00227631	N.S.
WBGene00000510	cka-2	2.89832	4.47087	4.4213	7.12112	5.68828	6.29183	6.37015	7.93305	9.43759	cka-2	0.705575	0.00720492	0.0154902	1.02157	0.000242568	0.000731574	Up.upon.DR0
WBGene00000511	ckb-1	9.64136	7.77808	4.80999	11.7428	10.0132	9.69495	6.25109	9.32278	7.0653	ckb-1	0.587827	0.00784871	0.0167301	0.103995	0.659839	0.734927	N.S.
WBGene00000512	ckb-2	19.9334	22.1093	19.8716	29.0975	32.1082	32.5671	30.7792	29.5897	25.2185	ckb-2	0.607188	3.06331e-06	1.21667e-05	0.460644	0.000317183	0.000936007	N.S.
WBGene00000513	ckb-3	0.177448	0.183734	0.3401	0.613076	0.235053	0.593568	0.416739	0.289527	0.361001	ckb-3	0.979066	0.211777	0.291134	0.634979	0.444743	0.538546	N.S.
WBGene00000514	ckb-4	19.9334	22.9668	21.7178	18.911	20.2616	20.6166	14.7049	18.5877	20.3707	ckb-4	-0.107557	0.323401	0.413024	-0.268222	0.0292507	0.0539385	N.S.
WBGene00000515	ckc-1	39.9259	38.5229	38.7228	16.6474	14.9023	13.8895	15.4193	12.2181	16.5545	ckc-1	-1.37729	3.65692e-13	4.37315e-12	-1.41125	2.27109e-12	2.97322e-11	N.S.
WBGene00000516	cki-1	16.3844	18.4347	15.4988	25.8907	21.5778	23.1492	36.0182	36.6542	33.4699	cki-1	0.496591	0.000118766	0.000365911	1.08552	3.9805e-11	4.22812e-10	Up.upon.DR0
WBGene00000517	cki-2	47.8519	59.4686	44.6503	45.8864	42.1685	47.2876	59.8318	57.3843	59.8745	cki-2	-0.141153	0.0956357	0.148844	0.245022	0.00522071	0.0118096	N.S.
WBGene00000518	ckk-1	3.01662	1.7761	2.3807	3.44266	2.96167	3.4427	2.55997	2.83737	2.83643	ckk-1	0.485019	0.107609	0.164444	0.22734	0.4812	0.573818	N.S.
WBGene00000519	cku-70	33.0645	22.5993	24.0499	25.702	25.7148	21.7246	18.8723	22.4094	24.3933	cku-70	-0.111369	0.341375	0.431843	-0.252473	0.053499	0.0908482	N.S.
WBGene00000520	cku-80	61.1014	53.0992	59.4203	54.1865	54.9553	52.511	45.3055	42.4447	42.7528	cku-80	-0.106286	0.112887	0.171617	-0.414943	2.61507e-06	1.14758e-05	N.S.
WBGene00000521	cky-1	1.12384	2.26606	1.99201	2.87674	1.73939	2.25556	1.60742	1.91088	3.14586	cky-1	0.374569	0.300484	0.388493	0.325279	0.395375	0.490839	N.S.
WBGene00000522	clc-1	108.539	103.32	110.241	44.3773	48.3739	49.5828	54.831	52.9835	48.7351	clc-1	-1.1785	5.64576e-19	1.63152e-17	-1.04891	4.98243e-17	1.597e-15	N.S.
WBGene00000523	clc-2	9.28646	6.4307	7.1421	15.3269	15.0904	14.0478	18.0388	15.4608	17.689	clc-2	0.97466	1.22513e-06	5.20672e-06	1.18163	4.62673e-08	2.83026e-07	Up.upon.DR0
WBGene00000524	clc-3	3.13492	2.38854	2.76939	2.97106	2.77362	3.52184	4.82227	4.80615	6.13701	clc-3	0.170512	0.579419	0.660202	0.933572	0.00281035	0.00679467	N.S.
WBGene00000525	clc-4	1.59703	1.04116	1.11747	1.27331	0.517116	0.514426	1.13115	0.173716	0.979859	clc-4	-0.834658	0.198003	0.275003	-1.06732	0.139823	0.207034	N.S.
WBGene00000526	clc-5	8.57667	8.758	6.55907	11.7428	9.26108	10.2489	12.2045	9.43859	8.30301	clc-5	0.411871	0.0445959	0.0771073	0.326656	0.128226	0.192269	N.S.
WBGene00000527	cle-1	19.8151	24.3142	22.3008	16.3644	14.9023	15.5515	21.9681	20.6723	20.8865	cle-1	-0.500626	0.000171857	0.00051351	-0.0607278	0.601821	0.684969	N.S.
WBGene00000528	clh-1	38.6246	36.1956	33.0869	18.3451	18.7572	21.962	19.5867	18.8193	22.6399	clh-1	-0.853744	2.62728e-09	1.70617e-08	-0.808905	3.01524e-08	1.91501e-07	N.S.
WBGene00000529	clh-2	0.768943	1.16365	1.0203	2.02787	1.83341	0.593568	2.20276	1.67926	1.28929	clh-2	0.357272	0.487849	0.57462	0.775063	0.136461	0.202805	N.S.
WBGene00000530	clh-3	12.5988	10.5953	11.612	19.194	14.2442	17.5301	12.9189	14.8817	10.3659	clh-3	0.544266	0.000924189	0.00239919	0.107346	0.523194	0.61344	N.S.
WBGene00000531	clh-4	0.532345	0.183734	0.3401	0.613076	0.423095	0.672711	0.535807	0.984393	0.567287	clh-4	0.799602	0.2541	0.338122	1.0412	0.143545	0.211707	N.S.
WBGene00000532	clh-5	89.4931	83.2316	88.0859	81.3505	74.7938	80.29	60.9034	67.8073	68.848	clh-5	-0.142215	0.0238997	0.0447181	-0.400674	9.20826e-07	4.40149e-06	N.S.
WBGene00000533	clh-6	33.656	29.2137	31.7265	34.9453	32.2963	32.7254	20.5393	25.3047	25.8373	clh-6	0.0778796	0.370849	0.460773	-0.400544	0.000309151	0.000914439	N.S.
WBGene00000534	cpi-2	306.808	305.305	299.434	254.427	264.622	253.77	384.174	369.726	402.413	cpi-2	-0.238183	1.02578e-06	4.40735e-06	0.345253	3.32445e-10	2.9871e-09	N.S.
WBGene00000535	cpi-1	542.933	632.107	553.343	284.798	332.694	261.21	305.946	306.494	300.301	cpi-1	-0.982598	1.16294e-17	2.75536e-16	-0.914461	2.79518e-16	7.82984e-15	N.S.
WBGene00000536	clk-1	23.0091	30.8061	27.7424	28.5316	28.5354	29.6389	30.422	29.4739	33.4699	clk-1	0.0998587	0.328265	0.418295	0.20707	0.055724	0.0941599	N.S.
WBGene00000537	clk-2	16.5027	17.0873	16.8592	15.8928	16.5947	16.1055	13.3952	11.7548	13.8727	clk-2	-0.0546345	0.662626	0.733214	-0.370477	0.0124907	0.0254536	N.S.
WBGene00000539	cln-3.1	16.7393	19.9045	12.5837	3.1597	2.39754	1.85985	2.0837	1.21601	2.11443	cln-3.1	-2.73346	2.74389e-11	2.43092e-10	-3.16738	2.54049e-10	2.32073e-09	N.S.
WBGene00000540	cln-3.2	10.9426	7.90057	9.57139	8.81887	11.3295	11.5944	13.8715	12.3339	11.8099	cln-3.2	0.165966	0.337814	0.428271	0.419392	0.0209175	0.040223	N.S.
WBGene00000541	cln-3.3	6.21069	6.4307	4.61564	1.27331	2.02145	1.78071	2.20276	1.21601	1.28929	cln-3.3	-1.74729	1.60546e-06	6.70695e-06	-1.90276	2.98477e-06	1.29529e-05	N.S.
WBGene00000542	clp-1	73.0496	68.7778	71.5668	78.0493	73.4775	78.1532	64.4755	70.5868	67.1977	clp-1	0.106442	0.103971	0.159775	-0.078495	0.260342	0.34877	N.S.
WBGene00000543	clp-2	25.4934	23.8242	26.382	35.134	38.5016	39.9274	30.3029	26.1154	26.9719	clp-2	0.583372	2.47863e-07	1.16847e-06	0.129841	0.199749	0.279625	N.S.
WBGene00000544	clp-3	1.83363	0.306224	0.825957	1.27331	0.893201	1.78071	1.60742	0.868582	1.28929	clp-3	0.719968	0.178783	0.252337	0.635111	0.256311	0.344408	N.S.
WBGene00000545	clp-4	36.4952	38.278	34.9331	38.9068	38.8777	38.1862	43.8767	40.4759	40.4836	clp-4	0.0850349	0.292159	0.379311	0.189188	0.0281016	0.0520824	N.S.
WBGene00000546	clp-6	0.532345	0.551203	0.923129	0.990354	0.893201	0.910138	0.773944	1.56345	0.567287	clp-6	0.492609	0.351042	0.441469	0.397977	0.472716	0.566041	N.S.
WBGene00000547	clp-7	74.1142	78.4545	70.4979	53.9036	55.8015	52.7485	56.1407	56.8053	58.1211	clp-7	-0.45319	1.75553e-08	1.00439e-07	-0.375318	1.374e-06	6.34369e-06	N.S.
WBGene00000548	clr-1	56.9609	52.6092	63.3072	63.1469	59.6564	58.7633	40.7809	46.4981	40.6899	clr-1	0.0622248	0.371008	0.460935	-0.444355	3.10865e-06	1.3455e-05	N.S.
WBGene00000549	cls-2	146.986	135.657	141.627	178.877	164.866	180.643	187.592	198.674	195.301	cls-2	0.306635	2.39858e-07	1.13398e-06	0.455292	9.19458e-11	9.13513e-10	N.S.
WBGene00000550	clu-1	137.641	127.573	132.979	92.4802	90.5893	108.148	85.3124	71.3974	72.5611	clu-1	-0.448055	6.16138e-08	3.23208e-07	-0.804822	1.51806e-12	2.06635e-11	N.S.
WBGene00000552	cmd-1	286.579	292.689	302.252	204.626	202.474	212.379	305.589	308.81	307.418	cmd-1	-0.509181	1.11836e-14	1.70586e-13	0.0628597	0.0925016	0.145688	N.S.
WBGene00000553	cmk-1	5.0277	4.96082	5.68453	4.48017	4.466	4.70898	4.58413	4.69034	5.20872	cmk-1	-0.202993	0.334702	0.424854	-0.117737	0.591041	0.675317	N.S.
WBGene00000554	cnb-1	30.8169	33.9908	34.2529	53.432	54.9553	52.6693	64.8327	78.8093	69.9825	cnb-1	0.698084	2.83483e-09	1.8294e-08	1.10287	3.79755e-14	7.02398e-13	Up.upon.DR0
WBGene00000556	cnc-2	4.31791	7.5331	5.7817	3.25402	4.93611	1.93899	4.34599	7.58562	6.13701	cnc-2	-0.903043	0.00564055	0.012426	0.0450673	0.86986	0.904687	N.S.
WBGene00000557	cnc-3	9.87796	14.6375	8.5025	2.97106	3.43177	2.65127	3.75065	3.06899	2.73329	cnc-3	-1.81807	9.41742e-09	5.6085e-08	-1.74493	8.91639e-08	5.18981e-07	N.S.
WBGene00000558	cnc-4	3.37152	4.34838	3.7411	3.1597	4.84209	2.01813	2.91717	2.48993	4.28044	cnc-4	-0.31069	0.289688	0.376551	-0.250696	0.419858	0.51413	N.S.
WBGene00000561	cnd-1	5.0277	6.06323	5.29584	6.64952	3.9959	7.87467	5.53668	4.69034	6.3433	cnd-1	0.153759	0.54055	0.623722	0.0226332	0.933179	0.952354	N.S.
WBGene00000562	cng-1	6.92048	8.88049	8.79402	22.6838	22.8001	22.4369	13.7524	14.5343	13.8727	cng-1	1.46765	2.14458e-10	1.65711e-09	0.779557	0.000115795	0.000371227	Up.upon.DR1
WBGene00000564	cnk-1	45.6042	44.5249	38.5285	36.0772	29.2876	39.7691	30.3029	32.2533	36.6673	cnk-1	-0.278114	0.00877938	0.0184768	-0.358318	0.00213461	0.00529962	N.S.
WBGene00000565	cnt-1	43.8297	47.9546	43.3871	36.2658	35.2109	36.4451	43.2813	45.6874	42.4434	cnt-1	-0.318199	0.00027935	0.000805711	-0.0371612	0.639021	0.718034	N.S.
WBGene00000566	cnt-2	104.044	93.2757	90.9039	103.799	92.5638	103.241	97.2193	103.361	94.3243	cnt-2	0.0628687	0.274963	0.360803	0.0367486	0.541061	0.630194	N.S.
WBGene00000567	cnx-1	198.92	203.761	197.015	296.399	284.179	316.847	202.118	201.685	200.458	cnx-1	0.585149	7.50598e-16	1.38055e-14	0.0121506	0.779235	0.83511	N.S.
WBGene00000583	cof-2	0.295747	0.918671	0.631614	0.896035	0.141032	0.276999	0.178602	1.21601	0.67043	cof-2	-0.779482	0.386253	0.475565	-0.0616839	0.942347	0.958316	N.S.
WBGene00000584	cog-1	1.83363	1.53112	1.89484	0.896035	2.30352	0.989281	0.773944	1.44764	1.083	cog-1	-0.490269	0.254198	0.338224	-0.716344	0.137043	0.203559	N.S.
WBGene00000585	cogc-2	44.1846	43.4225	42.804	45.6034	47.4337	44.6759	37.0898	31.7901	34.8108	cogc-2	0.0776242	0.360884	0.451085	-0.332538	0.00135101	0.00351163	N.S.
WBGene00000591	coh-1	61.338	68.5329	66.3195	63.9014	64.1694	59.9504	57.4505	65.3753	61.1122	coh-1	-0.0643727	0.327221	0.417319	-0.0934786	0.181327	0.257943	N.S.
WBGene00000592	coh-3	26.5581	27.3764	21.9122	25.4191	23.8344	23.4657	18.3961	19.1667	20.6802	coh-3	-0.042582	0.69031	0.757122	-0.356512	0.00535907	0.0120889	N.S.
WBGene00000593	col-2	0.295747	0.428713	0.145757	0.518757	0.705158	0.514426	0.773944	0.173716	0.464144	col-2	1.15323	0.143144	0.209741	0.629973	0.457385	0.551099	N.S.
WBGene00000594	col-3	0.532345	1.53112	0.923129	0.235799	0.329074	0.514426	1.13115	0.521149	0.464144	col-3	-1.38076	0.0497021	0.0847846	-0.501612	0.421636	0.515999	N.S.
WBGene00000596	col-7	1.95193	2.26606	3.15807	0.518757	0.893201	0.830996	0.178602	0.984393	0.154715	col-7	-1.74444	0.00160584	0.00397364	-3.05032	0.000147564	0.00046376	N.S.
WBGene00000597	col-8	1382.97	1450.34	1430.22	116.343	114.659	105.695	99.8388	103.94	100.822	col-8	-3.66799	2.58155e-36	1.46374e-33	-3.80742	3.62892e-35	2.48626e-32	N.S.
WBGene00000598	col-9	0.414046	0.306224	0.437272	0.424437	1.17526	0.435284	0.416739	0.63696	0.567287	col-9	0.62253	0.361082	0.451195	0.473549	0.510331	0.601403	N.S.
WBGene00000599	col-10	2.18853	4.47087	2.47787	1.08467	1.64537	1.85985	2.0837	5.15359	2.63015	col-10	-0.915399	0.0389149	0.0684727	0.0918081	0.807272	0.856994	N.S.
WBGene00000601	col-12	0.768943	0.428713	0.145757	0.330118	0.0470106	0.118714	0.178602	0.289527	0.361001	col-12	-1.5026	0.0965098	0.150006	-0.373686	0.661443	0.736265	N.S.
WBGene00000603	col-14	1.83363	1.65361	0.923129	2.6881	2.49156	2.8887	1.60742	3.53223	2.32072	col-14	0.977288	0.0148297	0.0294783	0.790114	0.0587922	0.0986651	N.S.
WBGene00000608	col-19	1071.85	1124.15	1124.13	34.0965	35.2109	34.3874	41.8525	35.9593	39.9679	col-19	-5.00209	3.05297e-35	1.47647e-32	-4.82044	4.34386e-34	2.38087e-31	N.S.
WBGene00000609	col-20	2252.71	2278.24	2257.44	251.597	270.358	263.347	341.428	347.607	341.868	col-20	-3.11162	5.18667e-40	9.47605e-37	-2.71902	2.4354e-38	5.72077e-35	N.S.
WBGene00000610	col-33	1.36044	0.306224	0.242929	1.08467	2.6796	1.70156	2.0837	1.1002	0.464144	col-33	1.91349	0.0126267	0.0255879	1.1275	0.166745	0.240761	Up.upon.DR1
WBGene00000611	col-34	7.27538	8.02306	7.1421	3.72562	4.27796	5.42126	6.84643	5.84845	4.58987	col-34	-0.733038	0.00270798	0.00639025	-0.403223	0.0815123	0.130431	N.S.
WBGene00000615	col-38	2.54343	1.04116	1.31181	1.36763	1.45733	0.910138	1.84556	1.79507	1.59872	col-38	-0.328333	0.445607	0.534631	0.20538	0.62275	0.70353	N.S.
WBGene00000616	col-39	3.13492	2.02108	2.47787	0.518757	0.235053	0.276999	0.416739	0.405338	0.67043	col-39	-2.96579	6.94295e-05	0.000221418	-2.35861	0.000572785	0.00160284	N.S.
WBGene00000617	col-40	2.42513	2.8785	2.28353	3.91426	2.6796	2.80956	7.67991	5.61683	6.24015	col-40	0.298531	0.342972	0.433406	1.36652	3.76736e-05	0.000132224	Up.upon.DR0
WBGene00000618	col-41	0.177448	0.551203	0.145757	0.990354	0.141032	0.435284	0.654876	0.405338	0.567287	col-41	0.744675	0.384489	0.473818	1.17612	0.169634	0.244375	N.S.
WBGene00000620	col-43	24.6653	18.3122	19.9687	0.801715	0.329074	0.593568	0.297671	0.868582	0.979859	col-43	-5.26307	1.0866e-12	1.20073e-11	-5.01066	7.66273e-12	9.20367e-11	N.S.
WBGene00000621	col-44	0.295747	0.306224	0.534443	1.17899	0.517116	0.356141	1.01208	1.21601	1.18614	col-44	0.65621	0.321939	0.411508	1.613	0.0136807	0.0275878	Up.upon.DR0
WBGene00000622	col-45	9.28646	12.1877	9.37705	9.76206	11.7056	11.3569	13.7524	17.0821	12.5319	col-45	0.111734	0.497871	0.584207	0.494678	0.00452596	0.0104274	N.S.
WBGene00000623	col-46	0.650644	1.40863	0.631614	1.17899	0.893201	1.62242	1.96463	1.44764	0.876716	col-46	0.574487	0.30368	0.391886	0.704202	0.218218	0.301096	N.S.
WBGene00000625	col-48	4.08131	1.89859	2.08919	4.76313	1.64537	3.36355	4.58413	1.44764	3.45529	col-48	0.25855	0.509538	0.594926	0.186707	0.653823	0.730553	N.S.
WBGene00000627	col-50	1.59703	0.673692	0.728786	2.21651	1.64537	1.85985	1.72649	0.752771	2.527	col-50	1.05136	0.0423817	0.0737911	0.731232	0.18395	0.261041	N.S.
WBGene00000630	col-53	1.00554	1.40863	1.99201	1.65059	1.26929	0.989281	1.72649	1.1002	1.70186	col-53	-0.201278	0.621855	0.697177	0.0394196	0.924446	0.945844	N.S.
WBGene00000632	col-55	0.295747	0.0612447	0.437272	0.235799	0.235053	0.118714	0.893012	0.405338	0.361001	col-55	-0.128039	0.897414	0.923069	1.31496	0.144853	0.213215	N.S.
WBGene00000634	col-58	0.887242	0.428713	0.437272	0.141479	0.611137	0.751853	0.893012	1.56345	0.67043	col-58	-0.396264	0.572967	0.65403	0.82768	0.190421	0.268556	N.S.
WBGene00000636	col-60	1.00554	1.28614	1.21464	2.78242	0.611137	2.25556	1.01208	2.1425	1.28929	col-60	0.456626	0.383091	0.472509	0.273882	0.623825	0.704647	N.S.
WBGene00000638	col-62	2.42513	3.98091	2.08919	1.08467	0.611137	0.751853	0.654876	0.868582	1.39243	col-62	-1.75212	0.000914673	0.00237636	-1.50169	0.00450704	0.0103853	N.S.
WBGene00000639	col-63	1.24214	0.673692	1.11747	0.518757	0.517116	0.989281	1.36929	0.0579055	1.28929	col-63	-0.591424	0.460415	0.548793	-1.04778	0.252967	0.340639	N.S.
WBGene00000640	col-64	0.768943	0.796182	0.242929	0.707396	0.329074	0.435284	1.84556	0.521149	0.257858	col-64	-0.126439	0.861712	0.89673	0.258398	0.719018	0.784267	N.S.
WBGene00000644	col-68	7.15708	7.16563	7.8223	4.95177	6.15838	6.6084	8.98966	9.09116	10.8816	col-68	-0.326801	0.087082	0.137536	0.384527	0.0345007	0.0622716	N.S.
WBGene00000645	col-69	1.24214	1.40863	1.21464	3.06538	3.05569	2.3347	3.51252	3.99548	3.24901	col-69	1.11182	0.00593253	0.0130013	1.47554	0.00044854	0.00128423	Up.upon.DR0&DR1
WBGene00000647	col-71	26.3215	32.6434	28.7142	39.284	33.5185	40.0065	38.5186	40.7075	46.1565	col-71	0.372903	0.000962191	0.00248645	0.527082	1.95782e-05	7.30317e-05	N.S.
WBGene00000648	col-72	1.83363	1.16365	0.923129	2.87674	0.987222	1.38499	2.4409	3.41642	1.59872	col-72	0.347111	0.475587	0.563286	0.923278	0.0564017	0.0951486	N.S.
WBGene00000650	col-74	1.12384	0.428713	0.0485857	0.896035	0.705158	0.514426	0.654876	0.63696	0.257858	col-74	1.36744	0.0949119	0.147872	0.827398	0.345666	0.439717	N.S.
WBGene00000652	col-76	10.9426	10.1054	12.195	13.0632	11.8937	14.4435	17.2054	26.347	21.5053	col-76	0.242042	0.157317	0.226929	0.943053	1.52088e-06	6.97179e-06	N.S.
WBGene00000654	col-78	0.0591494	0.306224	0.0485857	0.141479	0.517116	0.276999	0.297671	0.868582	0.464144	col-78	1.51006	0.0919106	0.143987	2.36602	0.0073792	0.0160201	Up.upon.DR0
WBGene00000656	col-80	870.621	883.333	857.101	10.328	13.8681	15.3141	17.2054	17.6612	16.8639	col-80	-6.04969	1.06812e-30	2.19538e-28	-5.65748	4.18583e-30	1.0925e-27	N.S.
WBGene00000657	col-81	6.68389	5.2058	6.17039	0.801715	0.423095	0.989281	1.84556	0.868582	1.39243	col-81	-3.08751	1.49974e-07	7.34593e-07	-2.20184	4.33446e-06	1.83123e-05	N.S.
WBGene00000658	col-83	2.89832	2.02108	2.08919	4.19721	3.43177	2.73041	4.22693	4.34291	6.96215	col-83	0.54966	0.174907	0.247675	1.15688	0.00527962	0.0119248	Up.upon.DR0
WBGene00000659	col-84	2.78002	2.8785	3.35242	4.1029	4.18394	5.10469	6.25109	5.15359	5.72444	col-84	0.56977	0.0515482	0.0875537	0.914416	0.00272847	0.00661032	N.S.
WBGene00000660	col-85	4.43621	3.49095	5.7817	2.21651	0.987222	1.54328	2.4409	1.21601	1.805	col-85	-1.60399	8.49284e-05	0.00026732	-1.38624	0.000646084	0.00179149	N.S.
WBGene00000661	col-86	4.67281	4.59335	3.7411	3.53698	3.52579	3.52184	4.22693	4.80615	4.28044	col-86	-0.275086	0.270336	0.355895	0.052167	0.833234	0.877249	N.S.
WBGene00000662	col-87	0.295747	0.918671	0.0485857	0.141479	0.517116	1.06842	0.535807	0.984393	0.773573	col-87	1.02875	0.265225	0.35052	1.76815	0.0508799	0.0870571	N.S.
WBGene00000663	col-88	0.414046	0.306224	0.242929	1.65059	1.55135	1.85985	1.72649	2.25831	2.32072	col-88	2.44973	0.000192284	0.000569987	2.75835	4.34691e-05	0.00015073	Up.upon.DR0&DR1
WBGene00000664	col-89	1.24214	2.02108	2.76939	2.97106	1.64537	3.91755	5.41761	4.69034	5.72444	col-89	0.484532	0.191097	0.266831	1.43168	0.000188837	0.000582451	Up.upon.DR0
WBGene00000666	col-91	0.532345	0.306224	0.242929	0.141479	0.423095	0.197856	0.297671	0.63696	0.464144	col-91	-0.566008	0.520778	0.605298	0.411805	0.613969	0.695761	N.S.
WBGene00000667	col-92	6.32899	6.79817	8.11382	0.424437	0.141032	0.435284	0.178602	0.521149	0.67043	col-92	-4.56189	5.21587e-09	3.23396e-08	-4.13583	2.70668e-08	1.7358e-07	N.S.
WBGene00000668	col-93	310.12	307.142	305.264	1.93355	2.77362	1.70156	2.67904	2.37412	1.805	col-93	-7.21788	4.61632e-22	2.12622e-20	-7.10503	7.44042e-21	4.43271e-19	N.S.
WBGene00000669	col-94	15.7929	13.6576	13.9441	0.801715	0.141032	0.593568	0.535807	1.67926	0.567287	col-94	-5.12439	1.79099e-09	1.20152e-08	-4.18417	4.08542e-09	3.03006e-08	N.S.
WBGene00000670	col-95	2492.62	2556.42	2542.15	180.952	158.755	174.47	214.502	210.834	209.741	col-95	-3.88521	1.89894e-36	1.20093e-33	-3.58013	3.03015e-35	2.24446e-32	N.S.
WBGene00000671	col-96	23.7189	24.8041	23.5641	2.97106	3.33775	2.96784	5.29854	4.45872	4.69301	col-96	-2.96085	9.15046e-17	1.90457e-15	-2.32231	6.34867e-15	1.3845e-13	N.S.
WBGene00000672	col-97	1.95193	0.306224	1.0203	1.55627	2.11548	2.01813	1.96463	1.67926	3.97101	col-97	1.12659	0.0399226	0.0700136	1.47862	0.00848501	0.0181311	Up.upon.DR0
WBGene00000673	col-98	535.598	539.872	561.408	17.3076	12.1757	14.9975	8.87059	13.6078	12.7382	col-98	-5.21677	7.30254e-30	1.31951e-27	-5.55567	1.33172e-27	2.32951e-25	N.S.
WBGene00000674	col-99	12.9537	12.3102	18.997	16.4587	12.2698	13.6521	13.9905	15.3449	18.9267	col-99	-0.0777821	0.645981	0.718422	0.12297	0.479972	0.572643	N.S.
WBGene00000675	col-101	2719.99	2693.48	2707.05	72.5788	75.3579	73.4046	60.6653	70.9342	68.6417	col-101	-5.19782	2.32219e-38	2.54558e-35	-5.34249	7.34173e-37	7.84576e-34	N.S.
WBGene00000677	col-103	328.812	342.174	321.783	10.6109	12.8339	8.34953	13.157	11.1758	14.3885	col-103	-5.00334	1.4125e-26	1.46999e-24	-4.67887	1.66767e-25	2.03122e-23	N.S.
WBGene00000678	col-104	0.887242	0.918671	0.923129	0.707396	1.64537	1.46414	1.60742	1.56345	2.42386	col-104	0.409221	0.448837	0.537526	1.02211	0.0565188	0.0953069	N.S.
WBGene00000679	col-105	0.887242	0.0612447	0.3401	0.990354	0.705158	0.435284	0.297671	1.1002	1.70186	col-105	1.28336	0.153418	0.222378	1.65088	0.0703097	0.115001	N.S.
WBGene00000680	col-106	3123.5	3228.15	3171.24	433.634	419.475	415.854	507.529	507.657	508.134	col-106	-2.90861	8.16785e-33	2.53404e-30	-2.64367	2.58566e-31	9.24263e-29	N.S.
WBGene00000681	col-107	2.78002	2.75601	3.15807	2.40515	2.86764	3.04698	3.03624	3.53223	4.58987	col-107	-0.0684552	0.826392	0.868488	0.347536	0.265104	0.354111	N.S.
WBGene00000682	col-108	0.650644	1.16365	0.631614	0.801715	0.611137	0.751853	0.297671	1.1002	1.083	col-108	-0.100026	0.851759	0.888514	-0.0932347	0.868477	0.903534	N.S.
WBGene00000683	col-109	0.532345	0.551203	1.21464	1.17899	1.17526	1.22671	1.48835	1.79507	0.876716	col-109	0.707905	0.214297	0.293885	0.83674	0.152564	0.222869	N.S.
WBGene00000684	col-110	0.532345	1.16365	1.89484	0.896035	0.329074	0.672711	0.893012	1.1002	0.361001	col-110	-0.894559	0.163408	0.234053	-0.65754	0.306919	0.399305	N.S.
WBGene00000685	col-111	12.1256	12.1877	10.6403	19.8542	17.3469	14.2852	19.9439	20.9039	20.3707	col-111	0.542985	0.000530966	0.00145342	0.820986	2.24356e-06	9.98939e-06	N.S.
WBGene00000687	col-113	2.07023	4.59335	4.80999	6.27224	5.21817	5.42126	5.53668	6.89075	8.71559	col-113	0.623124	0.0356313	0.0633938	0.944917	0.0023365	0.00575774	N.S.
WBGene00000690	col-116	6.80219	5.69576	9.76573	9.76206	8.69695	10.4072	7.3227	5.15359	6.24015	col-116	0.380704	0.0584301	0.0975892	-0.263874	0.254006	0.341841	N.S.
WBGene00000692	col-118	14.3733	9.00298	8.79402	7.59271	9.16706	10.0115	12.5617	13.6078	9.2313	col-118	-0.210085	0.248608	0.331915	0.157549	0.380575	0.475541	N.S.
WBGene00000693	col-119	2548.93	2619.01	2592.39	235.846	227.86	216.573	254.866	269.203	251.824	col-119	-3.51554	1.57249e-36	1.07735e-33	-3.32368	2.44696e-35	1.97505e-32	N.S.
WBGene00000694	col-120	0.650644	0.428713	1.11747	0.330118	0.893201	0.514426	0.297671	1.56345	1.70186	col-120	-0.392974	0.600053	0.677889	0.445262	0.528463	0.618266	N.S.
WBGene00000695	col-121	12.5988	17.5772	16.3734	22.8725	30.6979	26.394	32.4461	31.6743	31.4071	col-121	0.780224	1.96532e-06	8.08703e-06	1.04606	9.29324e-09	6.46399e-08	Up.upon.DR0
WBGene00000696	col-122	3513.18	3622.81	3560.31	298.002	294.521	293.816	370.957	391.615	390.964	col-122	-3.59298	5.26166e-39	7.20273e-36	-3.2119	1.30895e-37	1.95664e-34	N.S.
WBGene00000698	col-124	445.336	448.985	454.908	13.9121	13.7741	13.8104	14.824	13.3762	15.9356	col-124	-5.02395	7.46956e-32	1.86384e-29	-4.93386	1.81763e-30	5.15299e-28	N.S.
WBGene00000699	col-125	1.00554	0.673692	0.923129	0.330118	0.329074	0.118714	0.893012	0.868582	0.464144	col-125	-1.91592	0.0118519	0.0241639	-0.296722	0.616751	0.698192	N.S.
WBGene00000702	col-128	0.414046	0.183734	0.145757	0.801715	0.517116	0.751853	0.178602	0.521149	1.49557	col-128	1.6341	0.0513818	0.0873072	1.29542	0.141754	0.209582	N.S.
WBGene00000703	col-129	12.0073	19.0471	16.0819	1.83923	2.2095	1.62242	2.20276	2.37412	4.28044	col-129	-3.05422	4.63688e-11	3.97519e-10	-2.42734	1.6732e-09	1.32208e-08	N.S.
WBGene00000704	col-130	2.54343	0.918671	0.242929	1.08467	0.893201	1.30585	1.84556	0.521149	1.39243	col-130	0.501292	0.413748	0.502828	0.519817	0.415836	0.510306	N.S.
WBGene00000706	col-132	1.59703	1.7761	0.534443	1.83923	1.73939	1.54328	3.27438	1.56345	3.24901	col-132	0.632263	0.200164	0.277512	1.23523	0.0131629	0.0266845	Up.upon.DR0
WBGene00000707	col-133	0.768943	1.04116	1.31181	0.896035	1.08124	0.672711	1.01208	0.521149	0.67043	col-133	-0.269735	0.572413	0.653488	-0.550926	0.298657	0.390554	N.S.
WBGene00000708	col-135	3.72641	3.85842	4.03262	0.330118	1.45733	1.54328	1.96463	0.984393	1.39243	col-135	-2.05844	3.83866e-05	0.000127642	-1.48424	0.000855184	0.00231241	N.S.
WBGene00000709	col-136	0.650644	0.673692	0.631614	0.990354	0.235053	0.989281	0.893012	0.752771	1.18614	col-136	-0.0531245	0.93682	0.953344	0.52382	0.421699	0.516037	N.S.
WBGene00000710	col-137	0.295747	0.428713	0.0485857	1.55627	1.26929	1.46414	2.55997	2.37412	0.876716	col-137	2.96047	0.000818411	0.00214627	3.20891	0.000357223	0.00104434	Up.upon.DR0&DR1
WBGene00000711	col-138	0.887242	0.673692	0.631614	1.93355	2.30352	1.38499	3.39345	2.25831	2.42386	col-138	1.32956	0.0116993	0.0238979	1.8752	0.000568452	0.00159126	Up.upon.DR0&DR1
WBGene00000712	col-139	17.9223	21.6194	18.3168	2.78242	2.11548	3.04698	3.27438	5.73264	4.48672	col-139	-2.85656	3.09569e-12	3.15772e-11	-2.12053	2.32168e-10	2.13271e-09	N.S.
WBGene00000713	col-140	3604.39	3603.82	3595	269.706	250.895	244.431	398.581	420.452	412.727	col-140	-3.82344	9.36398e-38	8.55399e-35	-3.13234	4.26066e-36	3.89211e-33	N.S.
WBGene00000715	col-142	18.987	15.8624	15.8875	1.93355	2.58558	1.46414	5.53668	5.38521	5.31187	col-142	-3.13635	2.25563e-13	2.78239e-12	-1.63543	5.92683e-10	5.07842e-09	N.S.
WBGene00000716	col-143	2377.39	2382.97	2404.94	94.7439	93.8801	102.925	131.511	135.325	128.98	col-143	-4.61699	1.23112e-38	1.44595e-35	-4.18011	1.1717e-37	1.92662e-34	N.S.
WBGene00000717	col-144	12.1256	13.1676	13.4582	2.87674	2.58558	3.52184	5.53668	2.72156	4.07415	col-144	-2.10861	5.9461e-10	4.27698e-09	-1.71622	3.19782e-08	2.01772e-07	N.S.
WBGene00000720	col-147	3.25322	1.89859	2.96373	1.08467	0.329074	0.514426	1.01208	1.21601	0.773573	col-147	-2.2372	0.000470882	0.00130393	-1.45026	0.00898717	0.0190851	N.S.
WBGene00000722	col-149	3.48982	3.12348	3.35242	0.518757	1.08124	0.118714	0.416739	0.405338	0.154715	col-149	-3.11438	1.26843e-05	4.5829e-05	-3.51361	2.65043e-05	9.60994e-05	N.S.
WBGene00000723	col-150	10.4695	8.63551	12.4865	1.36763	1.36331	1.30585	3.15531	1.79507	1.49557	col-150	-2.97609	2.77503e-10	2.1028e-09	-2.39696	6.29559e-09	4.53431e-08	N.S.
WBGene00000724	col-151	1.00554	0.796182	0.437272	0.330118	1.17526	0.751853	0.178602	0.521149	1.18614	col-151	-0.0389717	0.95449	0.966422	-0.467842	0.542423	0.631238	N.S.
WBGene00000725	col-152	1.00554	1.04116	0.437272	1.55627	1.64537	0.830996	0.654876	0.521149	1.39243	col-152	0.751916	0.160381	0.23056	0.0959733	0.873763	0.907369	N.S.
WBGene00000726	col-153	5.3826	5.32829	4.51847	2.87674	3.80786	3.60098	4.34599	1.67926	4.89929	col-153	-0.554684	0.0880906	0.138809	-0.587718	0.0943717	0.148096	N.S.
WBGene00000727	col-154	0.650644	0.918671	0.728786	0.235799	0.611137	0.118714	0.297671	0.173716	0.0515715	col-154	-1.59709	0.0348753	0.0622643	-2.44504	0.00431885	0.0100049	N.S.
WBGene00000728	col-155	21.4712	20.1495	19.8716	12.5916	12.3638	13.2564	15.3003	14.1868	10.7784	col-155	-0.679898	5.01075e-06	1.92684e-05	-0.63716	3.13491e-05	0.000111623	N.S.
WBGene00000731	col-158	14.7282	14.1475	15.013	1.46195	1.36331	1.85985	3.51252	1.79507	1.18614	col-158	-3.22798	2.22597e-12	2.33124e-11	-2.94141	2.25876e-11	2.4977e-10	N.S.
WBGene00000732	col-159	25.6117	28.8463	29.3944	0.707396	0.235053	0.830996	0.773944	0.289527	0.67043	col-159	-5.72708	1.57041e-13	2.00484e-12	-5.7119	1.27295e-12	1.75744e-11	N.S.
WBGene00000733	col-160	973.541	979.977	975.941	18.8167	17.2529	17.5301	22.3253	21.9462	20.9896	col-160	-5.77486	1.58898e-31	3.67994e-29	-5.49105	1.35045e-30	3.96526e-28	N.S.
WBGene00000735	col-162	2.30683	2.38854	0.631614	1.36763	1.64537	2.25556	1.84556	1.44764	1.39243	col-162	0.293551	0.524682	0.608975	0.113015	0.819842	0.867091	N.S.
WBGene00000737	col-164	0.177448	0.428713	1.21464	0.235799	0.517116	0.593568	1.25022	0.521149	0.154715	col-164	-0.166422	0.847137	0.884748	-0.0865982	0.921888	0.943873	N.S.
WBGene00000739	col-166	46.9055	46.7297	47.6626	19.6656	18.2871	13.9686	24.5876	24.1466	24.0839	col-166	-1.4784	1.90094e-14	2.80585e-13	-0.958182	3.55108e-10	3.16822e-09	N.S.
WBGene00000740	col-167	0.177448	0.918671	0.3401	0.424437	0.423095	1.14757	1.36929	2.48993	1.59872	col-167	0.695366	0.366369	0.456483	2.22212	0.00260267	0.00633072	Up.upon.DR0
WBGene00000741	col-168	0.295747	0.796182	0.3401	0.141479	0.235053	0.276999	0.416739	0.405338	0.876716	col-168	-0.999566	0.221908	0.302757	0.343961	0.628875	0.709086	N.S.
WBGene00000742	col-169	0.650644	0.0612447	0.534443	0.896035	1.36331	1.14757	2.0837	0.868582	1.59872	col-169	1.95592	0.0116488	0.0238146	2.30383	0.00351357	0.00831754	Up.upon.DR0&DR1
WBGene00000745	col-172	2.89832	2.8785	4.03262	3.44266	5.03013	4.78812	5.29854	9.43859	8.09673	col-172	0.418542	0.155852	0.225211	1.18229	0.000148315	0.000465942	Up.upon.DR0
WBGene00000746	col-173	0.414046	0.306224	0.242929	0.801715	0.423095	0.989281	0.416739	0.63696	0.67043	col-173	1.19053	0.0715457	0.116248	0.87125	0.209544	0.291279	N.S.
WBGene00000747	col-174	2.54343	3.24597	3.0609	6.36656	3.24373	3.20527	6.84643	5.15359	7.58101	col-174	0.439592	0.164614	0.235451	1.14084	0.000561963	0.0015747	Up.upon.DR0
WBGene00000749	col-176	2.66172	1.65361	0.825957	2.02787	1.45733	2.01813	3.03624	2.95318	1.90815	col-176	0.306558	0.505382	0.590996	0.785437	0.0873572	0.13861	N.S.
WBGene00000750	col-177	1.36044	0.0612447	0.0485857	1.17899	0.705158	0.751853	0.178602	0.868582	1.49557	col-177	2.41359	0.0121927	0.0247816	1.99884	0.0471318	0.0815177	Up.upon.DR1
WBGene00000751	col-178	1426.86	1490.02	1450.62	146.714	149.353	147.245	190.807	197.516	196.642	col-178	-3.29984	7.46212e-36	4.08999e-33	-2.89912	2.7084e-34	1.53566e-31	N.S.
WBGene00000752	col-179	181.53	171.057	173.985	13.9121	11.7056	12.0692	13.9905	7.70143	13.2539	col-179	-3.81123	2.37465e-25	1.91404e-23	-3.95476	9.83261e-24	9.34552e-22	N.S.
WBGene00000753	col-180	0.532345	1.40863	0.923129	0.896035	2.2095	0.910138	1.25022	1.44764	1.083	col-180	0.439346	0.377508	0.46693	0.495563	0.338942	0.432741	N.S.
WBGene00000754	col-181	3007.57	3028	3051.62	299.323	295.649	282.974	346.072	332.783	328.459	col-181	-3.37482	4.38928e-41	3.60865e-37	-3.17556	7.48445e-40	6.15334e-36	N.S.
WBGene00000756	col-183	3.25322	4.71584	2.08919	2.21651	1.26929	1.70156	0.535807	0.63696	0.773573	col-183	-0.866479	0.0214288	0.0406358	-2.25019	0.000159967	0.00049921	N.S.
WBGene00000757	col-184	1920.88	1955.61	1972.43	194.439	183.012	187.686	233.314	234.459	232.742	col-184	-3.37312	1.25006e-40	5.05568e-37	-3.06275	3.05998e-39	1.41347e-35	N.S.
WBGene00000759	col-186	1.59703	0.918671	0.728786	2.31083	1.45733	1.46414	3.98879	2.83737	2.527	col-186	0.749376	0.0942313	0.146934	1.59355	0.000530073	0.00149528	Up.upon.DR0
WBGene00000760	col-187	0.887242	1.04116	0.631614	1.17899	0.705158	0.593568	1.36929	0.63696	1.49557	col-187	-0.0763134	0.881718	0.911131	0.425706	0.401128	0.496317	N.S.
WBGene00000761	coq-1	48.4434	56.1614	52.8127	26.268	25.7148	27.5811	22.5634	21.2513	24.7028	coq-1	-0.978855	7.42714e-13	8.42819e-12	-1.19513	1.07475e-13	1.82564e-12	N.S.
WBGene00000762	coq-2	24.7836	27.2539	22.5924	27.9657	22.9882	23.4657	29.2313	32.0217	28.0033	coq-2	0.000660991	0.994972	0.996207	0.267707	0.0161767	0.0320629	N.S.
WBGene00000763	coq-3	37.9148	26.7639	26.2849	30.418	33.8946	30.6677	42.9241	45.8032	47.2911	coq-3	0.0900521	0.410748	0.499688	0.614095	1.99804e-06	8.97643e-06	N.S.
WBGene00000764	coq-4	29.8705	27.2539	25.9934	31.4555	25.7148	30.3511	32.5652	26.8102	29.6536	coq-4	0.0806779	0.409031	0.498016	0.101761	0.322494	0.415665	N.S.
WBGene00000765	coq-5	66.3065	66.328	72.6357	42.0193	40.9462	42.5391	33.1605	36.3067	33.0573	coq-5	-0.712963	4.62188e-12	4.59898e-11	-1.00864	1.54067e-14	3.12757e-13	N.S.
WBGene00000766	coq-6	26.4398	36.0731	29.5887	36.6431	43.1087	38.1071	43.2813	43.6028	44.1968	coq-6	0.367531	0.00127926	0.0032273	0.5272	2.3902e-05	8.74544e-05	N.S.
WBGene00000767	coq-8	33.0645	32.1535	38.3341	32.493	29.0055	38.3445	26.8499	29.9371	28.7253	coq-8	-0.0572347	0.593615	0.672692	-0.283241	0.0210607	0.0404463	N.S.
WBGene00000768	cor-1	3.96301	5.32829	5.97604	4.95177	5.68828	3.91755	5.77481	9.78602	8.61244	cor-1	-0.098976	0.692181	0.758789	0.641869	0.010091	0.0211641	N.S.
WBGene00000770	cpb-1	24.547	26.6415	23.2726	10.2337	9.26108	8.58696	14.824	18.4718	18.2047	cpb-1	-1.40846	5.56553e-12	5.45701e-11	-0.523894	8.92417e-05	0.000293246	N.S.
WBGene00000771	cpb-2	1.36044	1.7761	2.28353	4.85745	5.31219	2.3347	3.03624	2.60575	4.07415	cpb-2	1.07952	0.00575464	0.0126502	0.838968	0.039491	0.0699353	Up.upon.DR1
WBGene00000772	cpb-3	71.9849	72.575	72.83	35.0397	28.8175	34.8623	36.9707	37.1174	37.2862	cpb-3	-1.14027	2.77849e-15	4.65716e-14	-0.964981	5.56579e-13	8.25978e-12	N.S.
WBGene00000773	cpf-1	136.576	139.577	130.064	113.419	116.915	113.53	117.104	120.038	103.504	cpf-1	-0.236954	5.1186e-05	0.000166499	-0.257408	3.40288e-05	0.00012046	N.S.
WBGene00000774	cpf-2	113.035	108.342	106.84	115.023	107.419	108.227	114.365	115.406	122.792	cpf-2	0.0109842	0.828584	0.870069	0.107134	0.0479203	0.082664	N.S.
WBGene00000775	cpin-1	14.255	17.6997	17.3451	17.2133	18.6632	16.8178	17.9198	12.2181	12.8413	cpin-1	0.0930538	0.48569	0.572692	-0.226086	0.135253	0.201264	N.S.
WBGene00000776	cpl-1	2238.87	2205.12	2206.81	820.438	781.457	798.27	1211.94	1278.49	1224.98	cpl-1	-1.47047	4.08487e-35	1.91907e-32	-0.840301	2.22724e-28	4.30852e-26	N.S.
WBGene00000777	cpn-1	173.13	182.693	173.694	102.195	109.676	100.946	144.966	149.686	136.304	cpn-1	-0.760436	6.48978e-16	1.20171e-14	-0.298661	9.95163e-07	4.7157e-06	N.S.
WBGene00000778	cpn-2	10.9426	8.88049	9.57139	9.76206	10.7654	9.2201	10.5375	11.0599	9.74702	cpn-2	0.0140071	0.929838	0.948528	0.0925251	0.578532	0.663902	N.S.
WBGene00000779	cpn-3	295.688	292.076	290.105	100.78	101.402	97.5431	258.319	265.149	245.119	cpn-3	-1.55164	3.04853e-26	2.8644e-24	-0.193824	1.91946e-05	7.16889e-05	N.S.
WBGene00000780	cpn-4	27.3862	20.272	24.8273	13.1576	16.1246	14.2852	20.8965	32.6008	27.5908	cpn-4	-0.735446	1.03053e-05	3.77645e-05	0.14823	0.251752	0.339363	N.S.
WBGene00000781	cpr-1	23.7189	25.5391	24.0499	164.635	150.105	166.239	357.979	358.029	363.012	cpr-1	2.71777	9.26979e-25	6.71468e-23	3.88296	8.82722e-30	2.1345e-27	Up.upon.DR0&DR1
WBGene00000782	cpr-2	0.0591494	0.306224	0.825957	2.02787	1.36331	1.70156	8.75152	8.85954	8.30301	cpr-2	2.68986	0.00125394	0.00316866	5.05185	5.95767e-08	3.56614e-07	Up.upon.DR0&DR1
WBGene00000783	cpr-3	20.998	25.5391	27.2566	24.0043	21.8599	23.7032	20.5393	23.2201	24.909	cpr-3	-0.08583	0.441925	0.530871	-0.103312	0.384651	0.479844	N.S.
WBGene00000784	cpr-4	12.3622	13.6576	14.0413	256.219	241.587	261.843	455.496	458.322	469.352	cpr-4	4.24358	8.49916e-29	1.31841e-26	5.10768	2.37072e-31	8.66263e-29	Up.upon.DR0&DR1
WBGene00000785	cpr-5	7.63028	9.49293	10.3488	44.283	40.3821	43.4888	70.4289	74.0611	79.2654	cpr-5	2.22125	9.81331e-17	2.03225e-15	3.02704	7.98758e-21	4.6907e-19	Up.upon.DR0&DR1
WBGene00000786	cpr-6	1605.61	1634.44	1619.9	606.615	607.611	601.997	794.245	844.667	805.392	cpr-6	-1.42023	4.57836e-34	1.67293e-31	-0.992113	1.75514e-29	4.18258e-27	N.S.
WBGene00000787	cps-6	53.7668	43.79	56.7967	63.4298	61.8189	69.6058	66.0234	73.2504	70.8077	cps-6	0.336634	0.000136713	0.000415983	0.441819	4.4635e-06	1.87908e-05	N.S.
WBGene00000788	cpz-1	586.94	596.585	605.913	240.656	246.194	230.819	368.695	370.884	370.954	cpz-1	-1.32184	3.84205e-29	6.19361e-27	-0.689199	3.43799e-21	2.19112e-19	N.S.
WBGene00000789	cpz-2	109.486	110.057	116.363	210.379	222.877	222.113	171.399	159.066	166.318	cpz-2	0.961959	7.58489e-19	2.13559e-17	0.560873	1.09245e-11	1.27398e-10	N.S.
WBGene00000792	crb-1	23.1274	19.782	18.997	37.8693	41.5103	42.3016	21.1346	25.0731	23.0525	crb-1	0.989269	7.24457e-11	6.03152e-10	0.17215	0.157258	0.228628	N.S.
WBGene00000793	crh-1	45.6042	45.2599	32.601	26.4566	27.2191	25.84	43.1623	33.2956	39.2459	crh-1	-0.59819	8.646e-06	3.20338e-05	-0.0630435	0.56652	0.65343	N.S.
WBGene00000794	crn-1	124.983	130.513	127.538	105.025	103.094	102.529	79.9544	94.2122	94.4274	crn-1	-0.30238	1.2861e-05	4.64368e-05	-0.511778	4.45827e-09	3.2888e-08	N.S.
WBGene00000795	crn-2	25.1385	24.9266	30.3661	57.2047	54.8613	47.525	55.0691	48.2353	50.2822	crn-2	0.968288	2.94018e-11	2.59503e-10	0.921721	2.37992e-10	2.17966e-09	N.S.
WBGene00000796	crn-3	56.4877	53.7116	50.4806	51.074	55.6135	59.3173	38.6377	37.5806	44.6094	crn-3	0.0565013	0.449668	0.538325	-0.402455	3.78651e-05	0.000132867	N.S.
WBGene00000797	crn-4	51.2826	57.0188	64.1817	96.0643	101.026	104.191	138.417	137.178	135.788	crn-4	0.802465	1.38313e-12	1.50117e-11	1.24934	6.75202e-18	2.46172e-16	Up.upon.DR0
WBGene00000798	crn-5	51.2826	54.814	48.6343	53.9979	51.9467	50.0576	60.4272	60.9745	56.8834	crn-5	0.016026	0.830913	0.871624	0.209102	0.00981443	0.0206393	N.S.
WBGene00000799	crn-6	97.4191	109.689	105.48	94.3666	111.274	98.1762	98.2909	106.025	93.1897	crn-6	-0.0452505	0.43923	0.528058	-0.0748876	0.227677	0.31174	N.S.
WBGene00000800	cars-1	162.01	137.617	142.405	135.207	136.754	135.611	128.891	139.842	125.577	cars-1	-0.111963	0.0354685	0.0631519	-0.162987	0.00489752	0.0111692	N.S.
WBGene00000801	cars-2	18.987	17.3323	18.6083	24.1929	20.3556	23.7032	26.1355	26.2312	30.0662	cars-2	0.311262	0.00878659	0.0184873	0.586947	1.11881e-05	4.38117e-05	N.S.
WBGene00000802	crt-1	1404.39	1382.84	1422.25	1624.7	1578.38	1637.34	2263.43	2239.61	2269.4	crt-1	0.201199	1.30773e-11	1.21144e-10	0.684986	6.65606e-27	1.05236e-24	N.S.
WBGene00000803	csb-1	39.2161	29.0912	31.6293	37.492	38.6897	39.9274	35.8991	42.6763	41.5151	csb-1	0.232217	0.0180378	0.0350171	0.278184	0.00733074	0.0159275	N.S.
WBGene00000804	csc-1	306.098	304.08	302.057	230.281	228.612	225.991	375.958	381.539	347.85	csc-1	-0.413726	3.56847e-11	3.11611e-10	0.273812	1.06303e-07	6.09887e-07	N.S.
WBGene00000812	csk-1	55.7779	54.4466	58.0599	45.7921	44.425	42.1434	37.0898	39.202	42.2371	csk-1	-0.35381	0.000146928	0.000445005	-0.506259	3.13109e-06	1.3545e-05	N.S.
WBGene00000813	csn-1	105.463	110.424	93.4304	74.1822	76.1101	75.6206	72.0959	79.62	65.3411	csn-1	-0.440648	9.98293e-08	5.05075e-07	-0.508163	2.20842e-08	1.43814e-07	N.S.
WBGene00000814	csn-2	212.524	220.542	234.329	194.251	191.474	202.803	180.686	178.986	178.798	csn-2	-0.182539	0.00040355	0.00113004	-0.31269	4.22037e-07	2.15984e-06	N.S.
WBGene00000815	csn-3	106.292	98.2978	91.7784	73.805	74.6058	77.9949	57.6886	53.5626	55.9551	csn-3	-0.37795	3.62198e-07	1.66126e-06	-0.818086	2.32799e-13	3.69847e-12	N.S.
WBGene00000816	csn-4	75.2972	73.065	80.8952	56.4502	59.5624	57.3387	46.139	46.3823	44.8156	csn-4	-0.408336	1.6197e-07	7.89353e-07	-0.744803	4.04695e-12	5.06808e-11	N.S.
WBGene00000817	csn-5	135.511	142.027	135.603	116.154	117.855	120.574	149.133	156.055	150.744	csn-5	-0.21729	2.1793e-05	7.54881e-05	0.143722	0.00235823	0.00580306	N.S.
WBGene00000818	csn-6	48.3251	44.1575	45.3305	50.1308	49.126	44.2802	38.7567	44.7609	40.8962	csn-6	0.0523821	0.486301	0.573167	-0.148376	0.0761098	0.123055	N.S.
WBGene00000819	csp-1	0.887242	0.428713	0.631614	0.424437	0.329074	0.593568	0.0595342	0.0579055	0.567287	csp-1	-0.497326	0.475588	0.563286	-2.31932	0.00952478	0.0201099	N.S.
WBGene00000820	csp-2	1.12384	0.551203	0.728786	1.74491	2.02145	0.989281	0.654876	0.868582	0.876716	csp-2	0.94742	0.0646873	0.106675	0.0544756	0.925725	0.946977	N.S.
WBGene00000821	csp-3	1.00554	0.0612447	0.242929	0.613076	0.893201	1.22671	0.773944	0.752771	0.979859	csp-3	1.84151	0.0232253	0.0436051	1.74623	0.03608	0.0647438	Up.upon.DR1
WBGene00000822	csq-1	86.299	86.1713	92.653	54.6581	51.4766	51.7196	88.4082	87.9584	95.8715	csq-1	-0.753425	1.61607e-11	1.48317e-10	0.0365571	0.5965	0.680055	N.S.
WBGene00000829	ctb-1	5729.27	5755.6	5752.99	3722.46	3622.59	3590.1	5122.62	4726.65	4633.13	ctb-1	-0.658307	7.3856e-23	3.81891e-21	-0.256086	1.19928e-11	1.3897e-10	N.S.
WBGene00000830	ctl-1	10.1146	13.7801	13.4582	18.4394	13.0219	21.7246	38.7567	33.8747	36.8736	ctl-1	0.504124	0.0143605	0.0286635	1.55603	9.11449e-10	7.52735e-09	Up.upon.DR0
WBGene00000831	ctl-2	72.4581	86.6613	81.1867	136.339	113.436	132.128	207.477	225.889	225.007	ctl-2	0.670106	4.67844e-11	4.00873e-10	1.45823	1.12834e-20	6.39771e-19	Up.upon.DR0
WBGene00000832	ctn-1	59.5635	50.8944	63.5015	47.5842	50.4423	52.7485	50.1873	47.6562	56.1614	ctn-1	-0.207891	0.0141056	0.0281924	-0.178187	0.0419156	0.0737132	N.S.
WBGene00000833	cts-1	530.748	550.774	540.613	812.609	778.448	840.533	987.255	1006.57	998.579	cts-1	0.5863	3.55814e-18	9.11317e-17	0.883918	2.43176e-23	2.11563e-21	N.S.
WBGene00000834	cua-1	52.9387	57.6313	52.5212	37.3033	38.8777	39.8482	27.6834	31.0952	36.9768	cua-1	-0.484198	1.10899e-06	4.73885e-06	-0.763097	1.52605e-09	1.2128e-08	N.S.
WBGene00000835	cuc-1	110.077	116.181	111.018	71.0697	82.6916	57.7344	84.0027	84.0208	83.288	cuc-1	-0.700679	1.22706e-09	8.43501e-09	-0.422923	1.69963e-05	6.42902e-05	N.S.
WBGene00000836	cul-1	95.7629	90.581	95.6653	100.214	91.1535	100.392	79.0018	81.1256	75.6554	cul-1	0.048367	0.381787	0.471109	-0.262299	0.000125055	0.000398426	N.S.
WBGene00000837	cul-2	139.415	149.498	143.474	125.586	114.847	124.293	111.627	119.459	121.657	cul-2	-0.243698	4.46314e-05	0.000147038	-0.291068	7.86863e-06	3.16729e-05	N.S.
WBGene00000838	cul-3	148.761	141.782	140.85	113.513	118.608	127.301	114.603	128.724	117.428	cul-3	-0.258722	1.67168e-05	5.90999e-05	-0.258485	3.43036e-05	0.00012138	N.S.
WBGene00000839	cul-4	54.8315	60.4486	55.6307	64.5616	65.8618	68.2604	44.2339	38.1597	46.4659	cul-4	0.223321	0.00636622	0.0138612	-0.404199	7.39334e-05	0.00024629	N.S.
WBGene00000840	cul-5	46.314	53.5891	48.6343	62.4866	56.3657	63.3535	38.6377	49.3934	43.4748	cul-5	0.301235	0.000378325	0.00106703	-0.176393	0.0466783	0.0808865	N.S.
WBGene00000841	cul-6	9.99625	12.4327	12.6809	17.119	19.0393	22.1203	16.8482	12.6813	16.0387	cul-6	0.735366	6.38254e-05	0.000204537	0.368104	0.0433676	0.0759087	N.S.
WBGene00000843	cup-2	150.062	147.539	145.32	122.191	114.283	121.286	130.916	136.483	145.483	cup-2	-0.306158	2.28519e-07	1.0838e-06	-0.0981285	0.0467396	0.0809756	N.S.
WBGene00000845	cup-4	2.42513	4.1034	4.12979	5.70633	6.91055	3.99669	7.08456	6.19588	6.3433	cup-4	0.6048	0.0264468	0.0488556	0.90218	0.00164313	0.00418364	N.S.
WBGene00000846	cup-5	52.229	53.5891	54.0759	34.0965	33.9886	33.596	29.5885	33.5273	33.7793	cup-5	-0.654866	1.20344e-10	9.69059e-10	-0.722621	7.83366e-11	7.90724e-10	N.S.
WBGene00000851	cut-1	1.71533	1.16365	0.728786	1.08467	0.705158	0.830996	0.773944	2.02669	2.32072	cut-1	-0.362184	0.487399	0.574233	0.510602	0.294329	0.385857	N.S.
WBGene00000853	cut-6	1.83363	4.1034	2.08919	1.17899	1.64537	1.22671	1.25022	0.289527	0.67043	cut-6	-0.889459	0.0251794	0.0467507	-1.98422	0.000493935	0.00140418	N.S.
WBGene00000854	cux-7	27.5045	33.0109	31.1435	24.5702	25.7148	25.4443	15.6575	15.1133	12.9445	cux-7	-0.271755	0.0083583	0.0176971	-1.07744	5.39349e-10	4.65295e-09	N.S.
WBGene00000857	cwn-1	33.0645	30.1937	34.0586	53.9979	55.3314	48.7122	49.9492	43.6028	50.3854	cwn-1	0.687636	1.09029e-09	7.56432e-09	0.559778	2.25037e-07	1.21241e-06	N.S.
WBGene00000858	cwn-2	15.7929	14.6375	15.013	28.6259	27.5012	25.286	21.1346	24.8414	20.2676	cwn-2	0.834554	1.7393e-07	8.4091e-07	0.534889	0.000405185	0.00117338	N.S.
WBGene00000861	cwp-3	0.177448	0.306224	0.145757	1.27331	0.0470106	0.751853	0.178602	0.0579055	0.67043	cwp-3	0.886261	0.403056	0.492271	-0.0587903	0.960173	0.971696	N.S.
WBGene00000862	cwp-4	0.0591494	0.183734	0.3401	0.613076	0.0470106	0.197856	0.178602	0.521149	0.464144	cwp-4	0.213397	0.831707	0.872178	1.19975	0.207736	0.28917	N.S.
WBGene00000863	cya-1	147.223	142.394	149.595	157.183	151.891	167.109	145.799	141	148.887	cya-1	0.117084	0.0146798	0.0292121	-0.012659	0.794411	0.847005	N.S.
WBGene00000864	cya-2	0.887242	1.16365	2.86656	3.06538	1.36331	1.85985	4.94134	3.64804	3.76472	cya-2	0.391269	0.409914	0.498831	1.43216	0.00242712	0.00595304	Up.upon.DR0
WBGene00000865	cyb-1	451.606	472.748	473.371	329.128	322.727	338.453	399.296	427.053	402.206	cyb-1	-0.496503	2.24166e-15	3.82361e-14	-0.187924	5.65711e-06	2.33308e-05	N.S.
WBGene00000866	cyb-2.1	130.661	124.511	125.886	46.2637	42.6386	43.5679	44.3529	44.6451	47.2911	cyb-2.1	-1.5255	3.93911e-22	1.83487e-20	-1.48075	6.65939e-21	4.011e-19	N.S.
WBGene00000867	cyb-2.2	165.086	159.053	179.621	56.4502	59.0923	60.7418	60.4272	60.5112	67.6103	cyb-2.2	-1.51713	3.0716e-22	1.44717e-20	-1.41976	9.87025e-21	5.67471e-19	N.S.
WBGene00000868	cyb-3	1510.03	1495.41	1521.17	859.203	828.749	889.68	1202.65	1241.55	1188.78	cyb-3	-0.811258	3.82793e-27	4.43258e-25	-0.319154	1.31734e-15	3.24752e-14	N.S.
WBGene00000869	cyc-1	326.682	357.853	350.643	233.771	237.45	237.388	323.568	325.602	321.342	cyc-1	-0.546209	2.41676e-16	4.7308e-15	-0.0930235	0.0107167	0.0222943	N.S.
WBGene00000870	cyd-1	126.047	127.94	129.87	112.193	107.795	113.055	116.27	133.356	125.577	cyd-1	-0.205003	0.000492535	0.00135885	-0.0352334	0.518814	0.609217	N.S.
WBGene00000871	cye-1	78.8462	80.4143	80.4094	54.1865	55.2374	61.929	65.428	54.3732	57.3991	cye-1	-0.480842	3.30857e-08	1.80381e-07	-0.443	4.01739e-07	2.06367e-06	N.S.
WBGene00000872	cyk-1	45.131	52.7317	46.5937	75.0311	71.8791	77.9158	49.711	56.4578	56.0582	cyk-1	0.64763	6.27001e-10	4.49228e-09	0.175268	0.0398475	0.0704833	N.S.
WBGene00000874	cyk-3	60.8648	66.4505	52.7155	70.5981	66.2379	77.2826	49.4729	47.6562	51.2105	cyk-3	0.272191	0.000646357	0.00173406	-0.259125	0.00334163	0.00794712	N.S.
WBGene00000875	cyk-4	265.995	271.498	275.918	260.274	234.16	267.383	293.087	304.756	287.717	cyk-4	-0.0947373	0.0516389	0.0876805	0.120165	0.0166754	0.0329007	N.S.
WBGene00000876	cyl-1	50.5728	47.4647	43.4842	54.9411	53.545	52.1153	44.3529	42.7921	40.2774	cyl-1	0.190156	0.00767303	0.0163918	-0.145827	0.0570017	0.0960327	N.S.
WBGene00000877	cyn-1	156.805	158.808	170.973	93.7064	94.5382	93.1111	134.488	126.987	124.339	cyn-1	-0.794242	7.9058e-16	1.44439e-14	-0.341058	2.32863e-07	1.24966e-06	N.S.
WBGene00000878	cyn-2	3.13492	2.8785	2.76939	2.02787	2.02145	1.62242	2.20276	4.2271	3.04272	cyn-2	-0.64405	0.0561232	0.0942917	0.0694268	0.821175	0.868166	N.S.
WBGene00000879	cyn-3	533.942	529.828	521.762	413.638	402.551	415.854	676.606	726.771	684.818	cyn-3	-0.362223	1.42703e-12	1.54372e-11	0.397193	3.33532e-14	6.26773e-13	N.S.
WBGene00000880	cyn-4	49.863	41.0952	44.6503	59.4684	57.87	59.5547	48.7585	46.9613	42.4434	cyn-4	0.388048	1.17506e-05	4.26523e-05	0.0235655	0.775943	0.832387	N.S.
WBGene00000881	cyn-5	964.432	968.218	976.233	887.876	837.211	861.743	1465.79	1449.78	1508.93	cyn-5	-0.17031	1.42688e-07	7.02884e-07	0.605523	2.17909e-22	1.63708e-20	N.S.
WBGene00000882	cyn-6	201.286	193.595	194.003	226.602	224.005	221.638	269.392	277.773	282.973	cyn-6	0.191206	3.94566e-05	0.000130856	0.497179	1.4417e-13	2.3849e-12	N.S.
WBGene00000883	cyn-7	1452.77	1504.97	1437.21	783.464	833.074	749.519	1191.81	1210.98	1319.97	cyn-7	-0.895948	6.25756e-22	2.83452e-20	-0.235102	1.32364e-07	7.43579e-07	N.S.
WBGene00000884	cyn-8	63.9405	67.4305	73.8017	99.0826	113.813	97.8597	64.9518	68.8496	67.6103	cyn-8	0.587409	3.35209e-10	2.51567e-09	-0.0307036	0.679565	0.75156	N.S.
WBGene00000885	cyn-9	34.1292	38.1555	36.7794	12.0257	17.817	17.3718	18.1579	15.8082	13.357	cyn-9	-1.21872	1.84116e-11	1.67169e-10	-1.22592	1.02488e-10	1.00971e-09	N.S.
WBGene00000886	cyn-10	103.452	99.1552	104.119	87.1983	75.9221	84.0889	91.0277	82.5153	71.014	cyn-10	-0.313772	3.05226e-05	0.000103247	-0.343644	1.85966e-05	6.96704e-05	N.S.
WBGene00000887	cyn-11	111.142	114.834	123.554	109.929	92.8459	113.213	135.678	138.336	128.052	cyn-11	-0.149318	0.0226732	0.0426904	0.195351	0.00367084	0.00865543	N.S.
WBGene00000888	cyn-12	147.223	168.852	155.523	138.885	145.498	131.733	148.776	145.748	151.775	cyn-12	-0.181217	0.00136946	0.00343368	-0.0748418	0.170056	0.24481	N.S.
WBGene00000889	cyn-13	223.762	213.683	210.911	219.246	212.065	213.883	279.394	268.971	254.505	cyn-13	-0.00545534	0.900197	0.925255	0.306981	5.61368e-08	3.38116e-07	N.S.
WBGene00000890	sig-7	59.6818	63.0208	62.7242	46.7353	50.4423	60.267	45.1864	54.2574	52.6545	sig-7	-0.234006	0.00589386	0.0129234	-0.287521	0.00180697	0.00455425	N.S.
WBGene00000891	cyn-15	59.0903	68.0429	63.5987	66.2594	69.9987	67.6272	56.1407	50.5515	53.5828	cyn-15	0.0987299	0.174571	0.247284	-0.249509	0.00343157	0.00814122	N.S.
WBGene00000892	cyn-16	23.364	24.8041	20.9404	17.5906	17.0648	15.9472	14.1096	13.0287	12.635	cyn-16	-0.441755	0.000193639	0.000573282	-0.788287	2.57761e-07	1.3752e-06	N.S.
WBGene00000893	cyn-17	0.177448	1.04116	0.728786	0.801715	1.45733	0.672711	1.60742	0.521149	0.257858	cyn-17	0.806923	0.286846	0.373504	0.162312	0.846677	0.888103	N.S.
WBGene00000894	dab-1	151.363	139.209	146.194	99.2712	87.4866	101.104	127.939	124.67	122.482	dab-1	-0.600739	6.51855e-12	6.33478e-11	-0.221182	0.000415832	0.00120104	N.S.
WBGene00000895	dac-1	1.95193	2.14357	1.89484	1.46195	1.55135	1.93899	1.72649	1.21601	1.90815	dac-1	-0.263118	0.465306	0.553641	-0.313125	0.417625	0.511908	N.S.
WBGene00000896	dad-1	254.638	255.207	248.516	157.278	174.644	162.994	192.236	194.041	182.821	dad-1	-0.616311	1.35451e-15	2.38206e-14	-0.415038	5.78868e-11	5.95824e-10	N.S.
WBGene00000897	daf-1	44.1846	41.4627	46.7881	37.3977	38.6897	43.4888	40.0665	39.5494	40.1742	daf-1	-0.147934	0.0847495	0.134343	-0.149091	0.0990728	0.154296	N.S.
WBGene00000898	daf-2	43.948	48.0771	46.3022	57.865	57.5879	58.5259	37.2088	39.8969	39.7616	daf-2	0.332635	3.86289e-05	0.00012837	-0.241094	0.00485749	0.0110887	N.S.
WBGene00000899	daf-3	30.3437	30.1937	30.6576	36.8317	38.3136	39.2151	28.3978	31.211	31.4071	daf-3	0.327466	0.000205822	0.000606621	-0.00242837	0.977664	0.984387	N.S.
WBGene00000900	daf-4	23.2457	15.005	13.8469	12.9689	13.9621	14.6809	13.157	20.4406	15.9356	daf-4	-0.263802	0.101834	0.156946	-0.0376477	0.815087	0.863339	N.S.
WBGene00000901	daf-5	34.3658	34.4808	43.1927	31.5498	34.1767	38.1862	42.2097	48.6985	43.6811	daf-5	-0.111784	0.264219	0.349517	0.254438	0.0141009	0.028338	N.S.
WBGene00000902	daf-6	1.47874	2.38854	1.7005	2.78242	3.52579	2.57213	4.22693	3.53223	4.79615	daf-6	0.689652	0.0534801	0.0903868	1.21055	0.0011314	0.00298327	Up.upon.DR0
WBGene00000903	daf-7	1.12384	0.428713	1.79767	0.801715	0.517116	1.22671	1.72649	1.91088	0.567287	daf-7	-0.288201	0.652323	0.72425	0.263178	0.668327	0.741415	N.S.
WBGene00000904	daf-8	22.181	23.8242	19.3857	26.5509	25.3387	24.8112	16.0147	18.0086	15.0073	daf-8	0.245065	0.0256001	0.0474433	-0.406126	0.00254179	0.0062049	N.S.
WBGene00000905	daf-9	0.532345	0.183734	0.145757	0.896035	0.141032	0.356141	0.535807	0.405338	0.361001	daf-9	0.582163	0.49674	0.583171	0.840792	0.331881	0.425241	N.S.
WBGene00000906	daf-10	1.00554	0.796182	0.631614	3.06538	2.39754	2.80956	1.72649	1.33183	1.59872	daf-10	1.80451	0.000282614	0.000814125	0.973271	0.0571669	0.0962814	Up.upon.DR1
WBGene00000907	daf-11	0.177448	0.0612447	0.437272	0.613076	0.705158	0.593568	0.416739	0.63696	0.361001	daf-11	1.91357	0.01901	0.0366235	1.43545	0.0939052	0.147449	Up.upon.DR1
WBGene00000908	daf-12	16.7393	13.6576	14.8186	11.0825	11.6116	12.5441	8.27525	11.1758	8.71559	daf-12	-0.350765	0.0117892	0.0240601	-0.692956	6.35995e-05	0.00021364	N.S.
WBGene00000910	daf-14	33.1828	32.521	29.5887	47.1126	49.5021	50.7699	39.7093	46.8455	38.9365	daf-14	0.639875	5.26497e-09	3.25826e-08	0.397858	6.51023e-05	0.000218331	N.S.
WBGene00000911	daf-15	58.1439	57.2638	61.1694	62.1093	57.87	69.8432	42.2097	43.8344	46.9817	daf-15	0.10424	0.135244	0.199751	-0.409538	9.61156e-06	3.80276e-05	N.S.
WBGene00000912	daf-16	79.556	66.818	73.0243	64.5616	56.5537	69.8432	92.9328	99.6553	91.3332	daf-16	-0.196317	0.0135694	0.0272432	0.37175	1.51316e-05	5.77686e-05	N.S.
WBGene00000913	daf-18	181.648	181.223	181.856	116.532	109.77	118.753	95.6714	112.047	112.684	daf-18	-0.657411	1.48335e-13	1.89811e-12	-0.765998	1.92638e-14	3.81632e-13	N.S.
WBGene00000914	daf-19	12.4805	8.26804	11.4176	11.9314	11.2355	13.0189	10.5375	11.2916	12.7382	daf-19	0.184011	0.225825	0.306981	0.116572	0.468492	0.561801	N.S.
WBGene00000915	hsp-90	3687.43	3606.89	3628.82	3240.01	3130.39	3317.85	4674.92	4833.08	4767.84	hsp-90	-0.170786	3.69791e-09	2.34134e-08	0.386675	1.1011e-18	4.58365e-17	N.S.
WBGene00000917	daf-25	37.9148	33.3784	38.4313	34.0965	39.1598	38.8985	42.2097	47.772	45.6408	daf-25	0.0287652	0.734562	0.793953	0.301905	0.00122694	0.00321354	N.S.
WBGene00000920	daf-28	1.12384	1.53112	2.08919	0.613076	1.08124	1.30585	2.0837	2.72156	1.805	daf-28	-0.689398	0.140883	0.206911	0.464045	0.252876	0.340571	N.S.
WBGene00000923	daf-31	104.399	110.424	104.411	78.5209	85.8883	74.5918	87.3366	95.8335	87.0012	daf-31	-0.422118	4.44911e-08	2.37676e-07	-0.240956	0.000368968	0.00107513	N.S.
WBGene00000928	dao-2	93.0421	88.4986	90.8067	162.088	179.627	150.806	214.383	205.506	213.351	dao-2	0.845646	4.3416e-15	7.08669e-14	1.21728	1.44933e-19	6.96823e-18	Up.upon.DR0
WBGene00000929	dao-3	99.6668	98.1753	98.0946	115.871	110.428	112.58	150.205	145.401	157.964	dao-3	0.195387	0.000898415	0.00233818	0.617761	6.09101e-13	8.95036e-12	N.S.
WBGene00000930	dao-4	0.768943	0.428713	0.0485857	0.896035	1.36331	0.910138	0.773944	1.33183	1.39243	dao-4	2.14268	0.0108954	0.0224362	2.29019	0.00769647	0.0166495	Up.upon.DR0&DR1
WBGene00000931	dao-5	284.923	264.026	286.121	296.21	289.726	280.758	276.655	281.247	278.435	dao-5	0.0499245	0.218059	0.298323	0.000576178	0.989039	0.99254	N.S.
WBGene00000932	dao-6	0.887242	0.306224	0.534443	3.06538	4.37198	2.8887	4.82227	4.92196	6.65273	dao-6	2.66508	5.43077e-05	0.000175853	3.36826	1.25518e-06	5.8434e-06	Up.upon.DR0&DR1
WBGene00000933	dap-3	39.9259	44.5249	43.9701	47.3955	50.6304	45.3882	45.7818	41.634	36.7705	dap-3	0.153716	0.06543	0.107704	-0.0618745	0.484157	0.576674	N.S.
WBGene00000934	dat-1	0.177448	0.183734	0.3401	0.613076	0.517116	0.435284	0.535807	1.67926	0.464144	dat-1	1.17834	0.133824	0.197973	1.70395	0.0307841	0.0563929	N.S.
WBGene00000935	daz-1	143.792	142.761	142.016	53.9979	58.058	57.4179	83.5264	87.8426	82.8754	daz-1	-1.33741	5.69508e-20	1.92288e-18	-0.754236	1.30601e-13	2.17796e-12	N.S.
WBGene00000936	dbl-1	5.0277	3.61344	2.86656	2.49946	3.52579	3.12613	3.63158	4.57453	3.24901	dbl-1	-0.277214	0.406602	0.495618	0.0347632	0.916922	0.940429	N.S.
WBGene00000937	dbr-1	37.7965	36.5631	30.2689	33.6249	31.8261	34.15	24.7067	27.8525	27.1782	dbr-1	-0.0489412	0.59289	0.672105	-0.371113	0.000941128	0.002529	N.S.
WBGene00000938	dcp-66	71.3934	68.4104	68.4573	81.2562	75.4519	81.5563	48.0441	50.7831	46.0534	dcp-66	0.19645	0.0032875	0.0076168	-0.525816	3.70531e-08	2.31483e-07	N.S.
WBGene00000939	dcr-1	51.7558	54.9365	52.9099	56.7331	58.9042	61.4541	39.8284	42.3289	39.2459	dcr-1	0.153652	0.0212631	0.0403588	-0.395523	6.03074e-06	2.47537e-05	N.S.
WBGene00000940	dcs-1	47.6153	56.8964	51.9381	38.1522	39.0658	37.1574	52.0924	46.9613	46.5691	dcs-1	-0.448973	7.61746e-07	3.34042e-06	-0.103069	0.166701	0.240718	N.S.
WBGene00000941	ddp-1	144.857	161.625	147.166	105.591	128.48	96.0394	147.466	151.075	154.869	ddp-1	-0.473679	1.83359e-06	7.58482e-06	0.00501245	0.950081	0.964094	N.S.
WBGene00000942	deb-1	30.5803	31.4185	33.0869	16.5531	17.2529	17.0552	22.0872	20.4406	16.4513	deb-1	-0.90584	3.4419e-09	2.19022e-08	-0.71505	6.34785e-07	3.14013e-06	N.S.
WBGene00000950	deg-1	1.12384	1.04116	1.11747	1.55627	2.11548	1.22671	1.72649	1.91088	0.979859	deg-1	0.51797	0.223662	0.304626	0.408669	0.363256	0.457738	N.S.
WBGene00000951	deg-3	0.768943	0.306224	0.3401	0.424437	0.893201	1.06842	0.654876	0.173716	1.28929	deg-3	0.819759	0.239462	0.321952	0.340795	0.653004	0.73002	N.S.
WBGene00000952	del-1	0.414046	1.65361	2.57504	2.40515	2.39754	1.06842	1.36929	1.21601	1.18614	del-1	0.493283	0.345157	0.435687	-0.0119928	0.98371	0.98858	N.S.
WBGene00000953	del-2	3.72641	1.40863	1.31181	7.21544	4.74807	5.81697	3.39345	5.03778	2.527	del-2	1.64918	6.25277e-05	0.000200613	0.896145	0.0307581	0.0563578	Up.upon.DR1
WBGene00000955	des-2	0.532345	1.65361	0.728786	1.36763	1.36331	1.93899	2.0837	2.02669	2.11443	des-2	0.873421	0.115779	0.175396	1.2895	0.0219114	0.0418649	Up.upon.DR0
WBGene00000958	dgk-1	5.85579	7.04314	4.22696	8.15863	7.38066	8.03296	6.84643	4.69034	3.86786	dgk-1	0.52459	0.0134643	0.0270785	-0.150162	0.526064	0.616015	N.S.
WBGene00000959	dgk-2	75.8887	81.6392	72.7328	88.5188	81.1872	92.5571	100.434	92.9383	100.513	dgk-2	0.196754	0.00233832	0.00558689	0.358981	1.55228e-06	7.10386e-06	N.S.
WBGene00000961	dgn-1	92.5689	82.7416	87.5029	91.1597	88.7089	96.1977	65.7852	68.0389	66.0631	dgn-1	0.074125	0.222668	0.303644	-0.394525	1.7366e-06	7.88808e-06	N.S.
WBGene00000962	dhc-1	153.138	155.255	153.968	200.476	179.533	206.206	122.343	132.661	122.998	dhc-1	0.343465	2.97089e-07	1.37956e-06	-0.292227	3.11855e-05	0.000111112	N.S.
WBGene00000963	dhp-1	10.3512	13.9026	14.2356	10.328	14.9023	10.4864	8.75152	8.5121	9.54073	dhp-1	-0.134285	0.422014	0.510571	-0.515008	0.0105995	0.0220813	N.S.
WBGene00000964	dhp-2	8.45837	9.00298	6.36473	7.96999	8.41489	6.84582	7.79897	10.5967	10.8816	dhp-2	-0.0130304	0.946356	0.96061	0.330546	0.0961912	0.150421	N.S.
WBGene00000965	dhs-1	49.5081	65.3481	59.9062	40.3216	40.5701	47.0502	37.8042	38.7388	40.6899	dhs-1	-0.43757	2.35143e-05	8.09898e-05	-0.565856	1.56684e-06	7.1625e-06	N.S.
WBGene00000966	dhs-2	9.04986	7.16563	7.8223	14.9496	13.0219	12.1484	15.3003	17.5454	17.5859	dhs-2	0.732425	9.4701e-05	0.000296265	1.07695	2.36221e-07	1.26644e-06	Up.upon.DR0
WBGene00000967	dhs-3	172.302	155.623	161.159	50.2251	44.9891	47.525	53.9975	54.489	47.7037	dhs-3	-1.7767	9.26702e-24	5.68573e-22	-1.65277	3.32347e-22	2.4074e-20	N.S.
WBGene00000968	dhs-4	9.87796	7.41061	7.04493	13.1576	11.2355	9.29924	13.7524	9.20697	12.635	dhs-4	0.467546	0.0227951	0.0428807	0.558731	0.00960166	0.0202488	N.S.
WBGene00000969	dhs-5	31.8815	29.3362	35.1275	52.866	49.5021	45.9422	53.164	48.9301	49.1477	dhs-5	0.608187	8.43969e-07	3.681e-06	0.641325	6.3111e-07	3.12288e-06	N.S.
WBGene00000970	dhs-6	93.7519	94.0107	95.5681	87.6699	88.8029	91.924	97.6956	92.475	101.235	dhs-6	-0.077435	0.156311	0.225775	0.0405126	0.466907	0.560227	N.S.
WBGene00000971	dhs-7	11.5341	9.73791	9.27987	2.78242	2.2095	3.91755	2.55997	2.25831	3.35215	dhs-7	-1.77738	1.56241e-08	9.00795e-08	-1.89489	4.69809e-08	2.8707e-07	N.S.
WBGene00000972	dhs-8	15.3197	13.7801	16.5677	40.4159	47.0576	39.8482	30.7792	31.4427	32.7479	dhs-8	1.46428	2.20168e-13	2.71992e-12	1.05186	2.98419e-09	2.26021e-08	Up.upon.DR0&DR1
WBGene00000973	dhs-9	67.8444	67.6754	68.2629	94.4609	93.598	98.1762	123.057	108.573	115.262	dhs-9	0.491439	1.12683e-09	7.7916e-09	0.764315	2.69372e-14	5.13839e-13	N.S.
WBGene00000974	dhs-11	129.715	130.023	129.092	66.3537	68.1183	73.4046	93.6472	91.896	102.885	dhs-11	-0.900054	1.59603e-16	3.23595e-15	-0.428712	8.97522e-09	6.27198e-08	N.S.
WBGene00000975	dhs-12	93.397	85.6814	90.9039	83.1426	77.8965	79.2612	110.674	109.268	110.415	dhs-12	-0.169972	0.0065382	0.0141962	0.290591	1.76665e-05	6.6626e-05	N.S.
WBGene00000976	dhs-13	132.317	137.372	121.61	107.949	90.3073	95.5645	160.802	161.267	165.493	dhs-13	-0.410902	3.9457e-08	2.12998e-07	0.326273	1.03607e-06	4.88841e-06	N.S.
WBGene00000977	dhs-14	23.1274	26.274	20.2602	39.0011	29.9457	36.5242	28.9931	33.7589	29.8599	dhs-14	0.61596	3.05706e-06	1.21448e-05	0.429774	0.000827545	0.00224284	N.S.
WBGene00000978	dhs-15	1.12384	1.65361	0.825957	1.36763	1.73939	2.01813	3.51252	2.02669	2.42386	dhs-15	0.597821	0.159389	0.229435	1.19021	0.00580215	0.0129714	Up.upon.DR0
WBGene00000979	dhs-16	1.47874	3.00099	2.76939	2.49946	3.05569	4.15498	1.96463	2.72156	2.32072	dhs-16	0.466266	0.156372	0.225824	-0.00686139	0.984978	0.98919	N.S.
WBGene00000980	dhs-17	7.27538	7.65559	8.59967	6.74384	5.68828	4.9464	8.15618	9.09116	9.2313	dhs-17	-0.468575	0.0118476	0.0241605	0.1655	0.329198	0.422692	N.S.
WBGene00000981	dhs-18	33.4194	26.7639	31.9208	39.284	43.4848	40.0065	58.5221	63.0591	56.2645	dhs-18	0.411902	6.63529e-05	0.000212058	0.945453	4.71541e-12	5.82535e-11	N.S.
WBGene00000982	dhs-19	59.3269	56.8964	52.6183	47.2069	50.1603	45.3882	44.472	48.8143	49.3539	dhs-19	-0.239066	0.00376368	0.00860007	-0.234262	0.00673055	0.0148034	N.S.
WBGene00000983	dhs-20	17.0942	20.8845	23.8556	9.76206	7.66272	9.14095	8.39432	8.85954	9.74702	dhs-20	-1.22498	1.25502e-09	8.61283e-09	-1.1943	1.07751e-08	7.38996e-08	N.S.
WBGene00000984	dhs-21	48.7983	49.1795	42.7069	35.3226	31.5441	34.6248	45.7818	44.8767	42.1339	dhs-21	-0.458997	1.11673e-05	4.06879e-05	-0.0752263	0.394666	0.490143	N.S.
WBGene00000985	dhs-22	277.47	261.821	280.777	204.154	206.423	216.098	216.288	197.168	206.441	dhs-22	-0.388084	1.46325e-10	1.16121e-09	-0.406963	1.50672e-10	1.4354e-09	N.S.
WBGene00000986	dhs-23	3.48982	3.36846	4.03262	1.83923	2.02145	0.751853	1.25022	0.405338	0.154715	dhs-23	-1.42585	0.000677191	0.00180793	-3.14437	1.17718e-05	4.59118e-05	N.S.
WBGene00000987	dhs-24	51.7558	59.8361	49.1202	32.6817	32.8604	31.4591	32.208	29.0106	34.3982	dhs-24	-0.716721	9.793e-10	6.84927e-09	-0.734292	2.78768e-09	2.12114e-08	N.S.
WBGene00000988	dhs-25	59.5635	62.8983	63.5015	65.4105	62.0069	58.8424	73.2865	73.9453	66.1663	dhs-25	-0.00434504	0.952321	0.965057	0.191465	0.0140358	0.0282175	N.S.
WBGene00000989	dhs-26	5.6192	3.73593	4.80999	0.801715	1.64537	0.356141	1.84556	1.67926	0.876716	dhs-26	-2.64611	1.45073e-06	6.09306e-06	-1.77333	8.96408e-05	0.000294152	N.S.
WBGene00000990	dhs-27	30.9352	32.7659	36.5851	48.716	45.4592	44.1219	51.1398	57.3843	51.2105	dhs-27	0.453504	6.22995e-06	2.36089e-05	0.662387	8.19841e-09	5.77082e-08	N.S.
WBGene00000991	dhs-28	170.055	167.259	160.284	148.129	148.506	160.857	202.238	208.749	198.911	dhs-28	-0.115514	0.0149529	0.0296874	0.295617	1.89777e-07	1.03637e-06	N.S.
WBGene00000992	dhs-29	30.9352	30.6836	34.3501	48.1501	48.938	40.8771	49.592	52.7519	46.2597	dhs-29	0.504544	2.57648e-06	1.0381e-05	0.619595	1.10304e-07	6.30642e-07	N.S.
WBGene00000993	dhs-30	38.8612	43.1775	39.7917	53.8092	49.2201	56.7056	75.4298	72.5555	75.9648	dhs-30	0.397352	2.23795e-05	7.73729e-05	0.882964	1.66652e-12	2.23694e-11	N.S.
WBGene00000994	dic-1	34.7207	32.3985	31.6293	25.7964	25.3387	28.2143	17.6816	18.5877	20.7833	dic-1	-0.30711	0.00339671	0.00784109	-0.783948	9.78869e-08	5.65152e-07	N.S.
WBGene00000995	die-1	216.073	216.745	227.527	239.713	223.817	224.329	182.948	194.157	194.373	die-1	0.0546034	0.182413	0.256558	-0.209993	3.21171e-05	0.000114234	N.S.
WBGene00000996	dif-1	155.859	165.055	157.758	131.245	130.454	130.229	170.208	159.066	158.789	dif-1	-0.286919	4.44307e-07	2.01371e-06	0.0274481	0.549124	0.637719	N.S.
WBGene00000998	dig-1	5.146	5.32829	5.97604	5.61201	5.59426	8.82438	4.7032	5.15359	5.51815	dig-1	0.269897	0.211929	0.291246	-0.101429	0.671644	0.744144	N.S.
WBGene00001000	dim-1	86.299	76.3722	80.0207	28.9089	30.6039	29.6389	35.4228	35.7277	31.5102	dim-1	-1.44346	4.36798e-19	1.29178e-17	-1.24661	6.96366e-17	2.15232e-15	N.S.
WBGene00001001	dis-3	76.1253	76.9846	71.2753	76.7289	76.3922	73.9586	53.8784	53.2151	51.3137	dis-3	0.0206203	0.722367	0.783997	-0.499091	1.46442e-08	9.8364e-08	N.S.
WBGene00001002	div-1	125.929	123.653	117.82	101.629	101.308	103.558	123.176	99.0762	110.93	div-1	-0.256779	5.61574e-05	0.000181521	-0.143946	0.0167761	0.0330754	N.S.
WBGene00001005	dlc-1	601.609	610.916	610.771	329.882	337.019	302.522	470.26	486.695	472.962	dlc-1	-0.917201	1.5059e-23	8.81192e-22	-0.351251	3.00456e-12	3.85969e-11	N.S.
WBGene00001006	dlg-1	86.5356	75.2698	76.6197	137.565	134.591	139.884	111.865	122.47	126.299	dlg-1	0.795334	2.79412e-15	4.67858e-14	0.603293	1.54457e-11	1.75396e-10	N.S.
WBGene00001007	dli-1	124.155	119.121	115.002	135.018	131.3	130.625	163.183	175.28	165.699	dli-1	0.150533	0.00232426	0.00555492	0.495519	3.57662e-12	4.5204e-11	N.S.
WBGene00001008	dlk-1	40.0442	39.3804	38.0426	31.8328	29.7577	29.9554	29.9457	34.3379	33.7793	dlk-1	-0.358795	0.000168266	0.000503877	-0.257036	0.00622883	0.0138164	N.S.
WBGene00001016	dna-2	34.9573	27.7439	38.0426	31.3612	29.9457	31.6966	25.5402	29.1264	28.6222	dna-2	-0.116908	0.222662	0.303644	-0.27699	0.0109301	0.0226756	N.S.
WBGene00001017	dnc-1	103.807	92.7858	97.1229	145.299	140.138	148.748	98.6481	102.782	104.639	dnc-1	0.566712	2.56351e-12	2.65439e-11	0.062017	0.283567	0.374093	N.S.
WBGene00001018	dnc-2	156.095	162.972	170.682	167.558	162.327	183.175	163.898	151.307	145.586	dnc-2	0.0670516	0.195375	0.271766	-0.0954235	0.087461	0.138761	N.S.
WBGene00001019	dnj-1	54.24	57.1413	54.4646	49.6592	48.938	46.6545	40.3046	46.0348	41.4119	dnj-1	-0.19244	0.0151381	0.0300115	-0.377491	6.28389e-05	0.000211386	N.S.
WBGene00001020	dnj-2	98.957	108.219	100.815	54.9411	63.6993	60.3461	48.2822	45.5716	38.7302	dnj-2	-0.781407	1.21258e-13	1.57741e-12	-1.22683	3.57921e-17	1.1631e-15	N.S.
WBGene00001021	dnj-3	13.1903	12.9226	13.3611	11.0825	14.7143	8.42867	10.0613	9.5544	8.5093	dnj-3	-0.268821	0.119546	0.179959	-0.500733	0.0121136	0.0248074	N.S.
WBGene00001022	dnj-4	14.0184	14.1475	16.6649	11.9314	11.7056	11.5152	9.9422	11.639	8.30301	dnj-4	-0.359999	0.0188304	0.0363029	-0.616429	0.000670177	0.00185205	N.S.
WBGene00001023	dnj-5	210.395	206.334	206.149	171.991	152.549	166.872	136.988	153.16	146.412	dnj-5	-0.34214	6.36126e-08	3.32586e-07	-0.512796	5.09152e-11	5.29203e-10	N.S.
WBGene00001025	dnj-7	74.824	78.4545	77.3971	94.1779	93.1279	86.0674	58.5221	59.1215	55.9551	dnj-7	0.239805	0.000193524	0.000573147	-0.412383	5.50129e-07	2.75533e-06	N.S.
WBGene00001026	dnj-8	46.314	43.6675	45.9135	41.925	39.912	44.2011	33.1605	29.0106	29.7568	dnj-8	-0.107212	0.16407	0.234796	-0.57024	2.22536e-07	1.20012e-06	N.S.
WBGene00001027	dnj-9	43.948	51.1394	45.039	40.0386	40.3821	43.4096	35.5419	32.2533	33.9856	dnj-9	-0.167644	0.0406363	0.0711136	-0.455152	1.1628e-05	4.53833e-05	N.S.
WBGene00001028	dnj-10	37.6782	37.298	44.7475	37.1147	39.5359	40.0065	28.9931	31.6743	29.1379	dnj-10	-0.0426689	0.636739	0.70992	-0.423893	0.000209724	0.000641937	N.S.
WBGene00001029	dnj-11	123.208	124.143	119.764	94.0836	95.8545	94.694	80.5497	76.8406	73.0768	dnj-11	-0.365191	7.89955e-07	3.4555e-06	-0.673659	1.87813e-11	2.11087e-10	N.S.
WBGene00001030	dnj-12	412.449	411.626	407.003	487.301	478.52	510.034	475.142	476.157	455.944	dnj-12	0.264152	5.8146e-10	4.18973e-09	0.191994	9.01549e-07	4.31814e-06	N.S.
WBGene00001031	dnj-13	284.213	289.381	291.952	222.358	216.296	236.913	254.747	257.274	241.922	dnj-13	-0.356128	2.29454e-10	1.76552e-09	-0.202081	1.65368e-05	6.27398e-05	N.S.
WBGene00001032	dnj-14	91.1493	79.067	82.2556	105.308	105.539	106.17	109.483	108.804	112.168	dnj-14	0.332312	1.28734e-06	5.45111e-06	0.392702	1.18242e-07	6.71127e-07	N.S.
WBGene00001033	dnj-15	36.6135	40.3603	42.9984	38.2465	41.7924	36.9991	39.7093	36.5383	38.0082	dnj-15	-0.0452766	0.596188	0.674588	-0.0754824	0.406405	0.501314	N.S.
WBGene00001034	dnj-16	152.31	146.436	144.737	135.584	124.719	130.625	130.677	118.532	116.809	dnj-16	-0.18077	0.00146307	0.00364615	-0.279634	1.75514e-05	6.62223e-05	N.S.
WBGene00001035	dnj-17	29.5156	29.2137	25.7018	25.985	26.0909	21.2498	13.8715	12.6813	16.0387	dnj-17	-0.209257	0.0604569	0.100566	-0.974322	3.83353e-08	2.38858e-07	N.S.
WBGene00001036	dnj-18	23.8372	28.2338	25.799	22.2122	24.2104	20.1418	16.9672	14.8817	18.6173	dnj-18	-0.233144	0.0361054	0.0641401	-0.620617	1.80215e-05	6.77941e-05	N.S.
WBGene00001037	dnj-19	291.193	268.803	275.238	312.527	300.068	305.134	268.678	257.042	254.093	dnj-19	0.136704	0.000556113	0.00151419	-0.09953	0.0136421	0.0275224	N.S.
WBGene00001038	dnj-20	279.363	278.357	261.828	273.196	265.469	277.038	337.856	326.992	337.432	dnj-20	-0.00206567	0.95649	0.967792	0.294333	8.27445e-09	5.82185e-08	N.S.
WBGene00001039	dnj-21	55.7779	68.4104	59.9062	45.1318	48.5619	39.1359	53.0449	54.489	54.8205	dnj-21	-0.477262	1.08232e-05	3.94952e-05	-0.171971	0.0706113	0.115379	N.S.
WBGene00001040	dnj-22	106.646	116.426	119.375	88.9904	83.7258	74.5126	65.1899	55.2997	56.7802	dnj-22	-0.482848	5.23221e-09	3.24164e-08	-0.958639	1.00677e-14	2.10945e-13	N.S.
WBGene00001041	dnj-23	149.471	157.95	144.251	135.49	142.959	122.631	164.136	149.454	150.537	dnj-23	-0.174997	0.00486941	0.0108758	0.0410644	0.489765	0.582131	N.S.
WBGene00001042	dnj-24	23.9555	21.0069	24.0499	27.7771	29.6637	23.3866	34.8275	34.3379	34.5013	dnj-24	0.206412	0.0783894	0.125629	0.583623	1.33318e-05	5.15557e-05	N.S.
WBGene00001043	dnj-25	32.473	30.4386	30.1717	28.2487	26.561	26.4732	27.2071	29.8213	25.8373	dnj-25	-0.19501	0.0376582	0.0665964	-0.170681	0.081504	0.130431	N.S.
WBGene00001044	dnj-26	46.314	42.3201	39.3059	23.3441	21.0137	21.8037	23.2779	20.5564	19.3393	dnj-26	-0.943291	4.04894e-11	3.50219e-10	-1.01804	5.73532e-11	5.91259e-10	N.S.
WBGene00001045	dnj-27	69.8555	73.065	70.1092	66.0708	69.9987	71.8218	71.1433	64.912	59.6682	dnj-27	-0.0316234	0.671402	0.740681	-0.129603	0.109536	0.168013	N.S.
WBGene00001046	dnj-28	14.7282	16.5973	17.9281	10.045	10.8594	11.0404	7.91804	8.16467	7.99359	dnj-28	-0.626804	0.000121184	0.000372872	-1.03704	7.46786e-07	3.64158e-06	N.S.
WBGene00001047	dnj-29	122.498	123.531	130.453	119.927	108.077	118.358	96.0286	105.214	107.63	dnj-29	-0.122898	0.0260969	0.0482636	-0.287173	1.74917e-05	6.60579e-05	N.S.
WBGene00001048	dnj-30	43.0016	41.7077	40.2776	44.6602	43.4848	37.3157	34.7084	35.6119	36.6673	dnj-30	-0.00402027	0.962527	0.972223	-0.219214	0.0248024	0.0467048	N.S.
WBGene00001049	dog-1	63.7039	60.0811	63.5987	69.8435	68.4004	74.9083	58.0458	59.1215	58.1211	dog-1	0.187092	0.00313937	0.00730756	-0.0981252	0.13437	0.200185	N.S.
WBGene00001050	dom-3	20.7615	21.0069	24.1471	19.5713	19.6974	19.1129	26.2546	16.7347	18.6173	dom-3	-0.183634	0.148785	0.216597	-0.139908	0.291881	0.383125	N.S.
WBGene00001051	cks-1	281.374	287.422	282.332	262.161	262.93	259.706	274.988	288.89	283.385	cks-1	-0.116966	0.00292274	0.0068518	-0.00591333	0.874882	0.908187	N.S.
WBGene00001052	dop-1	0.532345	0.428713	0.631614	0.896035	2.49156	0.830996	0.297671	0.984393	0.67043	dop-1	1.18093	0.0651062	0.107258	0.145494	0.842168	0.884507	N.S.
WBGene00001053	dop-2	1.12384	1.16365	1.31181	1.08467	1.17526	1.62242	0.654876	0.984393	0.876716	dop-2	0.101501	0.802028	0.850328	-0.537222	0.258237	0.346288	N.S.
WBGene00001054	dpf-1	3.25322	1.7761	1.89484	2.12219	0.893201	2.25556	0.893012	2.37412	2.01129	dpf-1	-0.413007	0.321656	0.41121	-0.422294	0.341422	0.435093	N.S.
WBGene00001055	dpf-2	18.3955	13.7801	18.1225	6.46088	9.82521	6.92497	5.41761	7.70143	5.93072	dpf-2	-1.14805	3.70773e-07	1.69917e-06	-1.41789	1.21389e-07	6.87092e-07	N.S.
WBGene00001056	dpf-3	83.8148	94.8681	96.5398	75.597	74.5117	77.2035	72.4531	71.3974	67.3008	dpf-3	-0.27584	4.62261e-05	0.000151685	-0.386713	7.25262e-07	3.54293e-06	N.S.
WBGene00001057	dpf-4	75.8887	75.2698	77.4942	80.4073	82.9736	89.2331	66.2615	59.7005	59.8745	dpf-4	0.145182	0.0186123	0.0359416	-0.304775	5.8545e-05	0.000198322	N.S.
WBGene00001058	dpf-5	104.517	92.9083	93.1388	81.0675	75.2639	83.4557	105.554	117.027	122.998	dpf-5	-0.270502	9.22962e-05	0.000289182	0.256221	0.000131809	0.000418486	N.S.
WBGene00001059	dpf-6	5.0277	4.71584	4.4213	2.87674	2.2095	4.9464	1.48835	1.1002	2.83643	dpf-6	-0.533824	0.062343	0.103336	-1.46145	0.000362109	0.00105702	N.S.
WBGene00001060	dpf-7	49.1532	56.6514	42.221	42.9625	38.5016	43.1722	36.4944	34.5696	34.8108	dpf-7	-0.22125	0.018751	0.036171	-0.459231	5.63416e-05	0.000191608	N.S.
WBGene00001061	dpl-1	87.7186	81.0268	79.4377	66.8253	70.4688	71.9009	64.8327	65.9543	66.3725	dpl-1	-0.240528	0.000131854	0.000402314	-0.32706	4.41151e-06	1.86044e-05	N.S.
WBGene00001063	dpy-1	4.19961	5.81825	3.25524	5.98928	4.37198	6.45011	5.65574	5.84845	4.07415	dpy-1	0.408123	0.108099	0.165055	0.271403	0.311406	0.403949	N.S.
WBGene00001064	dpy-2	4.7911	3.98091	5.39302	10.328	7.5687	9.53667	10.8948	13.7236	14.2853	dpy-2	0.940028	0.000105321	0.000327002	1.45032	8.07456e-08	4.7384e-07	Up.upon.DR0
WBGene00001065	dpy-3	8.69497	9.24795	8.89119	6.0836	7.85076	5.73783	10.0613	7.00656	11.191	dpy-3	-0.470776	0.0209323	0.0398184	0.0585637	0.757209	0.816553	N.S.
WBGene00001066	dpy-4	2.18853	0.673692	2.47787	0.707396	0.705158	0.435284	0.416739	1.1002	0.67043	dpy-4	-1.43685	0.0184825	0.0357247	-1.24265	0.0456222	0.0793071	N.S.
WBGene00001068	dpy-6	1.71533	1.28614	2.96373	4.76313	4.74807	4.55069	3.63158	1.21601	1.49557	dpy-6	1.27266	0.000643832	0.00172813	-0.066333	0.873716	0.907369	Up.upon.DR1
WBGene00001069	dpy-7	6.44729	6.30821	6.55907	10.2337	8.41489	6.84582	11.8473	10.3651	12.3256	dpy-7	0.361163	0.0660976	0.108645	0.836297	9.54799e-05	0.00031101	N.S.
WBGene00001070	dpy-8	0.414046	0.183734	0.825957	0.424437	0.0470106	0.197856	0.893012	0.0579055	0.361001	dpy-8	-1.38964	0.163499	0.234141	-0.642986	0.498694	0.590482	N.S.
WBGene00001071	dpy-9	2.89832	4.22589	4.71282	4.95177	3.52579	2.57213	2.55997	6.65913	4.38358	dpy-9	-0.167592	0.5937	0.672699	0.114465	0.719579	0.784774	N.S.
WBGene00001072	dpy-10	5.7375	7.41061	4.4213	7.40408	9.63716	10.4072	9.9422	8.39629	9.64387	dpy-10	0.703367	0.00226875	0.00543567	0.731019	0.00225998	0.0055881	N.S.
WBGene00001073	dpy-11	178.099	181.468	183.897	151.807	148.036	142.179	173.185	170.416	171.166	dpy-11	-0.301964	1.48964e-07	7.30245e-07	-0.0795167	0.0907004	0.143182	N.S.
WBGene00001075	dpy-14	54.5949	54.814	62.044	89.5563	89.3671	93.3485	104.006	96.6442	101.544	dpy-14	0.663569	3.50067e-11	3.06178e-10	0.81164	3.92895e-13	5.96526e-12	N.S.
WBGene00001076	dpy-17	181.885	168.852	170.099	166.993	158.473	156.583	219.026	214.424	214.899	dpy-17	-0.111894	0.0105463	0.0217856	0.317521	8.07761e-09	5.69799e-08	N.S.
WBGene00001077	dpy-18	67.3712	69.6353	64.5704	77.5777	77.3324	72.6132	73.1675	79.62	80.2969	dpy-18	0.175468	0.00675796	0.0146366	0.215163	0.00178868	0.00451093	N.S.
WBGene00001078	dpy-19	6.21069	5.57327	6.85059	6.74384	6.06436	6.52925	5.29854	4.92196	3.97101	dpy-19	0.0463067	0.810577	0.856356	-0.421652	0.0654294	0.10805	N.S.
WBGene00001079	dpy-20	0.295747	0.183734	0.923129	0.613076	0.423095	0.276999	1.36929	0.289527	0.464144	dpy-20	0.0741366	0.927405	0.946516	0.5354	0.506726	0.597798	N.S.
WBGene00001080	dpy-21	45.2493	43.6675	42.804	48.0557	46.0233	42.6974	36.7326	35.9593	35.4296	dpy-21	0.0502285	0.508584	0.593854	-0.283552	0.00192305	0.0048129	N.S.
WBGene00001081	dpy-22	49.7447	51.0169	51.9381	102.006	84.666	97.0682	54.4738	57.7317	55.9551	dpy-22	0.889856	1.47304e-14	2.19395e-13	0.13743	0.0767976	0.124033	N.S.
WBGene00001082	dpy-23	72.6947	77.2296	77.7857	72.3902	73.9476	65.8861	74.9535	74.6401	72.6643	dpy-23	-0.109727	0.0886912	0.139675	-0.0373935	0.569014	0.655846	N.S.
WBGene00001085	dpy-26	85.3526	72.575	85.851	110.307	98.3931	101.5	70.3098	71.1658	68.126	dpy-26	0.342541	4.16012e-06	1.61637e-05	-0.221581	0.00333176	0.00792595	N.S.
WBGene00001086	dpy-27	54.5949	50.7719	53.3957	83.5199	80.7171	93.032	57.3314	57.5001	56.1614	dpy-27	0.698942	2.0071e-12	2.1251e-11	0.10539	0.143534	0.211707	N.S.
WBGene00001087	dpy-28	57.0792	45.5048	53.6872	48.9989	46.2114	49.3453	36.8516	33.064	35.1202	dpy-28	-0.109728	0.143847	0.210622	-0.573509	1.15056e-07	6.54627e-07	N.S.
WBGene00001088	dpy-30	315.444	328.7	311.289	257.634	264.81	249.813	382.626	384.898	380.34	dpy-30	-0.306956	6.38505e-10	4.57072e-09	0.26679	7.33491e-09	5.21435e-08	N.S.
WBGene00001089	dre-1	23.8372	23.5792	22.3008	28.9089	28.0653	25.6026	25.302	25.9996	24.909	dre-1	0.24129	0.0144693	0.0288351	0.132067	0.195173	0.274224	N.S.
WBGene00001090	drh-1	25.2568	21.1294	20.6489	20.2315	19.8855	19.746	18.277	10.8283	16.6576	drh-1	-0.151649	0.273009	0.358783	-0.569766	0.00100751	0.00268544	N.S.
WBGene00001091	drh-2	3.01662	3.85842	4.03262	9.9507	10.6714	9.69495	6.37015	8.04886	8.71559	drh-2	1.47148	2.55429e-07	1.19932e-06	1.08377	8.96426e-05	0.000294152	Up.upon.DR0&DR1
WBGene00001092	dro-1	132.199	122.183	135.117	69.089	67.8362	76.1746	87.5747	86.337	86.2791	dro-1	-0.869536	1.01157e-15	1.81585e-14	-0.585207	3.48186e-11	3.72736e-10	N.S.
WBGene00001093	drp-1	76.4802	66.9405	74.2876	61.6377	58.5281	61.2167	50.3064	49.0459	60.906	drp-1	-0.263728	0.000634137	0.00170461	-0.442065	1.89638e-06	8.56419e-06	N.S.
WBGene00001094	dars-1	308.583	304.325	316.05	369.213	376.508	362.512	386.079	355.134	386.219	dars-1	0.251773	1.5174e-08	8.76692e-08	0.277683	4.14051e-09	3.06954e-08	N.S.
WBGene00001095	dars-2	25.1385	24.3142	21.815	18.7224	19.8855	25.5234	20.1821	19.5141	18.2047	dars-2	-0.138359	0.252908	0.336699	-0.293675	0.0302892	0.055635	N.S.
WBGene00001096	dsc-1	0.295747	0.183734	0.0485857	0.424437	0.423095	0.356141	0.297671	0.63696	1.18614	dsc-1	1.52531	0.0842918	0.133759	2.17431	0.0140241	0.0281996	Up.upon.DR0
WBGene00001099	dsc-4	29.0424	24.6816	22.2037	25.2304	25.8088	27.8977	22.5634	19.2825	24.909	dsc-4	0.0804938	0.463997	0.552422	-0.166252	0.17496	0.25062	N.S.
WBGene00001101	dsh-1	41.3455	35.8282	39.5974	57.582	58.8102	61.4541	45.6627	48.1194	47.9099	dsh-1	0.608723	1.78546e-09	1.19879e-08	0.279436	0.00130196	0.00339167	N.S.
WBGene00001102	dsh-2	163.785	167.627	179.233	188.592	183.858	189.665	185.211	175.28	178.695	dsh-2	0.135964	0.0049746	0.0110972	0.0743195	0.125866	0.189093	N.S.
WBGene00001103	dsl-1	23.8372	18.6796	21.232	25.4191	22.142	23.5449	27.2071	23.2201	26.5593	dsl-1	0.159507	0.196866	0.273632	0.274821	0.0356555	0.0640677	N.S.
WBGene00001104	dsl-2	72.1032	74.5348	76.231	63.9957	69.7167	75.3041	75.4298	82.1679	68.9511	dsl-2	-0.0916227	0.201259	0.278863	0.0137732	0.850543	0.890592	N.S.
WBGene00001105	dsl-3	40.754	45.7498	36.8766	45.4148	52.6048	45.3882	61.9751	65.9543	65.238	dsl-3	0.226756	0.019451	0.0373463	0.664293	3.15398e-08	1.99542e-07	N.S.
WBGene00001107	dsl-5	4.9094	5.69576	5.19867	7.12112	6.2524	5.26297	7.91804	9.20697	10.5722	dsl-5	0.21791	0.361179	0.451282	0.81484	0.00116432	0.00306271	N.S.
WBGene00001109	dsl-7	0.887242	2.51103	0.534443	1.65059	3.52579	1.78071	3.15531	2.25831	1.70186	dsl-7	1.09401	0.0305638	0.0553908	1.16539	0.0254668	0.0477554	Up.upon.DR0
WBGene00001110	duo-1	14.4916	11.6977	10.5431	7.49839	6.91055	9.53667	3.51252	5.84845	5.41501	duo-1	-0.588093	0.00362068	0.00831609	-1.3107	4.86382e-06	2.03501e-05	N.S.
WBGene00001111	duo-2	0.414046	0.796182	0.3401	0.518757	0.611137	0.672711	0.773944	0.405338	1.083	duo-2	0.349066	0.585669	0.665893	0.583644	0.370671	0.465654	N.S.
WBGene00001112	duo-3	69.3823	58.2437	61.8496	40.2272	41.2283	43.6471	34.7084	33.7589	29.5505	duo-3	-0.591814	5.28559e-09	3.26979e-08	-0.956319	1.75302e-12	2.34159e-11	N.S.
WBGene00001113	dur-1	5.97409	5.45078	3.44959	11.6484	13.492	9.37838	15.6575	16.9663	15.6262	dur-1	1.25677	5.46781e-06	2.08989e-05	1.77026	7.97123e-09	5.62778e-08	Up.upon.DR0&DR1
WBGene00001115	dyb-1	14.1367	16.9648	15.9847	18.1565	15.5605	14.1269	18.3961	17.8928	14.9042	dyb-1	0.00828414	0.950192	0.963375	0.109071	0.431434	0.525409	N.S.
WBGene00001116	dyc-1	3.25322	2.63352	2.28353	2.02787	2.11548	2.25556	2.67904	5.15359	2.63015	dyc-1	-0.317832	0.33917	0.429725	0.302739	0.339312	0.433055	N.S.
WBGene00001117	dyf-1	3.37152	2.26606	2.96373	5.61201	4.27796	5.34212	4.46506	2.37412	4.07415	dyf-1	0.830865	0.00708864	0.0152763	0.308058	0.347793	0.441906	N.S.
WBGene00001118	dyf-2	1.71533	2.75601	2.08919	5.89496	2.86764	7.00411	3.51252	3.76386	4.89929	dyf-2	1.23179	0.00124152	0.0031392	0.924041	0.0182753	0.0357059	Up.upon.DR1
WBGene00001119	dyf-3	3.01662	3.98091	5.58736	5.14041	4.93611	3.68012	7.08456	4.57453	4.89929	dyf-3	0.108408	0.681631	0.749497	0.372819	0.169694	0.244439	N.S.
WBGene00001121	dyf-5	0.177448	0.796182	0.437272	2.59378	2.02145	0.910138	1.25022	0.173716	1.39243	dyf-5	2.03901	0.00840033	0.0177756	0.791295	0.354449	0.448951	Up.upon.DR1
WBGene00001122	dyf-6	1.59703	0.796182	1.11747	4.29153	3.90188	3.20527	1.60742	2.37412	3.86786	dyf-6	1.728	0.000400413	0.00112278	1.15261	0.0212086	0.0406876	Up.upon.DR0&DR1
WBGene00001123	dyf-7	1.47874	4.34838	3.35242	5.14041	5.12415	3.99669	5.41761	3.87967	5.31187	dyf-7	0.736551	0.0242276	0.0452595	0.783722	0.0212227	0.0407052	N.S.
WBGene00001127	dyf-11	0.650644	3.12348	2.86656	5.42337	5.97034	5.18383	3.63158	3.1848	3.24901	dyf-11	1.57417	9.91884e-05	0.000309362	0.857079	0.0359826	0.064599	Up.upon.DR1
WBGene00001129	dyf-13	0.414046	0.306224	0.437272	1.46195	0.611137	0.435284	1.13115	0.868582	1.083	dyf-13	0.886755	0.204897	0.283221	1.41049	0.0450814	0.0785158	N.S.
WBGene00001130	dyn-1	62.521	62.5309	60.9751	83.8971	76.3922	87.492	84.9552	85.2947	81.7409	dyn-1	0.417151	6.11778e-07	2.71804e-06	0.437826	5.12634e-07	2.58328e-06	N.S.
WBGene00001131	dys-1	30.3437	33.8683	28.7142	42.0193	44.707	40.7979	26.3736	30.1687	40.0711	dys-1	0.464352	0.000113303	0.000350328	0.0610577	0.606071	0.6889	N.S.
WBGene00001132	alp-1	51.7558	44.7699	50.9664	24.3816	22.236	26.6314	23.9923	25.7679	27.3845	alp-1	-1.00794	2.82966e-12	2.90256e-11	-0.934286	7.16736e-11	7.27936e-10	N.S.
WBGene00001133	eat-2	0.295747	0.0612447	0.728786	0.235799	1.17526	1.22671	0.535807	0.173716	0.67043	eat-2	1.52028	0.103589	0.15929	0.682529	0.503376	0.594638	N.S.
WBGene00001134	eat-3	67.9627	62.7759	59.809	64.1844	61.2548	60.3461	44.9483	46.2665	44.7125	eat-3	-0.0319641	0.631844	0.705659	-0.481109	3.74478e-07	1.93247e-06	N.S.
WBGene00001135	eat-4	4.67281	3.73593	5.49019	6.83816	8.97902	7.79553	8.51338	7.23818	11.191	eat-4	0.751867	0.00381606	0.00870565	0.941934	0.000562442	0.00157578	N.S.
WBGene00001136	eat-5	2.42513	2.38854	1.21464	3.25402	3.9959	4.15498	2.32183	2.83737	4.28044	eat-5	1.03622	0.00758937	0.0162363	0.738067	0.0690848	0.113245	Up.upon.DR1
WBGene00001137	eat-6	501.173	475.32	489.793	231.884	217.424	235.884	277.846	323.402	290.09	eat-6	-1.09664	5.01982e-22	2.30561e-20	-0.721536	7.72546e-17	2.36996e-15	N.S.
WBGene00001145	eat-16	28.3326	24.9266	21.1348	20.9861	27.2191	27.0272	26.0164	25.5363	24.7028	eat-16	0.0385505	0.746262	0.803956	0.0589517	0.638179	0.717411	N.S.
WBGene00001148	eat-20	41.1089	40.9727	45.2333	40.6988	37.3734	37.3948	30.6601	33.5273	31.4071	eat-20	-0.149272	0.0754234	0.121587	-0.419648	5.70361e-05	0.00019369	N.S.
WBGene00001149	bcat-1	162.72	152.928	149.207	51.3569	57.0238	58.9216	55.0691	53.6784	57.6054	bcat-1	-1.4687	8.9032e-23	4.49065e-21	-1.47732	6.68879e-22	4.66574e-20	N.S.
WBGene00001150	ech-1.1	12.9537	10.1054	10.2516	7.87567	8.885	10.5655	12.5617	10.5967	12.5319	ech-1.1	-0.266892	0.131084	0.194358	0.113141	0.512192	0.603121	N.S.
WBGene00001151	ech-2	22.4176	21.3744	19.7744	16.2701	17.723	20.3	22.4444	22.062	20.577	ech-2	-0.214308	0.0894494	0.140667	0.0383827	0.758669	0.817752	N.S.
WBGene00001152	ech-3	23.2457	19.9045	13.1667	26.1736	27.4072	30.826	24.9448	28.2	24.0839	ech-3	0.661921	3.50701e-05	0.00011747	0.522763	0.00112693	0.00297387	N.S.
WBGene00001153	ech-4	95.2897	104.3	97.0257	92.1029	88.2388	88.9166	130.677	125.713	128.877	ech-4	-0.137208	0.0214038	0.0405931	0.380399	1.0234e-07	5.89208e-07	N.S.
WBGene00001154	ech-5	73.641	66.9405	73.1215	41.5477	39.8179	40.0065	39.3521	39.7811	39.5554	ech-5	-0.819139	2.66951e-13	3.26355e-12	-0.8502	6.64787e-13	9.69069e-12	N.S.
WBGene00001155	ech-6	245.529	270.518	242.977	135.584	135.814	128.963	195.808	187.208	190.763	ech-6	-0.92029	2.18949e-19	6.85747e-18	-0.398957	3.96335e-10	3.50561e-09	N.S.
WBGene00001156	ech-7	207.91	209.151	191.865	105.308	96.7007	102.45	237.72	232.143	228.307	ech-7	-0.99465	1.46007e-18	3.94868e-17	0.201718	0.000143093	0.000450915	N.S.
WBGene00001157	ech-8	11.2975	16.9648	14.7215	24.5702	21.4838	19.2712	14.7049	17.4295	14.801	ech-8	0.605424	0.000253506	0.000735686	0.138853	0.405688	0.50058	N.S.
WBGene00001158	ech-9	2.42513	3.49095	2.96373	8.63023	8.69695	8.58696	3.98879	4.11129	3.76472	ech-9	1.56199	8.73127e-08	4.4628e-07	0.431588	0.113239	0.172919	Up.upon.DR1
WBGene00001159	eff-1	3.13492	3.36846	3.0609	2.40515	3.71383	3.68012	2.55997	4.69034	2.21758	eff-1	0.0252672	0.94459	0.959233	-0.103473	0.791628	0.844639	N.S.
WBGene00001160	efk-1	73.2862	68.5329	75.7451	107.571	102.812	103.874	82.0976	77.0722	76.4806	efk-1	0.526322	1.00491e-10	8.18821e-10	0.109383	0.0820129	0.131117	N.S.
WBGene00001161	efl-1	69.1457	76.7397	70.4979	49.1876	52.0407	51.0073	56.2598	55.2997	48.3225	efl-1	-0.503002	3.50361e-08	1.9032e-07	-0.441266	9.58885e-07	4.55824e-06	N.S.
WBGene00001162	efl-2	15.438	13.2901	14.43	7.0268	7.00457	9.37838	9.70407	10.8283	8.30301	efl-2	-0.878417	2.21591e-06	9.05024e-06	-0.597739	0.000468198	0.0013361	N.S.
WBGene00001163	efn-2	9.64136	10.5953	9.66856	7.30976	6.44045	6.68754	6.9655	6.54332	8.61244	efn-2	-0.547448	0.0023152	0.00553649	-0.429573	0.0185528	0.03619	N.S.
WBGene00001164	efn-3	8.34007	10.7178	10.5431	1.55627	1.17526	1.78071	2.0837	2.72156	1.39243	efn-3	-2.71625	7.13364e-09	4.32835e-08	-2.32632	9.88903e-08	5.70345e-07	N.S.
WBGene00001165	efn-4	15.3197	18.1897	14.1384	17.119	17.3469	13.4146	15.3003	11.9864	14.9042	efn-4	0.00408018	0.975806	0.981837	-0.15992	0.281829	0.372158	N.S.
WBGene00001166	eftu-2	268.479	251.655	255.221	274.234	276.281	300.623	256.771	265.149	262.963	eftu-2	0.137998	0.00160635	0.0039743	0.018991	0.655234	0.731727	N.S.
WBGene00001167	eef-2	4872.2	4906.87	4968.91	4489.37	4237.01	4629.87	7227.15	7377.1	7407.47	eef-2	-0.141305	7.21017e-08	3.73525e-07	0.577403	9.39914e-25	1.05856e-22	N.S.
WBGene00001168	eef-1A.1	10940	10829.4	10875.9	6545.44	6163.32	6781.44	10866.6	11219	10962.1	eef-1A.1	-0.740665	1.19896e-27	1.4823e-25	0.0173897	0.33102	0.424369	N.S.
WBGene00001169	eef-1A.2	2261.11	2155.14	2193.89	2842.93	2662.91	3020.51	3435.78	3646.94	3507.12	eef-1A.2	0.371147	9.52282e-13	1.06158e-11	0.679818	6.16111e-20	3.12676e-18	N.S.
WBGene00001170	egl-1	7.98517	8.51302	6.55907	14.9496	10.2953	10.9612	17.2054	15.5766	16.7607	egl-1	0.649648	0.00103614	0.00266248	1.12844	4.11864e-07	2.1104e-06	Up.upon.DR0
WBGene00001171	egl-2	1.71533	1.7761	2.08919	2.6881	2.49156	1.62242	2.55997	2.1425	1.28929	egl-2	0.218335	0.593569	0.67269	0.0124172	0.977682	0.984387	N.S.
WBGene00001172	egl-3	27.1496	33.7458	28.9085	37.3033	37.6555	37.8697	35.4228	40.8234	36.5642	egl-3	0.340783	0.00647237	0.0140681	0.336608	0.00981332	0.0206393	N.S.
WBGene00001173	egl-4	182.713	181.713	178.747	109.458	116.727	110.522	125.081	131.851	137.232	egl-4	-0.690426	1.03224e-14	1.58037e-13	-0.459952	4.03839e-10	3.56623e-09	N.S.
WBGene00001174	egl-5	1.95193	0.796182	0.242929	2.21651	2.30352	2.17642	1.25022	1.33183	1.70186	egl-5	1.71184	0.0019476	0.00474364	1.06813	0.0646851	0.107036	Up.upon.DR1
WBGene00001175	egl-6	4.19961	5.69576	1.89484	4.66881	5.50024	5.18383	4.58413	4.92196	5.00244	egl-6	0.589586	0.0492321	0.0841063	0.511473	0.103958	0.16074	N.S.
WBGene00001177	egl-8	50.5728	52.9767	54.9505	64.5616	65.0156	70.0015	61.7369	70.2393	66.9914	egl-8	0.332614	0.000170065	0.000508711	0.324714	0.000375539	0.00109311	N.S.
WBGene00001178	egl-9	17.6857	17.5772	15.1102	16.2701	13.21	19.6669	16.9672	12.1022	17.0702	egl-9	-0.0227113	0.876411	0.907748	-0.124293	0.431742	0.525705	N.S.
WBGene00001179	egl-10	23.8372	24.3142	27.0622	21.4577	25.4327	24.6529	28.0406	21.4829	20.7833	egl-10	-0.0787737	0.503472	0.589327	-0.125344	0.319837	0.412995	N.S.
WBGene00001182	egl-13	10.4695	9.24795	9.66856	16.7417	17.3469	14.2852	18.5151	17.8928	16.967	egl-13	0.706024	1.99593e-05	6.96649e-05	0.859051	1.318e-06	6.10819e-06	N.S.
WBGene00001184	egl-15	5.6192	5.69576	6.75342	7.87567	9.16706	9.14095	6.72736	5.96426	5.00244	egl-15	0.528382	0.00789548	0.0168189	-0.0594742	0.782776	0.837858	N.S.
WBGene00001185	egl-17	0.414046	0.796182	0.0485857	1.08467	0.987222	1.22671	1.36929	1.33183	2.527	egl-17	2.24827	0.00429926	0.0097172	2.86845	0.000367032	0.00106987	Up.upon.DR0&DR1
WBGene00001186	egl-18	46.5506	52.4867	54.0759	37.3977	36.1511	36.2077	46.4962	48.0036	48.0131	egl-18	-0.483249	2.47198e-07	1.16567e-06	-0.1048	0.162301	0.235171	N.S.
WBGene00001187	egl-19	3.72641	2.8785	3.93544	3.72562	3.52579	3.60098	4.22693	4.57453	4.17729	egl-19	0.0392139	0.892052	0.919221	0.29526	0.31709	0.410027	N.S.
WBGene00001188	egl-20	1.36044	1.40863	1.40899	1.74491	2.49156	1.85985	1.60742	0.752771	2.01129	egl-20	0.520309	0.173162	0.245606	-0.0317397	0.941173	0.957714	N.S.
WBGene00001189	egl-21	49.1532	45.3823	42.0267	36.9261	36.5272	36.8408	56.617	62.7116	68.9511	egl-21	-0.298065	0.00123573	0.00312794	0.474752	1.13535e-06	5.32473e-06	N.S.
WBGene00001190	egl-23	1.24214	2.75601	1.40899	3.72562	1.73939	1.70156	1.36929	1.91088	1.59872	egl-23	0.39884	0.345479	0.435904	-0.0422465	0.929042	0.949424	N.S.
WBGene00001193	egl-26	10.9426	11.6977	13.8469	13.3462	11.1415	10.8029	11.252	11.4074	13.357	egl-26	-0.0686784	0.642425	0.715241	-0.0229442	0.882815	0.914238	N.S.
WBGene00001194	egl-27	117.53	106.872	100.913	124.454	121.616	123.027	103.173	94.0964	95.0463	egl-27	0.190557	0.00113962	0.00290163	-0.148877	0.0158858	0.0315472	N.S.
WBGene00001196	egl-30	112.561	112.384	117.043	96.4416	84.9481	90.6577	98.8862	103.13	100.307	egl-30	-0.334134	1.01004e-06	4.34651e-06	-0.180199	0.0033307	0.00792458	N.S.
WBGene00001202	egl-36	0.768943	1.16365	1.31181	1.17899	2.11548	1.06842	0.773944	1.1002	1.805	egl-36	0.355447	0.450263	0.53884	0.139403	0.784758	0.839506	N.S.
WBGene00001204	egl-38	2.18853	3.36846	4.12979	3.25402	6.72251	3.68012	3.51252	4.69034	4.28044	egl-38	0.427628	0.151126	0.219539	0.381634	0.22388	0.30731	N.S.
WBGene00001207	egl-43	9.99625	13.5351	7.8223	8.91319	11.3295	10.2489	9.10873	10.5967	8.81873	egl-43	0.0217727	0.894426	0.920975	-0.0772677	0.662448	0.736984	N.S.
WBGene00001208	egl-44	31.8815	26.519	22.398	41.925	40.288	42.7765	38.9949	30.5162	34.0888	egl-44	0.662915	8.13224e-07	3.55539e-06	0.381253	0.00267539	0.00649798	N.S.
WBGene00001209	egl-45	226.01	235.976	236.564	199.627	197.867	216.336	182.71	168.794	181.686	egl-45	-0.184872	5.09802e-05	0.000165895	-0.390586	2.12537e-10	1.95894e-09	N.S.
WBGene00001210	egl-46	1.24214	1.16365	1.0203	2.59378	2.49156	2.80956	1.72649	2.25831	2.73329	egl-46	1.22288	0.00281949	0.0066315	0.976221	0.020996	0.0403361	Up.upon.DR1
WBGene00001211	egl-47	0.177448	0.0612447	0.0485857	0.235799	0.235053	0.514426	0.773944	0.173716	0.361001	egl-47	1.95038	0.0345249	0.0617057	2.16682	0.0208201	0.0400731	Up.upon.DR0
WBGene00001214	ego-1	43.3565	46.2398	46.9824	31.2669	32.9544	31.6966	24.7067	29.3581	24.3933	ego-1	-0.512675	1.68949e-07	8.1803e-07	-0.809868	1.54927e-10	1.46828e-09	N.S.
WBGene00001215	ego-2	56.606	51.2618	52.6183	46.358	39.0658	39.5317	41.4953	40.2443	38.2145	ego-2	-0.367373	1.28855e-05	4.65151e-05	-0.421605	4.4511e-06	1.87521e-05	N.S.
WBGene00001224	ehs-1	41.7004	35.2157	39.403	33.059	35.8691	37.1574	28.9931	34.4538	29.7568	ehs-1	-0.130067	0.11866	0.178898	-0.324865	0.00091933	0.00247488	N.S.
WBGene00001225	eif-3.B	307.281	314.002	311.58	243.674	239.613	261.922	350.12	338.921	345.787	eif-3.B	-0.321801	3.56763e-10	2.66406e-09	0.149515	0.000179194	0.000554684	N.S.
WBGene00001226	eif-3.C	180.702	165.055	183.605	163.125	150.199	150.569	125.081	127.913	126.299	eif-3.C	-0.195704	0.000660835	0.0017703	-0.48335	1.24661e-09	1.00333e-08	N.S.
WBGene00001227	eif-3.D	192.413	206.334	201.971	155.014	147.848	158.008	182.353	177.828	181.274	eif-3.D	-0.380715	6.61035e-10	4.72994e-09	-0.149523	0.00191633	0.00479753	N.S.
WBGene00001228	eif-3.E	155.149	163.462	149.304	127.19	117.479	137.035	172.59	185.587	167.659	eif-3.E	-0.286385	7.31651e-06	2.74357e-05	0.170246	0.00279322	0.00675624	N.S.
WBGene00001229	eif-3.F	292.849	292.934	287.773	251.503	239.237	250.763	214.74	213.497	212.733	eif-3.F	-0.235011	2.03844e-07	9.7295e-07	-0.445949	6.42037e-13	9.40072e-12	N.S.
WBGene00001230	eif-3.G	176.088	180.243	170.584	194.439	199.748	200.033	228.433	234.807	233.155	eif-3.G	0.176874	0.000139164	0.000422814	0.405517	4.63729e-11	4.85366e-10	N.S.
WBGene00001231	eif-3.H	102.624	101.605	109.949	76.7289	74.3237	77.5992	81.2641	90.1588	83.5974	eif-3.H	-0.460945	8.25325e-10	5.82689e-09	-0.306226	3.82442e-06	1.63295e-05	N.S.
WBGene00001232	eif-3.I	217.374	217.603	199.833	177.273	175.302	178.268	245.936	245.809	239.137	eif-3.I	-0.251968	1.03371e-06	4.44024e-06	0.207962	1.72571e-05	6.52169e-05	N.S.
WBGene00001233	eif-3.K	120.251	116.304	121.999	74.6538	72.0672	78.3906	117.104	118.301	113.199	eif-3.K	-0.670974	1.20478e-12	1.32598e-11	-0.0439454	0.440403	0.534505	N.S.
WBGene00001234	eif-6	239.023	239.896	230.734	245.372	230.963	235.172	355.24	358.377	362.702	eif-6	0.0049328	0.891575	0.919017	0.60357	1.64068e-17	5.62034e-16	N.S.
WBGene00001235	elb-1	86.5356	79.5569	78.6603	70.6924	71.7851	69.3684	108.054	108.804	106.908	elb-1	-0.205758	0.00221461	0.00531992	0.407109	1.11256e-07	6.35203e-07	N.S.
WBGene00001236	elc-1	83.3416	85.5589	91.6813	77.2948	77.1443	79.8152	76.2633	81.7046	79.5749	elc-1	-0.155859	0.0165398	0.0323998	-0.137074	0.0416427	0.0732881	N.S.
WBGene00001237	elc-2	0.414046	0.183734	0.145757	0.518757	1.17526	0.593568	0.535807	0.405338	0.361001	elc-2	1.68611	0.0404845	0.0708629	0.954047	0.2802	0.370424	N.S.
WBGene00001239	elo-1	225.655	211.233	218.49	210.285	208.68	222.826	300.707	313.674	300.301	elo-1	-0.0282324	0.483784	0.570854	0.480252	1.79103e-13	2.91006e-12	N.S.
WBGene00001240	elo-2	120.487	123.776	127.538	81.7278	82.5976	80.7649	86.6222	82.1679	97.8312	elo-2	-0.60408	6.90138e-11	5.76623e-10	-0.480539	2.33601e-08	1.51344e-07	N.S.
WBGene00001241	elo-3	96.7093	94.6231	91.9728	52.1115	51.1005	44.8342	63.642	55.8788	59.462	elo-3	-0.94414	9.875e-16	1.77653e-14	-0.662913	1.33036e-11	1.52866e-10	N.S.
WBGene00001242	elo-4	4.55451	5.32829	4.80999	5.51769	6.15838	4.86726	5.77481	8.74373	5.51815	elo-4	0.159974	0.473927	0.561723	0.413038	0.0743714	0.120719	N.S.
WBGene00001243	elo-5	248.605	233.526	257.261	120.21	103.846	113.372	93.5282	90.6221	84.8351	elo-5	-1.13633	9.52424e-21	3.66761e-19	-1.46571	2.18038e-22	1.63708e-20	N.S.
WBGene00001244	elo-6	356.02	358.343	355.502	302.341	297.718	312.257	203.547	217.667	204.687	elo-6	-0.228189	4.99932e-07	2.24601e-06	-0.77437	1.17737e-18	4.88874e-17	N.S.
WBGene00001246	elo-8	0.650644	0.796182	0.437272	0.613076	0.987222	0.593568	0.297671	0.63696	1.49557	elo-8	0.237794	0.715583	0.778505	0.181772	0.79264	0.845445	N.S.
WBGene00001247	elo-9	19.4602	19.1696	22.5924	6.17792	7.47468	8.50781	8.98966	5.61683	8.09673	elo-9	-1.47245	2.22922e-10	1.71847e-09	-1.46395	1.6056e-09	1.27111e-08	N.S.
WBGene00001248	elp-1	9.64136	6.18572	9.57139	9.38478	12.3638	10.4072	8.15618	9.20697	12.0162	elp-1	0.339344	0.0826553	0.131535	0.216016	0.296273	0.387868	N.S.
WBGene00001249	elt-1	43.1199	45.5048	47.8569	47.3955	46.2114	53.619	45.1864	48.1194	48.4257	elt-1	0.109804	0.171901	0.244048	0.0522389	0.534441	0.623824	N.S.
WBGene00001250	elt-2	25.0202	28.4788	22.7867	25.702	24.4925	24.5737	23.3969	28.779	25.8373	elt-2	-0.0122795	0.899362	0.924725	0.0465542	0.64753	0.725493	N.S.
WBGene00001251	elt-3	38.0331	33.0109	29.6859	19.5713	19.6974	21.408	19.9439	24.0308	23.2588	elt-3	-0.709067	9.03488e-07	3.91891e-06	-0.56563	5.36983e-05	0.000183263	N.S.
WBGene00001252	elt-4	1.47874	0.673692	0.825957	2.02787	2.6796	2.73041	1.36929	2.83737	1.90815	elt-4	1.40631	0.00306385	0.0071475	1.0666	0.0297898	0.0548281	Up.upon.DR1
WBGene00001253	elt-6	7.74858	6.67568	8.89119	7.40408	7.38066	9.93238	12.6808	7.35399	12.3256	elt-6	0.0803122	0.700979	0.766013	0.430915	0.0453231	0.0788706	N.S.
WBGene00001258	emb-4	82.5135	71.9626	76.4253	42.5852	36.4332	48.1582	38.3995	40.1285	38.9365	emb-4	-0.857617	1.21601e-12	1.33477e-11	-0.97351	4.62976e-13	6.93957e-12	N.S.
WBGene00001259	emb-5	173.722	168.607	174.666	198.307	199.936	219.422	114.96	129.535	133.312	emb-5	0.257989	6.19987e-06	2.35112e-05	-0.452825	2.36441e-09	1.81379e-08	N.S.
WBGene00001262	emb-8	81.2122	76.0047	76.4253	67.2969	64.1694	75.7789	60.7844	66.765	69.57	emb-8	-0.167697	0.01563	0.0308602	-0.241788	0.00158008	0.00403811	N.S.
WBGene00001263	emb-9	81.2122	88.8661	81.6726	50.8853	44.519	45.8631	64.3564	66.0701	66.3725	emb-9	-0.833707	6.70333e-14	9.13954e-13	-0.350357	5.14249e-06	2.13746e-05	N.S.
WBGene00001281	emb-27	57.9073	59.1012	65.1535	61.8264	57.2118	70.0015	49.592	49.2775	47.1879	emb-27	0.0517182	0.467291	0.555419	-0.325607	0.000235841	0.000713117	N.S.
WBGene00001284	emb-30	34.4841	31.4185	36.2935	48.0557	42.5446	51.0865	36.8516	32.1375	33.1605	emb-30	0.468567	1.03466e-05	3.79077e-05	-0.0103398	0.918364	0.94145	N.S.
WBGene00001303	emo-1	340.996	348.421	331.598	203.023	241.399	191.881	272.488	268.971	273.69	emo-1	-0.692604	3.47112e-14	4.94181e-13	-0.322264	8.94446e-07	4.29287e-06	N.S.
WBGene00001309	emr-1	163.43	152.683	152.802	118.89	125.847	122.631	172.47	163.351	170.341	emr-1	-0.350135	4.26618e-08	2.28945e-07	0.112308	0.0254977	0.0478061	N.S.
WBGene00001310	end-1	3.25322	3.61344	3.25524	2.6881	2.39754	1.62242	0.773944	1.67926	1.90815	end-1	-0.644978	0.0389379	0.0684986	-1.28678	0.00163171	0.00415972	N.S.
WBGene00001311	end-3	1.00554	0.918671	0.437272	0.896035	1.64537	1.93899	2.79811	2.25831	1.59872	end-3	1.01215	0.0845861	0.134122	1.57233	0.00784362	0.0169389	Up.upon.DR0
WBGene00001320	ent-1	147.933	143.496	141.627	107.949	109.958	108.227	115.318	123.976	120.213	ent-1	-0.407762	7.72936e-10	5.48055e-09	-0.266915	4.71726e-06	1.97822e-05	N.S.
WBGene00001324	eor-1	48.7983	56.0389	51.0636	43.7171	43.6728	47.2876	37.0898	38.0439	32.7479	eor-1	-0.203102	0.0105113	0.0217159	-0.534711	3.96162e-07	2.03846e-06	N.S.
WBGene00001325	eor-2	36.4952	31.6635	31.435	50.791	48.938	50.4533	41.2572	39.5494	36.9768	eor-2	0.600696	8.47553e-08	4.34424e-07	0.244449	0.0147257	0.0294998	N.S.
WBGene00001328	epi-1	103.452	89.2336	100.621	172.463	147.848	166.476	83.2883	94.7912	90.3017	epi-1	0.728693	2.15577e-13	2.66721e-12	-0.129687	0.0707854	0.115629	N.S.
WBGene00001329	epn-1	184.369	169.219	170.196	204.626	196.363	216.494	254.389	257.506	275.134	epn-1	0.242071	4.97781e-05	0.000162337	0.5915	9.71157e-13	1.37306e-11	N.S.
WBGene00001330	eps-8	55.5413	61.7959	57.0882	50.6024	44.613	51.403	51.7352	58.195	54.7174	eps-8	-0.245576	0.00839515	0.0177682	-0.0804207	0.376549	0.471561	N.S.
WBGene00001331	erd-2.1	174.55	177.426	171.945	177.556	160.635	185.866	205.929	203.654	202.109	erd-2.1	0.00327004	0.945048	0.959589	0.224448	4.98838e-05	0.000171204	N.S.
WBGene00001332	eri-1	51.1643	45.7498	46.3994	45.9807	45.3652	49.3453	39.8284	40.5917	34.1919	eri-1	-0.0199787	0.795595	0.845176	-0.329303	0.000501939	0.00142398	N.S.
WBGene00001333	erm-1	155.977	148.886	166.698	105.874	101.12	104.824	96.5049	105.33	107.114	erm-1	-0.600307	1.325e-12	1.44285e-11	-0.612787	3.40066e-12	4.31593e-11	N.S.
WBGene00001334	ero-1	47.8519	49.1795	50.8693	33.9078	40.3821	36.5242	28.6359	34.3379	26.8688	ero-1	-0.423192	1.0109e-05	3.70949e-05	-0.734804	3.85708e-09	2.87628e-08	N.S.
WBGene00001335	F35A5.8	22.8908	25.0491	22.5924	25.5134	26.0909	23.9406	23.2779	21.1355	25.3216	F35A5.8	0.100321	0.313442	0.402273	-0.00889242	0.933301	0.952357	N.S.
WBGene00001336	qars-1	201.286	201.801	211.396	166.049	167.781	164.893	186.044	180.607	182.924	qars-1	-0.303859	2.33135e-08	1.30441e-07	-0.163558	0.000503589	0.00142768	N.S.
WBGene00001337	ears-1	130.188	134.31	132.882	135.49	139.856	139.963	104.363	109.152	110.105	ears-1	0.0643186	0.17698	0.250179	-0.295218	2.5267e-06	1.11265e-05	N.S.
WBGene00001338	ears-2	17.9223	21.8644	22.2037	19.8542	21.1077	22.1203	18.0388	18.9351	16.4513	ears-2	0.0282548	0.813109	0.858589	-0.221644	0.100433	0.156045	N.S.
WBGene00001340	etr-1	82.8684	71.5951	73.8017	60.0343	64.1694	76.5703	68.1666	73.2504	75.346	etr-1	-0.178049	0.0178967	0.0347679	-0.0685823	0.358816	0.453359	N.S.
WBGene00001345	fos-1	19.2236	21.7419	20.1631	28.4373	24.2104	28.7683	28.1597	26.5786	33.0573	fos-1	0.417879	0.000826919	0.00216686	0.527455	8.18791e-05	0.000270675	N.S.
WBGene00001352	evl-14	45.8408	41.7077	42.9984	49.1876	49.3141	51.403	35.3038	33.1798	33.7793	evl-14	0.2029	0.0106768	0.0220303	-0.352157	0.000276829	0.000824917	N.S.
WBGene00001358	evl-20	28.3326	24.8041	21.3291	27.5884	30.2278	22.3577	30.0647	29.8213	30.7882	evl-20	0.105275	0.356936	0.447374	0.309132	0.011549	0.023789	N.S.
WBGene00001362	exc-1	1.00554	0.0612447	0.728786	1.36763	0.517116	0.751853	0.178602	0.289527	0.361001	exc-1	1.11318	0.148557	0.216381	-0.476125	0.614266	0.696009	N.S.
WBGene00001365	exc-4	37.3233	35.8282	34.9331	23.627	25.8088	19.5086	21.1346	21.5987	22.8462	exc-4	-0.668228	7.4316e-07	3.26296e-06	-0.715281	9.60126e-07	4.56282e-06	N.S.
WBGene00001366	exc-5	7.15708	8.63551	5.00433	19.6656	16.7828	21.8037	14.2287	13.8394	15.8325	exc-5	1.55817	2.7741e-10	2.1028e-09	1.15059	5.48426e-07	2.74765e-06	Up.upon.DR0&DR1
WBGene00001368	exc-7	7.39368	8.88049	8.69685	6.27224	8.03881	7.39982	8.15618	8.85954	9.33444	exc-7	-0.205731	0.244931	0.327884	0.0810265	0.647143	0.725158	N.S.
WBGene00001371	exl-1	84.4062	77.1071	76.6197	49.7535	46.3054	51.3239	79.9544	87.4952	86.7949	exl-1	-0.686216	5.22698e-12	5.14963e-11	0.0990483	0.105774	0.163079	N.S.
WBGene00001372	exo-3	72.2215	76.7397	79.7292	56.4502	50.1603	54.0939	68.1666	65.8385	65.0317	exo-3	-0.51253	6.95953e-09	4.23209e-08	-0.204532	0.00386635	0.00906134	N.S.
WBGene00001374	exp-2	2.07023	0.551203	1.11747	2.21651	2.86764	2.8887	1.60742	3.41642	3.24901	exp-2	1.27896	0.0065145	0.0141541	1.27561	0.0084678	0.0181014	Up.upon.DR0&DR1
WBGene00001377	eya-1	51.046	48.3221	55.242	49.6592	45.5532	52.1945	57.0933	53.91	54.2017	eya-1	-0.0714837	0.333592	0.423768	0.0888385	0.243256	0.329396	N.S.
WBGene00001385	far-1	812.299	851.975	827.075	241.788	255.126	229.869	407.035	408.639	416.234	far-1	-1.78085	1.61721e-32	4.74853e-30	-1.01455	5.82083e-26	7.78146e-24	N.S.
WBGene00001386	far-2	2613.99	2674.86	2640.97	1238.37	1298.48	1262.76	2766.14	2735.86	2771.09	far-2	-1.06158	2.52904e-30	4.89235e-28	0.06167	0.00397915	0.00930316	N.S.
WBGene00001387	far-3	63.9405	72.4525	67.3884	14.761	16.2186	17.5301	11.0138	11.0599	14.4916	far-3	-2.06352	1.23403e-19	3.99431e-18	-2.47545	3.26809e-19	1.46823e-17	N.S.
WBGene00001388	far-4	0.768943	0.428713	0.145757	0.707396	0.235053	0.593568	0.535807	0.521149	0.567287	far-4	0.427834	0.545014	0.627964	0.641543	0.371909	0.466831	N.S.
WBGene00001389	far-5	21.4712	19.2921	17.4423	13.4405	13.21	10.1698	19.3486	9.78602	13.357	far-5	-0.672316	0.000381286	0.00107354	-0.500233	0.00755818	0.0163719	N.S.
WBGene00001390	far-6	67.7261	61.306	60.5864	42.8682	45.7413	40.0065	83.7646	88.8849	82.4629	far-6	-0.562426	7.51025e-09	4.55015e-08	0.430937	2.15851e-07	1.16636e-06	N.S.
WBGene00001391	far-7	3.25322	2.02108	1.40899	22.3065	27.7832	20.6958	25.8974	20.209	23.0525	far-7	3.50635	3.99258e-13	4.76069e-12	3.48583	5.89255e-13	8.67423e-12	Up.upon.DR0&DR1
WBGene00001392	far-8	117.53	112.384	112.67	114.834	113.907	112.501	137.345	131.735	138.882	far-8	-0.00531464	0.908672	0.931458	0.253682	5.6855e-06	2.3442e-05	N.S.
WBGene00001393	fat-1	862.813	892.275	890.042	579.263	558.815	584.823	758.525	777.844	761.557	fat-1	-0.617997	3.78913e-21	1.55762e-19	-0.203701	1.07429e-08	7.37868e-08	N.S.
WBGene00001394	fat-2	1295.55	1305.31	1293.4	1279.21	1209.72	1296.55	2154.96	2131.33	2166.06	fat-2	-0.0390313	0.0741585	0.11983	0.729195	3.97837e-27	6.54163e-25	N.S.
WBGene00001395	fat-3	180.82	175.711	177.095	691.503	681.982	697.839	440.493	432.38	445.114	fat-3	1.95761	7.12423e-33	2.25277e-30	1.30514	1.76789e-26	2.54995e-24	Up.upon.DR0&DR1
WBGene00001396	fat-4	1132.42	1084.34	1135.79	969.179	906.317	992.723	899.025	945.538	931.124	fat-4	-0.224823	5.747e-09	3.53395e-08	-0.273569	2.735e-10	2.48188e-09	N.S.
WBGene00001397	fat-5	165.559	150.478	164.074	136.999	132.053	145.899	276.536	283.1	297.516	fat-5	-0.209492	0.000286579	0.000824536	0.835983	8.91141e-18	3.17853e-16	N.S.
WBGene00001398	fat-6	770.185	736.958	780.821	525.123	534.463	536.467	932.364	938.358	924.316	fat-6	-0.520901	9.72129e-20	3.19056e-18	0.286543	2.51876e-13	3.98614e-12	N.S.
WBGene00001399	fat-7	82.2769	88.1312	94.7908	29.1919	29.9457	33.596	10.0613	13.7236	10.469	fat-7	-1.51528	3.46138e-19	1.04241e-17	-2.97342	1.67409e-21	1.09511e-19	N.S.
WBGene00001400	fax-1	1.71533	2.75601	0.923129	3.91426	4.08992	3.52184	2.55997	3.30061	5.31187	fax-1	1.28528	0.00127655	0.00322135	1.21038	0.00325589	0.0077668	Up.upon.DR0&DR1
WBGene00001401	fbf-1	12.5988	13.7801	11.1261	9.66774	8.13283	9.53667	8.39432	5.61683	8.30301	fbf-1	-0.437925	0.00922163	0.0193013	-0.748951	0.000238775	0.000721459	N.S.
WBGene00001402	fbf-2	16.5027	17.6997	17.6366	16.7417	14.8083	17.0552	13.6333	13.6078	14.2853	fbf-2	-0.0921531	0.404856	0.494027	-0.319306	0.0127509	0.0259228	N.S.
WBGene00001403	fbl-1	13.4269	11.5753	12.778	7.78135	6.91055	7.24154	6.60829	5.15359	8.19987	fbl-1	-0.787291	3.3548e-05	0.000112785	-0.933152	1.44372e-05	5.53747e-05	N.S.
WBGene00001404	fbp-1	178.927	181.591	172.819	83.8028	90.7774	86.4631	124.605	136.831	139.707	fbp-1	-1.02916	2.92483e-19	8.90611e-18	-0.407093	2.48242e-09	1.9003e-08	N.S.
WBGene00001405	fce-1	105.463	102.34	95.3738	83.6142	72.4433	81.8729	73.7628	76.0299	69.4668	fce-1	-0.343922	2.5184e-06	1.0162e-05	-0.464946	3.98455e-08	2.47508e-07	N.S.
WBGene00001406	fce-2	14.9648	15.8624	14.43	12.0257	12.8339	8.90353	12.2045	10.0176	13.0476	fce-2	-0.453522	0.00694203	0.0149879	-0.356406	0.0388468	0.0689655	N.S.
WBGene00001410	feh-1	8.34007	9.49293	5.58736	10.6109	10.0132	8.90353	9.46593	8.97535	12.0162	feh-1	0.391846	0.0452315	0.078075	0.448335	0.0292948	0.0540016	N.S.
WBGene00001411	fem-1	35.6671	38.278	35.0303	32.776	31.168	35.7328	26.969	33.6431	28.7253	fem-1	-0.119847	0.211565	0.290866	-0.288382	0.0083337	0.0178589	N.S.
WBGene00001412	fem-2	71.63	80.2918	80.6037	38.2465	41.8864	37.9488	62.3323	70.3551	66.9914	fem-2	-0.982615	1.96802e-12	2.08506e-11	-0.221184	0.0108132	0.0224724	N.S.
WBGene00001413	fem-3	94.1068	87.1513	99.2606	55.4127	50.9124	55.9933	39.233	42.9079	38.4208	fem-3	-0.79196	8.09918e-14	1.0907e-12	-1.22606	3.51877e-17	1.14573e-15	N.S.
WBGene00001414	fer-1	1.71533	1.40863	1.50616	5.70633	4.18394	5.81697	2.91717	2.72156	2.11443	fer-1	1.76207	8.38974e-06	3.11687e-05	0.72341	0.0647832	0.107177	Up.upon.DR1
WBGene00001423	fib-1	647.982	694.944	694.533	461.646	472.033	467.772	570.873	561.162	581.572	fib-1	-0.540513	9.23344e-19	2.56744e-17	-0.249803	6.34374e-10	5.39915e-09	N.S.
WBGene00001425	fis-2	91.031	88.8661	81.2839	135.584	138.634	131.812	205.571	192.651	200.355	fis-2	0.642111	1.1823e-13	1.54168e-12	1.20352	1.40654e-21	9.28826e-20	Up.upon.DR0
WBGene00001426	fkb-1	130.543	149.866	147.069	97.1019	97.2648	98.3345	116.032	114.016	123.307	fkb-1	-0.545232	1.88304e-11	1.70594e-10	-0.27253	1.8605e-05	6.96798e-05	N.S.
WBGene00001427	fkb-2	361.107	383.576	370.272	308.566	344.916	326.977	540.868	535.799	547.741	fkb-2	-0.185745	0.039556	0.0694595	0.544426	2.2728e-07	1.22249e-06	N.S.
WBGene00001428	fkb-3	54.1217	48.0771	46.0107	67.7685	68.5884	64.4615	77.573	80.4307	72.8706	fkb-3	0.444268	1.3836e-06	5.8275e-06	0.644791	1.30489e-09	1.04818e-08	N.S.
WBGene00001429	fkb-4	2.18853	1.89859	2.57504	2.40515	1.73939	3.12613	3.98879	4.2271	2.527	fkb-4	0.103089	0.761074	0.81649	0.626763	0.0633397	0.105159	N.S.
WBGene00001430	fkb-5	47.7336	55.9164	53.1042	58.3366	54.8613	52.7485	76.5014	67.1124	77.2026	fkb-5	0.079915	0.293165	0.380436	0.495915	1.69343e-07	9.32209e-07	N.S.
WBGene00001431	fkb-6	283.74	284.114	281.749	308.377	322.633	318.509	329.402	301.977	335.163	fkb-6	0.160982	0.000442789	0.00123173	0.186399	0.000122402	0.000390656	N.S.
WBGene00001432	fkb-7	16.5027	19.5371	19.3857	36.2658	44.613	34.704	38.5186	29.9371	32.3353	fkb-7	1.04396	3.95997e-10	2.93214e-09	0.851154	9.33906e-08	5.41449e-07	Up.upon.DR1
WBGene00001433	fkb-8	23.0091	22.8443	24.633	26.7396	27.5012	27.6603	33.0415	32.6008	34.8108	fkb-8	0.213166	0.0270904	0.0498598	0.508529	5.09485e-06	2.11927e-05	N.S.
WBGene00001434	fkh-2	13.9001	8.14555	8.98836	6.46088	10.3893	9.93238	9.585	7.35399	8.19987	fkh-2	-0.183734	0.348625	0.439268	-0.2668	0.209241	0.290907	N.S.
WBGene00001435	fkh-3	5.2643	5.94074	7.04493	7.0268	6.81653	4.78812	5.89388	5.15359	5.31187	fkh-3	-0.0183392	0.931986	0.949894	-0.168175	0.475285	0.568361	N.S.
WBGene00001436	fkh-4	7.98517	8.88049	7.91947	7.12112	6.44045	4.62983	6.37015	4.92196	6.24015	fkh-4	-0.484843	0.0210879	0.0400542	-0.498718	0.027263	0.0507168	N.S.
WBGene00001437	fkh-5	4.9094	5.45078	5.1015	8.72455	7.75674	8.03296	7.44177	8.04886	7.58101	fkh-5	0.664866	0.00174518	0.00429002	0.579409	0.00821129	0.0176287	N.S.
WBGene00001438	fkh-6	2.42513	3.00099	0.631614	2.21651	1.92743	2.41385	1.60742	2.25831	2.63015	fkh-6	0.49872	0.233774	0.315672	0.468516	0.287783	0.378531	N.S.
WBGene00001439	fkh-7	56.606	50.6494	47.6626	57.4877	56.3657	70.5555	65.5471	55.763	57.1928	fkh-7	0.264755	0.00350444	0.00807166	0.208097	0.0248147	0.0467226	N.S.
WBGene00001440	fkh-8	25.73	21.6194	20.3574	45.2262	42.8266	45.2299	40.7809	43.8344	33.1605	fkh-8	0.994404	7.44105e-10	5.28523e-09	0.795848	2.25338e-07	1.21364e-06	N.S.
WBGene00001441	fkh-9	39.571	39.7478	34.1558	64.8446	63.5113	62.7995	61.0225	62.3642	55.5425	fkh-9	0.764781	2.34799e-11	2.10055e-10	0.664966	1.79689e-09	1.411e-08	N.S.
WBGene00001442	fkh-10	0.887242	0.306224	0.534443	1.55627	1.45733	1.46414	1.48835	2.48993	1.083	fkh-10	1.49584	0.0121941	0.0247816	1.56826	0.010368	0.0216621	Up.upon.DR0&DR1
WBGene00001443	fli-1	33.1828	33.1334	39.9861	43.6227	44.519	44.7551	35.8991	36.4225	32.1291	fli-1	0.31586	0.000556358	0.0015146	-0.0393226	0.668002	0.741158	N.S.
WBGene00001444	flp-1	19.9334	23.8242	28.8113	28.6259	37.5614	28.61	32.5652	36.4225	36.2548	flp-1	0.363929	0.00348611	0.00803281	0.535024	7.94246e-05	0.000263249	N.S.
WBGene00001445	flp-2	5.85579	4.1034	5.00433	4.1029	4.84209	4.55069	8.98966	8.16467	7.89044	flp-2	-0.140108	0.546135	0.629019	0.747478	0.00130519	0.00339952	N.S.
WBGene00001446	flp-3	3.84471	4.96082	3.93544	7.49839	7.00457	7.00411	18.277	13.6078	17.8953	flp-3	0.771777	0.0014148	0.00353603	1.9763	6.4732e-11	6.60291e-10	Up.upon.DR0
WBGene00001447	flp-4	3.48982	4.1034	3.44959	1.83923	4.65405	3.12613	3.51252	1.44764	4.07415	flp-4	-0.282447	0.390615	0.480037	-0.390724	0.277596	0.367833	N.S.
WBGene00001448	flp-5	9.52306	12.0652	11.9035	15.9871	18.3811	15.8681	21.6109	25.9996	20.1645	flp-5	0.579729	0.000306943	0.000877386	1.0053	5.3215e-08	3.21697e-07	Up.upon.DR0
WBGene00001449	flp-6	20.8798	21.7419	21.6206	15.5155	15.2784	15.3932	15.6575	17.1979	14.5947	flp-6	-0.476587	7.58795e-05	0.000240634	-0.445341	0.000353055	0.00103278	N.S.
WBGene00001450	flp-7	8.34007	15.3724	10.3488	15.9871	11.2355	12.3858	17.5626	17.5454	12.1193	flp-7	0.255074	0.16772	0.239021	0.492998	0.0112807	0.023326	N.S.
WBGene00001451	flp-8	9.40476	13.2901	11.5148	15.0439	14.9023	13.2564	24.3495	26.5786	23.6713	flp-8	0.342187	0.0228896	0.0430337	1.13544	1.74741e-09	1.37345e-08	Up.upon.DR0
WBGene00001452	flp-9	15.7929	12.3102	14.3328	20.5145	23.9284	22.3577	30.3029	28.2	30.3756	flp-9	0.655881	2.24966e-05	7.77493e-05	1.07038	2.87936e-09	2.18786e-08	Up.upon.DR0
WBGene00001453	flp-10	12.4805	14.025	13.5554	12.8746	14.9964	14.2061	18.8723	19.3983	22.4336	flp-10	0.0702692	0.619668	0.695414	0.603313	0.000110847	0.000356683	N.S.
WBGene00001454	flp-11	4.7911	6.18572	6.36473	5.51769	4.74807	6.76668	12.6808	12.3339	13.2539	flp-11	-0.0228467	0.914579	0.936332	1.1457	1.00294e-06	4.74573e-06	Up.upon.DR0
WBGene00001455	flp-12	17.5674	19.5371	18.8998	21.269	28.5354	22.5952	37.8042	31.0952	34.6045	flp-12	0.354773	0.00804664	0.0171001	0.881474	4.23005e-08	2.61169e-07	N.S.
WBGene00001456	flp-13	8.81327	5.94074	8.79402	12.686	10.5774	11.0404	11.252	9.67021	13.8727	flp-13	0.541706	0.00938312	0.0196194	0.565052	0.0095049	0.0200731	N.S.
WBGene00001457	flp-14	36.8501	34.1133	36.8766	40.3216	47.3396	38.4237	49.4729	51.0147	52.7577	flp-14	0.210828	0.0285829	0.0522268	0.506241	5.46875e-06	2.26334e-05	N.S.
WBGene00001458	flp-15	8.45837	9.49293	8.01664	15.6099	12.4578	16.2638	23.1588	23.1043	24.2902	flp-15	0.783379	0.000272657	0.000788397	1.4563	6.37124e-09	4.58479e-08	Up.upon.DR0
WBGene00001459	flp-16	9.75966	10.9628	8.98836	12.7803	12.7399	11.1195	18.3961	16.8505	16.967	flp-16	0.307313	0.0757546	0.122037	0.826032	1.83909e-05	6.90098e-05	N.S.
WBGene00001460	flp-17	10.1146	9.49293	9.96007	13.5348	10.9535	9.45752	12.9189	15.6924	16.3482	flp-17	0.167372	0.309793	0.398555	0.603225	0.000706142	0.00194165	N.S.
WBGene00001461	flp-18	23.0091	18.9246	18.8027	38.3408	33.7066	36.9991	27.5643	29.7055	28.7253	flp-18	0.856045	2.50055e-09	1.63161e-08	0.514072	7.41633e-05	0.000246992	N.S.
WBGene00001462	flp-19	8.10347	8.758	9.27987	9.38478	10.2953	9.53667	14.4668	14.6501	17.689	flp-19	0.15336	0.373128	0.46301	0.838426	1.30795e-05	5.06515e-05	N.S.
WBGene00001463	flp-20	4.67281	3.98091	2.86656	4.66881	2.86764	5.5004	5.41761	4.57453	5.51815	flp-20	0.206715	0.447975	0.5369	0.484244	0.0834314	0.133165	N.S.
WBGene00001464	flp-21	1.24214	3.36846	2.47787	2.59378	5.03013	2.57213	6.25109	6.19588	4.69301	flp-21	0.539876	0.124913	0.186722	1.35912	0.000218634	0.000665988	Up.upon.DR0
WBGene00001465	flr-1	3.37152	3.12348	3.0609	5.42337	5.31219	4.47155	3.51252	4.2271	4.58987	flr-1	0.659045	0.00970135	0.0202102	0.372292	0.163931	0.23726	N.S.
WBGene00001466	flr-2	5.2643	4.96082	5.49019	4.29153	4.84209	6.0544	7.3227	5.73264	5.20872	flr-2	-0.0517142	0.813042	0.858574	0.186177	0.402871	0.497926	N.S.
WBGene00001468	flr-4	4.08131	5.45078	1.79767	4.48017	3.24373	2.65127	2.4409	2.25831	1.90815	flr-4	0.0317954	0.923569	0.943909	-0.580424	0.14901	0.218418	N.S.
WBGene00001470	baz-2	34.3658	37.9105	34.836	62.015	61.8189	71.9801	50.4254	45.4558	44.8156	baz-2	0.878569	6.65315e-12	6.44654e-11	0.392784	0.000144167	0.000454125	N.S.
WBGene00001475	fmi-1	8.81327	5.57327	6.85059	19.6656	15.2784	16.7386	10.5375	11.1758	8.19987	fmi-1	1.29639	5.17285e-08	2.73848e-07	0.493222	0.0235448	0.0446227	Up.upon.DR1
WBGene00001476	fmo-1	10.706	15.005	16.179	56.0729	40.9462	50.6907	42.9241	38.8546	42.1339	fmo-1	1.81589	6.35809e-14	8.71943e-13	1.57123	7.13429e-12	8.60669e-11	Up.upon.DR0&DR1
WBGene00001477	fmo-2	1.24214	1.53112	3.7411	165.2	143.335	165.447	89.4798	89.5798	82.6691	fmo-2	6.29205	5.34071e-18	1.32855e-16	5.4315	3.8853e-16	1.05771e-14	Up.upon.DR0&DR1
WBGene00001478	fmo-3	11.2975	16.5973	16.8592	14.478	16.5007	12.4649	8.75152	12.2181	10.469	fmo-3	-0.053128	0.715339	0.778343	-0.508474	0.00483379	0.0110422	N.S.
WBGene00001479	fmo-4	26.6764	26.3965	23.5641	24.8532	34.7408	30.0346	20.1821	17.777	20.7833	fmo-4	0.224449	0.0740358	0.119683	-0.373179	0.0133364	0.0269921	N.S.
WBGene00001480	fmo-5	6.44729	9.61542	10.0572	11.5541	11.9877	11.1195	14.7049	12.5655	15.3167	fmo-5	0.41693	0.0225612	0.0425331	0.716954	0.000274616	0.000819214	N.S.
WBGene00001481	fog-1	13.6635	17.2098	19.2885	9.10182	6.53447	8.34953	9.82314	9.67021	9.2313	fog-1	-1.07403	4.55464e-07	2.05974e-06	-0.807461	5.0727e-05	0.000173736	N.S.
WBGene00001482	fog-2	38.1514	30.8061	39.2087	22.3065	24.8686	21.5663	20.7774	25.7679	20.0613	fog-2	-0.664125	8.37607e-07	3.65519e-06	-0.715823	9.14729e-07	4.37617e-06	N.S.
WBGene00001483	fog-3	2.66172	1.89859	1.31181	1.08467	0.987222	0.593568	1.01208	1.44764	1.90815	fog-3	-1.12047	0.0139308	0.0279073	-0.36023	0.376248	0.471256	N.S.
WBGene00001484	fox-1	75.5338	76.7397	77.2027	84.746	81.6573	83.4557	81.6213	87.2635	82.2566	fox-1	0.122053	0.0313584	0.0566747	0.128262	0.0306722	0.0562256	N.S.
WBGene00001485	fre-1	23.4823	28.1113	23.8556	21.4577	22.7061	19.8252	26.0164	27.2735	27.1782	fre-1	-0.234444	0.0310531	0.0561662	0.105238	0.319171	0.412265	N.S.
WBGene00001486	frh-1	55.8962	51.8743	51.2579	24.1929	35.587	27.7394	32.5652	31.211	32.2322	frh-1	-0.879398	1.02905e-10	8.37661e-10	-0.724409	1.67764e-08	1.11727e-07	N.S.
WBGene00001488	frm-1	92.214	94.3781	97.0257	77.1061	80.247	86.5423	77.9302	91.0853	83.3911	frm-1	-0.216603	0.00213246	0.00514966	-0.172553	0.0157602	0.0313392	N.S.
WBGene00001489	frm-2	18.7504	18.9246	24.4386	37.8693	34.7408	42.8556	30.422	26.6944	31.5102	frm-2	0.890325	1.61828e-08	9.31046e-08	0.505115	0.000437621	0.00125689	N.S.
WBGene00001490	frm-3	3.60812	3.36846	2.3807	2.21651	3.14971	2.17642	1.72649	4.34291	2.83643	frm-3	-0.294118	0.372866	0.46279	-0.1142	0.736097	0.798394	N.S.
WBGene00001491	frm-4	55.6596	56.0389	46.7881	50.4137	46.5875	48.7122	48.9966	46.6139	44.6094	frm-4	-0.10542	0.191816	0.267586	-0.164365	0.0596715	0.0998554	N.S.
WBGene00001492	frm-5.1	8.34007	7.16563	7.8223	8.15863	3.9959	8.27039	5.29854	3.64804	4.69301	frm-5.1	-0.245449	0.293944	0.381237	-0.790176	0.00696151	0.015238	N.S.
WBGene00001493	frm-7	60.9831	59.3461	55.0476	76.4459	73.3835	79.4195	65.309	61.0903	66.682	frm-7	0.395294	3.32254e-06	1.31171e-05	0.146173	0.0623643	0.103749	N.S.
WBGene00001494	frm-8	5.5009	10.4728	7.72513	7.59271	5.68828	6.37097	7.08456	10.8283	8.5093	frm-8	-0.229491	0.301447	0.389493	0.189515	0.38635	0.481743	N.S.
WBGene00001495	frm-9	4.19961	2.51103	2.86656	2.21651	1.55135	0.910138	1.48835	1.1002	1.805	frm-9	-1.12589	0.00808853	0.0171812	-1.10135	0.0157671	0.0313462	N.S.
WBGene00001496	frm-10	62.6393	60.2036	57.8656	73.0504	68.7764	78.4698	51.378	49.2775	52.7577	frm-10	0.292816	0.000555638	0.00151362	-0.230992	0.0116821	0.0240322	N.S.
WBGene00001497	fars-1	125.693	125.001	135.7	82.1994	85.7943	88.4417	93.5282	95.8335	88.6514	fars-1	-0.593269	2.54543e-12	2.64066e-11	-0.481571	8.47569e-10	7.06007e-09	N.S.
WBGene00001498	fars-3	102.506	106.75	103.05	96.8189	106.103	99.6008	93.6472	87.2635	94.4274	fars-3	-0.0463525	0.371536	0.461383	-0.180069	0.00250653	0.00612861	N.S.
WBGene00001499	fsn-1	166.861	159.665	157.855	144.639	156.31	151.677	186.521	168.215	184.059	fsn-1	-0.096101	0.0574146	0.0961276	0.154864	0.00366191	0.00863637	N.S.
WBGene00001500	ftn-1	7.03878	8.758	7.43362	120.682	120.582	123.185	111.746	115.29	125.164	ftn-1	3.98456	1.92402e-23	1.0985e-21	3.9363	3.41277e-23	2.90758e-21	Up.upon.DR0&DR1
WBGene00001501	ftn-2	430.549	447.76	419.538	432.502	444.485	425.509	618.262	605.865	640.157	ftn-2	0.00673807	0.847997	0.885429	0.526587	4.05785e-16	1.09742e-14	N.S.
WBGene00001502	ftt-2	687.257	711.113	691.812	677.449	636.288	678.132	1153.71	1195.23	1174.85	ftt-2	-0.0677337	0.017365	0.0338428	0.754506	2.12295e-24	2.22342e-22	N.S.
WBGene00001503	fum-1	120.961	127.818	122.873	79.5584	72.1612	78.3906	130.082	145.285	136.51	fum-1	-0.689908	3.45334e-13	4.15082e-12	0.148572	0.0091313	0.0193562	N.S.
WBGene00001505	fut-1	31.0535	27.1314	24.8273	16.836	17.1589	20.3792	15.5384	14.5343	20.0613	fut-1	-0.589263	2.7536e-05	9.39561e-05	-0.713678	6.78708e-06	2.76032e-05	N.S.
WBGene00001506	fut-2	1.47874	1.40863	1.0203	2.40515	2.96167	2.73041	3.39345	2.95318	2.42386	fut-2	1.08821	0.00719916	0.0154813	1.1815	0.00466346	0.0107052	Up.upon.DR0&DR1
WBGene00001507	fut-4	1.71533	1.53112	1.60333	2.59378	1.64537	1.85985	1.84556	2.37412	2.11443	fut-4	0.298455	0.473152	0.561047	0.381081	0.378905	0.47387	N.S.
WBGene00001508	fut-8	9.52306	7.16563	9.96007	11.3655	10.4834	11.3569	6.48922	4.69034	4.38358	fut-8	0.317555	0.0653763	0.107632	-0.810884	0.000736996	0.00201839	N.S.
WBGene00001509	fzo-1	78.4913	66.573	69.2347	86.7267	85.9823	89.9454	69.9526	76.9564	69.1574	fzo-1	0.300331	4.04579e-05	0.000133988	0.0136562	0.843028	0.88518	N.S.
WBGene00001510	fzr-1	78.0181	71.5951	85.268	82.1051	75.64	79.3403	87.5747	83.7892	81.3283	fzr-1	0.00799833	0.904288	0.928049	0.0977162	0.162415	0.235253	N.S.
WBGene00001511	fzy-1	254.52	233.894	240.839	233.865	217.048	230.107	192.831	199.6	202.418	fzy-1	-0.0975739	0.0200874	0.0384021	-0.291938	1.13707e-07	6.48294e-07	N.S.
WBGene00001512	gab-1	1.00554	0.918671	0.242929	1.17899	0.423095	0.356141	0.535807	1.21601	0.773573	gab-1	-0.0690608	0.92187	0.942505	0.467152	0.499834	0.591406	N.S.
WBGene00001513	gad-1	137.522	139.087	133.562	133.132	134.967	134.819	125.677	122.933	121.657	gad-1	-0.0231835	0.600956	0.678609	-0.146354	0.00381257	0.00894934	N.S.
WBGene00001514	xnd-1	73.5227	64.9807	75.5508	29.9464	26.0909	26.4732	32.0889	36.5383	36.8736	xnd-1	-1.38448	1.67602e-16	3.36493e-15	-1.02302	5.12405e-13	7.63868e-12	N.S.
WBGene00001515	gap-1	2.42513	2.02108	1.11747	2.87674	4.84209	3.36355	3.51252	1.44764	2.527	gap-1	1.0725	0.00640876	0.0139446	0.455266	0.278778	0.368989	Up.upon.DR1
WBGene00001516	gap-2	70.5653	71.5951	75.9395	90.4995	87.2986	98.4137	79.359	88.5375	95.7683	gap-2	0.340566	1.0833e-05	3.95221e-05	0.271663	0.000401699	0.00116431	N.S.
WBGene00001517	gar-1	0.768943	0.551203	0.437272	1.36763	0.705158	1.22671	1.60742	0.752771	1.083	gar-1	0.922394	0.116467	0.176277	0.955526	0.115234	0.175363	N.S.
WBGene00001518	gar-2	3.84471	3.00099	4.03262	2.40515	2.77362	1.38499	1.25022	1.67926	2.11443	gar-2	-0.826831	0.0151089	0.0299682	-1.1268	0.0050391	0.0114571	N.S.
WBGene00001519	gar-3	0.768943	1.40863	2.96373	0.896035	2.49156	3.12613	3.03624	1.1002	1.90815	gar-3	0.35016	0.503168	0.589077	0.259517	0.637835	0.71727	N.S.
WBGene00001520	gas-1	162.957	164.32	171.848	197.175	177.183	185.312	254.747	240.134	248.007	gas-1	0.161057	0.000585731	0.00158486	0.570817	1.0806e-14	2.24914e-13	N.S.
WBGene00001522	gbh-1	29.5156	27.2539	24.2443	37.492	34.1767	32.9628	22.3253	28.779	27.1782	gbh-1	0.377569	0.000549865	0.00149966	-0.038158	0.730981	0.793991	N.S.
WBGene00001523	gbh-2	21.3529	27.7439	26.382	51.7342	51.9467	49.1079	37.6851	42.5605	41.6182	gbh-2	1.01959	1.53362e-12	1.65035e-11	0.696824	4.31961e-08	2.65721e-07	Up.upon.DR1
WBGene00001526	gck-1	52.229	57.2638	49.4117	65.3162	55.2374	69.7641	57.3314	62.7116	53.2734	gck-1	0.270537	0.003116	0.00725831	0.127903	0.165334	0.238985	N.S.
WBGene00001527	gcs-1	71.2751	65.5931	76.3282	50.4137	48.1858	53.2233	36.4944	36.77	46.3628	gcs-1	-0.491705	2.5092e-07	1.18085e-06	-0.837827	4.61629e-11	4.83476e-10	N.S.
WBGene00001531	gcy-4	0.414046	0.551203	0.3401	0.896035	0.0470106	0.514426	0.178602	0.521149	0.567287	gcy-4	-0.558742	0.515312	0.600014	-0.142369	0.866424	0.902198	N.S.
WBGene00001532	gcy-5	0.887242	0.0612447	0.145757	0.801715	0.235053	0.830996	0.416739	0.289527	0.154715	gcy-5	1.46912	0.119237	0.179609	0.392851	0.710457	0.776525	N.S.
WBGene00001533	gcy-6	0.295747	0.551203	0.923129	0.141479	0.705158	0.514426	0.0595342	0.173716	0.154715	gcy-6	-0.536539	0.485042	0.572136	-2.22591	0.017735	0.0347246	N.S.
WBGene00001535	gcy-8	1.59703	1.89859	2.76939	5.98928	4.84209	5.02555	2.79811	3.53223	2.93958	gcy-8	1.33723	4.29826e-05	0.000141863	0.564527	0.0856753	0.136244	Up.upon.DR1
WBGene00001536	gcy-9	2.30683	1.53112	2.28353	2.40515	2.02145	2.8887	2.55997	1.91088	2.83643	gcy-9	0.265358	0.411661	0.500662	0.252775	0.457019	0.550855	N.S.
WBGene00001537	gcy-11	22.181	18.5572	22.8839	34.7567	36.0571	34.3874	25.7783	23.5675	27.5908	gcy-11	0.719697	2.40818e-08	1.34139e-07	0.271308	0.0172767	0.033916	N.S.
WBGene00001538	gcy-12	25.0202	28.1113	21.0376	15.4212	20.0735	16.6595	10.8948	15.1133	13.8727	gcy-12	-0.492526	0.000662122	0.00177288	-0.875655	2.3508e-06	1.04274e-05	N.S.
WBGene00001539	gcy-13	0.887242	0.551203	1.89484	2.21651	0.987222	1.93899	0.773944	2.25831	3.04272	gcy-13	0.682877	0.195924	0.272462	0.817961	0.133825	0.199499	N.S.
WBGene00001543	gcy-18	1.47874	1.04116	1.7005	2.21651	2.30352	2.80956	1.25022	0.63696	1.39243	gcy-18	0.807268	0.0690159	0.112697	-0.423796	0.436825	0.530834	N.S.
WBGene00001544	gcy-19	12.2439	15.2499	9.66856	19.7599	21.9539	22.516	17.0863	18.1244	18.9267	gcy-19	0.843305	2.97057e-06	1.18297e-05	0.596749	0.000744262	0.00203625	N.S.
WBGene00001546	gcy-21	6.68389	4.22589	4.71282	5.89496	6.34643	7.55811	4.94134	5.2694	4.58987	gcy-21	0.379863	0.136078	0.200874	-0.050931	0.856709	0.895218	N.S.
WBGene00001547	gcy-22	3.25322	2.51103	2.57504	2.59378	3.14971	4.47155	2.79811	3.99548	3.14586	gcy-22	0.296847	0.306105	0.394674	0.252208	0.408555	0.50355	N.S.
WBGene00001548	gcy-23	3.48982	0.673692	2.08919	1.93355	1.08124	1.85985	0.773944	2.48993	2.527	gcy-23	-0.132184	0.795626	0.845176	-0.00587017	0.991162	0.994064	N.S.
WBGene00001551	gcy-31	2.42513	1.40863	1.31181	4.95177	3.24373	2.8887	3.98879	3.1848	4.17729	gcy-31	1.12422	0.00455544	0.0102399	1.21348	0.00307972	0.00737976	Up.upon.DR0&DR1
WBGene00001552	gcy-32	0.177448	0.796182	0.0485857	0.235799	0.423095	0.435284	0.0595342	1.1002	0.361001	gcy-32	0.902904	0.401754	0.491009	0.619501	0.588559	0.673183	N.S.
WBGene00001553	gcy-33	0.177448	0.306224	0.923129	1.36763	0.987222	1.54328	0.654876	0.984393	0.876716	gcy-33	1.74121	0.0135562	0.0272233	1.10353	0.137979	0.20469	Up.upon.DR1
WBGene00001554	gcy-34	0.650644	0.428713	0.437272	1.83923	2.11548	2.57213	1.36929	0.752771	3.45529	gcy-34	2.14225	0.000728778	0.00193061	1.67604	0.00990225	0.0208053	Up.upon.DR0&DR1
WBGene00001555	gcy-35	1.00554	1.28614	0.728786	2.49946	2.77362	1.46414	1.48835	0.984393	1.083	gcy-35	1.1382	0.0203089	0.0387496	0.272555	0.617882	0.699232	Up.upon.DR1
WBGene00001556	gcy-36	0.295747	0.428713	0.3401	1.93355	1.26929	1.46414	1.13115	0.984393	0.773573	gcy-36	2.12717	0.000703552	0.00186981	1.4325	0.0263604	0.0492438	Up.upon.DR0&DR1
WBGene00001557	gcy-37	1.12384	1.04116	1.50616	3.72562	2.77362	3.36355	3.51252	3.41642	2.21758	gcy-37	1.41475	0.000953265	0.00246921	1.2649	0.00382926	0.00897826	Up.upon.DR0&DR1
WBGene00001558	gdi-1	360.871	337.03	359.972	333.278	327.711	335.05	474.547	489.475	478.945	gdi-1	-0.0876685	0.018583	0.0358933	0.446429	4.67115e-14	8.48668e-13	N.S.
WBGene00001559	gei-1	14.3733	14.6375	10.7374	24.0043	25.5267	25.0486	20.1821	19.3983	22.5368	gei-1	0.944103	2.36193e-08	1.3183e-07	0.682495	2.21368e-05	8.16134e-05	N.S.
WBGene00001560	gei-3	34.1292	30.0712	31.6293	41.925	32.2022	43.6471	42.0906	51.478	46.6722	gei-3	0.295502	0.00631967	0.0137799	0.547666	7.3417e-06	2.969e-05	N.S.
WBGene00001561	gei-4	146.513	134.922	146	99.4598	94.4442	99.9965	83.5264	84.4841	83.288	gei-4	-0.541086	2.13638e-12	2.2475e-11	-0.768266	2.65622e-15	6.12569e-14	N.S.
WBGene00001562	lin-66	88.7833	97.0729	97.22	111.816	100.744	108.702	100.315	98.1498	96.7997	lin-66	0.181355	0.00179183	0.0043955	0.0587766	0.30604	0.39856	N.S.
WBGene00001563	gei-6	71.8666	69.6353	72.1498	71.6356	65.9558	76.2538	51.7352	46.7297	58.8431	gei-6	0.00253623	0.971649	0.979033	-0.443012	4.59809e-06	1.9312e-05	N.S.
WBGene00001564	icl-1	270.372	255.697	270.768	1410.69	1329.51	1478.18	1919.2	2023.27	1993.7	icl-1	2.40562	2.60192e-32	7.28964e-30	2.89628	6.54251e-35	4.30314e-32	Up.upon.DR0&DR1
WBGene00001565	gei-8	30.2254	26.3965	22.8839	38.8124	35.0229	36.9991	22.6825	23.5675	27.797	gei-8	0.50114	4.40615e-05	0.000145259	-0.0772311	0.528476	0.618266	N.S.
WBGene00001566	acdh-13	28.6875	33.3784	39.1115	27.4941	29.4756	29.0057	29.1122	26.926	23.9808	acdh-13	-0.237763	0.0460721	0.0792862	-0.353338	0.0076408	0.01654	N.S.
WBGene00001568	snpc-4	75.5338	74.4124	72.4413	72.6731	73.0074	75.0666	51.378	56.9211	55.3362	snpc-4	-0.00715528	0.90508	0.928631	-0.440238	2.49767e-07	1.33515e-06	N.S.
WBGene00001569	meg-3	36.2586	34.8483	34.3501	27.4941	27.6892	28.4517	30.8982	36.0751	30.0662	meg-3	-0.330528	0.000831878	0.00217812	-0.125668	0.178851	0.255039	N.S.
WBGene00001570	gei-13	3.37152	3.24597	3.35242	3.91426	3.33775	2.41385	5.0604	2.95318	2.21758	gei-13	-0.0974996	0.746539	0.804202	-0.0772598	0.808102	0.857598	N.S.
WBGene00001571	gei-14	30.3437	27.6214	27.0622	18.0622	25.9028	21.1706	21.3728	16.2714	16.967	gei-14	-0.395416	0.00217544	0.00523499	-0.649433	2.94851e-05	0.000105741	N.S.
WBGene00001572	gei-15	9.75966	11.2078	8.89119	6.74384	5.97034	6.45011	12.0854	7.81724	7.7873	gei-15	-0.621226	0.00295737	0.00692467	-0.133865	0.479005	0.571947	N.S.
WBGene00001574	gei-17	93.6336	90.2135	98.872	117.852	106.949	112.818	87.4557	95.7177	92.674	gei-17	0.251452	4.78457e-05	0.00015675	-0.0391438	0.504864	0.596029	N.S.
WBGene00001575	gei-18	1.12384	0.673692	1.11747	0.707396	0.799179	1.06842	0.893012	0.63696	0.979859	gei-18	-0.162862	0.751836	0.808743	-0.211737	0.697595	0.766082	N.S.
WBGene00001577	gem-4	44.4212	41.9526	42.221	72.9561	70.1868	66.7567	56.0216	52.057	56.1614	gem-4	0.704015	3.03644e-11	2.67425e-10	0.354687	6.01606e-05	0.000203	N.S.
WBGene00001578	ges-1	24.0738	20.6395	21.0376	46.9239	39.2538	41.3519	36.2563	37.2332	33.2636	ges-1	0.955993	2.36827e-10	1.81461e-09	0.700036	5.3523e-07	2.68808e-06	N.S.
WBGene00001579	gex-2	74.824	86.1713	81.4783	73.805	73.1014	84.6429	72.2149	75.2192	73.3863	gex-2	-0.0604343	0.33367	0.423769	-0.132591	0.0509683	0.0871721	N.S.
WBGene00001580	gex-3	66.3065	71.2276	59.9062	60.6002	54.5793	68.5769	57.0933	47.4246	58.018	gex-3	-0.0886405	0.274498	0.36025	-0.270791	0.00373763	0.00879352	N.S.
WBGene00001581	gfi-1	61.5746	57.9988	57.6713	3.06538	2.2095	2.17642	3.15531	3.53223	6.65273	gfi-1	-4.59876	5.08891e-19	1.48882e-17	-3.78111	2.32756e-18	9.26683e-17	N.S.
WBGene00001582	gfi-2	87.9552	81.6392	72.5385	77.3891	75.2639	77.9949	61.2606	63.2907	66.3725	gfi-2	-0.0557974	0.363566	0.453643	-0.327549	2.60643e-05	9.4629e-05	N.S.
WBGene00001583	gfi-3	75.4155	84.9464	75.0649	96.6303	93.598	96.8308	72.4531	83.326	78.8529	gfi-3	0.293838	2.6716e-05	9.12718e-05	0.00116981	0.985761	0.989855	N.S.
WBGene00001584	nrde-4	82.1586	78.087	69.3318	63.2412	58.9042	66.2027	49.4729	45.919	50.2822	nrde-4	-0.271199	0.000336	0.000954864	-0.643639	1.38797e-09	1.11166e-08	N.S.
WBGene00001585	gfl-1	100.377	117.161	100.135	99.0826	97.735	102.766	96.0286	95.7177	95.7683	gfl-1	-0.0731167	0.207795	0.286666	-0.134228	0.0331426	0.0601108	N.S.
WBGene00001586	ggr-1	0.414046	1.28614	0.631614	0.518757	0.705158	0.276999	0.654876	0.405338	0.361001	ggr-1	-0.596168	0.34807	0.438669	-0.602057	0.368936	0.463686	N.S.
WBGene00001587	ggr-2	1.95193	0.796182	0.437272	4.38585	2.30352	2.01813	3.86972	2.1425	3.04272	ggr-2	1.66524	0.00322198	0.0074808	1.79289	0.00201063	0.00501605	Up.upon.DR0&DR1
WBGene00001588	ggr-3	0.0591494	2.38854	0.825957	0.613076	1.08124	0.989281	0.893012	1.21601	1.18614	ggr-3	0.820189	0.289305	0.376169	1.14121	0.1444	0.212681	N.S.
WBGene00001589	gip-1	57.0792	63.6333	58.0599	46.5466	43.9549	35.6537	46.8534	49.7408	45.8471	gip-1	-0.519755	2.86878e-07	1.3363e-06	-0.325482	0.000399161	0.00115798	N.S.
WBGene00001590	C45G3.3	43.2382	35.7057	37.9455	21.7406	20.8257	20.6166	15.6575	19.0509	14.9042	C45G3.3	-0.88417	8.22084e-10	5.80846e-09	-1.24416	1.15502e-11	1.3422e-10	N.S.
WBGene00001591	glc-1	21.8261	20.1495	20.0659	42.6795	39.2538	44.2802	46.4962	41.2866	42.6496	glc-1	1.03039	2.89879e-11	2.56262e-10	1.07201	2.24076e-11	2.48113e-10	Up.upon.DR0&DR1
WBGene00001592	glc-2	3.96301	5.57327	3.25524	1.93355	1.08124	3.04698	2.4409	2.02669	1.28929	glc-2	-1.09482	0.00282474	0.00664197	-1.15974	0.00333901	0.00794203	N.S.
WBGene00001593	glc-3	0.532345	1.53112	0.534443	0.330118	0.987222	1.46414	0.893012	1.67926	1.18614	glc-3	0.127318	0.826352	0.868488	0.715692	0.20623	0.287303	N.S.
WBGene00001594	glc-4	1.71533	2.63352	2.86656	3.53698	3.61981	3.99669	1.25022	1.44764	2.32072	glc-4	0.649601	0.0421382	0.073437	-0.535931	0.181132	0.257732	N.S.
WBGene00001595	gld-1	469.824	435.389	458.504	163.597	148.318	166.634	209.143	223.805	218.405	gld-1	-1.5102	9.70183e-27	1.04266e-24	-1.06639	2.0005e-22	1.53711e-20	N.S.
WBGene00001596	gld-2	55.0681	52.8542	49.8975	48.2444	42.0744	50.7699	36.2563	40.2443	40.1742	gld-2	-0.154247	0.0446689	0.0772172	-0.428921	1.03755e-05	4.08439e-05	N.S.
WBGene00001597	gld-3	97.774	88.7436	101.107	36.3601	34.9288	41.7476	38.5186	51.0147	42.5465	gld-3	-1.34677	7.02499e-17	1.48855e-15	-1.13596	1.51788e-14	3.09275e-13	N.S.
WBGene00001598	glh-1	165.678	163.095	167.961	116.06	112.684	109.494	99.1244	102.203	102.369	glh-1	-0.558116	7.91096e-14	1.06886e-12	-0.710435	1.08989e-15	2.73187e-14	N.S.
WBGene00001599	glh-2	50.0996	54.5691	50.2862	37.209	34.1767	37.5531	28.1597	35.0328	34.7076	glh-2	-0.502679	1.16292e-06	4.95387e-06	-0.659844	4.34847e-08	2.67297e-07	N.S.
WBGene00001600	glh-3	42.1735	42.6876	41.638	43.0568	40.194	46.2588	36.4944	35.1486	32.3353	glh-3	0.0384256	0.620804	0.696308	-0.287671	0.00204425	0.0050922	N.S.
WBGene00001601	glh-4	55.3047	48.9345	49.7032	31.6442	25.4327	32.488	34.1131	32.0217	29.5505	glh-4	-0.778416	1.87474e-09	1.25259e-08	-0.689325	6.19995e-08	3.69503e-07	N.S.
WBGene00001602	gln-1	46.0774	52.8542	47.8569	49.8478	55.5195	55.835	69.4764	67.4599	65.238	gln-1	0.141649	0.0614892	0.102066	0.464833	4.41362e-07	2.24615e-06	N.S.
WBGene00001603	gln-2	0.650644	1.7761	0.631614	0.330118	0.705158	0.672711	0.535807	1.1002	0.876716	gln-2	-0.686547	0.240153	0.32275	-0.119522	0.830447	0.875043	N.S.
WBGene00001604	gln-3	275.577	292.444	264.549	300.643	308.906	303.076	588.852	599.495	588.276	gln-3	0.13728	0.00145446	0.00362633	1.09834	1.93407e-24	2.05174e-22	Up.upon.DR0
WBGene00001606	gln-5	126.639	133.697	139.878	54.0922	50.9124	66.4401	147.466	151.654	153.632	gln-5	-1.22354	8.29111e-18	2.01078e-16	0.176149	0.00483942	0.0110536	N.S.
WBGene00001607	gln-6	359.451	351.606	348.991	130.774	137.976	129.912	287.61	290.396	269.667	gln-6	-1.41198	8.02256e-27	8.73609e-25	-0.324456	2.0966e-10	1.93895e-09	N.S.
WBGene00001609	glp-1	50.8094	53.3442	62.4327	37.5863	33.8006	33.5168	35.5419	34.2221	30.8913	glp-1	-0.678157	1.96695e-09	1.30835e-08	-0.740176	1.58114e-09	1.25355e-08	N.S.
WBGene00001612	glr-1	0.295747	0.306224	0.825957	0.235799	0.611137	0.514426	0.654876	0.289527	0.464144	glr-1	-0.042542	0.95643	0.967792	0.0243759	0.975809	0.982912	N.S.
WBGene00001613	glr-2	1.12384	0.673692	0.728786	2.97106	2.30352	1.85985	0.535807	1.21601	3.24901	glr-2	1.49674	0.0048238	0.0107871	0.711989	0.213209	0.295375	Up.upon.DR1
WBGene00001615	glr-4	4.67281	3.36846	4.90716	9.00751	7.75674	7.00411	5.29854	6.65913	4.58987	glr-4	0.859526	0.000474931	0.00131425	0.328502	0.192645	0.27132	N.S.
WBGene00001616	glr-5	1.24214	0.796182	0.534443	0.801715	1.64537	1.38499	1.48835	1.21601	0.361001	glr-5	0.640475	0.233719	0.315624	0.0878094	0.882262	0.914002	N.S.
WBGene00001617	glr-6	3.96301	3.61344	3.15807	8.81887	8.69695	6.92497	6.84643	4.57453	5.82758	glr-6	1.18305	1.10661e-05	4.03547e-05	0.682255	0.0101568	0.0212722	Up.upon.DR1
WBGene00001618	glr-7	0.414046	1.16365	0.631614	1.17899	1.26929	0.830996	0.654876	1.21601	1.083	glr-7	0.668205	0.26013	0.344834	0.522897	0.405393	0.500291	N.S.
WBGene00001619	glr-8	1.47874	1.28614	0.631614	0.990354	1.64537	2.17642	1.48835	1.91088	0.876716	glr-8	0.598228	0.217297	0.297404	0.374302	0.467548	0.560833	N.S.
WBGene00001620	glt-1	100.731	98.6653	96.3455	24.9475	20.0735	23.7032	28.8741	28.8948	28.1065	glt-1	-2.10632	5.04002e-23	2.68198e-21	-1.78314	7.78182e-21	4.58625e-19	N.S.
WBGene00001621	glt-3	1.71533	1.40863	1.79767	1.46195	1.36331	0.989281	1.48835	1.91088	0.464144	glt-3	-0.410837	0.364789	0.454859	-0.630611	0.207879	0.289331	N.S.
WBGene00001622	glt-4	5.85579	5.57327	4.12979	5.04609	5.31219	4.9464	3.63158	3.76386	6.24015	glt-4	0.0125891	0.960097	0.970484	-0.174164	0.530944	0.620581	N.S.
WBGene00001623	glt-5	1.95193	3.00099	3.15807	10.2337	7.75674	8.6661	6.72736	7.93305	7.68416	glt-5	1.72167	8.03327e-08	4.13043e-07	1.47801	2.81928e-06	1.22899e-05	Up.upon.DR0&DR1
WBGene00001624	glt-6	1.95193	1.40863	1.79767	2.02787	1.73939	0.830996	0.773944	0.63696	0.567287	glt-6	-0.305093	0.511422	0.596716	-1.3973	0.0264277	0.0493527	N.S.
WBGene00001625	glt-7	0.295747	0.306224	0.437272	0.896035	0.329074	0.118714	0.178602	0.0579055	0.257858	glt-7	-0.141435	0.858383	0.893995	-1.31586	0.14574	0.214405	N.S.
WBGene00001627	gly-2	3.37152	3.00099	3.0609	3.91426	4.466	5.26297	3.51252	2.48993	3.55843	gly-2	0.539057	0.0445295	0.0770087	0.00985342	0.973385	0.981202	N.S.
WBGene00001628	gly-3	71.3934	61.4285	65.7365	57.4877	54.4852	54.5687	46.0199	41.9815	42.5465	gly-3	-0.253309	0.000434008	0.00120915	-0.605899	1.83902e-09	1.43927e-08	N.S.
WBGene00001629	gly-4	64.2954	58.7337	58.7401	50.6024	40.4761	46.8919	53.7593	56.6894	55.13	gly-4	-0.398658	6.26959e-06	2.37427e-05	-0.131137	0.0875656	0.138887	N.S.
WBGene00001630	gly-5	72.4581	75.8822	88.0859	50.1308	48.938	47.3668	47.8059	49.8566	54.3048	gly-5	-0.698899	4.06957e-10	2.99937e-09	-0.640383	8.55035e-09	5.99546e-08	N.S.
WBGene00001631	gly-6	27.1496	25.6615	27.2566	13.6292	11.7997	13.8895	9.585	11.0599	10.7784	gly-6	-1.02674	8.95327e-10	6.29408e-09	-1.35139	6.20299e-11	6.34697e-10	N.S.
WBGene00001632	gly-7	101.323	98.6653	107.617	76.6345	67.3661	82.2686	74.4772	83.0943	73.2831	gly-7	-0.445055	5.54652e-08	2.92876e-07	-0.421962	3.8662e-07	1.99098e-06	N.S.
WBGene00001633	gly-8	50.2179	54.5691	46.7881	12.3087	19.6034	13.8895	15.1812	18.356	17.0702	gly-8	-1.75088	1.40639e-15	2.45753e-14	-1.5741	8.12484e-14	1.40925e-12	N.S.
WBGene00001635	gly-10	47.0238	47.4647	48.3428	39.6613	43.0147	43.0139	33.0415	34.5696	28.4159	gly-10	-0.184664	0.0366227	0.0649819	-0.586006	9.28193e-07	4.43156e-06	N.S.
WBGene00001636	gly-11	11.6524	10.7178	13.2639	12.12	10.2953	11.9901	14.1096	7.81724	9.64387	gly-11	-0.0580763	0.711655	0.775258	-0.23372	0.179341	0.255559	N.S.
WBGene00001637	gly-12	8.57667	8.51302	9.27987	5.70633	9.3551	7.95382	5.77481	6.19588	6.96215	gly-12	-0.225473	0.230413	0.311954	-0.480166	0.0267622	0.0498924	N.S.
WBGene00001638	gly-13	18.1589	18.8021	20.7461	17.0247	16.2186	19.6669	10.0613	11.2916	10.8816	gly-13	-0.126127	0.269713	0.355275	-0.845931	8.45721e-07	4.07806e-06	N.S.
WBGene00001639	gly-14	0.768943	1.89859	1.11747	2.31083	0.987222	1.70156	1.72649	0.868582	0.464144	gly-14	0.434084	0.344055	0.434575	-0.436521	0.423072	0.51728	N.S.
WBGene00001643	gly-18	2.78002	1.40863	1.31181	2.02787	1.64537	2.25556	2.0837	1.91088	2.32072	gly-18	0.218805	0.591051	0.67039	0.311442	0.461608	0.554962	N.S.
WBGene00001644	gly-19	14.3733	14.3925	14.9158	13.8178	15.0904	12.2275	11.9664	10.4809	11.5004	gly-19	-0.104031	0.397339	0.486736	-0.368041	0.0107051	0.0222759	N.S.
WBGene00001645	gly-20	109.841	106.75	102.37	67.2026	62.6651	70.1598	53.6403	52.1728	53.3765	gly-20	-0.667218	1.78928e-13	2.24933e-12	-0.998804	9.22415e-17	2.79324e-15	N.S.
WBGene00001646	gna-1	33.7743	36.9306	34.6416	39.6613	38.5016	34.3083	43.8767	43.2554	40.3805	gna-1	0.0877967	0.332494	0.422569	0.274469	0.00516825	0.0117119	N.S.
WBGene00001647	gna-2	82.2769	82.2517	76.6197	30.7953	31.9202	30.7468	42.4479	36.8858	36.5642	gna-2	-1.3636	7.88184e-19	2.21162e-17	-1.05941	1.17532e-15	2.93259e-14	N.S.
WBGene00001648	goa-1	190.994	195.309	193.906	175.293	161.387	161.569	186.282	180.955	177.87	goa-1	-0.222584	8.16936e-06	3.04049e-05	-0.0915192	0.0410189	0.072311	N.S.
WBGene00001649	gob-1	79.0828	82.4967	73.6074	82.8596	72.3492	81.0815	66.3806	72.2081	73.7988	gob-1	0.0139186	0.838035	0.877304	-0.138227	0.0660247	0.10888	N.S.
WBGene00001650	gon-1	7.98517	5.2058	9.08553	10.328	9.26108	11.1987	6.37015	5.73264	6.13701	gon-1	0.48076	0.0118155	0.0241076	-0.279406	0.201499	0.281667	N.S.
WBGene00001651	gon-2	23.6006	19.4146	23.7584	50.2251	44.425	53.3816	38.3995	36.6542	33.9856	gon-2	1.14773	6.90369e-13	7.91613e-12	0.698556	2.60842e-07	1.38897e-06	Up.upon.DR1
WBGene00001653	gon-4	43.8297	41.5852	52.3268	50.4137	56.4597	49.5828	39.1139	38.7388	34.1919	gon-4	0.171156	0.0418813	0.0730667	-0.312453	0.00180747	0.00455483	N.S.
WBGene00001660	gop-1	19.2236	16.3523	23.0782	20.8918	22.7061	23.5449	12.9189	16.8505	13.7696	gop-1	0.191687	0.105997	0.162449	-0.446577	0.00256694	0.00625492	N.S.
WBGene00001661	gop-2	130.898	123.531	123.068	119.833	127.822	134.661	108.65	103.593	101.338	gop-2	0.0227136	0.656837	0.728525	-0.268017	3.35463e-05	0.000118982	N.S.
WBGene00001662	gop-3	114.099	110.669	111.407	98.2337	98.2051	98.7302	88.051	83.5576	81.2251	gop-3	-0.186999	0.000566477	0.00153858	-0.413668	8.40677e-09	5.8982e-08	N.S.
WBGene00001663	gpa-1	2.54343	1.89859	3.35242	6.27224	4.93611	7.00411	4.46506	4.69034	4.48672	gpa-1	1.22938	0.000384076	0.00108103	0.813297	0.0209729	0.0403054	Up.upon.DR1
WBGene00001664	gpa-2	1.00554	0.183734	1.40899	1.55627	2.2095	1.46414	2.55997	0.63696	1.39243	gpa-2	1.33501	0.03948	0.0693335	0.960497	0.160401	0.232664	N.S.
WBGene00001665	gpa-3	0.768943	1.53112	2.18636	2.40515	1.55135	1.85985	1.48835	1.44764	0.361001	gpa-3	0.433265	0.329105	0.419039	-0.666905	0.227483	0.311527	N.S.
WBGene00001666	gpa-4	14.0184	14.27	15.7904	17.8735	18.3811	19.8252	19.8249	20.4406	21.0928	gpa-4	0.345368	0.0153525	0.030389	0.473121	0.00180871	0.00455725	N.S.
WBGene00001668	gpa-6	0.650644	0.306224	0.0485857	0.990354	1.36331	0.672711	0.178602	0.752771	1.18614	gpa-6	2.21264	0.00912749	0.019114	1.44886	0.107587	0.165547	Up.upon.DR1
WBGene00001669	gpa-7	16.1478	10.8403	14.5271	17.4019	16.7828	17.8466	11.252	14.7659	19.2362	gpa-7	0.337696	0.0355104	0.0632198	0.119039	0.483213	0.575884	N.S.
WBGene00001671	gpa-9	2.42513	4.1034	3.64393	8.63023	8.22685	7.95382	8.03711	7.81724	9.12816	gpa-9	1.31075	2.43626e-06	9.85958e-06	1.32755	3.27375e-06	1.41176e-05	Up.upon.DR0&DR1
WBGene00001672	gpa-10	0.650644	0.183734	0.631614	0.801715	0.987222	0.751853	0.297671	2.25831	0.979859	gpa-10	0.946208	0.209972	0.289104	1.02031	0.189968	0.268055	N.S.
WBGene00001673	gpa-11	2.54343	1.16365	0.923129	3.72562	1.73939	2.01813	2.4409	2.1425	1.39243	gpa-11	0.77484	0.0914929	0.143428	0.485547	0.321419	0.414582	N.S.
WBGene00001674	gpa-12	5.5009	7.5331	7.72513	2.78242	4.466	6.45011	3.63158	6.54332	6.65273	gpa-12	-0.640934	0.0231573	0.0434823	-0.332805	0.225504	0.309125	N.S.
WBGene00001675	gpa-13	1.12384	0.428713	0.0485857	1.74491	1.26929	1.54328	1.13115	0.752771	0.361001	gpa-13	2.52163	0.00144033	0.00359437	1.32789	0.111624	0.170738	Up.upon.DR1
WBGene00001676	gpa-14	0.177448	1.04116	0.145757	1.46195	1.17526	1.06842	0.416739	0.521149	0.567287	gpa-14	2.08119	0.00359688	0.00826488	0.800778	0.302866	0.395146	Up.upon.DR1
WBGene00001677	gpa-15	6.68389	9.8604	8.11382	13.6292	12.3638	11.4361	12.4426	11.639	10.0564	gpa-15	0.612162	0.000577863	0.00156615	0.476725	0.00868754	0.018499	N.S.
WBGene00001678	gpa-16	29.5156	27.1314	27.9368	14.9496	16.2186	17.4509	17.3244	17.8928	15.0073	gpa-16	-0.793917	7.89656e-09	4.76839e-08	-0.761691	6.54864e-08	3.88874e-07	N.S.
WBGene00001679	gpb-1	212.761	209.396	208.384	156.429	160.729	170.671	207.238	209.791	199.427	gpb-1	-0.367332	4.74158e-10	3.4636e-09	-0.0336623	0.421418	0.51577	N.S.
WBGene00001680	gpb-2	11.7707	13.5351	11.3205	14.1951	12.6458	15.2349	10.4185	14.3026	10.3659	gpb-2	0.216649	0.173695	0.24624	-0.0705423	0.684622	0.755571	N.S.
WBGene00001681	gpc-1	2.78002	2.75601	1.50616	7.0268	5.50024	5.57954	6.84643	6.77494	6.75587	gpc-1	1.44393	5.01989e-05	0.000163565	1.62979	1.09044e-05	4.2772e-05	Up.upon.DR0&DR1
WBGene00001682	gpc-2	112.325	130.023	125.788	128.51	137.788	109.494	160.087	164.741	169.309	gpc-2	0.0155136	0.834325	0.874478	0.427268	1.84179e-06	8.32908e-06	N.S.
WBGene00001683	gpd-1	146.277	146.804	144.057	70.9754	75.4519	78.2323	139.131	129.766	136.613	gpd-1	-0.957175	4.78863e-19	1.40356e-17	-0.107702	0.0229957	0.0436727	N.S.
WBGene00001684	gpd-2	186.853	183.305	186.812	191.516	202.757	190.14	296.302	310.547	301.848	gpd-2	0.0667505	0.151547	0.220054	0.705416	1.35854e-16	4.02016e-15	N.S.
WBGene00001685	gpd-3	318.756	308.98	323.921	279.421	266.785	280.046	481.334	492.139	490.084	gpd-3	-0.204701	1.24619e-06	5.28939e-06	0.619726	8.76544e-19	3.70514e-17	N.S.
WBGene00001686	gpd-4	104.635	108.219	110.533	60.3173	59.8444	65.4112	107.935	100.929	91.8489	gpd-4	-0.799931	7.78575e-13	8.7987e-12	-0.114639	0.0881118	0.139605	N.S.
WBGene00001687	gpn-1	4.19961	3.12348	5.7817	8.44159	10.2953	10.0115	8.51338	7.70143	6.65273	gpn-1	1.1418	2.35221e-05	8.09998e-05	0.79618	0.00300697	0.00722965	Up.upon.DR1
WBGene00001688	gpr-1	57.3158	50.2819	56.9911	59.94	58.9983	53.7773	42.5669	38.6229	40.5868	gpr-1	0.0607351	0.392982	0.482368	-0.438488	5.5456e-06	2.29227e-05	N.S.
WBGene00001689	gpr-2	58.2622	51.1394	56.6024	72.0129	68.2123	77.0452	45.7818	50.3198	43.6811	gpr-2	0.390039	3.35314e-06	1.32299e-05	-0.254682	0.00313182	0.00749039	N.S.
WBGene00001690	grd-1	0.887242	0.0612447	0.145757	1.08467	0.517116	0.751853	0.535807	0.0579055	0.567287	grd-1	1.91646	0.035427	0.0630987	0.412828	0.693625	0.762726	N.S.
WBGene00001692	grd-3	89.1382	85.3139	82.0613	3.25402	3.05569	3.20527	2.91717	5.50102	3.76472	grd-3	-4.7481	5.37144e-20	1.82108e-18	-4.44003	5.23431e-19	2.25308e-17	N.S.
WBGene00001693	grd-4	29.3973	26.7639	27.6453	1.83923	1.55135	1.22671	1.25022	1.1002	2.01129	grd-4	-4.21829	4.86614e-15	7.86765e-14	-4.29275	1.36642e-13	2.27409e-12	N.S.
WBGene00001694	grd-5	112.325	101.238	94.0134	21.7406	24.8686	23.3866	32.6843	31.7901	33.5731	grd-5	-2.12668	6.03801e-23	3.18215e-21	-1.63757	4.50334e-20	2.32857e-18	N.S.
WBGene00001695	grd-6	0.532345	0.183734	0.825957	0.707396	1.45733	0.276999	0.416739	1.21601	0.773573	grd-6	0.489833	0.501066	0.587202	0.711439	0.340317	0.433915	N.S.
WBGene00001696	grd-7	0.177448	0.551203	0.534443	0.707396	0.517116	0.435284	0.773944	0.289527	1.083	grd-7	0.499765	0.499261	0.585546	0.740037	0.326386	0.41962	N.S.
WBGene00001699	grd-10	4.08131	4.96082	4.4213	5.98928	5.87632	5.02555	5.89388	5.61683	6.54958	grd-10	0.3205	0.168561	0.240027	0.433554	0.0752026	0.121756	N.S.
WBGene00001700	grd-11	1.36044	2.02108	1.79767	1.74491	1.08124	1.70156	2.55997	1.21601	1.59872	grd-11	-0.19849	0.617179	0.693472	-0.00798665	0.984266	0.988655	N.S.
WBGene00001701	grd-12	2.42513	2.8785	1.40899	2.40515	2.30352	1.54328	3.86972	4.11129	3.35215	grd-12	-0.0460595	0.896617	0.92248	0.851157	0.01371	0.0276369	N.S.
WBGene00001702	grd-13	5.2643	4.96082	4.4213	4.38585	3.05569	3.36355	6.01295	5.61683	7.0653	grd-13	-0.447501	0.0873558	0.137836	0.367173	0.127461	0.191226	N.S.
WBGene00001703	grd-14	12.8354	13.4126	16.9564	3.53698	2.2095	3.4427	3.03624	3.53223	5.31187	grd-14	-2.26037	3.5038e-11	3.0629e-10	-1.88962	1.87271e-09	1.46215e-08	N.S.
WBGene00001704	grd-15	0.295747	0.428713	0.534443	0.424437	1.08124	0.435284	0.0595342	0.868582	0.567287	grd-15	0.481308	0.51532	0.600014	-0.38271	0.656672	0.73279	N.S.
WBGene00001705	grd-16	0.177448	0.918671	0.728786	0.801715	0.987222	1.30585	0.893012	1.21601	0.876716	grd-16	1.03871	0.106772	0.163407	0.974532	0.144204	0.212468	N.S.
WBGene00001706	grd-17	2.89832	2.63352	2.18636	4.29153	5.12415	4.47155	10.0613	5.15359	8.5093	grd-17	0.865965	0.00789535	0.0168189	1.59348	6.30143e-06	2.57683e-05	Up.upon.DR0
WBGene00001707	grh-1	5.97409	3.85842	5.29584	3.72562	1.92743	1.62242	1.48835	2.83737	3.76472	grh-1	-1.16934	0.000817308	0.00214441	-0.961258	0.00648289	0.0143181	N.S.
WBGene00001708	grk-1	17.2125	18.4347	18.0253	20.8918	21.2018	21.0123	19.9439	17.6612	16.3482	grk-1	0.233756	0.0419261	0.0731119	-0.00383625	0.974829	0.982237	N.S.
WBGene00001709	grk-2	3.84471	4.71584	3.83827	3.44266	2.6796	2.01813	1.72649	2.37412	1.90815	grk-2	-0.648718	0.0227611	0.0428266	-1.04256	0.00255913	0.00623773	N.S.
WBGene00001710	grl-1	0.295747	1.53112	0.728786	1.74491	0.799179	0.672711	0.416739	1.33183	0.67043	grl-1	0.478556	0.419093	0.507785	0.0657612	0.919613	0.942214	N.S.
WBGene00001711	grl-2	2.30683	0.918671	1.31181	2.59378	3.05569	3.04698	2.32183	1.33183	2.01129	grl-2	1.04465	0.0168559	0.0329405	0.389736	0.410709	0.505562	Up.upon.DR1
WBGene00001712	grl-3	0.177448	0.306224	0.242929	0.235799	1.08124	0.672711	0.0595342	0.173716	0.567287	grl-3	1.24742	0.145831	0.213086	-0.389747	0.697874	0.766235	N.S.
WBGene00001713	grl-4	37.9148	41.0952	39.2087	5.80064	5.97034	4.39241	3.03624	5.38521	6.24015	grl-4	-2.89936	6.29157e-17	1.34354e-15	-3.05187	1.50962e-15	3.66658e-14	N.S.
WBGene00001715	grl-6	0.0591494	0.428713	1.11747	1.46195	2.39754	0.910138	1.60742	1.79507	1.28929	grl-6	2.14714	0.0101886	0.021105	2.25068	0.00835099	0.0178913	Up.upon.DR0&DR1
WBGene00001716	grl-7	0.177448	0.551203	0.437272	0.518757	0.517116	0.435284	0.654876	0.984393	0.257858	grl-7	0.46477	0.535013	0.618477	0.607608	0.426978	0.521217	N.S.
WBGene00001717	grl-8	3.01662	0.918671	1.0203	1.27331	2.58558	0.356141	1.13115	0.752771	1.49557	grl-8	-0.484514	0.392935	0.482346	-0.343973	0.562851	0.650109	N.S.
WBGene00001718	grl-9	0.414046	1.04116	0.3401	0.235799	0.611137	0.118714	0.654876	0.405338	0.67043	grl-9	-1.03818	0.193399	0.269405	0.140177	0.842931	0.88518	N.S.
WBGene00001719	grl-10	2.89832	2.75601	3.7411	5.23473	4.84209	3.36355	5.29854	7.4698	7.58101	grl-10	0.460088	0.147324	0.214947	1.09934	0.000916157	0.00246674	Up.upon.DR0
WBGene00001720	grl-11	4.08131	5.45078	4.03262	3.25402	4.37198	2.96784	6.01295	5.61683	4.89929	grl-11	-0.362625	0.16021	0.230395	0.300077	0.218668	0.301564	N.S.
WBGene00001722	grl-13	0.0591494	1.28614	0.0485857	0.801715	1.36331	0.989281	1.48835	0.752771	0.773573	grl-13	2.72829	0.00207704	0.00503357	2.60952	0.00392678	0.00918988	Up.upon.DR0&DR1
WBGene00001723	grl-14	0.650644	0.428713	0.3401	0.801715	1.83341	0.910138	1.48835	0.63696	0.567287	grl-14	1.2785	0.109391	0.166748	0.831755	0.329517	0.423004	N.S.
WBGene00001724	grl-15	1.47874	2.26606	2.28353	0.896035	0.799179	0.989281	1.72649	0.521149	1.083	grl-15	-1.14874	0.0139696	0.0279648	-1.00491	0.0355632	0.0639367	N.S.
WBGene00001725	grl-16	1.47874	0.673692	1.0203	1.74491	1.17526	1.93899	2.4409	2.25831	0.876716	grl-16	0.666231	0.190553	0.266265	0.70219	0.181214	0.257804	N.S.
WBGene00001726	grl-17	0.0591494	0.796182	1.99201	1.83923	0.987222	1.85985	1.36929	1.91088	0.67043	grl-17	1.64002	0.0297076	0.0540076	1.27587	0.104352	0.161251	N.S.
WBGene00001727	grl-18	1.12384	0.0612447	0.242929	0.424437	1.26929	0.356141	0.0595342	0.521149	0.361001	grl-18	1.12913	0.18749	0.262598	-0.187803	0.852285	0.891767	N.S.
WBGene00001729	grl-20	1.12384	2.14357	2.57504	2.12219	0.517116	2.49299	1.72649	1.44764	1.70186	grl-20	-0.376368	0.41495	0.503987	-0.209773	0.655695	0.732048	N.S.
WBGene00001731	grl-22	2.78002	1.89859	2.57504	0.424437	0.611137	0.435284	0.297671	1.21601	0.464144	grl-22	-2.32149	7.56343e-05	0.000239903	-2.1251	0.000322928	0.000951767	N.S.
WBGene00001733	grl-24	0.414046	0.918671	0.631614	1.36763	0.611137	0.435284	0.416739	0.868582	0.567287	grl-24	0.16698	0.779389	0.832264	-0.070271	0.913351	0.937715	N.S.
WBGene00001734	grl-25	1.95193	1.89859	2.18636	2.97106	3.05569	3.20527	2.55997	2.37412	2.83643	grl-25	0.609371	0.0671843	0.110152	0.359413	0.309831	0.40219	N.S.
WBGene00001735	grl-26	1.83363	0.796182	1.50616	1.65059	1.55135	1.78071	2.67904	2.37412	2.11443	grl-26	0.336615	0.403989	0.493191	0.842642	0.0380328	0.0677618	N.S.
WBGene00001736	grl-27	3.13492	2.02108	1.79767	2.02787	1.17526	2.65127	1.60742	1.91088	1.59872	grl-27	-0.233019	0.524115	0.608489	-0.387139	0.332468	0.425894	N.S.
WBGene00001740	gro-1	16.0295	15.9849	11.3205	15.5155	15.9366	12.9398	14.5859	14.4185	12.5319	gro-1	0.0608705	0.670408	0.739944	-0.0274684	0.85807	0.896394	N.S.
WBGene00001743	grp-1	74.3508	72.575	73.1215	74.5595	82.6916	84.5637	56.1407	64.7962	52.9639	grp-1	0.137777	0.0596137	0.0993184	-0.34873	0.000124715	0.000397576	N.S.
WBGene00001744	gars-1	124.746	132.717	130.453	106.534	106.761	114.717	109.602	101.161	104.329	gars-1	-0.239329	2.28463e-05	7.88543e-05	-0.301429	1.59411e-06	7.28112e-06	N.S.
WBGene00001745	gsa-1	6.68389	7.16563	9.08553	9.4791	9.54314	9.85324	11.8473	11.7548	10.5722	gsa-1	0.327594	0.0742122	0.119885	0.562033	0.00382641	0.0089754	N.S.
WBGene00001746	gsk-3	101.323	115.201	106.257	83.2369	78.6487	91.37	99.6006	103.13	99.0689	gsk-3	-0.343059	1.15659e-06	4.93074e-06	-0.0939447	0.113937	0.173661	N.S.
WBGene00001747	gsp-1	262.564	259.494	275.432	212.077	202.945	223.142	246.412	257.274	252.752	gsp-1	-0.321979	4.30255e-08	2.30521e-07	-0.0784618	0.0933606	0.146748	N.S.
WBGene00001748	gsp-2	388.198	400.602	396.119	397.698	377.824	383.327	458.115	458.09	452.334	gsp-2	-0.0328631	0.287068	0.373704	0.2075	1.43067e-07	7.98524e-07	N.S.
WBGene00001749	gst-1	366.904	343.399	349.283	189.912	196.927	182.226	250.698	262.138	265.129	gst-1	-0.899005	5.4608e-21	2.20078e-19	-0.443883	1.1002e-12	1.53571e-11	N.S.
WBGene00001750	gst-2	0.768943	1.89859	0.145757	1.74491	1.26929	1.14757	0.654876	0.752771	1.59872	gst-2	1.29963	0.0440365	0.076296	0.781403	0.261664	0.350256	N.S.
WBGene00001751	gst-3	3.60812	3.85842	4.03262	8.44159	7.85076	7.00411	8.51338	9.5544	10.7784	gst-3	1.00193	4.39186e-05	0.000144836	1.32511	5.8457e-07	2.9154e-06	Up.upon.DR0&DR1
WBGene00001752	gst-4	37.6782	37.4205	41.1521	23.627	18.7572	21.7246	25.5402	23.5675	27.5908	gst-4	-0.868355	1.36065e-09	9.29503e-09	-0.603345	2.15498e-06	9.61842e-06	N.S.
WBGene00001753	gst-5	86.4173	89.1111	93.6247	26.8339	28.4414	24.3363	51.378	49.9724	45.1251	gst-5	-1.7702	1.4065e-20	5.25614e-19	-0.887566	1.20392e-13	2.02413e-12	N.S.
WBGene00001754	gst-6	50.5728	47.5872	47.8569	5.14041	5.7823	7.87467	8.98966	7.70143	7.68416	gst-6	-2.95794	9.76323e-20	3.19794e-18	-2.58938	2.82555e-18	1.10096e-16	N.S.
WBGene00001755	gst-7	201.522	209.763	215.283	142.187	142.865	134.582	239.506	240.945	239.962	gst-7	-0.583129	8.0895e-15	1.26923e-13	0.199675	2.02258e-05	7.52255e-05	N.S.
WBGene00001757	gst-9	1.83363	3.12348	2.57504	1.55627	1.64537	1.30585	1.36929	1.44764	0.773573	gst-9	-0.726111	0.0524275	0.088827	-1.11179	0.011875	0.0243863	N.S.
WBGene00001758	gst-10	85.8258	100.38	94.1106	20.4202	18.005	18.8755	31.6126	24.9573	23.3619	gst-10	-2.29018	5.60039e-21	2.25152e-19	-1.82869	1.42764e-18	5.83949e-17	N.S.
WBGene00001759	gst-11	1.24214	1.04116	2.08919	1.93355	1.64537	1.30585	0.654876	2.25831	1.18614	gst-11	0.147819	0.725746	0.786596	-0.243074	0.608395	0.691159	N.S.
WBGene00001760	gst-12	3.72641	3.98091	1.79767	4.57449	1.64537	2.80956	2.91717	3.99548	2.63015	gst-12	-0.0564686	0.882488	0.911537	0.112391	0.774709	0.831389	N.S.
WBGene00001761	gst-13	137.049	131.982	122.096	87.6699	86.6405	84.9594	80.1925	81.2414	76.9963	gst-13	-0.587479	1.00178e-12	1.11224e-11	-0.70904	5.84909e-14	1.03639e-12	N.S.
WBGene00001762	gst-14	0.177448	0.0612447	0.145757	0.330118	1.08124	0.435284	0.416739	1.56345	0.154715	gst-14	2.19161	0.0274663	0.0504838	1.95163	0.0589043	0.0987598	N.S.
WBGene00001763	gst-15	3.37152	1.28614	3.25524	6.36656	6.34643	6.13354	11.371	12.7971	10.2627	gst-15	1.33722	0.000419779	0.00117189	2.19682	1.5297e-07	8.49183e-07	Up.upon.DR0&DR1
WBGene00001764	gst-16	12.1256	9.49293	11.029	10.7996	10.2953	10.8029	16.0147	13.6078	13.5633	gst-16	-0.0291738	0.841681	0.880224	0.397747	0.00902117	0.0191425	N.S.
WBGene00001765	gst-17	0.295747	0.428713	1.11747	1.17899	0.517116	2.41385	1.13115	1.21601	1.39243	gst-17	1.12653	0.0850374	0.134695	1.20013	0.073144	0.119009	N.S.
WBGene00001767	gst-19	0.887242	1.16365	1.31181	1.74491	1.55135	0.830996	1.72649	2.37412	1.28929	gst-19	0.191954	0.680422	0.748373	0.623956	0.182301	0.259037	N.S.
WBGene00001768	gst-20	73.5227	64.3682	66.1252	57.4877	53.451	51.5613	95.3142	96.4126	93.4992	gst-20	-0.329467	1.59615e-05	5.66247e-05	0.486399	4.33245e-09	3.20173e-08	N.S.
WBGene00001769	gst-21	3.84471	2.63352	2.47787	2.59378	3.9959	3.28441	2.0837	4.92196	2.73329	gst-21	0.162953	0.590947	0.670318	0.0668098	0.836724	0.880133	N.S.
WBGene00001770	gst-22	14.8465	12.1877	16.9564	11.5541	13.6801	12.4649	15.5384	11.7548	10.0564	gst-22	-0.231692	0.131603	0.195073	-0.279705	0.0906325	0.143103	N.S.
WBGene00001771	gst-23	0.414046	1.16365	0.145757	0.330118	0.517116	0.514426	0.654876	0.868582	0.257858	gst-23	0.203508	0.78049	0.833188	0.407218	0.582068	0.667104	N.S.
WBGene00001772	gst-24	277.943	284.482	290.494	144.073	145.404	129.754	194.022	188.946	177.148	gst-24	-1.03278	7.09198e-21	2.82357e-19	-0.611714	1.31802e-14	2.70902e-13	N.S.
WBGene00001773	gst-25	1.12384	2.14357	0.728786	2.02787	2.96167	1.85985	2.79811	1.67926	2.83643	gst-25	0.926881	0.0325813	0.0586656	1.03532	0.0211551	0.0405943	Up.upon.DR0
WBGene00001774	gst-26	23.364	30.3161	31.1435	3.6313	4.65405	4.55069	7.44177	3.53223	3.76472	gst-26	-2.7242	1.93786e-14	2.85267e-13	-2.6272	2.86827e-13	4.49599e-12	N.S.
WBGene00001775	gst-27	55.3047	55.549	60.5864	5.14041	5.59426	5.5004	9.585	13.6078	12.2224	gst-27	-3.40427	1.9316e-19	6.08452e-18	-2.28954	1.93239e-17	6.49779e-16	N.S.
WBGene00001776	gst-28	13.1903	14.3925	14.2356	3.06538	2.6796	2.96784	3.75065	5.03778	6.13701	gst-28	-2.26396	3.9386e-12	3.94412e-11	-1.49907	4.25799e-09	3.15237e-08	N.S.
WBGene00001777	gst-29	6.92048	4.71584	4.61564	1.93355	1.83341	2.01813	3.03624	3.30061	3.24901	gst-29	-1.44901	9.93307e-05	0.000309747	-0.722529	0.0211338	0.0405583	N.S.
WBGene00001778	gst-30	5.97409	8.14555	8.69685	22.4009	20.6376	18.0841	34.8275	38.1597	34.8108	gst-30	1.41115	1.26519e-09	8.67365e-09	2.24253	6.06328e-15	1.32402e-13	Up.upon.DR0&DR1
WBGene00001779	gst-31	0.650644	0.428713	0.242929	1.27331	0.799179	0.830996	1.25022	1.1002	0.361001	gst-31	1.2411	0.0875262	0.138052	0.953834	0.210797	0.292624	N.S.
WBGene00001780	gst-32	1.59703	0.183734	0.242929	0.330118	0.799179	0.0395712	0.297671	0.405338	0.67043	gst-32	-0.993735	0.3118	0.40051	0.111635	0.900858	0.928314	N.S.
WBGene00001781	gst-33	1.36044	1.53112	0.923129	0.613076	1.26929	1.22671	0.773944	2.02669	1.49557	gst-33	-0.289825	0.556063	0.63792	0.13753	0.77648	0.8328	N.S.
WBGene00001782	gst-34	0.532345	0.306224	0.242929	0.424437	0.987222	0.118714	0.416739	1.56345	1.28929	gst-34	0.0603894	0.941755	0.957241	1.51506	0.0485106	0.0836049	N.S.
WBGene00001783	gst-35	1.24214	2.38854	2.96373	4.1029	4.27796	5.34212	5.89388	6.42751	5.20872	gst-35	1.11971	0.00140884	0.00352273	1.4565	7.36471e-05	0.000245386	Up.upon.DR0&DR1
WBGene00001784	gst-36	34.1292	35.4607	33.6699	11.4598	10.3893	13.2564	14.9431	13.3762	16.245	gst-36	-1.54966	1.20183e-14	1.81997e-13	-1.20872	6.96844e-12	8.43135e-11	N.S.
WBGene00001786	gst-38	240.442	256.677	252.889	8.34727	7.85076	8.82438	12.2045	12.6813	12.1193	gst-38	-4.90222	6.39893e-29	1.00207e-26	-4.34226	2.63837e-28	4.92985e-26	N.S.
WBGene00001787	gst-39	13.7818	15.3724	16.0819	11.5541	13.304	12.1484	14.2287	18.0086	20.4739	gst-39	-0.296601	0.0663568	0.109002	0.213408	0.169814	0.244559	N.S.
WBGene00001788	gst-40	1.59703	2.63352	1.79767	4.00858	2.39754	2.80956	2.67904	3.41642	3.76472	gst-40	0.61909	0.071464	0.116138	0.753241	0.0347868	0.0627055	N.S.
WBGene00001789	gst-41	2.18853	2.02108	2.47787	2.6881	3.9959	4.78812	3.15531	3.76386	4.28044	gst-41	0.753722	0.0195225	0.0374747	0.736152	0.0279832	0.0518804	N.S.
WBGene00001790	gst-42	58.7354	61.6734	51.7438	26.0793	32.7664	28.056	31.1364	37.6965	39.0396	gst-42	-0.981065	2.8066e-11	2.48246e-10	-0.660956	1.56829e-07	8.68262e-07	N.S.
WBGene00001791	gst-43	12.8354	12.0652	13.9441	9.9507	13.6801	12.9398	12.4426	15.1133	14.2853	gst-43	-0.100442	0.520346	0.604881	0.0992999	0.534536	0.623891	N.S.
WBGene00001792	gst-44	3.01662	2.14357	1.79767	2.6881	2.86764	2.01813	1.96463	0.984393	2.32072	gst-44	0.143504	0.713209	0.776642	-0.419218	0.363048	0.45751	N.S.
WBGene00001793	gsy-1	83.6965	82.9866	89.252	40.4159	40.7582	43.7262	58.2839	58.8899	59.7714	gsy-1	-1.03547	4.65166e-17	1.0104e-15	-0.535168	4.91096e-10	4.26908e-09	N.S.
WBGene00001794	gta-1	303.732	305.427	288.648	309.698	294.991	297.932	318.21	334.751	320.414	gta-1	0.00997906	0.77661	0.83034	0.119105	0.00228159	0.00563644	N.S.
WBGene00001795	gtl-1	13.1903	11.4528	14.5271	31.6442	28.6294	32.8046	14.3477	21.4829	20.4739	gtl-1	1.24449	3.23956e-10	2.43678e-09	0.503967	0.00284314	0.00686991	Up.upon.DR1
WBGene00001796	gtl-2	1.95193	2.63352	3.35242	4.38585	3.9959	3.83841	2.0837	5.2694	2.83643	gtl-2	0.624656	0.0464291	0.0798655	0.258764	0.441802	0.535773	N.S.
WBGene00001803	lite-1	1.83363	0.673692	1.7005	2.31083	1.64537	3.99669	3.03624	2.48993	1.39243	lite-1	0.95815	0.0866257	0.136868	0.71094	0.225424	0.309042	N.S.
WBGene00001804	gur-3	0.650644	0.551203	0.923129	2.12219	1.92743	1.54328	1.36929	2.1425	1.39243	gur-3	1.37689	0.00704073	0.015185	1.17718	0.0260011	0.0486394	Up.upon.DR0&DR1
WBGene00001805	gur-4	0.532345	0.183734	0.631614	0.141479	0.517116	0.435284	0.297671	0.405338	0.773573	gur-4	-0.34022	0.692246	0.758789	0.183068	0.827553	0.872883	N.S.
WBGene00001806	gur-5	1.36044	1.16365	0.3401	0.518757	0.893201	0.435284	0.416739	0.0579055	0.464144	gur-5	-0.417307	0.49912	0.585422	-1.76186	0.03492	0.0629131	N.S.
WBGene00001808	gut-2	84.8794	93.7657	86.434	61.0718	78.4606	52.7485	73.5247	79.5042	88.7546	gut-2	-0.492145	1.6044e-05	5.68929e-05	-0.127203	0.196869	0.276299	N.S.
WBGene00001811	haf-1	7.27538	5.2058	5.29584	5.42337	6.91055	7.39982	5.41761	4.80615	6.75587	haf-1	0.175401	0.400876	0.490155	-0.043416	0.848832	0.889627	N.S.
WBGene00001812	haf-2	81.6854	67.7979	79.5348	85.4062	78.2726	84.2472	65.309	69.4287	71.6328	haf-2	0.114243	0.0863344	0.136473	-0.149184	0.0419781	0.0738073	N.S.
WBGene00001813	haf-3	45.6042	50.7719	50.7721	29.4748	28.3474	33.1211	26.0164	23.3359	25.7342	haf-3	-0.690937	8.96794e-10	6.3017e-09	-0.972096	5.88773e-12	7.19791e-11	N.S.
WBGene00001814	haf-4	25.6117	27.2539	31.8237	35.0397	35.8691	35.1788	45.7818	52.9835	51.7262	haf-4	0.318092	0.00742137	0.0159017	0.822849	1.588e-08	1.06058e-07	N.S.
WBGene00001815	hmt-1	49.1532	42.4426	44.2616	22.3065	21.9539	26.6314	26.7308	28.8948	28.9316	hmt-1	-0.929913	3.76172e-11	3.27443e-10	-0.679137	5.21706e-08	3.15847e-07	N.S.
WBGene00001816	haf-6	25.1385	21.7419	27.2566	13.1576	11.4236	13.5729	19.8249	15.3449	16.967	haf-6	-0.962295	4.78199e-09	2.98181e-08	-0.524592	9.95805e-05	0.000323023	N.S.
WBGene00001817	haf-7	16.3844	14.3925	15.2073	39.0011	35.493	41.9059	23.7541	25.1889	25.1153	haf-7	1.34447	2.61156e-13	3.19746e-12	0.690233	3.67821e-06	1.57584e-05	Up.upon.DR1
WBGene00001819	haf-9	29.5156	29.5812	29.4915	28.343	23.2702	22.3577	16.61	16.1556	16.245	haf-9	-0.275826	0.00586526	0.0128624	-0.854513	1.31847e-08	8.91431e-08	N.S.
WBGene00001820	ham-1	111.142	102.462	111.99	137.093	141.925	153.972	175.804	167.057	158.686	ham-1	0.411739	1.38413e-08	8.04785e-08	0.616925	1.77234e-12	2.36548e-11	N.S.
WBGene00001821	ham-2	7.51198	6.30821	5.87887	6.74384	6.81653	8.19124	7.20363	7.00656	6.65273	ham-2	0.166087	0.374422	0.46409	0.0968468	0.625438	0.705839	N.S.
WBGene00001823	hap-1	44.1846	40.9727	38.6257	34.0022	37.1854	31.2217	38.6377	43.0238	38.7302	hap-1	-0.275978	0.00291036	0.00682862	-0.0352692	0.687613	0.758135	N.S.
WBGene00001824	hbl-1	5.2643	6.55319	3.44959	7.68703	8.79097	9.29924	6.37015	12.5655	9.54073	hbl-1	0.847762	0.00220287	0.00529404	0.941451	0.00108891	0.00288233	N.S.
WBGene00001827	hcf-1	179.992	188.94	185.063	166.804	163.738	160.066	129.606	132.314	128.258	hcf-1	-0.1765	0.000102491	0.000318695	-0.506078	8.51843e-13	1.21482e-11	N.S.
WBGene00001828	hch-1	22.0627	20.027	18.414	34.9453	35.1169	34.5457	39.4711	40.0127	36.3579	hch-1	0.801824	5.03306e-09	3.12651e-08	0.944982	2.12338e-10	1.9582e-09	N.S.
WBGene00001829	hcp-1	155.622	164.565	162.131	174.444	175.49	175.894	123.057	116.564	114.85	hcp-1	0.124851	0.00318892	0.00741347	-0.446707	2.61463e-11	2.85474e-10	N.S.
WBGene00001830	hcp-2	174.313	165.545	182.148	235.374	226.262	233.51	181.282	185.934	185.812	hcp-2	0.410368	1.61639e-11	1.48317e-10	0.0805864	0.0713784	0.116505	N.S.
WBGene00001831	hcp-3	159.763	161.87	148.041	158.221	159.131	157.929	172.709	183.618	180.758	hcp-3	0.0228368	0.605339	0.682407	0.199754	9.61625e-05	0.000312923	N.S.
WBGene00001832	hcp-4	105.345	114.834	110.144	139.829	137.6	135.057	96.8621	103.014	100.616	hcp-4	0.320479	9.54696e-08	4.84508e-07	-0.135037	0.0136525	0.0275363	N.S.
WBGene00001833	hcp-6	116.347	129.043	112.67	136.15	131.489	122.71	91.9803	91.5485	93.8086	hcp-6	0.12731	0.019455	0.0373495	-0.3598	7.20271e-07	3.52168e-06	N.S.
WBGene00001834	hda-1	262.446	272.355	272.906	216.416	222.407	222.509	218.907	222.647	226.76	hda-1	-0.288582	3.61055e-09	2.29054e-08	-0.273123	2.74812e-08	1.75963e-07	N.S.
WBGene00001835	hda-2	38.2697	35.2157	38.1398	42.2079	50.4423	45.2299	33.0415	32.6008	37.2862	hda-2	0.297788	0.00145943	0.00363763	-0.116704	0.230966	0.315614	N.S.
WBGene00001836	hda-3	71.7483	66.328	69.3318	59.657	61.3488	49.8993	54.4738	59.7005	66.2694	hda-3	-0.29486	0.000339443	0.00096415	-0.199438	0.0137237	0.0276571	N.S.
WBGene00001837	hda-4	18.987	17.5772	16.0819	26.268	25.1506	24.3363	19.5867	18.8193	19.3393	hda-4	0.533149	8.53818e-06	3.16629e-05	0.145157	0.202188	0.282557	N.S.
WBGene00001838	hda-10	34.0109	29.4587	27.7424	17.0247	19.9795	19.9835	32.8033	32.6008	30.8913	hda-10	-0.664501	3.83061e-07	1.75353e-06	0.0887159	0.363542	0.457993	N.S.
WBGene00001840	hel-1	721.209	717.605	716.105	593.977	617.296	630.093	636.242	660.643	662.436	hel-1	-0.225217	1.40465e-09	9.56385e-09	-0.136396	2.4216e-05	8.85444e-05	N.S.
WBGene00001841	hen-1	25.2568	24.3142	22.398	1.93355	2.77362	2.3347	1.25022	1.91088	2.11443	hen-1	-3.35951	6.80858e-15	1.08063e-13	-3.78121	1.88696e-13	3.05688e-12	N.S.
WBGene00001842	her-1	15.0831	11.2078	15.8875	20.4202	19.6974	19.5086	20.3011	25.7679	21.9179	her-1	0.49711	0.000359812	0.00101814	0.680823	7.30206e-06	2.95588e-05	N.S.
WBGene00001843	hgo-1	98.3655	94.3781	102.079	54.4695	55.2374	50.2159	43.2813	51.3621	48.0131	hgo-1	-0.891134	1.8865e-15	3.25838e-14	-1.05214	2.96747e-16	8.24225e-15	N.S.
WBGene00001844	hid-1	72.6947	82.1292	81.9641	95.6871	103.846	107.832	87.2175	81.1256	87.62	hid-1	0.377895	2.02918e-06	8.32894e-06	0.112084	0.120499	0.182328	N.S.
WBGene00001851	hif-1	180.702	160.522	165.434	167.841	170.789	187.053	195.927	205.506	188.288	hif-1	0.0584982	0.236078	0.318496	0.218965	0.000109322	0.000352052	N.S.
WBGene00001852	hil-1	12.8354	9.98289	10.5431	51.3569	54.3912	50.3742	64.4755	63.0591	55.13	hil-1	2.23502	3.39876e-18	8.71854e-17	2.45565	2.66868e-19	1.21219e-17	Up.upon.DR0&DR1
WBGene00001853	hil-2	339.222	329.925	330.82	211.228	224.663	218.314	262.01	246.04	254.918	hil-2	-0.611954	2.33682e-16	4.58523e-15	-0.390396	4.18474e-11	4.41937e-10	N.S.
WBGene00001854	hil-3	137.168	142.027	141.53	193.496	194.859	185.47	233.672	226.816	225.316	hil-3	0.445084	7.66613e-12	7.37159e-11	0.70351	5.23321e-17	1.66119e-15	N.S.
WBGene00001855	hil-4	280.191	262.556	261.634	94.1779	96.5127	88.6	179.376	206.78	190.66	hil-4	-1.52835	5.33628e-23	2.83046e-21	-0.479667	1.15835e-10	1.1297e-09	N.S.
WBGene00001856	hil-5	109.012	112.017	117.918	45.7921	52.1347	53.8564	136.155	131.04	133.106	hil-5	-1.16041	1.21535e-17	2.86716e-16	0.23663	0.000190464	0.000586698	N.S.
WBGene00001857	hil-6	4.19961	5.81825	6.17039	2.21651	3.61981	3.04698	2.4409	3.30061	3.55843	hil-6	-0.88385	0.00167501	0.00413608	-0.800317	0.00609312	0.0135446	N.S.
WBGene00001858	hil-7	1.12384	1.7761	0.242929	2.12219	1.45733	1.78071	1.96463	3.1848	3.66158	hil-7	1.2737	0.0353922	0.0630571	1.97794	0.00135174	0.00351298	Up.upon.DR0
WBGene00001859	hil-8	1.83363	0.796182	0.923129	0.424437	1.55135	0.989281	0.773944	0.289527	1.28929	hil-8	-0.327766	0.545779	0.628669	-0.700913	0.254042	0.341862	N.S.
WBGene00001860	him-1	97.4191	96.5829	97.1229	98.5166	98.4871	104.824	75.0726	83.7892	79.4717	him-1	0.054293	0.328047	0.418113	-0.289544	3.79541e-05	0.000133151	N.S.
WBGene00001862	him-3	87.1271	82.2517	84.0047	42.5852	43.4848	43.0931	38.1614	35.2644	34.7076	him-3	-0.971612	1.07336e-15	1.91424e-14	-1.23203	4.66644e-17	1.49864e-15	N.S.
WBGene00001863	him-4	5.3826	8.02306	7.62796	4.29153	5.50024	5.34212	3.98879	3.99548	2.32072	him-4	-0.463724	0.0796138	0.127319	-1.08241	0.00154177	0.00395251	N.S.
WBGene00001864	him-5	26.5581	25.4166	25.799	9.57342	11.6116	11.4361	10.0613	7.35399	11.6036	him-5	-1.2536	7.2101e-11	6.00586e-10	-1.43631	6.45496e-11	6.59248e-10	N.S.
WBGene00001865	him-6	21.7078	25.784	23.0782	17.2133	17.817	17.2926	12.2045	12.5655	12.9445	him-6	-0.425676	0.000250687	0.000728919	-0.89542	2.82896e-08	1.80577e-07	N.S.
WBGene00001867	him-8	61.9295	55.4265	49.9947	28.4373	31.8261	27.8977	17.0863	19.5141	24.8059	him-8	-0.916285	2.09162e-10	1.61923e-09	-1.43487	4.90383e-13	7.33033e-12	N.S.
WBGene00001869	him-10	107.829	105.157	106.646	101.063	101.778	104.587	76.2633	79.3884	73.0768	him-10	-0.0550456	0.302967	0.39115	-0.485857	2.65524e-09	2.0213e-08	N.S.
WBGene00001872	him-14	9.64136	13.1676	13.8469	6.46088	6.2524	9.06181	3.03624	5.2694	4.58987	him-14	-0.746343	0.00166623	0.00411564	-1.53023	6.25642e-06	2.56161e-05	N.S.
WBGene00001874	him-17	71.5117	73.3099	68.2629	58.1479	54.2972	65.1738	43.7576	48.5827	39.4522	him-17	-0.255066	0.000927431	0.00240684	-0.699466	6.22978e-10	5.31033e-09	N.S.
WBGene00001875	his-1	0.177448	0.183734	0.145757	0.896035	0.329074	0.0395712	0.416739	0.752771	0.773573	his-1	0.32935	0.726764	0.787284	1.90508	0.0299241	0.0550444	N.S.
WBGene00001876	his-2	0.295747	0.918671	0.825957	0.990354	0.517116	0.356141	0.893012	0.752771	1.39243	his-2	-0.150583	0.819303	0.863079	0.686526	0.275347	0.365389	N.S.
WBGene00001877	his-3	0.887242	0.673692	1.0203	0.424437	0.235053	0.593568	2.0837	0.405338	0.979859	his-3	-1.11281	0.117196	0.177102	0.122264	0.84015	0.882835	N.S.
WBGene00001878	his-4	0.650644	0.673692	0.631614	1.08467	0.517116	0.118714	0.297671	0.752771	0.773573	his-4	-0.762302	0.307355	0.395945	-0.201859	0.781724	0.837223	N.S.
WBGene00001879	his-5	1.71533	2.8785	1.0203	1.27331	0.799179	1.30585	3.27438	1.79507	2.93958	his-5	-0.569819	0.27308	0.358789	0.654626	0.149254	0.218733	N.S.
WBGene00001880	his-6	1.24214	1.7761	0.923129	1.08467	0.987222	1.70156	2.91717	1.21601	2.83643	his-6	0.00672806	0.989199	0.992095	0.812955	0.0875848	0.138904	N.S.
WBGene00001881	his-7	0.177448	0.551203	0.437272	1.08467	0.611137	0.830996	1.36929	0.289527	0.67043	his-7	1.2192	0.108921	0.166162	0.862372	0.283764	0.374292	N.S.
WBGene00001882	his-8	0.414046	0.0612447	0.242929	0.141479	0.423095	0.276999	0.893012	0.868582	0.361001	his-8	0.481648	0.59042	0.669952	1.80554	0.031862	0.0580958	N.S.
WBGene00001884	his-10	0.532345	0.918671	0.728786	2.02787	1.83341	1.38499	2.32183	2.1425	3.45529	his-10	1.26652	0.011709	0.0239139	1.88285	0.00030393	0.000899806	Up.upon.DR0&DR1
WBGene00001886	his-12	0.650644	0.183734	0.437272	0.518757	0.987222	0.435284	1.48835	1.1002	2.527	his-12	0.655777	0.351044	0.441469	2.10924	0.00211434	0.00525167	Up.upon.DR0
WBGene00001887	his-13	0.768943	1.16365	0.923129	4.1029	2.6796	3.99669	5.0604	8.85954	9.64387	his-13	1.92581	0.00119481	0.00303182	3.03434	1.87637e-06	8.47616e-06	Up.upon.DR0&DR1
WBGene00001888	his-14	1.59703	2.63352	2.47787	6.83816	6.34643	4.9464	8.98966	9.67021	9.33444	his-14	1.42847	0.000225873	0.000661449	2.08539	6.44417e-07	3.18574e-06	Up.upon.DR0&DR1
WBGene00001890	his-16	2.89832	2.02108	3.15807	2.6881	2.02145	2.8887	6.72736	5.61683	7.7873	his-16	-0.0883507	0.809352	0.855391	1.31818	0.000227734	0.000690383	Up.upon.DR0
WBGene00001891	his-17	0.0591494	0.183734	0.631614	0.424437	0.329074	0.356141	0.0595342	0.521149	0.361001	his-17	0.948524	0.301116	0.389157	0.250309	0.805058	0.855085	N.S.
WBGene00001898	his-24	949.762	913.955	962.726	878.821	833.356	894.191	1093.82	1140.56	1084.6	his-24	-0.117311	0.000183116	0.000544578	0.228763	2.26799e-09	1.74755e-08	N.S.
WBGene00001899	his-25	1.47874	1.16365	0.631614	3.44266	2.6796	3.36355	5.77481	5.03778	5.82758	his-25	1.66066	0.000143832	0.000436192	2.47405	1.88522e-07	1.0302e-06	Up.upon.DR0&DR1
WBGene00001905	his-31	0.0591494	0.306224	0.728786	0.707396	0.423095	0.593568	0.297671	0.521149	1.39243	his-31	1.1827	0.244136	0.327059	1.31755	0.205268	0.286158	N.S.
WBGene00001906	his-32	2.54343	2.14357	3.54676	3.91426	3.05569	3.4427	2.79811	3.64804	3.55843	his-32	0.332341	0.291223	0.378245	0.278731	0.402113	0.497176	N.S.
WBGene00001909	his-35	120.133	118.264	112.379	95.0268	98.4871	90.3411	156.039	151.886	144.142	his-35	-0.305577	8.40004e-06	3.11928e-05	0.366747	1.75934e-07	9.65902e-07	N.S.
WBGene00001910	C50F4.6	165.323	174.364	168.447	254.427	294.427	222.509	262.605	222.762	252.958	C50F4.6	0.58554	1.53941e-08	8.88158e-08	0.537264	1.83595e-07	1.00461e-06	N.S.
WBGene00001911	his-37	185.552	195.309	175.249	252.635	248.075	224.25	352.383	359.651	359.196	his-37	0.382368	8.10881e-09	4.88758e-08	0.952415	3.09005e-19	1.39972e-17	N.S.
WBGene00001912	his-38	7.86687	9.98289	5.19867	1.27331	0.893201	1.06842	1.36929	1.21601	2.32072	his-38	-2.75679	2.31646e-07	1.09768e-06	-2.17718	4.90624e-06	2.04911e-05	N.S.
WBGene00001914	his-40	4.55451	5.94074	3.7411	2.6881	0.987222	1.38499	2.4409	1.91088	2.32072	his-40	-1.5785	3.9584e-05	0.000131226	-1.04774	0.00235893	0.0058031	N.S.
WBGene00001915	his-41	94.6982	94.7456	93.4304	99.6485	97.6409	101.025	134.726	136.946	130.115	his-41	0.0785149	0.139494	0.20518	0.505383	4.22571e-11	4.45978e-10	N.S.
WBGene00001916	his-42	0.414046	0.306224	0.728786	1.17899	2.6796	1.93899	1.48835	1.21601	1.49557	his-42	1.98326	0.0026236	0.00620806	1.58798	0.0192223	0.0373343	Up.upon.DR0&DR1
WBGene00001922	his-48	2.66172	3.36846	2.86656	2.12219	0.423095	0.751853	1.96463	1.67926	1.70186	his-48	-1.75794	0.000571817	0.00155104	-0.730303	0.0745734	0.120928	N.S.
WBGene00001931	his-57	0.414046	1.04116	0.242929	0.141479	0.141032	0.276999	0.416739	0.173716	0.464144	his-57	-1.33704	0.148215	0.216017	-0.476789	0.575067	0.660899	N.S.
WBGene00001933	his-59	2.30683	0.918671	2.67221	1.17899	0.517116	1.30585	1.01208	2.02669	1.90815	his-59	-0.966829	0.0743073	0.12	-0.210792	0.666869	0.740279	N.S.
WBGene00001934	his-60	7.51198	5.94074	8.21099	2.31083	3.14971	2.01813	3.63158	5.03778	5.20872	his-60	-1.58025	2.39379e-06	9.70679e-06	-0.65398	0.0108326	0.0225013	N.S.
WBGene00001935	his-61	5.85579	6.55319	5.39302	1.83923	5.03013	2.17642	4.58413	2.60575	4.89929	his-61	-1.12808	0.000333909	0.000949252	-0.585122	0.0377921	0.0673913	N.S.
WBGene00001936	his-62	3.25322	3.36846	4.61564	1.46195	0.893201	1.06842	1.72649	3.06899	3.86786	his-62	-1.75406	0.000166945	0.000500378	-0.432433	0.203253	0.283806	N.S.
WBGene00001937	his-63	2.42513	2.26606	2.18636	1.17899	1.26929	0.672711	0.535807	2.60575	1.49557	his-63	-1.21902	0.00874443	0.0184127	-0.819063	0.0690322	0.11317	N.S.
WBGene00001938	his-64	2.78002	1.40863	0.728786	0.990354	0.517116	1.06842	0.893012	0.752771	1.70186	his-64	-0.713429	0.173549	0.246069	-0.352305	0.495745	0.587668	N.S.
WBGene00001940	his-66	1.24214	0.551203	0.631614	0.141479	0.0470106	0.0395712	0.654876	0.63696	0.154715	his-66	-3.55033	0.000500995	0.00137895	-0.94827	0.242057	0.327961	N.S.
WBGene00001941	his-67	2.42513	2.38854	1.79767	0.801715	0.893201	0.672711	0.893012	0.521149	1.39243	his-67	-1.4689	0.00390905	0.00889763	-1.29283	0.0129727	0.0263216	N.S.
WBGene00001942	his-68	12.8354	11.8202	9.66856	4.29153	4.37198	2.25556	9.22779	5.38521	8.19987	his-68	-1.72614	1.77834e-07	8.57265e-07	-0.595963	0.00976082	0.0205397	N.S.
WBGene00001945	his-71	44.7761	42.4426	53.5901	81.4448	84.384	77.3618	123.533	116.564	114.747	his-71	0.777584	1.77853e-11	1.6166e-10	1.32429	7.71484e-18	2.78191e-16	Up.upon.DR0
WBGene00001946	his-72	1460.7	1446.66	1448.49	1453.6	1493.85	1442.49	2027.67	2101.45	2032.28	his-72	0.0101543	0.624837	0.699686	0.499877	4.59521e-22	3.25686e-20	N.S.
WBGene00001948	hlh-1	12.5988	12.8001	13.5554	18.911	13.492	11.8318	16.2528	14.1868	13.6665	hlh-1	0.132861	0.387468	0.476917	0.165814	0.306169	0.398664	N.S.
WBGene00001949	hlh-2	107.12	100.87	112.184	118.984	101.966	119.861	102.935	102.203	104.432	hlh-2	0.0864844	0.159677	0.229728	-0.051613	0.426686	0.520939	N.S.
WBGene00001950	hlh-3	23.6006	19.6596	22.1065	24.0986	24.2104	25.4443	28.6359	26.347	29.0348	hlh-3	0.177431	0.0940432	0.146713	0.363419	0.00159348	0.00406984	N.S.
WBGene00001951	hlh-4	2.30683	1.40863	2.67221	2.12219	5.7823	3.91755	4.7032	6.89075	4.38358	hlh-4	0.798968	0.0477788	0.0819301	1.30396	0.00173712	0.00438966	Up.upon.DR0
WBGene00001952	hlh-6	1.24214	2.14357	0.631614	1.74491	1.17526	2.73041	1.36929	2.48993	1.39243	hlh-6	0.67848	0.148772	0.216597	0.554952	0.260667	0.349149	N.S.
WBGene00001953	hlh-8	0.295747	0.796182	0.437272	2.12219	0.987222	1.30585	1.25022	1.67926	1.083	hlh-8	1.58219	0.00870748	0.0183396	1.48992	0.0164172	0.0324613	Up.upon.DR0&DR1
WBGene00001955	hlh-11	60.155	50.1594	56.0193	27.4941	24.9626	27.1063	44.2339	42.2131	46.7754	hlh-11	-1.06194	3.56501e-13	4.27567e-12	-0.317218	0.000532389	0.00150104	N.S.
WBGene00001956	hlh-12	3.37152	2.14357	1.11747	5.32905	4.93611	4.62983	6.48922	6.89075	6.3433	hlh-12	1.35649	0.000257299	0.000746298	1.76725	6.70738e-06	2.73061e-05	Up.upon.DR0&DR1
WBGene00001957	hlh-13	0.768943	1.04116	1.11747	3.44266	3.43177	3.20527	5.89388	4.2271	5.20872	hlh-13	1.78571	0.000249937	0.000726869	2.38173	3.76978e-06	1.61213e-05	Up.upon.DR0&DR1
WBGene00001958	hlh-14	10.5877	9.98289	11.029	11.4598	11.8937	9.85324	12.5617	13.8394	12.9445	hlh-14	0.0525904	0.714279	0.777642	0.310574	0.0393973	0.069807	N.S.
WBGene00001960	hlh-16	2.30683	3.36846	2.96373	8.81887	10.3893	8.82438	7.44177	7.93305	9.12816	hlh-16	1.70519	9.20458e-08	4.68144e-07	1.52269	1.53184e-06	7.01812e-06	Up.upon.DR0&DR1
WBGene00001961	hlh-17	0.414046	0.551203	0.825957	0.801715	0.235053	0.751853	0.535807	0.289527	0.464144	hlh-17	-0.141334	0.848101	0.885473	-0.48876	0.546279	0.634893	N.S.
WBGene00001962	hlh-19	1.24214	1.28614	1.31181	1.93355	1.55135	1.46414	1.01208	1.44764	2.63015	hlh-19	0.344031	0.411839	0.50084	0.324422	0.464509	0.55792	N.S.
WBGene00001963	btb-1	3.01662	4.83833	4.32413	2.59378	4.74807	3.75927	3.86972	2.25831	3.55843	btb-1	-0.149744	0.610042	0.686956	-0.341119	0.294414	0.385926	N.S.
WBGene00001966	hlh-27	0.0591494	0.306224	0.631614	0.330118	0.141032	0.197856	0.178602	1.1002	0.361001	hlh-27	-0.16643	0.864975	0.899152	0.821132	0.372047	0.466919	N.S.
WBGene00001967	hlh-28	1.00554	0.551203	0.242929	0.235799	0.329074	0.356141	0.535807	0.868582	0.567287	hlh-28	-0.694994	0.307202	0.395778	0.376395	0.539685	0.628847	N.S.
WBGene00001968	hlh-29	0.295747	0.796182	0.242929	0.330118	0.517116	0.593568	1.25022	0.173716	0.154715	hlh-29	0.331975	0.65622	0.727987	-0.256459	0.756896	0.816268	N.S.
WBGene00001971	hmg-1.1	1803.53	1743.58	1768.96	1207.71	1254.85	1202.93	1730.12	1786.44	1799.48	hmg-1.1	-0.537712	6.21164e-20	2.08445e-18	0.000932429	0.970259	0.979068	N.S.
WBGene00001972	hmg-1.2	154.321	170.812	144.154	160.579	169.379	152.31	146.871	152.581	159.408	hmg-1.2	0.0455539	0.400482	0.489747	-0.0198769	0.726972	0.790816	N.S.
WBGene00001973	hmg-3	88.4284	95.1131	89.6407	63.8071	62.6651	60.7418	48.5203	44.4135	50.7979	hmg-3	-0.544874	4.36609e-11	3.7609e-10	-0.923129	1.69558e-15	4.07607e-14	N.S.
WBGene00001974	hmg-4	169.936	168.362	171.945	196.892	204.825	213.012	135.678	134.514	142.595	hmg-4	0.269546	7.40961e-07	3.25417e-06	-0.30535	6.78037e-07	3.33103e-06	N.S.
WBGene00001975	hmg-5	109.012	109.689	109.561	96.5359	96.7947	89.0748	92.4565	85.4106	85.5571	hmg-5	-0.222097	0.000252979	0.000734662	-0.320336	4.1331e-06	1.75382e-05	N.S.
WBGene00001977	hmg-12	321.832	333.845	320.714	148.978	142.019	148.827	268.916	254.263	275.031	hmg-12	-1.14835	2.2968e-23	1.29337e-21	-0.28865	2.0959e-08	1.37248e-07	N.S.
WBGene00001978	hmp-1	80.9756	86.4163	72.83	83.0483	77.5204	86.3049	64.4755	69.197	67.3008	hmp-1	0.0538784	0.40661	0.495618	-0.24487	0.00150089	0.00386032	N.S.
WBGene00001979	hmp-2	125.219	115.569	125.011	97.1019	95.3844	100.946	123.057	126.176	133.828	hmp-2	-0.317954	2.60115e-06	1.04702e-05	0.0664886	0.236867	0.322204	N.S.
WBGene00001980	hmr-1	147.46	126.103	131.036	90.8768	84.572	98.2554	88.8845	92.475	86.3823	hmr-1	-0.556647	6.14886e-11	5.17694e-10	-0.593215	5.79047e-11	5.95824e-10	N.S.
WBGene00001981	hnd-1	38.7429	34.4808	34.4473	34.4738	34.0827	33.2794	38.9949	37.8123	38.1114	hnd-1	-0.0767686	0.33955	0.430141	0.0987244	0.2333	0.318221	N.S.
WBGene00001983	hoe-1	85.8258	87.1513	82.7415	130.774	135.625	133.474	88.051	103.245	97.3155	hoe-1	0.648071	1.70213e-13	2.15459e-12	0.176208	0.00483259	0.011041	N.S.
WBGene00001984	hog-1	2.54343	1.7761	1.79767	1.36763	0.517116	1.70156	2.20276	1.33183	0.979859	hog-1	-0.872706	0.0583414	0.0974707	-0.515545	0.247729	0.334681	N.S.
WBGene00001985	hop-1	31.0535	36.1956	28.617	17.119	19.8855	13.8895	15.0621	17.777	12.9445	hop-1	-0.926304	1.92424e-08	1.09142e-07	-1.06836	1.0057e-08	6.94528e-08	N.S.
WBGene00001986	hot-1	2.18853	1.40863	2.76939	0.707396	1.92743	0.751853	1.84556	2.48993	2.73329	hot-1	-1.07674	0.0152636	0.0302348	0.162552	0.65377	0.730543	N.S.
WBGene00001987	hot-2	1.24214	1.65361	2.96373	2.6881	2.6796	3.60098	2.0837	4.80615	3.24901	hot-2	0.665734	0.0914235	0.143347	0.764271	0.0609898	0.10174	N.S.
WBGene00001988	hot-3	0.295747	0.551203	0.242929	1.36763	1.55135	0.830996	1.13115	1.1002	0.876716	hot-3	1.82365	0.00642549	0.0139736	1.61444	0.0192963	0.0374514	Up.upon.DR0&DR1
WBGene00001989	hot-4	5.7375	5.32829	6.94776	9.85638	8.69695	9.06181	8.39432	10.4809	10.5722	hot-4	0.605002	0.00185274	0.00453343	0.69964	0.000615739	0.00171371	N.S.
WBGene00001990	hot-5	1.00554	0.306224	0.923129	1.55627	2.49156	0.830996	2.67904	2.1425	2.21758	hot-5	1.08376	0.0774121	0.124293	1.78787	0.00408111	0.0095197	Up.upon.DR0
WBGene00001991	hot-6	6.92048	4.47087	4.03262	4.57449	5.50024	7.63725	5.65574	5.15359	7.0653	hot-6	0.252363	0.352868	0.443187	0.27191	0.339967	0.433609	N.S.
WBGene00001992	hot-7	0.414046	1.7761	1.89484	0.801715	0.235053	0.356141	0.416739	0.752771	0.464144	hot-7	-1.50748	0.02488	0.0462942	-1.12897	0.0857324	0.136321	N.S.
WBGene00001993	hpd-1	203.533	198.372	195.363	83.1426	73.9476	79.1029	80.5497	84.1366	89.4766	hpd-1	-1.33815	1.49008e-23	8.75049e-22	-1.22914	7.286e-22	5.03377e-20	N.S.
WBGene00001994	hpk-1	90.7944	93.7657	94.9851	91.537	93.8801	100.313	88.8845	94.7912	89.6829	hpk-1	0.0329911	0.538022	0.621213	-0.0346206	0.541366	0.630363	N.S.
WBGene00001995	hpl-1	24.9019	26.3965	25.216	33.1533	33.4245	33.8334	43.2813	48.8143	44.8156	hpl-1	0.395025	0.000184648	0.000548541	0.839407	2.6172e-10	2.38419e-09	N.S.
WBGene00001996	hpl-2	100.968	98.9102	117.82	102.95	106.855	94.2191	106.983	106.488	104.226	hpl-2	-0.0759845	0.197093	0.273832	-0.00642661	0.915263	0.939137	N.S.
WBGene00001997	hpr-9	8.93156	10.7178	9.96007	7.78135	8.60293	6.92497	8.15618	4.57453	4.79615	hpr-9	-0.356364	0.0458706	0.0790039	-0.818713	0.000307732	0.000910571	N.S.
WBGene00001998	hpr-17	41.4638	32.6434	34.2529	19.2883	19.6974	19.4295	21.3728	19.7458	23.3619	hpr-17	-0.88077	4.01755e-10	2.96901e-09	-0.736424	4.5002e-08	2.76004e-07	N.S.
WBGene00001999	hrp-1	614.977	647.296	639.437	442.971	457.46	417.833	521.46	493.181	518.036	hrp-1	-0.532956	2.16617e-16	4.26568e-15	-0.311362	3.12251e-10	2.81643e-09	N.S.
WBGene00002000	hrp-2	479.406	472.258	464.82	339.031	332.13	346.604	335.237	337.763	339.702	hrp-2	-0.47454	2.14347e-16	4.22603e-15	-0.482556	4.96773e-16	1.31962e-14	N.S.
WBGene00002001	hars-1	144.857	149.866	134.923	210.379	205.671	208.976	166.16	162.772	178.902	hars-1	0.547575	1.76681e-13	2.22448e-12	0.249447	1.16171e-05	4.53514e-05	N.S.
WBGene00002002	hsb-1	85.9441	88.1312	85.7538	67.2026	64.3575	70.0015	89.718	84.3683	90.0954	hsb-1	-0.362994	3.35678e-07	1.54523e-06	0.0254215	0.652127	0.729401	N.S.
WBGene00002003	hse-5	55.3047	57.7538	55.5335	39.85	40.288	39.1359	23.1588	30.7478	23.2588	hse-5	-0.498883	1.73879e-07	8.4091e-07	-1.14284	1.00428e-13	1.71836e-12	N.S.
WBGene00002004	hsf-1	57.1975	51.0169	47.1767	36.5488	36.9973	40.0065	45.5436	47.6562	38.0082	hsf-1	-0.436852	1.13046e-05	4.11423e-05	-0.24614	0.00727155	0.0158198	N.S.
WBGene00002005	hsp-1	2123.29	2124.27	2158.71	1728.07	1680.3	1739.27	2639.09	2724.28	2675.48	hsp-1	-0.31569	1.82054e-16	3.6329e-15	0.326442	1.8976e-17	6.3939e-16	N.S.
WBGene00002006	hsp-2	1.24214	1.53112	0.923129	0.613076	1.26929	0.751853	1.84556	2.95318	2.01129	hsp-2	-0.508989	0.394016	0.483312	0.904485	0.0828173	0.132274	N.S.
WBGene00002007	hsp-3	1012.22	1002.76	987.213	902.778	862.221	910.811	882.832	886.591	851.188	hsp-3	-0.163723	7.0998e-08	3.68388e-07	-0.196451	5.23644e-09	3.81831e-08	N.S.
WBGene00002008	hsp-4	331.059	334.335	342.675	232.733	222.971	217.206	214.383	204.464	202.418	hsp-4	-0.586949	2.69403e-16	5.23616e-15	-0.701379	1.14346e-17	3.98345e-16	N.S.
WBGene00002010	hsp-6	268.479	295.138	265.035	229.526	229.741	219.976	268.916	271.866	275.959	hsp-6	-0.283624	1.17928e-07	5.89927e-07	-0.0150325	0.722456	0.787181	N.S.
WBGene00002011	hsp-12.2	9.75966	12.5552	11.612	5.80064	7.66272	7.16239	13.6333	14.7659	13.7696	hsp-12.2	-0.717082	0.000251293	0.000730424	0.318448	0.045758	0.0794927	N.S.
WBGene00002012	hsp-12.3	4.9094	3.85842	1.89484	67.2026	69.6226	60.267	122.7	117.143	112.271	hsp-12.3	4.36429	3.21539e-17	7.17376e-16	5.2068	1.7903e-19	8.41083e-18	Up.upon.DR0&DR1
WBGene00002013	hsp-12.6	1.24214	1.53112	0.825957	59.94	56.6477	55.2019	69.8336	64.6804	74.1083	hsp-12.6	5.65248	2.86277e-16	5.55756e-15	5.93727	7.35362e-17	2.26434e-15	Up.upon.DR0&DR1
WBGene00002015	hsp-16.1	0.414046	1.40863	0.631614	1.83923	0.799179	1.22671	2.20276	1.91088	2.21758	hsp-16.1	0.782238	0.155631	0.224951	1.5752	0.00441574	0.0101935	Up.upon.DR0
WBGene00002016	hsp-16.2	48.4434	46.3623	45.4277	60.4116	60.9727	59.713	104.125	102.551	98.5532	hsp-16.2	0.371036	4.0154e-06	1.56421e-05	1.12284	9.12796e-18	3.23472e-16	Up.upon.DR0
WBGene00002017	hsp-16.11	0.887242	0.551203	1.21464	1.46195	1.64537	1.22671	2.20276	2.25831	1.90815	hsp-16.11	0.722361	0.132746	0.196644	1.29094	0.00817494	0.0175598	Up.upon.DR0
WBGene00002018	hsp-16.41	46.1957	49.6695	46.1079	57.2047	55.3314	57.1013	76.6205	79.3884	77.3057	hsp-16.41	0.261273	0.000985973	0.00254272	0.720255	2.05168e-11	2.28872e-10	N.S.
WBGene00002019	hsp-16.48	1.36044	2.63352	1.11747	2.21651	1.64537	2.01813	1.72649	3.06899	2.63015	hsp-16.48	0.336469	0.427235	0.515839	0.649758	0.132193	0.19732	N.S.
WBGene00002020	hsp-16.49	1.59703	3.24597	2.08919	3.53698	4.37198	2.8887	3.63158	4.2271	3.55843	hsp-16.49	0.675043	0.0410751	0.0717897	0.786451	0.0220893	0.0421515	N.S.
WBGene00002021	hsp-17	169.345	166.769	157.661	17.9679	21.0137	17.9258	26.8499	29.9371	32.4385	hsp-17	-3.12156	2.18801e-27	2.6261e-25	-2.46216	1.98889e-25	2.3871e-23	N.S.
WBGene00002023	hsp-25	94.4616	107.607	104.119	43.0568	43.9549	44.9133	81.3832	85.0631	78.4403	hsp-25	-1.21211	6.20596e-18	1.52078e-16	-0.323859	9.46011e-06	3.74916e-05	N.S.
WBGene00002024	hsp-43	167.452	168.117	168.738	67.5799	69.2466	64.6198	60.3081	53.5626	49.4571	hsp-43	-1.32755	8.62369e-21	3.36018e-19	-1.63767	9.64886e-22	6.44944e-20	N.S.
WBGene00002025	hsp-60	131.962	128.553	121.027	59.4684	65.4857	56.7056	68.4047	61.2061	65.3411	hsp-60	-1.0728	9.35032e-18	2.24777e-16	-0.965433	6.29741e-16	1.65413e-14	N.S.
WBGene00002026	hsp-70	6.56559	6.4307	6.4619	15.1383	15.4665	18.9546	19.5867	20.0932	19.133	hsp-70	1.35394	1.00906e-08	5.97194e-08	1.59437	3.37003e-10	3.01652e-09	Up.upon.DR0&DR1
WBGene00002027	hsr-9	139.77	137.372	135.991	105.685	97.735	113.292	82.5739	82.5153	74.8303	hsr-9	-0.379919	2.04326e-08	1.15256e-07	-0.788098	1.01511e-14	2.12089e-13	N.S.
WBGene00002028	hst-1	34.9573	33.6234	35.6133	22.7781	23.1762	25.2069	22.5634	21.0197	21.299	hst-1	-0.548799	6.58886e-07	2.91473e-06	-0.687948	5.75032e-08	3.45713e-07	N.S.
WBGene00002029	hst-2	24.1921	27.4989	29.9774	27.1168	24.4925	24.6529	20.1821	25.3047	21.9179	hst-2	-0.106962	0.289034	0.375907	-0.287158	0.012744	0.0259152	N.S.
WBGene00002030	hst-3.1	1.71533	2.26606	0.825957	1.93355	2.58558	2.8887	1.36929	2.48993	1.59872	hst-3.1	0.798352	0.0574707	0.0961973	0.312623	0.493566	0.585682	N.S.
WBGene00002031	hst-6	19.9334	23.3342	22.398	23.5327	25.3387	22.1995	25.5402	22.8727	22.743	hst-6	0.108403	0.364964	0.455042	0.112158	0.373928	0.46885	N.S.
WBGene00002032	htp-1	141.426	131.125	128.315	63.1469	64.2634	63.2744	68.6429	72.3239	62.0405	htp-1	-1.06807	1.20747e-17	2.85265e-16	-0.984694	4.47458e-16	1.20025e-14	N.S.
WBGene00002033	htp-2	152.665	144.599	133.659	81.8221	80.6231	75.6998	91.504	91.4327	85.7634	htp-2	-0.851916	2.57851e-16	5.01756e-15	-0.676521	2.71726e-13	4.28525e-12	N.S.
WBGene00002034	htp-3	65.715	61.306	68.1658	35.8885	36.9973	37.3948	40.6618	35.7277	37.1831	htp-3	-0.826059	2.1059e-12	2.21828e-11	-0.788699	2.78473e-11	3.02439e-10	N.S.
WBGene00002035	hum-1	57.3158	54.4466	51.0636	64.0901	64.9216	72.7715	50.5445	59.1215	47.9099	hum-1	0.320002	0.000207245	0.000610268	-0.0502792	0.553918	0.64182	N.S.
WBGene00002036	hum-2	77.5449	75.0248	78.3688	82.4823	81.2813	92.2405	63.7611	69.8919	67.8165	hum-2	0.150408	0.0195877	0.0375737	-0.19852	0.00606864	0.0134938	N.S.
WBGene00002037	hum-4	16.0295	20.3945	15.9847	6.5552	8.13283	8.50781	6.72736	6.08007	6.3433	hum-4	-1.15547	2.88237e-08	1.58777e-07	-1.43424	7.48686e-09	5.31777e-08	N.S.
WBGene00002038	hum-5	54.1217	51.5068	53.007	58.0536	55.8015	57.497	46.6152	47.193	43.6811	hum-5	0.111207	0.0801798	0.128049	-0.210253	0.00413513	0.0096295	N.S.
WBGene00002039	hum-6	2.89832	5.69576	4.61564	12.2144	10.7654	11.6735	7.08456	6.42751	7.16844	hum-6	1.44116	1.11182e-07	5.58903e-07	0.697743	0.00589244	0.01315	Up.upon.DR1
WBGene00002040	hum-7	5.2643	5.2058	5.97604	6.83816	8.97902	7.79553	6.01295	6.89075	7.37473	hum-7	0.505939	0.0112266	0.0230576	0.297025	0.153836	0.224249	N.S.
WBGene00002041	hum-8	22.181	24.1917	23.6612	44.9432	40.5701	46.5753	29.1122	30.4004	28.4159	hum-8	0.917523	1.34245e-10	1.07207e-09	0.326219	0.00550822	0.0123901	N.S.
WBGene00002042	hus-1	32.7096	36.3181	38.0426	27.8714	27.5012	25.6026	26.0164	26.2312	23.5682	hus-1	-0.411381	3.23865e-05	0.000109215	-0.507042	4.89164e-06	2.04416e-05	N.S.
WBGene00002043	hyl-1	62.521	70.9826	68.3601	37.0204	42.9206	49.6619	51.2589	51.1305	52.8608	hyl-1	-0.636826	1.92599e-09	1.28319e-08	-0.376409	3.05593e-05	0.000109236	N.S.
WBGene00002044	hyl-2	76.8351	67.6754	67.9714	82.671	67.6482	74.8292	72.4531	74.4085	69.2605	hyl-2	0.083905	0.280231	0.36658	0.0271687	0.738623	0.800832	N.S.
WBGene00002045	icd-1	854.887	865.204	852.534	642.174	662.426	632.309	906.765	953.413	931.124	icd-1	-0.410557	3.85864e-17	8.44841e-16	0.118315	2.36877e-05	8.67864e-05	N.S.
WBGene00002046	icln-1	102.388	95.1131	94.3049	89.7449	100.838	92.0031	90.6705	90.6221	85.5571	icln-1	-0.0464433	0.420147	0.508837	-0.128385	0.0416065	0.0732402	N.S.
WBGene00002047	icp-1	257.951	266.353	262.023	303.284	296.308	304.184	289.396	303.367	281.632	icp-1	0.201656	1.63495e-06	6.81457e-06	0.151488	0.000187727	0.000579245	N.S.
WBGene00002048	ida-1	13.6635	12.1877	10.6403	19.9486	13.8681	16.5012	12.9189	10.3651	14.801	ida-1	0.467535	0.00459405	0.0103211	0.0762995	0.659017	0.73432	N.S.
WBGene00002050	ifa-1	15.3197	14.76	16.8592	6.64952	7.47468	8.19124	5.65574	5.73264	8.09673	ifa-1	-1.07538	7.25716e-08	3.75723e-07	-1.27981	3.19937e-08	2.01792e-07	N.S.
WBGene00002051	ifa-3	0.887242	0.551203	0.923129	1.93355	2.49156	1.78071	2.79811	1.91088	0.979859	ifa-3	1.38538	0.00831811	0.0176256	1.12205	0.0388249	0.0689339	Up.upon.DR1
WBGene00002052	ifa-4	60.3916	58.7337	54.6589	26.5509	24.5865	22.5952	18.277	18.356	21.5053	ifa-4	-1.24048	2.30588e-15	3.925e-14	-1.57047	3.35077e-16	9.1981e-15	N.S.
WBGene00002053	ifb-1	108.421	113.486	104.314	30.5123	38.6897	32.6463	26.7308	23.7991	25.7342	ifb-1	-1.68449	9.035e-21	3.49559e-19	-2.09354	3.9417e-21	2.46438e-19	N.S.
WBGene00002054	ifb-2	130.661	113.854	122.29	51.8285	54.4852	55.7559	58.1649	52.9835	58.5337	ifb-2	-1.17541	1.82763e-18	4.89442e-17	-1.11096	4.29448e-17	1.38442e-15	N.S.
WBGene00002055	ifc-1	9.04986	7.77808	6.85059	1.93355	2.30352	2.8887	3.75065	4.69034	2.73329	ifc-1	-1.71108	1.29786e-07	6.43178e-07	-1.11196	4.45459e-05	0.000154269	N.S.
WBGene00002056	ifc-2	294.387	288.646	283.498	91.6313	93.9741	102.846	125.796	132.082	133.106	ifc-2	-1.58235	4.16521e-26	3.84767e-24	-1.14573	3.83162e-22	2.75124e-20	N.S.
WBGene00002057	ifd-1	4.9094	7.90057	9.27987	5.23473	2.39754	3.28441	2.67904	1.91088	2.527	ifd-1	-1.07234	0.000616305	0.00166129	-1.62216	5.88699e-05	0.000199259	N.S.
WBGene00002058	ifd-2	12.5988	14.76	10.0572	12.686	12.1757	11.5944	12.6808	11.9864	11.7067	ifd-2	-0.00154749	0.991627	0.993681	-0.00317507	0.983793	0.988585	N.S.
WBGene00002059	ife-1	233.108	239.161	231.317	162.182	176.149	157.375	278.322	249.051	267.914	ife-1	-0.508555	4.65006e-12	4.62279e-11	0.176603	0.000451176	0.0012911	N.S.
WBGene00002060	ife-2	137.759	144.966	132.785	130.114	139.574	128.092	181.758	178.407	172.197	ife-2	-0.0613045	0.213743	0.293247	0.360455	1.65932e-08	1.10597e-07	N.S.
WBGene00002061	ife-3	183.186	180.611	186.035	92.1029	95.6665	87.9668	146.037	148.875	154.869	ife-3	-1.00085	4.61677e-19	1.3556e-17	-0.289625	1.14422e-06	5.36023e-06	N.S.
WBGene00002062	ife-4	32.1181	29.3362	35.5162	50.2251	53.8271	50.6907	45.0674	44.2977	46.0534	ife-4	0.666012	5.08968e-10	3.70636e-09	0.476385	1.40841e-06	6.49241e-06	N.S.
WBGene00002063	ife-5	13.3086	11.2078	9.27987	10.2337	9.54314	8.34953	8.63245	10.4809	13.0476	ife-5	-0.245811	0.15436	0.223566	-0.0430008	0.805736	0.855694	N.S.
WBGene00002064	iff-1	811.471	767.948	817.941	505.599	372.653	536.625	680.297	654.158	671.203	iff-1	-0.771204	1.0855e-13	1.43595e-12	-0.259352	0.000146015	0.000459333	N.S.
WBGene00002065	iff-2	552.278	572.087	601.054	539.46	491.871	529.423	905.931	912.185	902.759	iff-2	-0.147203	0.000166723	0.000499896	0.654376	2.14696e-19	1.00007e-17	N.S.
WBGene00002066	ifg-1	231.452	208.293	216.741	201.608	190.252	202.486	144.489	153.392	155.798	ifg-1	-0.141266	0.00527472	0.0116905	-0.530546	2.09691e-11	2.33285e-10	N.S.
WBGene00002067	ifp-1	1.00554	1.04116	0.728786	2.6881	3.24373	3.12613	2.55997	3.41642	2.21758	ifp-1	1.74352	0.000110239	0.000341346	1.56613	0.000609206	0.00169783	Up.upon.DR0&DR1
WBGene00002068	ify-1	140.953	139.944	134.631	85.029	84.666	83.2183	108.174	110.542	111.343	ify-1	-0.714593	8.57617e-15	1.33793e-13	-0.328871	4.01893e-07	2.06381e-06	N.S.
WBGene00002069	ikb-1	3.13492	2.63352	4.03262	7.78135	9.91923	8.58696	8.39432	10.5967	9.74702	ikb-1	1.41183	3.97019e-06	1.54916e-05	1.5451	1.19614e-06	5.58434e-06	Up.upon.DR0&DR1
WBGene00002070	ile-1	61.1014	65.8381	63.21	40.5102	31.7321	37.6322	37.5661	38.1597	39.3491	ile-1	-0.794901	2.94085e-12	3.00723e-11	-0.72177	1.06134e-10	1.04002e-09	N.S.
WBGene00002071	ile-2	117.648	110.057	111.796	122.568	120.018	118.437	154.848	150.265	144.555	ile-2	0.0886054	0.106058	0.162526	0.404049	1.53936e-08	1.03144e-07	N.S.
WBGene00002072	ima-1	104.754	113.854	109.949	61.3548	62.8531	73.6421	60.4272	51.478	49.1477	ima-1	-0.727199	2.88257e-12	2.95131e-11	-1.03916	5.89723e-15	1.29291e-13	N.S.
WBGene00002073	ima-2	269.307	283.379	263.092	133.226	140.421	134.107	183.425	194.157	183.749	ima-2	-0.998276	5.34432e-22	2.44782e-20	-0.536958	1.39495e-14	2.85999e-13	N.S.
WBGene00002074	ima-3	286.934	277.255	269.408	252.446	230.587	251.238	256.414	276.383	275.959	ima-3	-0.180068	0.000878503	0.00229158	-0.0404748	0.425872	0.520253	N.S.
WBGene00002075	imb-1	112.68	99.2777	107.229	93.895	93.41	93.5068	87.5747	87.7268	88.2389	imb-1	-0.184592	0.000894163	0.00232859	-0.275846	1.40718e-05	5.41246e-05	N.S.
WBGene00002076	imb-2	98.6021	99.8902	101.787	61.1661	58.9042	67.4689	69.5954	77.3038	64.9285	imb-2	-0.677053	2.85627e-12	2.92621e-11	-0.512357	3.62746e-09	2.71737e-08	N.S.
WBGene00002077	imb-3	472.781	446.535	450.341	362.894	337.677	380.398	427.396	415.703	425.31	imb-3	-0.338586	2.80199e-11	2.47971e-10	-0.109579	0.00312351	0.00747271	N.S.
WBGene00002078	xpo-1	314.971	305.917	306.722	302.058	270.734	329.114	253.318	276.383	262.963	xpo-1	-0.0388477	0.437923	0.52668	-0.226946	0.000155768	0.000487124	N.S.
WBGene00002079	xpo-2	177.389	182.326	173.208	128.605	128.104	130.704	170.208	190.683	173.744	xpo-2	-0.4567	4.19968e-11	3.62496e-10	0.00480854	0.916456	0.940073	N.S.
WBGene00002080	xpo-3	48.7983	56.2839	44.8446	30.418	30.4158	39.1359	23.1588	28.4316	27.5908	xpo-3	-0.564156	1.15205e-06	4.91266e-06	-0.904955	1.54425e-09	1.22608e-08	N.S.
WBGene00002081	ina-1	42.4101	48.9345	49.606	62.1093	59.3743	62.9578	43.9957	47.0771	46.8785	ina-1	0.388359	1.67398e-05	5.91558e-05	-0.0310594	0.716996	0.782475	N.S.
WBGene00002083	inf-1	677.675	681.96	694.144	410.903	404.432	429.229	536.581	563.246	548.257	inf-1	-0.72194	2.2884e-21	9.5503e-20	-0.318671	1.01409e-11	1.19191e-10	N.S.
WBGene00002084	ins-1	1.00554	2.38854	1.7005	2.21651	1.64537	2.25556	3.03624	4.45872	2.83643	ins-1	0.345927	0.410265	0.499222	1.06901	0.0108714	0.0225676	Up.upon.DR0
WBGene00002085	ins-2	2.54343	3.49095	4.32413	10.2337	9.16706	10.6447	9.10873	13.492	10.469	ins-2	1.54837	2.54778e-07	1.19661e-06	1.66482	8.99566e-08	5.2304e-07	Up.upon.DR0&DR1
WBGene00002086	ins-3	1.47874	4.83833	3.0609	3.72562	3.24373	3.36355	2.67904	2.25831	4.28044	ins-3	0.29501	0.436409	0.52532	0.102545	0.803015	0.853853	N.S.
WBGene00002087	ins-4	1.36044	1.7761	2.57504	3.1597	3.24373	3.68012	2.32183	3.06899	1.90815	ins-4	0.841677	0.0205506	0.0391601	0.330598	0.395432	0.490872	N.S.
WBGene00002088	ins-5	0.532345	0.183734	0.3401	0.990354	0.517116	0.751853	0.654876	0.289527	0.67043	ins-5	1.16969	0.131748	0.195236	0.644561	0.440496	0.534505	N.S.
WBGene00002089	ins-6	1.59703	0.673692	2.57504	1.93355	1.73939	2.49299	2.4409	3.06899	2.63015	ins-6	0.483546	0.300549	0.388547	0.876862	0.0633992	0.105237	N.S.
WBGene00002090	ins-7	7.03878	8.26804	8.21099	9.85638	14.6203	7.39982	12.7998	10.3651	10.1596	ins-7	0.353822	0.118977	0.179266	0.487767	0.0402673	0.071111	N.S.
WBGene00002093	ins-10	0.532345	0.0612447	0.437272	0.424437	0.987222	0.118714	1.84556	0.984393	1.39243	ins-10	0.476695	0.620697	0.696236	2.43524	0.00670329	0.0147524	Up.upon.DR0
WBGene00002094	ins-11	1.24214	1.65361	1.40899	1.46195	1.45733	0.830996	1.36929	2.25831	1.90815	ins-11	-0.263906	0.555843	0.637736	0.352255	0.41588	0.510322	N.S.
WBGene00002095	ins-12	0.532345	0.918671	1.21464	0.613076	0.329074	0.356141	0.654876	0.289527	0.876716	ins-12	-1.05509	0.114146	0.173287	-0.622666	0.340245	0.433896	N.S.
WBGene00002097	ins-14	0.650644	0.428713	0.534443	0.518757	1.08124	0.672711	1.96463	0.63696	0.876716	ins-14	0.43875	0.547796	0.630429	0.941687	0.193283	0.272009	N.S.
WBGene00002100	ins-17	20.4066	18.3122	15.6932	18.911	22.7061	20.9332	30.1838	31.4427	27.9002	ins-17	0.220285	0.0785639	0.125884	0.735261	6.51094e-07	3.21403e-06	N.S.
WBGene00002101	ins-18	1.36044	3.00099	2.3807	2.31083	2.6796	2.57213	5.53668	3.53223	4.89929	ins-18	0.234026	0.49202	0.578704	1.09645	0.00151192	0.00388566	Up.upon.DR0
WBGene00002102	ins-19	38.7429	50.8944	35.9049	6.74384	12.4578	7.08325	8.63245	7.35399	7.47787	ins-19	-2.29665	1.11961e-13	1.47278e-12	-2.3945	1.12415e-12	1.56515e-11	N.S.
WBGene00002105	ins-22	0.532345	0.551203	0.0485857	0.707396	0.893201	0.751853	0.297671	1.56345	1.18614	ins-22	1.79682	0.0607589	0.10097	1.89957	0.0527887	0.0898369	N.S.
WBGene00002106	ins-23	0.295747	1.04116	0.437272	1.08467	1.17526	1.14757	1.48835	2.02669	2.63015	ins-23	1.16827	0.071648	0.116368	1.99967	0.00225187	0.00556887	Up.upon.DR0
WBGene00002107	ins-24	0.295747	0.673692	0.728786	1.55627	1.73939	0.593568	1.72649	1.67926	2.32072	ins-24	1.07944	0.0812223	0.129488	1.83596	0.00347136	0.00822591	Up.upon.DR0
WBGene00002109	ins-26	1.12384	1.89859	1.50616	1.74491	2.2095	1.46414	3.15531	2.60575	4.48672	ins-26	0.256178	0.537954	0.621213	1.19318	0.00402056	0.0093933	Up.upon.DR0
WBGene00002110	ins-27	3.72641	6.4307	4.4213	2.12219	3.9959	3.28441	6.72736	5.15359	3.97101	ins-27	-0.62348	0.0801288	0.12798	0.118791	0.712086	0.777995	N.S.
WBGene00002111	ins-28	2.18853	2.75601	2.57504	2.21651	4.08992	2.09728	5.65574	3.87967	3.66158	ins-28	0.0753318	0.844039	0.882395	0.775761	0.0398883	0.0705402	N.S.
WBGene00002112	ins-29	0.768943	1.40863	1.11747	0.424437	1.45733	0.435284	0.773944	1.21601	0.876716	ins-29	-0.750273	0.228148	0.309612	-0.185821	0.75561	0.815309	N.S.
WBGene00002113	ins-30	0.887242	1.16365	0.923129	0.896035	1.08124	1.22671	2.4409	2.02669	1.70186	ins-30	0.125471	0.784911	0.83655	1.04292	0.019156	0.037223	Up.upon.DR0
WBGene00002114	ins-31	0.177448	0.796182	0.3401	1.08467	1.17526	0.910138	1.84556	1.91088	0.257858	ins-31	1.53337	0.0544061	0.0917255	1.35608	0.0995887	0.154908	N.S.
WBGene00002115	ins-32	0.768943	0.183734	0.437272	0.613076	0.235053	0.514426	0.893012	0.289527	0.361001	ins-32	0.0845199	0.922128	0.942609	0.166592	0.851358	0.891138	N.S.
WBGene00002116	ins-33	1.12384	0.306224	1.40899	0.518757	0.799179	1.30585	0.893012	0.63696	1.59872	ins-33	0.0292682	0.961815	0.971624	0.268756	0.664607	0.738687	N.S.
WBGene00002117	ins-34	24.547	23.3342	19.3857	19.3826	25.6208	19.4295	28.3978	27.5051	31.9228	ins-34	-0.0604562	0.62861	0.702956	0.40906	0.00205297	0.00511238	N.S.
WBGene00002118	ins-35	8.57667	7.5331	7.1421	12.8746	14.9964	12.7024	15.5384	17.3137	16.0387	ins-35	0.805804	5.06745e-05	0.000164998	1.08236	5.77005e-07	2.88117e-06	Up.upon.DR0
WBGene00002119	ins-36	0.650644	2.63352	0.437272	0.990354	1.55135	1.38499	1.84556	2.25831	2.73329	ins-36	0.582794	0.272708	0.358501	1.3967	0.00823859	0.0176758	Up.upon.DR0
WBGene00002120	ins-37	17.2125	12.1877	17.0536	37.6806	37.2794	39.5317	47.2106	40.0127	41.9276	ins-37	1.30704	3.2545e-12	3.30535e-11	1.47259	2.24837e-13	3.5998e-12	Up.upon.DR0&DR1
WBGene00002123	inx-1	2.54343	2.14357	2.08919	1.93355	3.33775	2.25556	2.20276	2.37412	2.63015	inx-1	0.117997	0.726171	0.786901	0.103509	0.77176	0.828494	N.S.
WBGene00002124	inx-2	257.004	262.679	258.719	337.05	342.096	341.856	300.231	295.955	305.149	inx-2	0.392059	2.54738e-13	3.12353e-12	0.212482	6.81131e-07	3.34523e-06	N.S.
WBGene00002125	inx-3	456.101	477.403	434.502	538.328	540.48	537.575	435.85	414.777	426.754	inx-3	0.245582	1.26385e-09	8.6698e-09	-0.0942606	0.00521764	0.0118043	N.S.
WBGene00002127	inx-5	40.9906	36.4406	40.2776	48.9046	51.5706	50.6907	53.4021	49.1617	45.8471	inx-5	0.359346	2.98013e-05	0.000101036	0.325037	0.000204016	0.000625748	N.S.
WBGene00002128	inx-6	0.295747	1.04116	0.825957	1.46195	1.45733	1.70156	1.13115	1.21601	0.979859	inx-6	1.272	0.0292051	0.0532572	0.781267	0.207525	0.288912	N.S.
WBGene00002129	inx-7	13.072	12.5552	12.9724	17.9679	17.817	17.8466	17.8007	16.2714	14.6979	inx-7	0.473321	0.00120226	0.00304932	0.325068	0.0292193	0.0538866	N.S.
WBGene00002130	inx-8	114.099	114.466	111.796	64.9389	64.7335	68.1812	73.6438	73.1346	72.5611	inx-8	-0.779183	2.42238e-15	4.09529e-14	-0.632984	1.3672e-12	1.87496e-11	N.S.
WBGene00002131	inx-9	24.1921	23.0893	24.2443	21.552	15.7485	19.8252	17.9198	17.5454	15.3167	inx-9	-0.334535	0.00500484	0.0111631	-0.505856	0.000240132	0.000725292	N.S.
WBGene00002132	inx-10	3.60812	4.47087	5.29584	4.38585	4.74807	3.91755	4.46506	3.64804	3.35215	inx-10	-0.0493032	0.837995	0.877304	-0.242703	0.362033	0.456514	N.S.
WBGene00002133	inx-11	10.4695	12.5552	13.6526	10.7996	10.5774	10.6447	8.75152	8.97535	10.9847	inx-11	-0.198719	0.225631	0.306818	-0.353971	0.0536455	0.0910312	N.S.
WBGene00002134	inx-12	36.6135	31.6635	36.2935	16.0815	19.4154	20.6166	23.2779	25.3047	22.9493	inx-12	-0.899281	2.58116e-09	1.67954e-08	-0.553323	1.67445e-05	6.3484e-05	N.S.
WBGene00002135	inx-13	29.7522	29.2137	28.4227	18.0622	15.7485	13.4938	19.3486	21.1355	20.8865	inx-13	-0.906117	7.28519e-10	5.19022e-09	-0.506362	2.68134e-05	9.71771e-05	N.S.
WBGene00002136	inx-14	54.8315	61.551	50.2862	23.2497	23.9284	26.7897	23.516	24.7256	20.577	inx-14	-1.15257	2.00426e-13	2.49316e-12	-1.27185	2.25109e-13	3.60065e-12	N.S.
WBGene00002137	inx-15	33.7743	37.1756	36.6822	40.2272	44.8951	45.2299	34.7084	40.7075	37.8019	inx-15	0.277232	0.0017518	0.00430438	0.0708008	0.425021	0.519407	N.S.
WBGene00002138	inx-16	56.3694	71.5951	58.9345	42.2079	44.8011	37.3157	32.4461	38.7388	36.5642	inx-16	-0.585868	2.13689e-07	1.01817e-06	-0.781781	5.42468e-09	3.94333e-08	N.S.
WBGene00002139	inx-17	11.7707	17.5772	14.8186	14.9496	14.0562	14.2061	8.51338	8.97535	12.5319	inx-17	-0.0129988	0.930359	0.948766	-0.542571	0.00388209	0.00909695	N.S.
WBGene00002140	inx-18	0.768943	0.551203	0.242929	0.518757	0.705158	1.22671	0.654876	0.405338	1.59872	inx-18	0.792466	0.241273	0.323963	0.767314	0.275327	0.365389	N.S.
WBGene00002141	inx-19	0.768943	0.428713	1.7005	1.36763	2.30352	1.22671	1.72649	0.868582	1.49557	inx-19	0.840848	0.0971851	0.150927	0.603404	0.261769	0.350368	N.S.
WBGene00002142	inx-20	0.414046	0.918671	1.21464	1.83923	0.705158	0.830996	0.893012	0.289527	1.083	inx-20	0.356207	0.541925	0.624842	-0.255293	0.701701	0.769359	N.S.
WBGene00002143	inx-21	30.462	27.7439	34.1558	25.2304	23.2702	23.5449	24.9448	22.7568	26.4562	inx-21	-0.367631	0.000411704	0.0011511	-0.322247	0.0025518	0.00622469	N.S.
WBGene00002144	inx-22	46.6689	44.6474	39.2087	24.6645	22.236	21.8037	21.6109	25.0731	26.2499	inx-22	-0.9185	5.36687e-11	4.54883e-10	-0.824897	2.16364e-09	1.67578e-08	N.S.
WBGene00002146	ipp-5	22.6542	20.8845	20.8433	15.0439	17.4409	16.1846	13.3952	15.924	14.801	ipp-5	-0.402682	0.000693343	0.00184626	-0.543602	6.24487e-05	0.000210118	N.S.
WBGene00002147	ire-1	58.1439	58.7337	59.7119	66.8253	58.8102	64.4615	50.1873	55.8788	56.574	ire-1	0.104356	0.157207	0.22679	-0.118816	0.138879	0.205796	N.S.
WBGene00002148	gon-14	62.1661	59.8361	60.6836	47.3955	40.9462	43.3305	31.9698	40.8234	32.9542	gon-14	-0.475766	4.63635e-07	2.09381e-06	-0.799473	1.29556e-10	1.24797e-09	N.S.
WBGene00002149	irk-1	1.36044	1.7761	1.21464	1.74491	2.6796	1.38499	2.0837	2.48993	1.59872	irk-1	0.374015	0.342392	0.432815	0.504272	0.216693	0.299343	N.S.
WBGene00002150	irk-2	2.30683	1.53112	1.11747	2.02787	1.55135	1.38499	2.0837	1.1002	1.805	irk-2	0.0658386	0.873333	0.905518	0.0584447	0.893744	0.922525	N.S.
WBGene00002151	irk-3	4.31791	4.83833	3.54676	4.76313	2.49156	3.83841	1.96463	3.87967	3.24901	irk-3	-0.209042	0.436588	0.52542	-0.496798	0.106386	0.163946	N.S.
WBGene00002152	iars-1	142.254	132.227	135.7	181.989	171.636	183.017	136.155	146.559	141.048	iars-1	0.389348	1.50187e-09	1.01836e-08	0.0474846	0.350921	0.445197	N.S.
WBGene00002153	iars-2	46.1957	47.9546	43.6786	43.5284	37.8435	40.1648	28.0406	28.0842	33.0573	iars-2	-0.178291	0.0312717	0.0565366	-0.61938	1.24164e-07	7.0111e-07	N.S.
WBGene00002162	isp-1	359.569	356.016	357.931	299.04	279.572	293.658	534.319	527.924	524.121	isp-1	-0.299543	1.31534e-09	9.00044e-09	0.562791	2.79234e-17	9.21977e-16	N.S.
WBGene00002163	ist-1	4.08131	1.28614	2.57504	7.96999	8.50891	8.74524	6.9655	5.50102	6.13701	ist-1	1.80504	3.33514e-07	1.5357e-06	1.35469	7.80134e-05	0.000258937	Up.upon.DR0&DR1
WBGene00002169	isw-1	127.23	134.8	140.17	121.531	119.642	128.488	91.0277	96.76	87.9294	isw-1	-0.121898	0.0183629	0.0355392	-0.550315	3.06905e-11	3.32003e-10	N.S.
WBGene00002173	itr-1	33.5377	35.5832	39.0143	39.7556	40.3821	43.3305	22.0872	23.915	23.2588	itr-1	0.189384	0.0191378	0.0368266	-0.647461	9.37371e-08	5.43101e-07	N.S.
WBGene00002174	itx-1	29.7522	29.8262	31.3378	64.2787	59.7504	65.9652	43.9957	47.8878	46.6722	itx-1	1.06204	4.18658e-15	6.8634e-14	0.605035	2.37731e-08	1.53777e-07	Up.upon.DR1
WBGene00002175	jac-1	49.0349	47.2197	42.9984	44.6602	43.7668	46.4171	47.8059	62.48	50.2822	jac-1	-0.0351095	0.678603	0.746917	0.203112	0.0233385	0.0442624	N.S.
WBGene00002176	jip-1	7.74858	4.71584	5.00433	7.12112	8.97902	8.98267	11.1329	9.43859	11.7067	jip-1	0.567171	0.00867177	0.0182737	0.931154	6.44673e-05	0.00021629	N.S.
WBGene00002177	jkk-1	0.887242	0.183734	1.0203	1.36763	0.799179	0.751853	1.01208	0.752771	0.464144	jkk-1	0.691527	0.273361	0.359102	0.280267	0.681538	0.753026	N.S.
WBGene00002178	jnk-1	1.83363	0.796182	1.31181	3.34834	2.77362	2.8887	0.893012	2.1425	0.876716	jnk-1	1.25516	0.00454578	0.010221	-0.0870484	0.864906	0.901031	Up.upon.DR1
WBGene00002179	jph-1	4.9094	6.79817	6.17039	5.70633	5.97034	4.39241	6.37015	5.84845	5.72444	jph-1	-0.172448	0.420878	0.509497	0.0112644	0.959074	0.970883	N.S.
WBGene00002180	jtr-1	45.9591	45.5048	45.9135	21.6463	26.749	19.6669	34.2321	29.0106	28.2096	jtr-1	-1.0369	1.40903e-10	1.12197e-09	-0.598364	4.86302e-06	2.03501e-05	N.S.
WBGene00002181	kal-1	11.5341	10.9628	10.4459	9.85638	11.7997	11.4361	10.1803	11.8706	7.37473	kal-1	0.0118571	0.939957	0.955945	-0.200586	0.250462	0.337846	N.S.
WBGene00002182	kap-1	6.56559	9.61542	8.79402	13.2519	14.9023	16.9761	13.6333	12.3339	12.2224	kap-1	0.871513	8.77658e-06	3.24737e-05	0.621867	0.00131562	0.00342452	N.S.
WBGene00002183	kat-1	125.811	131.125	140.073	83.8971	87.8627	88.6791	96.743	107.646	116.809	kat-1	-0.610432	1.13487e-10	9.18472e-10	-0.307956	4.45375e-05	0.000154269	N.S.
WBGene00002184	kel-1	3.25322	4.59335	2.86656	6.17792	4.18394	3.91755	5.53668	6.08007	5.31187	kel-1	0.422152	0.119318	0.179682	0.707968	0.0121937	0.0249504	N.S.
WBGene00002185	kel-3	67.6078	65.2256	69.8177	62.7696	65.0156	62.8787	47.0915	52.7519	47.2911	kel-3	-0.0917116	0.190955	0.266656	-0.468048	9.58435e-07	4.55742e-06	N.S.
WBGene00002186	kel-10	0.177448	0.428713	0.3401	0.707396	0.611137	0.514426	0.773944	1.21601	0.773573	kel-10	1.01764	0.186329	0.261105	1.59379	0.0385503	0.0685352	N.S.
WBGene00002187	kgb-1	27.7411	31.2961	28.3255	35.9829	38.6897	38.1071	32.4461	34.5696	32.9542	kgb-1	0.374576	0.000194755	0.000576379	0.199379	0.0447676	0.0780112	N.S.
WBGene00002188	kgb-2	2.89832	2.14357	2.76939	7.87567	10.3893	10.3281	5.77481	6.08007	7.37473	kgb-2	1.87097	1.13292e-08	6.65306e-08	1.30405	2.30448e-05	8.47899e-05	Up.upon.DR0&DR1
WBGene00002189	kin-1	49.3898	45.5048	46.7881	44.3773	40.8522	41.5102	63.2848	63.5223	71.1171	kin-1	-0.16201	0.060479	0.100591	0.485547	9.37986e-07	4.47182e-06	N.S.
WBGene00002190	kin-2	72.9313	66.2056	71.1781	59.4684	56.6477	57.9719	60.7844	59.0057	55.2331	kin-2	-0.27405	0.000111883	0.000346066	-0.270358	0.000249749	0.000751855	N.S.
WBGene00002191	kin-3	238.076	232.424	234.523	244.617	252.118	258.123	256.175	268.276	271.73	kin-3	0.0998586	0.0128867	0.0260634	0.176358	8.39811e-05	0.000277122	N.S.
WBGene00002192	kin-4	71.7483	65.1032	66.1252	60.6946	52.0407	71.1095	51.378	47.6562	54.6142	kin-4	-0.140338	0.080464	0.128453	-0.397848	5.6425e-05	0.000191812	N.S.
WBGene00002193	kin-5	0.0591494	0.306224	0.0485857	1.08467	1.26929	1.38499	1.01208	1.44764	1.083	kin-5	3.70298	2.9726e-05	0.000100843	3.60323	6.22345e-05	0.00020944	Up.upon.DR0&DR1
WBGene00002194	kin-6	1.24214	2.14357	1.21464	4.85745	3.71383	4.9464	1.25022	2.25831	3.76472	kin-6	1.62786	0.00016745	0.000501526	0.633399	0.159365	0.231406	Up.upon.DR1
WBGene00002195	kin-9	1.47874	0.918671	0.728786	1.93355	2.02145	1.70156	1.36929	1.56345	2.42386	kin-9	0.932926	0.0760493	0.122464	0.843714	0.125859	0.189093	N.S.
WBGene00002196	kin-10	327.392	316.697	310.9	307.151	293.863	303.63	395.009	385.361	395.915	kin-10	-0.0760636	0.0252103	0.0467923	0.302817	1.32221e-10	1.27141e-09	N.S.
WBGene00002198	kin-14	5.7375	4.96082	6.07322	6.0836	8.60293	5.57954	5.77481	6.08007	5.93072	kin-14	0.22658	0.282379	0.36871	0.0793415	0.725822	0.790011	N.S.
WBGene00002199	kin-15	3.25322	5.32829	3.83827	1.55627	1.36331	1.46414	0.297671	0.984393	1.28929	kin-15	-1.46369	0.000177739	0.000529449	-2.44144	1.35944e-05	5.24725e-05	N.S.
WBGene00002200	kin-16	4.19961	3.12348	3.64393	2.97106	3.61981	2.8887	1.60742	2.95318	2.11443	kin-16	-0.217154	0.435472	0.524308	-0.750733	0.0279532	0.0518306	N.S.
WBGene00002201	kin-18	68.6725	61.061	61.5581	61.3548	63.8873	64.0658	46.9725	44.8767	47.1879	kin-18	-0.00972491	0.879692	0.909792	-0.455441	5.06446e-07	2.55758e-06	N.S.
WBGene00002202	kin-19	385.713	394.967	390.969	387.7	381.867	402.796	461.449	482.989	487.609	kin-19	0.00256712	0.933417	0.95094	0.290468	1.11822e-10	1.09316e-09	N.S.
WBGene00002203	kin-20	73.7593	77.3521	71.6639	85.7835	78.3666	81.7146	83.0502	77.188	79.2654	kin-20	0.145335	0.014001	0.0280174	0.107284	0.0774713	0.124969	N.S.
WBGene00002207	sid-3	69.0274	57.3863	65.8337	59.2798	60.2205	62.5621	59.7128	56.9211	62.2468	sid-3	-0.0763775	0.296336	0.383945	-0.10247	0.187107	0.264835	N.S.
WBGene00002210	kin-29	14.0184	15.8624	14.5271	17.4019	17.3469	19.1129	16.8482	16.3872	15.6262	kin-29	0.287319	0.0453386	0.0782269	0.139189	0.355308	0.449756	N.S.
WBGene00002211	kin-30	0.295747	0.183734	1.21464	0.896035	0.611137	1.30585	0.535807	0.752771	2.11443	kin-30	1.08697	0.115594	0.175149	1.18827	0.0942341	0.147895	N.S.
WBGene00002212	kin-31	1.24214	0.183734	0.3401	0.896035	1.17526	0.593568	0.654876	0.868582	2.11443	kin-31	0.982668	0.156122	0.225561	1.36406	0.052934	0.0900469	N.S.
WBGene00002213	kin-32	25.2568	28.1113	23.2726	28.9089	36.1511	29.6389	24.9448	31.5585	27.9002	kin-32	0.308032	0.00967376	0.0201604	0.148524	0.226405	0.31018	N.S.
WBGene00002214	klc-1	77.0717	85.6814	86.434	33.1533	30.7919	36.8408	22.8016	24.1466	25.5279	klc-1	-1.30338	1.35441e-17	3.16793e-16	-1.78031	4.73602e-19	2.04932e-17	N.S.
WBGene00002215	klc-2	76.1253	74.2899	72.5385	104.93	105.257	104.27	91.6231	84.2525	91.6426	klc-2	0.498053	1.5924e-09	1.07575e-08	0.265148	0.000221845	0.00067402	N.S.
WBGene00002216	klp-3	8.34007	7.28812	8.69685	5.23473	6.2524	5.5004	5.53668	3.30061	4.17729	klp-3	-0.52923	0.0098709	0.0205166	-0.943928	0.000220688	0.000671126	N.S.
WBGene00002217	klp-4	30.6986	33.5009	28.8113	50.8853	55.4254	59.5547	33.2796	40.7075	37.1831	klp-4	0.848197	2.65696e-11	2.35899e-10	0.264922	0.00858667	0.018315	N.S.
WBGene00002218	klp-6	0.768943	1.89859	1.31181	1.27331	1.83341	1.78071	1.96463	2.02669	1.18614	klp-6	0.382555	0.375692	0.465279	0.413836	0.356898	0.451421	N.S.
WBGene00002219	klp-7	89.6114	79.9244	83.3245	64.2787	65.0156	59.0007	81.8595	85.2947	92.5709	klp-7	-0.429408	1.26833e-07	6.30063e-07	0.0424685	0.498453	0.590239	N.S.
WBGene00002220	gcc-1	17.9223	16.3523	13.4582	20.8918	23.8344	28.6891	14.7049	15.3449	17.5859	gcc-1	0.649748	3.62799e-05	0.000121152	0.02666	0.86478	0.901	N.S.
WBGene00002221	klp-10	15.2014	16.9648	20.5518	12.5916	12.0817	12.2275	6.84643	9.5544	8.09673	klp-10	-0.521043	0.000362038	0.00102426	-1.12237	6.84686e-08	4.05412e-07	N.S.
WBGene00002223	klp-12	28.8058	33.1334	36.1964	35.0397	34.5528	39.4525	23.6351	19.0509	25.8373	klp-12	0.152643	0.131693	0.195171	-0.526157	9.30103e-05	0.000303929	N.S.
WBGene00002224	klp-13	0.887242	0.796182	0.923129	1.46195	2.02145	1.06842	1.36929	1.67926	0.876716	klp-13	0.725852	0.113139	0.171952	0.516679	0.287087	0.377827	N.S.
WBGene00002225	klp-15	62.521	55.549	66.611	22.9668	24.1164	23.7032	34.9466	33.4115	38.0082	klp-15	-1.38785	3.70269e-17	8.11778e-16	-0.798509	1.93614e-11	2.17014e-10	N.S.
WBGene00002226	klp-16	77.4266	77.2296	81.0896	51.6399	45.5532	50.0576	69.3573	64.1013	76.9963	klp-16	-0.682005	6.08775e-11	5.12812e-10	-0.165467	0.0212526	0.0407577	N.S.
WBGene00002227	klp-17	0.650644	0.551203	0.145757	0.518757	0.611137	0.276999	0.297671	0.289527	0.257858	klp-17	0.288963	0.676981	0.745336	-0.344686	0.660299	0.73524	N.S.
WBGene00002228	klp-18	103.689	106.015	98.7748	95.6871	92.3757	104.824	59.8318	71.05	67.8165	klp-18	-0.0674079	0.259611	0.344507	-0.631562	1.56014e-10	1.47773e-09	N.S.
WBGene00002229	klp-19	183.896	161.502	178.358	210.285	206.799	210.321	138.179	161.035	157.242	klp-19	0.26025	8.16919e-06	3.04049e-05	-0.199562	0.000848786	0.00229625	N.S.
WBGene00002230	klp-20	9.16816	7.77808	10.0572	8.06431	11.5176	9.2201	8.27525	7.93305	10.0564	klp-20	0.0689498	0.678174	0.74655	-0.0447096	0.803184	0.853977	N.S.
WBGene00002231	knl-1	106.292	106.26	113.934	119.55	119.36	122.077	82.6929	79.7358	72.9737	knl-1	0.142511	0.00622682	0.0135919	-0.481315	9.73868e-10	7.99866e-09	N.S.
WBGene00002232	kpc-1	83.4599	79.3119	78.6603	141.149	137.318	152.072	155.801	148.759	148.784	kpc-1	0.839327	1.33314e-14	1.99825e-13	0.90981	3.08412e-15	7.04335e-14	N.S.
WBGene00002233	kqt-1	20.5249	21.1294	18.0253	20.8918	28.8175	23.8615	18.5151	17.5454	21.4022	kqt-1	0.301929	0.0330074	0.0593419	-0.0386636	0.799375	0.851193	N.S.
WBGene00002234	kqt-2	15.6746	10.8403	10.9318	10.328	11.3295	10.3281	7.67991	7.00656	7.68416	kqt-2	-0.199461	0.185949	0.260683	-0.711164	0.000295384	0.000875923	N.S.
WBGene00002235	kqt-3	4.31791	4.59335	5.68453	3.53698	3.52579	4.86726	7.44177	6.3117	4.69301	kqt-3	-0.296172	0.24261	0.325386	0.287696	0.234689	0.319744	N.S.
WBGene00002238	kars-1	362.763	360.548	350.352	270.555	261.802	271.103	297.254	319.58	296.278	kars-1	-0.415953	2.15524e-13	2.66721e-12	-0.233685	1.59902e-07	8.83785e-07	N.S.
WBGene00002239	ksr-1	23.7189	22.7218	23.7584	44.0943	39.1598	44.1219	26.1355	33.5273	33.0573	ksr-1	0.85868	3.52518e-10	2.63715e-09	0.396751	0.000679928	0.00187522	N.S.
WBGene00002240	ksr-2	25.9666	25.1716	19.9687	15.8928	11.4236	15.1558	14.9431	19.0509	21.6085	ksr-2	-0.724669	2.43443e-05	8.36383e-05	-0.332124	0.0288997	0.053393	N.S.
WBGene00002241	kup-1	74.9423	76.0047	78.0773	90.0279	93.7861	84.8011	77.9302	68.7338	75.6554	kup-1	0.223221	0.000437719	0.00121847	-0.0461724	0.460178	0.553568	N.S.
WBGene00002242	kvs-1	1.24214	3.85842	2.18636	1.93355	2.6796	1.38499	1.72649	3.30061	2.32072	kvs-1	-0.201299	0.607182	0.684203	0.123509	0.753982	0.814136	N.S.
WBGene00002243	lad-2	1.59703	1.16365	2.86656	1.27331	2.49156	2.57213	3.39345	1.21601	2.73329	lad-2	0.172601	0.675515	0.744271	0.312881	0.461537	0.554917	N.S.
WBGene00002244	laf-1	100.731	98.7878	103.439	67.5799	64.4515	72.7715	54.2356	58.8899	58.3274	laf-1	-0.563982	1.0071e-10	8.20197e-10	-0.822618	1.17585e-13	1.98303e-12	N.S.
WBGene00002245	lag-1	87.7186	78.087	84.3934	74.3709	67.7422	78.8655	72.4531	69.3128	71.2203	lag-1	-0.177226	0.011611	0.023758	-0.232927	0.00229675	0.00567219	N.S.
WBGene00002246	lag-2	4.19961	3.73593	4.90716	5.98928	4.37198	3.99669	7.56084	6.77494	5.82758	lag-2	0.116571	0.632428	0.706023	0.625714	0.0124251	0.0253419	N.S.
WBGene00002247	lam-1	151.6	147.049	139.392	245.372	259.075	257.807	155.206	157.677	154.147	lam-1	0.80434	5.48155e-18	1.36153e-16	0.0965892	0.0636331	0.10554	N.S.
WBGene00002248	lam-3	18.1589	19.2921	19.8716	45.2262	39.0658	47.9999	32.8033	28.4316	28.7253	lam-3	1.20517	4.28698e-13	5.08959e-12	0.6408	2.5235e-06	1.11184e-05	Up.upon.DR1
WBGene00002249	lap-1	157.988	156.603	154.26	79.2755	76.7682	77.7575	96.9811	111.121	104.742	lap-1	-1.00302	1.33905e-19	4.292e-18	-0.583727	2.88302e-13	4.5148e-12	N.S.
WBGene00002250	lap-2	316.982	304.693	301.377	132.755	131.583	135.373	189.378	195.547	200.355	lap-2	-1.20481	8.49378e-25	6.30764e-23	-0.654524	1.85887e-17	6.28918e-16	N.S.
WBGene00002251	lat-1	90.2029	75.7597	71.2753	55.7899	52.2287	56.389	52.5687	45.34	52.7577	lat-1	-0.512595	2.79423e-07	1.30268e-06	-0.641234	1.81761e-08	1.20415e-07	N.S.
WBGene00002252	lat-2	1.24214	1.40863	2.08919	1.65059	1.73939	1.85985	0.893012	1.21601	1.28929	lat-2	0.15749	0.671967	0.741156	-0.481931	0.27327	0.363448	N.S.
WBGene00002253	lbp-1	678.976	656.727	672.184	828.738	812.672	797.716	1303.62	1291.23	1320.59	lbp-1	0.278715	1.68858e-11	1.54166e-10	0.963609	3.07613e-27	5.10917e-25	N.S.
WBGene00002254	lbp-2	885.408	911.26	919.582	389.492	397.756	369.397	428.348	436.086	452.024	lbp-2	-1.23604	2.81787e-28	3.96019e-26	-1.04483	9.92205e-26	1.25499e-23	N.S.
WBGene00002255	lbp-3	123.09	140.067	131.91	185.008	183.764	173.599	223.432	216.856	215.105	lbp-3	0.456641	3.5316e-11	3.08556e-10	0.731787	1.97922e-16	5.69954e-15	N.S.
WBGene00002256	lbp-4	124.036	140.802	125.983	64.0901	65.9558	64.5407	68.762	59.1215	66.4757	lbp-4	-1.00059	5.79053e-16	1.0783e-14	-1.00412	3.11153e-15	7.09609e-14	N.S.
WBGene00002257	lbp-5	75.7704	78.087	75.3565	59.3741	65.6737	59.8713	104.125	87.9584	103.813	lbp-5	-0.311699	0.000111314	0.00034437	0.367637	5.60872e-06	2.31544e-05	N.S.
WBGene00002258	lbp-6	236.302	232.791	245.309	127.756	129.514	116.142	192.117	184.545	189.422	lbp-6	-0.944432	5.64793e-18	1.39443e-16	-0.337983	1.7019e-07	9.36559e-07	N.S.
WBGene00002259	lbp-7	54.4766	47.9546	52.3268	16.7417	14.9023	15.4724	21.0156	19.0509	26.0436	lbp-7	-1.71912	5.41413e-17	1.16524e-15	-1.22929	1.89373e-13	3.06483e-12	N.S.
WBGene00002261	ldb-1	49.7447	48.0771	48.6343	77.3891	69.5286	77.2826	58.403	59.7005	52.4482	ldb-1	0.615247	1.78762e-10	1.39771e-09	0.213307	0.00622779	0.0138159	N.S.
WBGene00002262	ldh-1	109.249	132.227	120.444	144.356	130.36	128.725	191.879	204.812	193.754	ldh-1	0.157331	0.00779783	0.0166325	0.710626	2.97864e-14	5.64912e-13	N.S.
WBGene00002263	lea-1	257.596	243.325	243.074	319.884	326.394	310.278	470.26	469.092	471.931	lea-1	0.362294	6.21861e-12	6.0648e-11	0.925492	1.39715e-23	1.2763e-21	N.S.
WBGene00002264	lec-1	457.639	438.084	441.887	237.355	222.219	232.481	382.983	426.705	394.78	lec-1	-0.950089	6.59174e-22	2.96142e-20	-0.152297	0.000217464	0.000662913	N.S.
WBGene00002265	lec-2	148.524	148.273	147.944	1369.85	1268.49	1426.58	1490.2	1562.35	1533.38	lec-2	3.19471	6.14611e-34	2.19697e-31	3.36652	1.51147e-34	9.20486e-32	Up.upon.DR0&DR1
WBGene00002266	lec-3	21.9444	20.6395	25.3132	18.4394	22.9882	22.9909	29.1122	25.0731	26.7656	lec-3	-0.084595	0.481668	0.568831	0.242117	0.0503464	0.0862945	N.S.
WBGene00002267	lec-4	66.4248	68.4104	67.1941	35.5113	30.7919	33.042	48.1631	52.1728	47.3942	lec-4	-1.02612	6.4354e-15	1.02239e-13	-0.454079	3.43114e-07	1.78482e-06	N.S.
WBGene00002268	lec-5	118.595	119.856	132.202	62.3923	71.221	64.9364	95.4333	88.19	89.4766	lec-5	-0.908256	2.06879e-16	4.08859e-15	-0.447095	5.67364e-09	4.1152e-08	N.S.
WBGene00002269	lec-6	1410.77	1451.32	1433.91	127.473	140.515	126.984	150.681	167.752	156.107	lec-6	-3.44696	2.45933e-37	2.12836e-34	-3.17974	5.22432e-36	4.52124e-33	N.S.
WBGene00002270	lec-7	2.07023	2.26606	0.923129	2.49946	2.2095	2.01813	1.48835	2.48993	1.805	lec-7	0.50492	0.195488	0.2719	0.268692	0.522137	0.612508	N.S.
WBGene00002271	lec-8	514.304	494.306	506.312	254.71	247.793	253.77	367.147	370.537	385.497	lec-8	-1.00224	1.56172e-22	7.68843e-21	-0.430851	1.14801e-12	1.59432e-11	N.S.
WBGene00002272	lec-9	501.528	508.882	489.113	27.9657	30.4158	29.7971	37.2088	42.2131	47.2911	lec-9	-4.08564	3.0643e-33	1.02829e-30	-3.562	4.31189e-32	1.81796e-29	N.S.
WBGene00002273	lec-10	412.922	429.632	417.303	73.8993	75.0759	68.9727	129.13	132.43	124.648	lec-10	-2.535	6.72811e-33	2.16922e-30	-1.7069	5.07514e-29	1.12771e-26	N.S.
WBGene00002274	lec-11	58.3805	50.2819	61.4609	30.418	29.9457	27.8186	19.8249	15.924	16.6576	lec-11	-0.957507	2.13972e-12	2.24958e-11	-1.71348	4.17569e-16	1.12374e-14	N.S.
WBGene00002275	lem-2	469.824	477.525	491.542	293.852	274.589	310.595	469.784	469.555	455.738	lem-2	-0.710759	4.45536e-19	1.31525e-17	-0.0472957	0.182409	0.259146	N.S.
WBGene00002276	lem-3	71.2751	76.1272	71.5668	89.6506	82.0334	93.2694	76.5014	70.7026	73.2831	lem-3	0.279813	4.67098e-05	0.00015315	0.0115254	0.858784	0.89669	N.S.
WBGene00002278	lep-2	37.4416	32.521	38.1398	29.0975	33.9886	32.5671	26.6118	31.9059	28.4159	lep-2	-0.181074	0.0590177	0.0984607	-0.321889	0.00309919	0.00742208	N.S.
WBGene00002280	let-2	114.572	111.159	112.282	58.1479	59.6564	58.4467	83.8836	97.4549	88.2389	let-2	-0.939685	2.05775e-15	3.53558e-14	-0.329035	8.31821e-06	3.33275e-05	N.S.
WBGene00002282	let-4	21.8261	15.8624	17.3451	24.8532	25.8088	23.5449	23.3969	23.6833	21.299	let-4	0.441983	0.000454188	0.00126131	0.323255	0.0114405	0.0235971	N.S.
WBGene00002285	let-7	0.650644	0.551203	0.923129	1.74491	1.26929	0.830996	1.72649	1.33183	2.21758	let-7	0.767385	0.158969	0.228931	1.30366	0.0182861	0.0357228	Up.upon.DR0
WBGene00002295	let-19	41.937	49.4245	43.7757	66.2594	64.1694	76.1746	45.7818	39.8969	39.3491	let-19	0.623277	1.08147e-08	6.36915e-08	-0.112413	0.238815	0.324505	N.S.
WBGene00002297	ect-2	106.055	101.972	103.439	93.4234	89.4611	91.924	79.4781	86.8003	79.8843	ect-2	-0.180401	0.00240024	0.00571905	-0.341336	2.17209e-06	9.68955e-06	N.S.
WBGene00002299	let-23	6.92048	6.06323	5.87887	15.9871	17.2529	16.5803	4.94134	7.4698	9.43759	let-23	1.41015	1.78291e-08	1.01793e-07	0.193908	0.400168	0.495592	Up.upon.DR1
WBGene00002324	let-49	33.0645	30.1937	36.002	27.6828	31.168	23.3075	23.7541	27.5051	27.4876	let-49	-0.301568	0.00616422	0.0134695	-0.339293	0.0042994	0.00996827	N.S.
WBGene00002335	let-60	117.412	124.021	117.529	113.136	109.488	121.602	117.937	118.532	120.316	let-60	-0.0553479	0.295838	0.383451	-0.00578622	0.915627	0.939452	N.S.
WBGene00002344	let-70	557.72	526.888	551.788	418.448	408.005	428.517	623.739	678.363	658.207	let-70	-0.382456	2.64669e-13	3.23805e-12	0.259652	1.16128e-09	9.42033e-09	N.S.
WBGene00002348	myo-1	10.9426	10.5953	8.30816	9.76206	7.94478	10.4072	10.4185	13.3762	11.5004	myo-1	-0.0568297	0.724408	0.785353	0.263879	0.109262	0.16764	N.S.
WBGene00002363	let-92	316.035	302.733	308.762	291.777	276.657	290.572	311.066	331.972	320.104	let-92	-0.110183	0.00387972	0.00883332	0.0540978	0.143713	0.211897	N.S.
WBGene00002368	let-99	33.3011	32.1535	33.5727	16.6474	16.3127	20.854	23.9923	23.6833	19.2362	let-99	-0.877149	1.93337e-08	1.09622e-07	-0.583844	2.42935e-05	8.87683e-05	N.S.
WBGene00002393	lpr-1	0.295747	0.428713	0.534443	1.55627	1.92743	0.276999	1.01208	0.405338	1.28929	lpr-1	1.09316	0.149911	0.217948	0.988962	0.215719	0.298199	N.S.
WBGene00002497	let-268	20.998	17.8222	26.0905	24.5702	25.9968	23.7032	27.6834	29.1264	24.4965	let-268	0.184634	0.1286	0.191432	0.310165	0.016205	0.0321074	N.S.
WBGene00002583	let-363	52.8204	59.5911	53.2985	67.9571	64.9216	67.3107	47.5678	53.6784	48.9414	let-363	0.279383	0.00202364	0.00491431	-0.138022	0.145447	0.214012	N.S.
WBGene00002601	let-381	3.01662	1.53112	2.57504	3.53698	3.80786	3.60098	3.51252	3.64804	4.89929	let-381	0.657019	0.045463	0.0783841	0.795867	0.0197421	0.0382535	N.S.
WBGene00002632	let-413	42.8833	39.8703	45.8163	49.9421	41.4163	48.4748	31.8508	41.1708	34.2951	let-413	0.114527	0.261025	0.345745	-0.274808	0.0200827	0.0388082	N.S.
WBGene00002637	let-418	274.631	255.942	268.242	305.076	290.948	317.48	192.355	189.756	207.266	let-418	0.194834	4.80912e-05	0.000157335	-0.437566	1.43975e-10	1.37558e-09	N.S.
WBGene00002694	let-502	115.637	116.794	119.278	131.151	122.933	128.725	82.812	93.4015	92.9834	let-502	0.120958	0.0149367	0.029666	-0.38659	3.29889e-08	2.07512e-07	N.S.
WBGene00002696	let-504	93.1604	88.2537	95.0823	91.82	106.479	96.2768	73.2865	77.9987	75.7586	let-504	0.0849157	0.173718	0.24624	-0.28685	0.000185275	0.000572	N.S.
WBGene00002717	let-526	138.824	139.944	140.753	164.635	159.789	173.52	141.155	148.18	147.856	let-526	0.248791	4.33395e-06	1.67955e-05	0.0596993	0.221682	0.304821	N.S.
WBGene00002783	let-607	151.955	138.107	154.843	134.169	112.214	138.935	118.771	136.831	135.375	let-607	-0.210684	0.00242172	0.00576688	-0.189151	0.00804442	0.0173021	N.S.
WBGene00002804	let-630	47.3787	36.0731	38.9172	32.9646	38.7837	36.92	28.9931	30.9794	29.7568	let-630	-0.16114	0.0813595	0.129694	-0.436339	0.000123923	0.000395203	N.S.
WBGene00002827	let-653	18.2772	18.0672	16.8592	18.6281	18.5692	22.4369	19.1105	16.8505	16.245	let-653	0.175855	0.164825	0.235671	-0.0297289	0.826791	0.872402	N.S.
WBGene00002845	let-711	315.207	314.859	310.026	282.628	273.084	296.191	215.573	216.393	229.545	let-711	-0.139466	0.00125974	0.00318234	-0.50485	6.28606e-13	9.21228e-12	N.S.
WBGene00002850	let-716	80.739	80.7818	86.434	103.987	100.274	110.048	61.2606	65.4911	62.35	let-716	0.341181	1.59497e-06	6.66483e-06	-0.395067	1.78502e-06	8.09013e-06	N.S.
WBGene00002855	let-721	137.996	132.105	131.716	166.238	161.763	172.333	122.581	128.261	121.76	let-721	0.319468	6.12216e-08	3.21311e-07	-0.108595	0.0374545	0.066869	N.S.
WBGene00002879	let-754	102.269	103.197	97.3172	45.5091	44.9891	43.7262	66.6187	64.333	65.3411	let-754	-1.17185	2.03567e-18	5.40752e-17	-0.621931	1.61103e-11	1.8269e-10	N.S.
WBGene00002881	let-756	6.32899	7.77808	5.39302	2.59378	3.05569	3.12613	2.4409	2.48993	2.32072	let-756	-1.11356	6.85128e-05	0.000218706	-1.39306	2.33606e-05	8.57023e-05	N.S.
WBGene00002889	let-765	126.402	113.242	105.285	140.489	138.352	151.281	85.9078	103.94	99.4815	let-765	0.33191	4.00887e-06	1.56203e-05	-0.244501	0.00100369	0.00267656	N.S.
WBGene00002891	let-767	197.145	188.573	188.27	217.642	205.577	209.53	332.617	344.364	337.02	let-767	0.14114	0.000784052	0.00206407	0.822204	8.75067e-21	5.10239e-19	N.S.
WBGene00002915	let-805	51.7558	50.7719	67.0969	27.3998	19.1333	25.286	17.9198	15.924	17.0702	let-805	-1.25648	8.3621e-13	9.40479e-12	-1.74355	3.29324e-14	6.19574e-13	N.S.
WBGene00002957	let-858	99.5485	106.137	100.33	123.983	109.676	118.437	95.1951	94.6754	97.2123	let-858	0.203642	0.000626536	0.00168611	-0.0889407	0.137648	0.204236	N.S.
WBGene00002974	lev-1	1.24214	1.04116	1.89484	1.83923	1.92743	2.8887	1.13115	1.44764	1.90815	lev-1	0.677436	0.0828454	0.131769	0.0995926	0.817833	0.865411	N.S.
WBGene00002975	lev-8	2.07023	2.75601	2.67221	1.83923	3.80786	2.17642	3.15531	2.1425	2.32072	lev-8	-0.0165111	0.958306	0.968853	0.000838066	0.997992	0.9986	N.S.
WBGene00002976	lev-9	1.47874	1.28614	0.825957	0.896035	1.36331	0.830996	1.84556	0.521149	0.67043	lev-9	-0.193175	0.713057	0.776528	-0.416928	0.468673	0.561936	N.S.
WBGene00002978	lev-11	609.417	609.324	630.205	213.02	210.184	219.027	451.805	433.77	415.099	lev-11	-1.526	1.08527e-27	1.38334e-25	-0.512139	3.93596e-15	8.84138e-14	N.S.
WBGene00002979	lfe-2	25.9666	20.762	30.1717	36.3601	35.587	34.4665	37.0898	31.211	38.1114	lfe-2	0.462488	0.000200083	0.000591188	0.463121	0.000330327	0.000972006	N.S.
WBGene00002980	lgg-1	1779.98	1753.87	1796.85	2371.61	2421.37	2352.87	3144.06	3041.6	3083.51	lgg-1	0.420523	8.89653e-23	4.49065e-21	0.79653	2.95755e-31	1.01315e-28	N.S.
WBGene00002981	lgg-2	240.797	222.87	250.848	347.143	336.549	363.62	466.569	487.39	482.555	lgg-2	0.550647	1.23274e-14	1.86476e-13	1.00501	3.26382e-22	2.3852e-20	Up.upon.DR0
WBGene00002982	lgg-3	40.8723	40.2378	37.6539	39.6613	38.3136	35.4954	55.1882	45.919	57.0897	lgg-3	-0.0665055	0.434393	0.523238	0.416699	1.81016e-05	6.80485e-05	N.S.
WBGene00002983	lgx-1	1.24214	0.918671	1.31181	3.34834	3.90188	2.8887	2.91717	2.60575	3.45529	lgx-1	1.52419	0.000672007	0.00179556	1.37158	0.00277826	0.00672203	Up.upon.DR0&DR1
WBGene00002985	lig-1	110.432	114.589	106.646	114.457	114.001	122.156	80.0734	77.0722	80.1937	lig-1	0.0865734	0.124787	0.186619	-0.478457	1.31075e-08	8.879e-08	N.S.
WBGene00002986	lig-4	14.4916	15.005	16.0819	20.7974	19.9795	20.2209	15.4193	19.63	16.967	lig-4	0.415079	0.000884629	0.00230535	0.1793	0.154651	0.225278	N.S.
WBGene00002987	lim-4	1.00554	0.306224	0.437272	0.424437	2.30352	1.22671	0.416739	0.521149	0.773573	lim-4	1.06986	0.107818	0.164701	0.129677	0.863647	0.900333	N.S.
WBGene00002988	lim-6	4.43621	4.22589	2.28353	2.6881	1.83341	2.17642	1.72649	2.1425	2.527	lim-6	-0.621741	0.0834145	0.132546	-0.67377	0.0841009	0.134051	N.S.
WBGene00002989	lim-7	4.43621	4.22589	4.51847	6.27224	6.62849	6.0544	6.9655	7.35399	5.72444	lim-7	0.516623	0.0193468	0.0371939	0.584333	0.0113387	0.0234223	N.S.
WBGene00002990	lin-1	11.4158	14.27	11.9035	14.3837	15.8426	18.7172	25.4211	24.2624	23.5682	lin-1	0.398456	0.00704004	0.015185	0.97303	3.47165e-08	2.1763e-07	N.S.
WBGene00002991	lin-2	10.3512	10.5953	10.6403	16.6474	11.5176	14.6018	10.0613	13.0287	9.54073	lin-2	0.422709	0.0132228	0.026658	0.0261052	0.885527	0.916191	N.S.
WBGene00002992	lin-3	12.3622	13.7801	13.2639	5.14041	6.06436	5.02555	6.13202	7.4698	6.44644	lin-3	-1.28981	1.49357e-08	8.63834e-08	-0.979767	2.8047e-06	1.22328e-05	N.S.
WBGene00002994	lin-5	150.062	150.846	159.604	170.954	172.952	169.958	137.703	137.178	130.94	lin-5	0.154829	0.00295184	0.00691412	-0.187277	0.00120281	0.00315587	N.S.
WBGene00002996	lin-7	53.5302	45.5048	59.226	33.9078	31.5441	30.5094	44.8292	43.487	46.3628	lin-7	-0.731491	2.56709e-09	1.67105e-08	-0.236034	0.0103322	0.02159	N.S.
WBGene00002997	lin-8	44.6578	45.3823	44.6503	42.4909	43.2027	39.6899	49.4729	57.5001	49.9728	lin-8	-0.107521	0.182641	0.25679	0.216234	0.0102512	0.0214398	N.S.
WBGene00002998	lin-9	73.2862	78.4545	74.8706	68.9003	59.6564	66.9941	50.3064	59.8163	52.9639	lin-9	-0.211549	0.0032659	0.00757421	-0.476932	2.81806e-07	1.49091e-06	N.S.
WBGene00002999	lin-10	48.3251	40.9727	45.3305	47.9614	50.9124	56.389	37.3279	41.634	39.9679	lin-10	0.210056	0.0113021	0.0231838	-0.178228	0.048946	0.0842037	N.S.
WBGene00003000	lin-11	4.7911	2.38854	2.67221	3.44266	3.71383	2.8887	2.79811	3.64804	4.07415	lin-11	0.0898503	0.752797	0.809405	0.17129	0.566663	0.653548	N.S.
WBGene00003001	lin-12	11.7707	10.1054	11.612	19.8542	22.236	21.408	12.7998	15.4608	10.3659	lin-12	0.920233	2.92014e-06	1.16543e-05	0.172379	0.362454	0.456867	N.S.
WBGene00003002	lin-13	159.053	144.966	147.749	183.876	182.73	191.406	113.651	121.891	127.64	lin-13	0.308342	3.98311e-07	1.81929e-06	-0.311165	3.05126e-06	1.32275e-05	N.S.
WBGene00003003	lin-14	4.7911	5.08331	4.03262	8.15863	7.47468	7.16239	9.82314	8.62791	9.43759	lin-14	0.727529	0.00155879	0.00386768	1.02384	3.26394e-05	0.000115941	Up.upon.DR0
WBGene00003006	lin-17	13.1903	10.4728	13.2639	13.3462	11.4236	11.5152	9.46593	15.924	11.5004	lin-17	-0.0353407	0.826367	0.868488	-0.0367216	0.829809	0.874763	N.S.
WBGene00003007	lin-18	13.7818	11.9427	9.8629	7.30976	9.63716	7.95382	8.27525	10.7125	8.5093	lin-18	-0.496546	0.00487536	0.0108876	-0.353299	0.0463587	0.0804069	N.S.
WBGene00003008	lin-22	1.24214	2.26606	1.99201	1.83923	2.96167	2.80956	2.67904	2.02669	2.11443	lin-22	0.486482	0.188225	0.263448	0.331409	0.397705	0.493136	N.S.
WBGene00003009	lin-23	107.001	101.36	94.4992	102.289	101.872	102.133	87.932	78.8093	83.8037	lin-23	0.0235857	0.679345	0.747539	-0.268091	0.000145439	0.000457696	N.S.
WBGene00003010	lin-24	80.2658	78.332	84.1991	83.1426	72.5373	80.2109	88.2892	89.0007	85.3509	lin-24	-0.04569	0.460364	0.548772	0.108616	0.0931817	0.146565	N.S.
WBGene00003011	lin-25	23.8372	18.4347	18.0253	28.343	26.4669	32.8046	21.6109	20.0932	20.3707	lin-25	0.563775	3.98353e-05	0.000132032	0.0604952	0.652464	0.72958	N.S.
WBGene00003012	lin-26	63.1124	75.1473	65.6393	45.2262	37.6555	40.4814	56.1407	54.2574	55.7488	lin-26	-0.721914	3.97821e-10	2.94259e-09	-0.287092	0.0010284	0.00273581	N.S.
WBGene00003014	lin-28	96.4727	104.3	109.172	111.721	120.676	109.494	103.173	107.762	112.787	lin-28	0.134896	0.0185602	0.0358577	0.0617745	0.2903	0.381414	N.S.
WBGene00003015	lin-29	6.92048	3.61344	5.29584	2.59378	3.52579	3.36355	2.79811	2.83737	5.51815	lin-29	-0.704939	0.0159302	0.0313592	-0.512483	0.0831527	0.132771	N.S.
WBGene00003017	lin-31	3.25322	0.673692	1.31181	0.801715	1.55135	0.751853	0.654876	1.1002	1.49557	lin-31	-0.563197	0.274071	0.359804	-0.451594	0.400461	0.495805	N.S.
WBGene00003018	lin-32	7.03878	6.79817	5.49019	13.4405	13.21	10.6447	10.8948	10.0176	13.9759	lin-32	0.952349	2.92968e-05	9.95411e-05	0.874499	0.000171627	0.000533068	N.S.
WBGene00003019	lin-33	23.6006	27.4989	25.5075	41.642	47.3396	43.3305	50.0682	46.2665	44.4031	lin-33	0.78905	3.86111e-10	2.86499e-09	0.87597	6.448e-11	6.58946e-10	N.S.
WBGene00003020	lin-35	101.796	100.625	107.617	102.006	108.171	116.537	83.8836	80.0833	88.5483	lin-35	0.0752505	0.182873	0.257051	-0.297853	3.12646e-05	0.00011137	N.S.
WBGene00003021	lin-36	108.066	110.424	115.585	99.1769	92.0937	108.465	73.8819	78.1145	75.7586	lin-36	-0.15638	0.00794281	0.0169154	-0.555494	3.73041e-10	3.32461e-09	N.S.
WBGene00003022	lin-37	78.373	77.2296	75.2593	67.7685	66.4259	61.7707	63.4039	59.8163	61.628	lin-37	-0.239503	0.000253308	0.00073537	-0.319278	1.38914e-05	5.35311e-05	N.S.
WBGene00003024	lin-39	9.75966	5.45078	9.57139	5.80064	5.68828	6.13354	6.60829	11.5232	8.71559	lin-39	-0.46429	0.0683985	0.111864	0.106605	0.65477	0.731412	N.S.
WBGene00003025	lin-40	238.668	243.815	242.2	189.346	180.474	197.342	216.764	232.838	228.513	lin-40	-0.351878	4.59836e-10	3.36347e-09	-0.0956138	0.022905	0.04352	N.S.
WBGene00003026	lin-41	105.345	91.9283	105.188	35.9829	36.7152	40.4814	43.4004	48.1194	47.3942	lin-41	-1.4164	6.54841e-19	1.87092e-17	-1.12398	5.83836e-16	1.54341e-14	N.S.
WBGene00003029	lin-44	2.42513	4.34838	3.83827	3.72562	3.43177	3.91755	3.63158	2.72156	6.85901	lin-44	0.1003	0.734768	0.794044	0.272203	0.375076	0.47001	N.S.
WBGene00003030	lin-45	45.7225	41.2177	43.2899	34.2851	32.5783	34.15	30.0647	34.4538	33.0573	lin-45	-0.36506	0.000184617	0.000548541	-0.4161	8.69832e-05	0.000286167	N.S.
WBGene00003031	lin-46	3.48982	6.06323	3.25524	3.44266	3.80786	4.55069	3.86972	3.41642	1.805	lin-46	-0.0265651	0.930162	0.948623	-0.510974	0.150608	0.220344	N.S.
WBGene00003033	lin-48	0.532345	1.89859	1.50616	0.330118	0.799179	0.593568	1.25022	0.63696	0.773573	lin-48	-1.10339	0.0565217	0.0948741	-0.460392	0.390521	0.485987	N.S.
WBGene00003034	lin-49	40.6357	37.6655	34.4473	45.8864	43.6728	47.3668	34.1131	33.9905	34.8108	lin-49	0.293636	0.000347181	0.000984598	-0.119587	0.153886	0.224294	N.S.
WBGene00003035	lin-52	62.6393	66.818	73.9961	56.9218	56.0836	62.7995	79.5972	80.5465	82.8754	lin-52	-0.211804	0.00392644	0.00893192	0.253031	0.000649894	0.00180115	N.S.
WBGene00003036	lin-53	319.939	337.03	344.521	296.493	293.017	311.623	282.371	266.77	269.049	lin-53	-0.152002	0.000103388	0.00032124	-0.294397	3.64758e-09	2.72996e-08	N.S.
WBGene00003037	lin-54	80.9756	85.1914	88.3774	71.2583	68.4944	65.3321	58.403	59.1215	61.4217	lin-54	-0.318395	2.7987e-06	1.1205e-05	-0.509463	1.8454e-09	1.44289e-08	N.S.
WBGene00003038	lin-56	27.5045	23.2118	27.4509	26.5509	23.8344	22.9117	22.0872	18.0086	21.0928	lin-56	-0.103654	0.408767	0.497804	-0.360349	0.0136239	0.0274901	N.S.
WBGene00003040	lin-59	47.6153	42.4426	43.9701	61.6377	53.545	63.5118	43.1623	44.6451	40.9994	lin-59	0.418173	1.54238e-05	5.48355e-05	-0.0584247	0.528451	0.618266	N.S.
WBGene00003041	lin-61	89.0199	89.9685	81.5754	107.477	103.282	108.623	90.6705	87.1477	89.6829	lin-61	0.301769	5.52519e-06	2.11035e-05	0.0448566	0.458059	0.551664	N.S.
WBGene00003043	lip-1	35.9037	33.9908	43.4842	18.2508	14.7143	20.0626	25.6592	29.2423	27.075	lip-1	-1.10359	9.41622e-11	7.70303e-10	-0.476576	0.000123516	0.000393981	N.S.
WBGene00003044	lir-1	100.495	100.993	100.33	81.1619	81.1872	84.4846	71.8577	71.7449	67.7134	lir-1	-0.288184	4.28829e-06	1.66342e-05	-0.516712	2.77681e-10	2.51704e-09	N.S.
WBGene00003045	lir-2	36.022	34.2358	26.4792	32.493	29.7577	26.1566	33.3987	26.4628	22.1242	lir-2	-0.113322	0.362536	0.452634	-0.241471	0.0785947	0.126464	N.S.
WBGene00003046	lir-3	8.45837	5.94074	8.69685	7.30976	6.53447	5.65869	6.60829	6.19588	6.44644	lir-3	-0.260597	0.179977	0.253717	-0.260281	0.208487	0.290079	N.S.
WBGene00003047	lis-1	73.641	68.6553	75.9395	49.0933	47.0576	44.0428	69.8336	72.5555	61.5248	lis-1	-0.647644	2.50596e-10	1.91032e-09	-0.10991	0.119011	0.180304	N.S.
WBGene00003048	lit-1	76.3619	83.5991	78.0773	81.3505	82.2215	87.492	77.2158	86.6845	92.8803	lit-1	0.0824516	0.211217	0.290509	0.113522	0.102172	0.158432	N.S.
WBGene00003052	lmn-1	444.981	432.449	446.066	375.721	356.105	362.512	377.03	414.893	371.47	lmn-1	-0.275948	4.88598e-09	3.03974e-08	-0.190123	8.2348e-06	3.30175e-05	N.S.
WBGene00003053	lmp-1	458.467	459.887	450.924	487.962	461.503	492.701	641.481	650.22	655.526	lmp-1	0.0768576	0.0241965	0.0452116	0.50952	1.79817e-16	5.19637e-15	N.S.
WBGene00003055	lon-1	178.217	184.775	169.516	145.393	147.378	139.726	173.542	171.69	178.798	lon-1	-0.297638	1.28492e-07	6.3773e-07	-0.0173195	0.697781	0.766185	N.S.
WBGene00003056	lon-2	50.2179	44.8924	38.0426	52.3001	45.7413	53.6982	46.139	43.7186	47.9099	lon-2	0.212701	0.0140627	0.0281168	0.0733801	0.408247	0.503339	N.S.
WBGene00003058	lov-1	0.177448	0.0612447	0.534443	0.707396	2.58558	0.672711	1.01208	0.752771	0.67043	lov-1	2.53955	0.00372168	0.00851239	2.14213	0.0176469	0.0345809	Up.upon.DR0&DR1
WBGene00003059	lpd-2	40.754	43.79	49.3145	41.8307	45.3652	41.1937	28.755	25.6521	27.797	lpd-2	-0.0694731	0.373969	0.463687	-0.709958	9.60775e-09	6.6546e-08	N.S.
WBGene00003060	lpd-3	31.2901	24.8041	27.2566	32.3987	28.8175	32.6463	22.4444	21.5987	20.9896	lpd-3	0.178901	0.0562337	0.0944582	-0.354524	0.00186792	0.00468849	N.S.
WBGene00003061	lpd-5	128.532	129.778	135.894	106.817	112.308	107.752	132.106	126.987	129.806	lpd-5	-0.273754	1.63977e-05	5.80845e-05	-0.0223504	0.684371	0.755344	N.S.
WBGene00003062	lpd-6	116.82	121.816	119.084	141.432	142.019	135.531	109.364	108.92	102.163	lpd-6	0.226313	5.65828e-05	0.000182716	-0.16122	0.00517443	0.0117243	N.S.
WBGene00003063	lpd-7	251.681	266.966	258.816	305.076	312.197	314.077	272.131	270.013	265.645	lpd-7	0.262015	2.23972e-08	1.2565e-07	0.0553225	0.150742	0.220506	N.S.
WBGene00003064	lpd-8	147.933	157.828	154.065	57.582	64.1694	72.9298	59.1174	67.3441	59.6682	lpd-8	-1.23725	7.8364e-19	2.20263e-17	-1.30825	1.58583e-18	6.4226e-17	N.S.
WBGene00003065	lpd-9	82.8684	93.8882	90.9039	60.9775	65.9558	54.4896	104.006	101.392	96.9029	lpd-9	-0.571855	5.01598e-09	3.11708e-08	0.173773	0.0149599	0.029918	N.S.
WBGene00003066	lpl-1	23.1274	26.1515	23.0782	31.9271	30.0397	31.5383	29.9457	24.1466	35.7391	lpl-1	0.378333	0.00160763	0.00397688	0.312204	0.0113757	0.0234841	N.S.
WBGene00003067	lrg-1	3.72641	4.47087	9.76573	2.78242	3.90188	3.60098	3.86972	5.50102	3.04272	lrg-1	-0.742302	0.0181789	0.0352536	-0.520481	0.0964662	0.150765	N.S.
WBGene00003068	lrk-1	34.7207	32.7659	36.5851	44.8489	43.6728	43.0931	32.327	30.5162	33.8825	lrk-1	0.332633	0.000178175	0.000530653	-0.108669	0.225417	0.309042	N.S.
WBGene00003071	lrp-1	27.1496	31.0511	29.1029	30.1351	27.0311	30.7468	17.3244	14.9975	14.6979	lrp-1	0.0147816	0.879866	0.909915	-0.898575	3.11434e-08	1.97337e-07	N.S.
WBGene00003072	lrp-2	50.5728	40.9727	41.2493	65.2219	68.1183	69.6058	42.3288	48.4669	45.9502	lrp-2	0.625487	1.84347e-09	1.23421e-08	0.0534336	0.530729	0.620504	N.S.
WBGene00003073	lars-1	207.674	198.004	218.393	220.66	228.706	259.548	169.017	152.465	153.013	lars-1	0.183162	0.00106434	0.00272897	-0.402265	6.64848e-08	3.94376e-07	N.S.
WBGene00003074	lars-2	21.9444	17.5772	18.5112	16.836	19.1333	14.2061	10.8948	11.0599	9.9533	lars-2	-0.224847	0.0907433	0.142457	-0.859526	5.38611e-06	2.23139e-05	N.S.
WBGene00003075	lrx-1	1.95193	0.673692	0.631614	1.08467	1.92743	1.70156	1.72649	1.44764	1.083	lrx-1	0.737952	0.11234	0.170864	0.581052	0.234528	0.319552	N.S.
WBGene00003076	lsm-1	164.14	181.223	166.115	94.1779	113.436	88.9166	132.94	120.501	121.245	lsm-1	-0.7973	4.19634e-12	4.192e-11	-0.448341	8.96423e-07	4.29985e-06	N.S.
WBGene00003077	lsm-3	95.8812	103.197	110.241	89.9336	94.0681	88.6791	129.844	121.891	125.886	lsm-3	-0.187351	0.00190548	0.00465001	0.283753	1.10693e-05	4.33671e-05	N.S.
WBGene00003078	lsm-4	58.3805	61.1835	65.2506	42.1136	38.3136	46.3379	64.2374	59.7005	58.9462	lsm-4	-0.54462	1.75991e-08	1.00619e-07	-0.0221811	0.754267	0.814337	N.S.
WBGene00003079	lsm-5	59.8001	74.9023	59.5175	62.298	75.734	52.1153	90.9087	79.9674	102.369	lsm-5	-0.0434615	0.686325	0.753706	0.508512	2.91093e-05	0.000104576	N.S.
WBGene00003080	lsm-6	69.5006	81.7617	66.8054	58.2422	75.9221	46.5753	77.0967	80.7781	82.6691	lsm-6	-0.30293	0.0109307	0.0225023	0.15702	0.164538	0.23795	N.S.
WBGene00003081	lsm-7	147.814	159.053	155.329	123.606	130.924	106.803	173.899	181.418	180.139	lsm-7	-0.368087	3.09265e-06	1.22743e-05	0.213109	0.0019201	0.00480624	N.S.
WBGene00003082	lsm-8	89.848	90.4585	98.1918	74.5595	74.4177	65.5695	90.6705	76.7247	87.62	lsm-8	-0.38907	7.49283e-06	2.80584e-05	-0.133798	0.0786278	0.126505	N.S.
WBGene00003083	lst-1	76.1253	72.33	72.83	48.0557	42.5446	51.1656	71.8577	77.3038	71.736	lst-1	-0.639198	4.48404e-10	3.28487e-09	-0.00324644	0.962391	0.973162	N.S.
WBGene00003084	lst-2	20.6432	24.4366	19.9687	16.9303	18.2871	19.6669	16.9672	19.1667	22.3305	lst-2	-0.225857	0.0514831	0.0874612	-0.137588	0.247505	0.334434	N.S.
WBGene00003085	ccar-1	263.392	265.618	242.006	267.254	272.99	272.448	192.117	194.504	201.696	ccar-1	0.0820927	0.0378208	0.0668265	-0.383179	2.57517e-10	2.34981e-09	N.S.
WBGene00003086	lst-4	75.0606	75.7597	75.3565	68.2401	61.6308	69.2101	67.9285	73.482	77.8214	lst-4	-0.182766	0.00623348	0.0136046	-0.0431013	0.506832	0.597879	N.S.
WBGene00003087	lsy-2	78.7279	72.9425	76.4253	76.3516	76.0161	81.0023	85.9078	83.7892	79.7811	lsy-2	0.0350091	0.541749	0.624726	0.12589	0.0398648	0.0705063	N.S.
WBGene00003089	ltd-1	13.5452	15.1274	12.8752	28.5316	28.9115	28.8474	27.4452	32.6008	28.0033	ltd-1	1.0665	3.53607e-09	2.24666e-08	1.08939	4.42966e-09	3.27063e-08	Up.upon.DR0&DR1
WBGene00003090	lys-1	1812.28	1805.56	1771.78	372.703	349.241	364.332	425.729	414.082	426.548	lys-1	-2.30954	5.69455e-39	7.20273e-36	-2.08788	2.65371e-37	3.63624e-34	N.S.
WBGene00003091	lys-2	2458.66	2509.14	2454.99	74.1822	78.2726	74.0378	75.4298	76.6089	86.2791	lys-2	-5.03525	9.63577e-43	1.58441e-38	-4.9579	1.61619e-41	2.65751e-37	N.S.
WBGene00003092	lys-3	5.97409	7.65559	6.94776	29.8521	29.9457	33.5168	30.7792	25.1889	32.6448	lys-3	2.19255	2.22298e-14	3.24047e-13	2.11057	1.12621e-13	1.90321e-12	Up.upon.DR0&DR1
WBGene00003093	lys-4	11.6524	10.7178	8.79402	29.2862	28.2533	34.3083	66.7378	71.1658	60.0808	lys-4	1.59025	1.35332e-12	1.47174e-11	2.68573	2.53151e-19	1.16273e-17	Up.upon.DR0&DR1
WBGene00003096	lys-7	592.736	590.583	592.017	154.448	143.805	144.554	376.434	400.416	391.789	lys-7	-2.00556	5.41492e-32	1.39121e-29	-0.603221	1.39868e-18	5.7353e-17	N.S.
WBGene00003097	lys-8	782.251	757.291	744.673	312.339	317.838	316.768	436.683	433.422	428.301	lys-8	-1.26819	2.65933e-29	4.46198e-27	-0.813558	1.09504e-23	1.01727e-21	N.S.
WBGene00003100	mab-3	1.24214	1.40863	0.825957	0.801715	1.55135	1.38499	0.893012	3.1848	1.70186	mab-3	0.126989	0.804775	0.852307	0.619764	0.223057	0.306333	N.S.
WBGene00003102	mab-5	5.97409	6.55319	5.39302	8.72455	7.94478	10.4864	9.585	10.8283	9.12816	mab-5	0.619528	0.00134019	0.00336799	0.729524	0.000327276	0.000964064	N.S.
WBGene00003104	mab-7	0.887242	1.04116	1.50616	1.46195	2.30352	1.70156	2.79811	1.67926	2.01129	mab-7	0.649822	0.118417	0.178587	0.88806	0.0378987	0.0675594	N.S.
WBGene00003106	mab-9	0.295747	0.306224	0.145757	0.235799	0.987222	1.06842	1.48835	0.173716	0.567287	mab-9	1.48326	0.102709	0.158132	1.18436	0.212397	0.294423	N.S.
WBGene00003107	mab-10	7.39368	7.16563	6.94776	5.14041	5.21817	5.73783	7.79897	5.61683	7.37473	mab-10	-0.410154	0.0545945	0.0920055	-0.0570563	0.782396	0.83767	N.S.
WBGene00003111	mab-20	111.615	106.505	108.783	109.929	107.795	118.991	112.46	115.637	106.495	mab-20	0.0456069	0.39155	0.481005	0.0305115	0.583364	0.668403	N.S.
WBGene00003112	mab-21	3.96301	4.71584	3.93544	4.57449	5.03013	5.18383	6.37015	6.77494	4.17729	mab-21	0.245278	0.363414	0.453522	0.41994	0.132139	0.197273	N.S.
WBGene00003119	mac-1	75.8887	75.6372	92.1671	44.3773	46.3994	57.7344	56.3788	68.9654	66.682	mac-1	-0.71758	2.3266e-09	1.52415e-08	-0.351199	0.00029562	0.000876467	N.S.
WBGene00003123	mag-1	361.935	392.517	359.972	411.28	425.681	394.406	548.369	549.349	551.248	mag-1	0.144688	0.000711592	0.00188884	0.569346	1.00752e-15	2.53699e-14	N.S.
WBGene00003124	mai-1	7.86687	9.24795	11.612	16.1758	14.7143	14.5226	19.3486	19.1667	20.4739	mai-1	0.652853	0.000345288	0.000979737	1.03745	3.75349e-07	1.93597e-06	Up.upon.DR0
WBGene00003129	map-1	47.0238	54.4466	45.039	41.4534	43.9549	45.9422	68.1666	61.2061	56.1614	map-1	-0.141574	0.0931678	0.145594	0.343663	0.000157535	0.000492181	N.S.
WBGene00003130	map-2	118.95	119.978	117.82	78.4266	81.7514	78.8655	109.007	116.564	110.621	map-2	-0.577676	2.64268e-12	2.72778e-11	-0.0856149	0.103571	0.160238	N.S.
WBGene00003132	mat-1	113.035	114.466	121.221	112.665	116.821	118.674	110.198	111.352	111.549	mat-1	-0.00406312	0.935567	0.95254	-0.0688398	0.201363	0.281502	N.S.
WBGene00003133	mat-2	67.6078	63.6333	62.3355	63.7128	74.5117	66.0444	47.4487	43.7186	43.6811	mat-2	0.0759285	0.231881	0.31358	-0.521194	4.01082e-08	2.48774e-07	N.S.
WBGene00003134	mat-3	70.0921	65.2256	75.8423	61.1661	54.2032	61.6915	57.3314	54.9523	50.6948	mat-3	-0.258086	0.000474004	0.00131191	-0.38452	6.75032e-06	2.74673e-05	N.S.
WBGene00003136	mau-2	34.9573	36.0731	39.5002	35.6056	31.7321	33.8334	26.1355	28.779	28.4159	mau-2	-0.133968	0.110743	0.168685	-0.411727	8.18287e-05	0.000270563	N.S.
WBGene00003142	mau-8	43.0016	44.2799	40.3747	42.3023	47.9978	40.3231	39.4711	42.9079	41.2056	mau-8	0.0299462	0.724325	0.785331	-0.0406251	0.653683	0.730496	N.S.
WBGene00003143	max-1	12.7171	8.02306	10.0572	21.3634	22.142	21.2498	11.0138	10.3651	16.6576	max-1	1.09275	1.0343e-07	5.21527e-07	0.312262	0.0985588	0.153603	Up.upon.DR1
WBGene00003144	max-2	98.4838	114.221	103.925	93.895	88.1448	84.8011	106.268	104.635	106.186	max-2	-0.246571	0.000111096	0.000343761	0.00715503	0.900043	0.927746	N.S.
WBGene00003148	mbf-1	181.293	185.388	188.853	243.203	240.271	236.28	374.291	372.39	371.676	mbf-1	0.371306	2.6369e-11	2.34371e-10	1.00798	1.10486e-23	1.02063e-21	Up.upon.DR0
WBGene00003149	mbk-1	33.4194	39.2579	33.4756	48.0557	47.9978	46.2588	31.1364	34.6854	42.3402	mbk-1	0.431531	4.78554e-05	0.00015675	0.0369532	0.718738	0.784024	N.S.
WBGene00003150	mbk-2	325.263	315.472	309.928	268.952	260.297	288.435	278.441	287.037	271.008	mbk-2	-0.213436	4.44117e-06	1.71665e-05	-0.184352	6.53148e-05	0.000218999	N.S.
WBGene00003151	mca-1	147.223	144.721	132.105	98.328	85.6062	96.5142	76.9777	74.2927	77.4088	mca-1	-0.589561	3.35196e-12	3.39805e-11	-0.883196	1.48602e-15	3.6146e-14	N.S.
WBGene00003153	mca-3	131.844	128.675	127.829	71.8242	64.8276	81.6354	73.5247	76.6089	70.1888	mca-3	-0.827832	9.54431e-14	1.26972e-12	-0.81982	5.41858e-13	8.05584e-12	N.S.
WBGene00003154	mcm-2	262.446	253.002	260.857	185.668	179.063	183.413	187.354	197.631	191.898	mcm-2	-0.502659	7.72956e-14	1.04607e-12	-0.429165	1.11452e-11	1.2988e-10	N.S.
WBGene00003155	mcm-3	241.625	247.367	248.322	197.741	195.611	201.378	175.447	181.534	179.52	mcm-3	-0.309733	5.86708e-10	4.22384e-09	-0.459028	2.19956e-13	3.52509e-12	N.S.
WBGene00003156	mcm-4	297.463	300.16	301.28	240.279	253.246	270.311	308.923	300.935	288.749	mcm-4	-0.233165	1.67334e-06	6.96929e-06	-0.00313923	0.938142	0.955991	N.S.
WBGene00003157	mcm-5	331.533	331.64	326.35	344.124	344.54	360.296	293.563	269.666	299.373	mcm-5	0.086567	0.0243626	0.0454652	-0.197182	2.15633e-05	7.96596e-05	N.S.
WBGene00003158	mcm-6	223.289	229.974	235.495	201.325	179.627	184.6	148.657	163.004	163.636	mcm-6	-0.288839	1.58256e-06	6.61801e-06	-0.535853	2.65811e-11	2.89836e-10	N.S.
WBGene00003159	mcm-7	706.303	722.014	685.496	563.04	538.412	606.983	611.356	597.411	598.9	mcm-7	-0.301836	9.50563e-11	7.7723e-10	-0.223466	1.2255e-07	6.93184e-07	N.S.
WBGene00003160	mdf-1	115.164	108.464	112.865	144.827	140.421	147.64	111.865	110.773	106.289	mdf-1	0.364116	3.73744e-09	2.36455e-08	-0.0353919	0.479712	0.572522	N.S.
WBGene00003161	mdf-2	137.286	129.778	128.704	75.1254	82.9736	82.2686	100.672	100.234	100.307	mdf-2	-0.716451	1.86663e-14	2.76016e-13	-0.391596	3.15962e-08	1.99668e-07	N.S.
WBGene00003162	mdh-2	271.792	270.395	262.217	114.834	113.248	118.437	184.496	210.255	204.275	mdh-2	-1.21164	1.46699e-23	8.6458e-22	-0.423857	9.93113e-12	1.17059e-10	N.S.
WBGene00003163	mdl-1	34.839	40.2378	39.6945	44.1887	43.0147	47.4459	57.6886	68.618	56.4708	mdl-1	0.23369	0.0101796	0.0210889	0.662769	7.12133e-09	5.0845e-08	N.S.
WBGene00003164	mdt-6	48.2068	47.8321	51.3551	33.6249	29.8517	31.6174	33.7559	30.8636	31.7165	mdt-6	-0.637823	1.91824e-09	1.27906e-08	-0.619519	1.31359e-08	8.88934e-08	N.S.
WBGene00003165	mec-1	0.887242	0.428713	1.21464	0.801715	1.08124	2.41385	0.535807	0.405338	1.083	mec-1	0.735525	0.17961	0.253287	-0.341863	0.599377	0.682849	N.S.
WBGene00003166	mec-2	1.00554	2.51103	1.40899	3.81994	3.14971	3.36355	2.55997	3.30061	2.01129	mec-2	1.18211	0.00254135	0.00603167	0.75292	0.0636879	0.10562	Up.upon.DR1
WBGene00003167	mec-3	2.78002	3.24597	3.7411	6.46088	7.75674	6.13354	7.56084	5.96426	4.28044	mec-3	1.03955	0.000741769	0.00196249	0.802922	0.0107693	0.0223981	Up.upon.DR1
WBGene00003168	mec-4	0.177448	0.0612447	0.437272	0.518757	0.893201	0.197856	0.416739	0.405338	0.773573	mec-4	1.36927	0.147208	0.214814	1.61378	0.0944911	0.148227	N.S.
WBGene00003169	mec-5	9.87796	7.04314	6.85059	3.72562	3.80786	4.15498	5.41761	5.03778	4.48672	mec-5	-0.98769	0.000133423	0.00040695	-0.648899	0.00734493	0.015952	N.S.
WBGene00003170	mec-6	1.00554	2.51103	3.25524	1.55627	2.49156	2.57213	1.01208	2.48993	3.76472	mec-6	0.0655618	0.878803	0.909181	0.0676643	0.881881	0.913664	N.S.
WBGene00003171	mec-7	25.0202	23.5792	20.9404	26.268	27.5952	29.9554	33.8749	34.4538	36.0485	mec-7	0.287229	0.00485502	0.0108495	0.601704	4.69739e-07	2.38246e-06	N.S.
WBGene00003172	mec-8	136.339	115.446	123.942	111.25	95.6665	124.214	123.057	119.806	115.469	mec-8	-0.178851	0.027195	0.0500244	-0.0678134	0.40084	0.49605	N.S.
WBGene00003173	mec-9	0.887242	1.04116	1.0203	0.518757	1.45733	0.830996	0.0595342	0.868582	0.464144	mec-9	-0.199259	0.733465	0.79308	-1.73527	0.0353979	0.0636604	N.S.
WBGene00003174	mec-10	0.414046	0.918671	0.437272	0.990354	0.329074	0.514426	0.893012	0.405338	0.67043	mec-10	0.0217941	0.975787	0.981837	0.204674	0.780264	0.835878	N.S.
WBGene00003175	mec-12	5.85579	4.34838	6.26756	3.34834	3.24373	2.09728	3.51252	2.48993	2.83643	mec-12	-0.980368	0.000907404	0.00235971	-0.917198	0.00304732	0.00730851	N.S.
WBGene00003176	mec-14	0.177448	0.428713	0.0485857	0.801715	0.517116	0.910138	0.178602	0.984393	0.567287	mec-14	2.24094	0.00993054	0.020625	1.60227	0.0806709	0.129369	Up.upon.DR1
WBGene00003177	mec-15	89.3748	79.3119	81.8669	39.567	43.2967	43.8054	40.6618	27.9683	40.6899	mec-15	-0.979799	1.06701e-12	1.18068e-11	-1.21	1.01025e-13	1.72498e-12	N.S.
WBGene00003178	mec-17	8.81327	8.88049	8.89119	4.66881	5.31219	3.36355	3.86972	3.64804	3.35215	mec-17	-1.04341	6.37878e-06	2.41451e-05	-1.29831	1.92975e-06	8.69099e-06	N.S.
WBGene00003179	mec-18	0.768943	0.918671	0.534443	1.17899	1.08124	0.989281	0.893012	1.1002	0.567287	mec-18	0.599829	0.216767	0.296852	0.19584	0.710154	0.776349	N.S.
WBGene00003182	mef-2	7.27538	9.98289	10.6403	9.66774	7.09859	10.4864	13.3952	14.071	11.7067	mef-2	-0.0342284	0.858775	0.894325	0.484356	0.0135912	0.027431	N.S.
WBGene00003183	mei-1	89.4931	89.9685	84.1019	84.1801	87.9568	77.5992	92.0993	92.5908	99.172	mei-1	-0.0799941	0.185874	0.2606	0.11343	0.0699125	0.114431	N.S.
WBGene00003184	mei-2	87.1271	85.5589	87.4057	39.3784	42.7326	38.4237	56.4979	53.91	57.8117	mei-2	-1.11524	5.79505e-17	1.24235e-15	-0.628577	8.64366e-11	8.65576e-10	N.S.
WBGene00003185	mek-1	94.5799	86.5388	90.9039	81.1619	87.8627	81.1606	125.081	118.764	120.935	mek-1	-0.123541	0.0339831	0.06083	0.422478	8.39789e-09	5.89609e-08	N.S.
WBGene00003186	mek-2	32.473	34.9707	40.3747	26.4566	30.6979	27.7394	30.3029	28.779	30.4788	mek-2	-0.354783	0.000407613	0.00114083	-0.272887	0.00666581	0.0146807	N.S.
WBGene00003196	mel-11	79.3194	85.8039	84.0047	84.0858	82.8796	86.0674	63.642	73.3662	69.0543	mel-11	0.0239504	0.693915	0.760264	-0.274818	0.000241124	0.000727754	N.S.
WBGene00003209	mel-26	120.133	122.918	117.723	88.8017	86.3584	86.7797	57.9267	66.9966	64.6191	mel-26	-0.460177	2.2873e-09	1.5002e-08	-0.926836	2.19479e-15	5.16295e-14	N.S.
WBGene00003210	mel-28	135.63	138.964	147.458	184.63	165.336	190.219	123.295	118.648	115.159	mel-28	0.353887	1.32136e-07	6.54236e-07	-0.246677	0.00021731	0.000662567	N.S.
WBGene00003214	mel-32	263.511	264.149	267.27	161.05	162.139	161.332	219.979	225.542	218.096	mel-32	-0.714954	2.17373e-18	5.74641e-17	-0.261783	9.33045e-08	5.41166e-07	N.S.
WBGene00003216	memi-1	39.6893	37.788	40.2776	16.5531	17.3469	18.7172	30.422	32.1375	27.3845	memi-1	-1.16069	1.76567e-13	2.22448e-12	-0.399481	6.15273e-05	0.000207314	N.S.
WBGene00003218	mep-1	207.91	214.05	210.522	237.732	227.578	244.273	175.566	189.988	183.543	mep-1	0.167698	0.000400791	0.00112365	-0.203743	0.000115516	0.000370475	N.S.
WBGene00003219	mes-1	15.5563	14.3925	15.1102	11.7428	11.2355	11.9901	9.46593	8.39629	9.64387	mes-1	-0.364407	0.0113477	0.0232598	-0.7127	7.0399e-05	0.000235374	N.S.
WBGene00003220	mes-2	43.0016	40.3603	44.2616	37.7749	43.7668	38.8194	37.9233	34.6854	42.8559	mes-2	-0.0932467	0.248595	0.331915	-0.147118	0.091891	0.144825	N.S.
WBGene00003221	mes-3	94.6982	93.7657	86.2397	103.516	100.085	112.976	91.2659	94.6754	95.2526	mes-3	0.214196	0.000814809	0.00213887	0.0410348	0.512009	0.603034	N.S.
WBGene00003222	mes-4	110.905	118.264	112.282	110.307	108.077	114.4	82.5739	82.6311	76.5837	mes-4	-0.0331464	0.522689	0.607091	-0.499438	9.30596e-10	7.67007e-09	N.S.
WBGene00003224	mes-6	29.3973	22.3543	25.1188	23.91	21.9539	30.7468	12.5617	18.9351	17.0702	mes-6	0.00481284	0.97017	0.978021	-0.668122	0.000138827	0.000438481	N.S.
WBGene00003225	mev-1	104.044	113.731	112.087	72.5788	75.3579	77.52	140.917	127.566	140.739	mev-1	-0.547338	7.81153e-10	5.53642e-09	0.310531	8.59835e-06	3.43662e-05	N.S.
WBGene00003228	mex-1	104.044	103.075	108.881	29.3805	29.1936	29.9554	63.4039	66.765	64.7223	mex-1	-1.83718	1.6049e-21	6.87224e-20	-0.700101	5.55756e-12	6.81453e-11	N.S.
WBGene00003229	mex-3	206.727	196.534	200.61	101.252	105.445	103.479	149.847	154.202	148.681	mex-3	-0.961009	1.79677e-20	6.60947e-19	-0.416129	4.84999e-11	5.05376e-10	N.S.
WBGene00003230	mex-5	392.811	375.491	358.417	128.039	134.967	137.827	254.628	259.822	244.397	mex-5	-1.4853	5.21616e-25	4.00791e-23	-0.567927	3.53902e-14	6.59774e-13	N.S.
WBGene00003231	mex-6	219.267	215.398	210.036	68.1458	62.477	73.0089	106.626	119.459	106.908	mex-6	-1.65823	1.18278e-24	8.38292e-23	-0.954579	1.69737e-18	6.84066e-17	N.S.
WBGene00003232	mgl-1	0.532345	0.183734	1.11747	0.424437	0.611137	0.593568	0.535807	1.1002	1.90815	mgl-1	0.0985153	0.892922	0.91985	1.08498	0.119404	0.180805	N.S.
WBGene00003233	mgl-2	1.83363	1.65361	0.728786	2.87674	3.80786	4.39241	2.32183	3.64804	1.805	mgl-2	1.55395	0.000746184	0.00197322	0.968751	0.0408398	0.0720525	Up.upon.DR1
WBGene00003234	mif-1	45.6042	45.7498	50.2862	50.0365	48.5619	50.6116	95.1951	105.562	91.0237	mif-1	0.0714885	0.382997	0.47244	1.03222	9.23738e-15	1.95483e-13	Up.upon.DR0
WBGene00003235	mif-2	53.6485	58.3662	56.408	50.0365	46.9635	49.2662	60.07	62.0168	59.462	mif-2	-0.202279	0.00496907	0.0110864	0.108181	0.117483	0.178355	N.S.
WBGene00003236	mif-3	62.2844	63.5108	64.8619	49.0933	44.8951	47.6833	61.0225	60.9745	56.7802	mif-3	-0.430279	2.47755e-06	1.00094e-05	-0.0979518	0.200559	0.28061	N.S.
WBGene00003237	mif-4	1.59703	0.673692	0.825957	1.36763	2.49156	1.54328	2.4409	2.95318	2.42386	mif-4	0.853376	0.0776543	0.124646	1.43741	0.00360372	0.00850523	Up.upon.DR0
WBGene00003238	mig-1	13.9001	14.3925	13.0696	15.3269	18.2871	16.1055	29.4694	25.1889	24.5996	mig-1	0.266497	0.0427687	0.0743704	0.935384	9.71929e-09	6.72902e-08	N.S.
WBGene00003239	mig-2	119.304	110.179	120.541	147.374	134.027	151.518	149.133	156.287	153.322	mig-2	0.305654	5.19547e-06	1.99135e-05	0.388021	1.41087e-07	7.88813e-07	N.S.
WBGene00003241	mig-5	55.0681	66.818	64.3761	46.358	38.9718	44.4385	42.686	44.6451	35.6359	mig-5	-0.520502	4.09898e-07	1.86806e-06	-0.611045	8.51146e-08	4.97702e-07	N.S.
WBGene00003242	mig-6	103.571	97.4404	102.273	83.9915	88.8029	86.5423	101.744	114.363	104.432	mig-6	-0.227064	0.000319003	0.00090955	0.0765001	0.184762	0.262035	N.S.
WBGene00003243	mig-10	42.1735	49.1795	45.8163	65.5992	64.6395	60.6627	60.3081	60.3954	56.4708	mig-10	0.476128	3.27202e-07	1.50832e-06	0.369569	4.45997e-05	0.000154423	N.S.
WBGene00003245	mig-13	28.8058	30.8061	35.2247	47.5842	46.3054	42.3808	43.1623	48.4669	50.0759	mig-13	0.509967	2.724e-06	1.09406e-05	0.574729	6.44795e-07	3.18581e-06	N.S.
WBGene00003246	mig-14	40.754	40.8502	44.0673	33.6249	35.681	31.6174	36.9707	40.3601	42.9591	mig-14	-0.327107	0.0010163	0.00261557	-0.0651773	0.481771	0.574457	N.S.
WBGene00003247	mig-15	83.105	74.5348	76.0367	111.721	109.864	108.148	89.0036	84.0208	85.1446	mig-15	0.49851	1.53281e-10	1.21191e-09	0.145479	0.0179485	0.0351091	N.S.
WBGene00003248	mig-17	3.48982	6.67568	4.71282	1.36763	3.14971	1.85985	2.67904	2.1425	2.32072	mig-17	-1.25771	0.000458514	0.00127161	-1.01031	0.00433475	0.0100347	N.S.
WBGene00003249	mig-18	5.2643	5.08331	6.36473	6.74384	8.41489	9.06181	10.4185	8.39629	9.9533	mig-18	0.527053	0.0131381	0.0265198	0.770586	0.000627066	0.00174258	N.S.
WBGene00003252	mig-21	0.887242	1.40863	1.21464	2.21651	2.39754	3.12613	2.79811	2.1425	3.35215	mig-21	1.16613	0.00897859	0.0188417	1.25166	0.00648773	0.0143269	Up.upon.DR0&DR1
WBGene00003253	mig-22	51.1643	45.9948	51.841	33.9078	32.4843	32.9628	26.4927	28.5474	29.2411	mig-22	-0.58829	1.47684e-08	8.54759e-08	-0.82326	1.13391e-10	1.10652e-09	N.S.
WBGene00003254	mig-23	18.8687	21.2519	16.5677	20.9861	18.4751	24.4946	20.063	14.6501	14.801	mig-23	0.198748	0.129579	0.192473	-0.197385	0.179806	0.256133	N.S.
WBGene00003258	cogc-1	32.2364	28.8463	32.9897	21.7406	21.7659	21.0915	20.5393	21.2513	20.8865	cogc-1	-0.548026	5.15248e-06	1.97729e-05	-0.589606	5.41329e-06	2.24095e-05	N.S.
WBGene00003331	mir-238	1.36044	1.04116	1.60333	0.330118	0.705158	0.435284	0.654876	0.63696	1.28929	mir-238	-1.52079	0.00853894	0.0180331	-0.690067	0.177112	0.253037	N.S.
WBGene00003367	mix-1	89.2565	91.0709	104.897	104.459	101.214	114.875	81.8595	87.4952	89.064	mix-1	0.166368	0.00980402	0.0203957	-0.146276	0.0345769	0.0623818	N.S.
WBGene00003368	mkk-4	9.16816	8.758	9.66856	7.0268	7.85076	8.58696	6.60829	7.00656	6.03387	mkk-4	-0.234839	0.149035	0.216904	-0.502231	0.00819289	0.0175938	N.S.
WBGene00003369	mlc-1	324.553	316.329	317.799	97.1962	93.9741	86.8589	185.449	196.126	183.44	mlc-1	-1.79162	4.86116e-27	5.51256e-25	-0.764028	1.09911e-17	3.8371e-16	N.S.
WBGene00003370	mlc-2	531.221	502.268	525.163	203.4	195.517	210.875	473.237	478.125	466.052	mlc-2	-1.3531	2.42201e-27	2.88516e-25	-0.138496	0.000150403	0.000471871	N.S.
WBGene00003371	mlc-3	513.358	515.619	501.745	208.21	229.459	201.141	502.885	504.762	519.892	mlc-3	-1.26492	5.93601e-26	5.30466e-24	-0.000696861	0.983405	0.98851	N.S.
WBGene00003372	mlc-4	188.154	185.388	191.476	162.277	171.918	159.116	239.387	233.069	240.994	mlc-4	-0.199978	2.37237e-05	8.16429e-05	0.335529	1.21969e-09	9.84071e-09	N.S.
WBGene00003373	mlh-1	56.9609	51.6293	55.9222	41.642	38.5957	37.7905	53.0449	54.489	52.0357	mlh-1	-0.484842	2.32281e-07	1.10006e-06	-0.0467342	0.52399	0.61411	N.S.
WBGene00003374	mlk-1	11.6524	11.2078	11.8063	19.0054	14.9964	17.6092	13.3952	17.777	15.4199	mlk-1	0.56715	0.000418017	0.00116756	0.416401	0.0108038	0.0224556	N.S.
WBGene00003375	mlp-1	71.1568	72.2075	60.1005	24.0043	35.0229	24.8903	42.5669	38.9704	36.9768	mlp-1	-1.29159	5.32479e-13	6.23615e-12	-0.770677	3.23064e-08	2.0353e-07	N.S.
WBGene00003377	mls-2	13.1903	13.5351	12.4865	18.7224	13.5861	12.8606	6.84643	11.639	9.85016	mls-2	0.176788	0.244265	0.327205	-0.489131	0.0101466	0.0212563	N.S.
WBGene00003378	mml-1	30.5803	29.8262	30.4633	37.209	37.2794	41.9059	37.3279	33.2956	32.2322	mml-1	0.360375	0.000142793	0.000433282	0.170784	0.0655997	0.108277	N.S.
WBGene00003380	mnm-2	6.92048	6.30821	4.71282	4.95177	7.85076	9.14095	7.20363	7.58562	8.81873	mnm-2	0.309482	0.176388	0.249496	0.441191	0.0645409	0.106819	N.S.
WBGene00003384	moc-1	13.4269	14.3925	13.8469	11.7428	11.8937	16.1055	15.0621	15.5766	14.5947	moc-1	-0.064629	0.673511	0.74246	0.117545	0.455393	0.549096	N.S.
WBGene00003385	moc-2	10.2329	10.8403	11.1261	13.6292	14.0562	10.0907	16.8482	20.5564	18.3079	moc-2	0.193807	0.225953	0.307105	0.784075	1.36053e-05	5.25024e-05	N.S.
WBGene00003386	mod-1	0.887242	1.28614	0.437272	1.46195	1.45733	1.46414	0.773944	0.752771	0.361001	mod-1	0.935694	0.0985849	0.152827	-0.386054	0.575399	0.66112	N.S.
WBGene00003387	mod-5	6.68389	8.14555	8.30816	15.1383	11.0475	11.2778	12.2045	14.4185	12.1193	mod-5	0.671326	0.00157883	0.00391268	0.735787	0.000915081	0.00246424	N.S.
WBGene00003388	moe-3	12.4805	8.14555	10.2516	19.6656	22.048	19.4295	32.327	36.77	33.6762	moe-3	0.996527	8.3299e-08	4.27359e-07	1.7497	8.55834e-14	1.47665e-12	Up.upon.DR0
WBGene00003389	mog-1	86.6539	79.5569	78.8546	139.263	126.129	128.725	87.2175	87.1477	85.1446	mog-1	0.686603	1.11228e-13	1.46431e-12	0.0855341	0.174533	0.250139	N.S.
WBGene00003390	mog-2	121.079	120.713	117.432	107.76	112.12	98.7302	96.743	101.972	97.2123	mog-2	-0.178312	0.00128926	0.00324993	-0.278708	1.28508e-05	4.98479e-05	N.S.
WBGene00003391	mog-3	60.5099	67.063	69.2347	58.7138	61.3488	63.9075	53.0449	58.774	48.5288	mog-3	-0.0971465	0.204531	0.282827	-0.306907	0.00070225	0.00193128	N.S.
WBGene00003392	mog-4	42.1735	44.4024	42.6097	42.6795	37.6555	36.92	31.6126	34.5696	31.0976	mog-4	-0.145458	0.0648563	0.106889	-0.41101	3.04965e-05	0.000109035	N.S.
WBGene00003393	mog-5	80.0292	76.4947	83.9075	101.818	97.5469	103.241	75.1916	68.7338	72.9737	mog-5	0.329519	5.49869e-06	2.10121e-05	-0.153091	0.0301676	0.0554365	N.S.
WBGene00003394	mom-1	11.4158	11.3303	12.3894	12.9689	10.3893	13.1772	12.5617	10.9441	9.02502	mom-1	0.0502584	0.721847	0.783661	-0.141572	0.360842	0.455464	N.S.
WBGene00003395	mom-2	122.498	120.958	137.449	53.9979	52.9809	61.6915	99.0053	95.0229	88.4452	mom-2	-1.17626	8.17389e-18	1.98528e-16	-0.44121	4.88266e-08	2.97354e-07	N.S.
WBGene00003396	mom-4	31.2901	31.0511	30.6576	24.0986	22.424	25.3652	23.7541	15.924	17.8953	mom-4	-0.36732	0.000863138	0.00225458	-0.717631	5.18267e-07	2.60927e-06	N.S.
WBGene00003397	mom-5	136.458	126.103	136.769	109.269	110.334	113.846	80.5497	87.2635	88.5483	mom-5	-0.260562	1.44535e-05	5.17211e-05	-0.640153	1.69661e-12	2.26992e-11	N.S.
WBGene00003400	dapk-1	18.5138	21.4969	17.1508	13.9121	13.5861	17.3718	18.1579	16.0398	18.1016	dapk-1	-0.326233	0.0210409	0.0399833	-0.110376	0.426679	0.520939	N.S.
WBGene00003401	mpk-1	57.3158	67.4305	64.5704	38.2465	44.1429	41.8268	51.1398	55.6472	55.7488	mpk-1	-0.607303	1.08812e-09	7.55252e-09	-0.216885	0.00424925	0.00986453	N.S.
WBGene00003402	mpk-2	9.52306	12.1877	11.9035	8.15863	8.885	7.08325	5.77481	5.96426	5.72444	mpk-2	-0.492015	0.0037865	0.00864501	-0.942446	1.79717e-05	6.7653e-05	N.S.
WBGene00003403	mps-1	0.295747	0.673692	0.923129	0.990354	0.799179	0.356141	0.297671	0.521149	0.361001	mps-1	0.127371	0.841176	0.879864	-0.606548	0.413436	0.508119	N.S.
WBGene00003404	mpz-1	6.80219	4.71584	8.89119	7.49839	6.34643	8.1121	4.46506	6.08007	6.65273	mpz-1	0.119169	0.584026	0.664439	-0.242825	0.325211	0.41839	N.S.
WBGene00003405	mre-11	39.9259	32.8884	47.3711	37.9636	37.1854	34.2291	26.4927	26.8102	25.5279	mre-11	-0.145736	0.132956	0.196902	-0.613918	3.56139e-06	1.52818e-05	N.S.
WBGene00003406	mrg-1	271.792	285.584	278.056	199.721	203.603	207.314	270.94	268.855	258.734	mrg-1	-0.450541	6.6271e-13	7.64161e-12	-0.0661143	0.0946011	0.148361	N.S.
WBGene00003407	mrp-1	38.6246	38.033	43.8729	49.2819	47.9038	52.5902	34.3512	31.6743	34.7076	mrp-1	0.310175	0.000590415	0.00159674	-0.264604	0.00787407	0.0169912	N.S.
WBGene00003408	mrp-2	27.6228	28.1113	30.9491	66.5424	65.4857	67.1524	41.4953	44.7609	36.6673	mrp-2	1.19564	8.21439e-15	1.2876e-13	0.487736	1.90691e-05	7.12782e-05	Up.upon.DR1
WBGene00003409	mrp-3	13.072	15.9849	13.9441	27.6828	26.749	29.718	16.9672	15.4608	14.9042	mrp-3	0.981356	1.16852e-08	6.84259e-08	0.14142	0.350855	0.445147	N.S.
WBGene00003410	mrp-4	102.861	90.336	103.731	60.0343	54.1092	61.0584	60.3081	60.7428	54.3048	mrp-4	-0.762196	4.6385e-13	5.48711e-12	-0.768199	1.80754e-12	2.41049e-11	N.S.
WBGene00003411	mrp-5	145.448	154.398	136.769	255.181	252.588	270.311	147.466	158.603	161.058	mrp-5	0.842893	1.777e-17	4.10382e-16	0.105994	0.0630952	0.104827	N.S.
WBGene00003412	mrp-6	10.9426	12.1877	9.47422	16.1758	16.2186	19.1129	10.0613	12.4497	10.7784	mrp-6	0.687681	6.02464e-05	0.000193786	0.0468484	0.785784	0.840258	N.S.
WBGene00003413	mrp-7	78.7279	72.4525	72.0526	34.9453	32.5783	39.7691	35.4228	40.0127	33.4699	mrp-7	-1.0498	1.65429e-13	2.10051e-12	-1.04004	1.15515e-12	1.60153e-11	N.S.
WBGene00003414	mrp-8	5.146	6.06323	6.36473	7.68703	12.6458	11.9901	5.0604	5.96426	7.16844	mrp-8	0.854681	0.000203306	0.000599929	0.0456747	0.849547	0.889935	N.S.
WBGene00003415	mars-1	185.67	176.079	192.837	169.256	169.567	165.606	168.303	164.509	175.292	mars-1	-0.140693	0.00302919	0.00707615	-0.12802	0.00873026	0.0185803	N.S.
WBGene00003417	mrt-2	18.8687	15.3724	18.7055	9.19614	7.66272	9.45752	14.9431	13.6078	12.7382	mrt-2	-1.00993	1.37527e-07	6.78882e-07	-0.369475	0.0127279	0.0258855	N.S.
WBGene00003418	msh-2	73.4045	66.2056	68.1658	47.1126	45.4592	45.5465	45.6627	42.2131	44.2999	msh-2	-0.588114	7.55554e-10	5.36424e-09	-0.651397	3.97225e-10	3.51159e-09	N.S.
WBGene00003420	msh-4	0.532345	1.28614	0.534443	0.518757	0.987222	0.435284	0.893012	0.289527	0.567287	msh-4	-0.230734	0.693475	0.759883	-0.411263	0.516439	0.607078	N.S.
WBGene00003421	msh-5	16.2661	15.9849	17.6366	16.7417	18.7572	15.9472	13.157	12.4497	12.5319	msh-5	0.0297037	0.785907	0.837503	-0.394426	0.00338301	0.00804089	N.S.
WBGene00003422	msh-6	62.521	57.6313	59.6147	32.9646	30.98	28.6891	27.5643	27.3893	30.5819	msh-6	-0.964082	3.44063e-13	4.14463e-12	-1.06828	3.00447e-13	4.6916e-12	N.S.
WBGene00003423	msi-1	56.4877	57.3863	60.3921	89.2733	81.7514	75.9372	103.173	106.141	101.647	msi-1	0.491074	6.16335e-08	3.23208e-07	0.831287	3.74423e-13	5.72711e-12	N.S.
WBGene00003426	msp-19	1.95193	1.04116	2.86656	0.613076	0.141032	0.276999	0.178602	0.173716	0.0515715	msp-19	-2.69842	0.000553241	0.00150786	-3.99651	2.53256e-05	9.21914e-05	N.S.
WBGene00003429	msp-31	3.01662	4.34838	3.54676	0.518757	0.893201	0.672711	0.654876	0.0579055	0.67043	msp-31	-2.40311	4.96628e-05	0.000162025	-3.58299	2.30899e-05	8.49368e-05	N.S.
WBGene00003431	msp-33	5.3826	2.8785	5.1015	1.36763	1.36331	0.593568	0.654876	1.67926	0.979859	msp-33	-2.11987	1.32267e-05	4.76472e-05	-2.08643	5.48665e-05	0.000186939	N.S.
WBGene00003432	msp-36	3.48982	1.53112	2.08919	0.613076	0.893201	0.672711	0.297671	0.521149	0.154715	msp-36	-1.64405	0.0020932	0.00506675	-2.97761	0.000141481	0.000445921	N.S.
WBGene00003434	msp-38	3.01662	1.16365	1.40899	0.235799	0.423095	0.356141	0.893012	0.289527	0.257858	msp-38	-2.35579	0.001731	0.00425835	-2.08449	0.00513709	0.0116525	N.S.
WBGene00003435	msp-40	1.47874	1.04116	2.96373	0.801715	0.893201	1.46414	0.0595342	0.289527	0.361001	msp-40	-0.741043	0.113766	0.172808	-3.2352	0.000121265	0.000387177	N.S.
WBGene00003442	msp-49	1.47874	1.28614	2.18636	1.08467	1.08124	0.435284	0.416739	0.521149	1.18614	msp-49	-1.08598	0.0300585	0.0545713	-1.33791	0.0189702	0.036897	N.S.
WBGene00003445	msp-52	0.532345	0.183734	0.437272	1.74491	0.423095	1.54328	0.773944	1.79507	0.67043	msp-52	1.58567	0.033248	0.0597026	1.44312	0.0600022	0.100317	N.S.
WBGene00003448	msp-55	0.887242	2.02108	1.40899	0.330118	0.329074	0.514426	0.535807	0.984393	0.361001	msp-55	-1.8114	0.00366163	0.00839022	-1.26069	0.0291063	0.0537101	N.S.
WBGene00003449	msp-56	1.36044	1.89859	0.825957	0.424437	0.329074	1.22671	0.416739	0.173716	0.464144	msp-56	-1.11322	0.0641956	0.106002	-1.93863	0.0102495	0.0214392	N.S.
WBGene00003450	msp-57	3.72641	3.24597	1.89484	0.613076	0.611137	0.356141	0.416739	0.521149	0.154715	msp-57	-2.45736	8.62713e-05	0.000271287	-3.12771	6.10691e-05	0.000205897	N.S.
WBGene00003452	msp-59	0.887242	1.53112	0.923129	0.518757	1.36331	0.751853	0.297671	0.752771	1.28929	msp-59	-0.39946	0.521907	0.606439	-0.64971	0.348264	0.442338	N.S.
WBGene00003457	msp-64	1.12384	0.796182	2.28353	0.801715	0.423095	0.356141	0.416739	0.0579055	0.257858	msp-64	-1.44155	0.017428	0.0339617	-2.84555	0.000676688	0.00186722	N.S.
WBGene00003460	msp-71	0.295747	0.0612447	0.437272	0.896035	1.08124	0.197856	0.893012	0.63696	0.154715	msp-71	1.44563	0.12339	0.184866	1.09397	0.269855	0.359668	N.S.
WBGene00003463	msp-76	1.59703	1.89859	1.31181	0.896035	1.45733	1.85985	1.60742	1.56345	1.18614	msp-76	-0.189223	0.644185	0.716958	-0.129835	0.760661	0.819308	N.S.
WBGene00003464	msp-77	1.12384	0.918671	1.99201	0.518757	0.141032	0.672711	0.178602	0.173716	0.67043	msp-77	-1.80187	0.0132205	0.0266566	-2.21572	0.0082887	0.0177717	N.S.
WBGene00003465	msp-78	1.71533	3.24597	3.54676	1.83923	1.92743	3.12613	1.48835	2.37412	3.97101	msp-78	-0.272737	0.464186	0.552567	-0.153879	0.69063	0.760363	N.S.
WBGene00003466	msp-79	0.650644	0.918671	1.0203	0.518757	0.329074	0.514426	0.178602	0.173716	1.083	msp-79	-0.936689	0.163265	0.233889	-1.35461	0.0789874	0.127046	N.S.
WBGene00003467	msp-81	3.13492	2.51103	2.28353	0.707396	0.329074	0.593568	1.01208	0.752771	0.154715	msp-81	-2.31948	0.000137026	0.000416859	-2.4611	0.000195856	0.00060263	N.S.
WBGene00003470	msp-152	2.18853	2.51103	3.35242	1.46195	0.141032	0.276999	0.535807	1.44764	0.154715	msp-152	-2.82431	0.000193616	0.000573282	-2.49528	0.000734914	0.00201403	N.S.
WBGene00003471	mtd-1	0.768943	1.04116	1.50616	1.08467	1.08124	1.62242	0.654876	0.752771	1.39243	mtd-1	0.211456	0.652032	0.724074	-0.276081	0.602661	0.685628	N.S.
WBGene00003472	mtk-1	40.9906	35.8282	34.0586	55.8843	48.1858	53.5399	34.9466	41.7498	43.9905	mtk-1	0.517488	3.40006e-06	1.33942e-05	0.133599	0.196698	0.276082	N.S.
WBGene00003473	mtl-1	18.3955	14.1475	19.6772	294.324	379.986	233.906	387.984	369.147	396.637	mtl-1	4.07525	1.0193e-17	2.44319e-16	4.4639	7.44685e-19	3.18048e-17	Up.upon.DR0&DR1
WBGene00003474	mtl-2	63.349	88.6211	73.8989	21.6463	35.587	18.8755	36.4944	36.5383	27.5908	mtl-2	-1.62959	4.65399e-13	5.50148e-12	-1.17339	7.03876e-10	5.93834e-09	N.S.
WBGene00003475	mtm-1	26.913	28.8463	24.7301	27.3998	29.6637	29.2431	22.2062	28.2	26.2499	mtm-1	0.113035	0.252188	0.335904	-0.062163	0.559101	0.646368	N.S.
WBGene00003476	mtm-3	146.395	140.312	152.899	152.373	147.002	147.007	136.869	124.67	124.133	mtm-3	0.017926	0.725885	0.786694	-0.195737	0.00115391	0.00303629	N.S.
WBGene00003477	mtm-5	25.4934	23.4567	24.4386	44.6602	39.5359	39.4525	25.1829	22.7568	24.4965	mtm-5	0.747029	9.77705e-09	5.79748e-08	-0.0195946	0.86298	0.899751	N.S.
WBGene00003478	mtm-6	26.913	27.6214	31.5321	20.9861	23.2702	23.5449	19.4677	21.3671	24.7028	mtm-6	-0.348812	0.000994449	0.00256256	-0.397704	0.000551874	0.00154987	N.S.
WBGene00003479	mtm-9	34.2475	36.0731	35.1275	20.7031	20.4496	21.408	33.2796	28.2	26.5593	mtm-9	-0.75048	3.17512e-08	1.73797e-07	-0.273244	0.0102548	0.0214421	N.S.
WBGene00003480	klf-3	22.0627	22.1093	21.5235	20.1372	17.911	21.6455	23.9923	25.0731	18.5142	klf-3	-0.133187	0.265326	0.350592	0.0184647	0.879536	0.912269	N.S.
WBGene00003482	mua-3	27.0313	24.6816	23.3697	7.78135	4.18394	5.73783	3.98879	5.2694	6.03387	mua-3	-2.12146	8.48848e-14	1.14033e-12	-2.29386	5.75119e-13	8.5042e-12	N.S.
WBGene00003485	mua-6	46.5506	48.0771	46.0107	8.44159	8.79097	9.06181	6.48922	5.15359	7.0653	mua-6	-2.41447	1.29837e-19	4.16975e-18	-2.91324	9.10017e-19	3.83677e-17	N.S.
WBGene00003495	mup-2	118.713	112.997	107.52	32.9646	33.8946	27.7394	64.4755	65.3753	64.9285	mup-2	-1.85278	1.30257e-21	5.62157e-20	-0.795112	3.68761e-13	5.65102e-12	N.S.
WBGene00003497	mup-4	57.3158	49.302	51.7438	13.9121	14.9023	14.8392	7.20363	9.43859	8.92187	mup-4	-1.85444	9.09366e-17	1.89515e-15	-2.63187	3.89692e-17	1.25888e-15	N.S.
WBGene00003499	mut-2	34.1292	32.1535	36.4879	14.761	16.5947	14.7601	16.2528	13.3762	17.5859	mut-2	-1.16677	2.55825e-12	2.65061e-11	-1.13024	3.38779e-11	3.63612e-10	N.S.
WBGene00003504	mut-7	44.4212	36.8081	41.638	35.4169	33.1424	41.2728	24.5876	27.5051	22.021	mut-7	-0.1572	0.0817328	0.130213	-0.740586	4.55048e-08	2.7888e-07	N.S.
WBGene00003507	mut-14	37.4416	38.033	41.3465	30.7953	27.5952	28.61	21.4918	28.6632	24.0839	mut-14	-0.432454	1.50841e-05	5.36973e-05	-0.668308	5.8381e-08	3.50478e-07	N.S.
WBGene00003508	mut-16	55.423	50.7719	59.0317	52.3944	56.0836	64.6198	43.5195	47.4246	53.2734	mut-16	0.0656133	0.437382	0.526166	-0.199199	0.0369647	0.0661526	N.S.
WBGene00003509	mxl-1	69.6189	84.4565	75.8423	68.0515	69.1525	61.1376	78.1683	81.8204	79.4717	mxl-1	-0.214379	0.00778172	0.0166003	0.0649424	0.399918	0.495377	N.S.
WBGene00003510	mxl-2	55.5413	46.4848	52.2297	50.5081	50.4423	48.7122	83.8836	89.2323	81.2251	mxl-2	-0.0447911	0.565643	0.647152	0.719219	4.51047e-11	4.73902e-10	N.S.
WBGene00003511	mxl-3	23.8372	20.1495	20.3574	24.0986	26.1849	23.8615	31.9698	35.0328	41.8245	mxl-3	0.208776	0.102825	0.15828	0.76704	4.56505e-07	2.31748e-06	N.S.
WBGene00003514	myo-2	12.9537	14.76	17.3451	15.0439	12.5518	15.7098	18.277	20.209	17.4827	myo-2	-0.0612615	0.650721	0.722716	0.301684	0.0307653	0.0563647	N.S.
WBGene00003515	myo-3	13.1903	14.025	13.4582	20.4202	18.5692	19.192	29.9457	30.2846	30.6851	myo-3	0.51616	0.000135844	0.000413568	1.16293	2.17116e-11	2.40893e-10	Up.upon.DR0
WBGene00003516	nab-1	18.8687	17.3323	19.6772	23.7213	22.6121	22.5952	18.9914	20.4406	19.3393	nab-1	0.296246	0.00986163	0.0205	0.0670232	0.572876	0.659234	N.S.
WBGene00003517	nac-1	10.706	8.63551	9.76573	13.0632	14.8083	16.1846	14.824	14.8817	16.3482	nac-1	0.6041	0.000220957	0.000647975	0.667362	0.000100696	0.000326321	N.S.
WBGene00003518	nac-2	29.0424	33.3784	30.3661	48.6217	43.0147	47.7625	39.5902	46.7297	48.1162	nac-2	0.592525	1.28735e-07	6.38551e-07	0.54037	1.59518e-06	7.28395e-06	N.S.
WBGene00003519	nac-3	4.67281	3.24597	3.25524	4.00858	3.61981	5.57954	3.63158	3.30061	3.14586	nac-3	0.2701	0.28587	0.372616	-0.124389	0.658893	0.734272	N.S.
WBGene00003520	nas-1	0.650644	0.551203	0.3401	0.613076	0.141032	1.46414	0.416739	0.752771	1.18614	nas-1	0.118122	0.880361	0.910254	0.593993	0.441481	0.535463	N.S.
WBGene00003522	nas-3	11.4158	19.4146	8.98836	6.5552	5.7823	5.97526	4.22693	3.76386	3.97101	nas-3	-1.0066	3.46446e-05	0.000116186	-1.61967	8.19145e-07	3.9592e-06	N.S.
WBGene00003523	nas-4	0.887242	2.63352	1.21464	0.613076	1.17526	0.989281	1.13115	1.44764	1.083	nas-4	-0.633349	0.188985	0.264354	-0.208098	0.656948	0.732963	N.S.
WBGene00003524	nas-5	11.5341	9.00298	7.23927	6.36656	9.44912	8.27039	7.08456	5.96426	4.28044	nas-5	-0.171583	0.375544	0.46513	-0.681591	0.00479859	0.0109755	N.S.
WBGene00003525	nas-6	1.00554	0.0612447	0.242929	0.801715	1.17526	0.435284	0.535807	1.33183	0.67043	nas-6	1.54004	0.0616833	0.102326	1.64943	0.0508489	0.0870131	N.S.
WBGene00003526	nas-7	2.54343	5.08331	3.0609	3.72562	3.43177	2.41385	2.67904	3.1848	2.73329	nas-7	-0.125576	0.705317	0.769934	-0.239195	0.508597	0.59966	N.S.
WBGene00003527	nas-8	1.59703	1.7761	1.40899	2.87674	2.86764	1.70156	2.79811	2.02669	2.11443	nas-8	0.587091	0.102029	0.157187	0.53428	0.156476	0.227673	N.S.
WBGene00003528	nas-9	12.5988	10.3504	13.0696	5.23473	6.2524	3.04698	3.39345	3.1848	2.21758	nas-9	-1.41323	8.55992e-08	4.38476e-07	-2.07905	8.15098e-09	5.7399e-08	N.S.
WBGene00003530	nas-11	47.7336	52.8542	50.6749	24.9475	22.7061	27.0272	13.6333	10.7125	13.357	nas-11	-1.01342	6.56897e-13	7.5799e-12	-2.00848	5.10973e-17	1.62828e-15	N.S.
[truncated: 14,444 more rows]

## Sheet: Up.upon.DR1&DR0 (1020)
Gene ID	Gene Symbol	AL_1	AL_2	AL_3	DR1_1	DR1_2	DR1_3	DR0_1	DR0_2	DR0_3	Symbol	DR1.effect.logFC	DR1.effect.P.Value	DR1.effect.Adjust_P.Value	DR0.effect.logFC	DR0.effect.P.Value	DR0.effect.Adjust_P.Value	Gene group
WBGene00000009	aat-8	1.24214	0.551203	0.242929	2.21651	3.14971	3.83841	2.91717	2.1425	2.63015	aat-8	2.52725	7.5219e-05	0.000238631	2.27062	0.000411388	0.00119009	Up.upon.DR0&DR1
WBGene00000135	amt-3	0.532345	1.04116	0.145757	1.74491	1.17526	2.17642	1.25022	2.02669	1.083	amt-3	2.04096	0.00189448	0.00462593	1.77141	0.00844243	0.0180613	Up.upon.DR0&DR1
WBGene00000169	aqp-1	28.5692	25.4166	25.7018	404.017	396.44	413.48	370.838	385.94	375.286	aqp-1	3.9348	7.48119e-32	1.86384e-29	3.83263	2.26698e-31	8.47181e-29	Up.upon.DR0&DR1
WBGene00000185	arg-1	1.12384	0.673692	1.21464	4.00858	2.6796	4.78812	3.75065	5.38521	2.93958	arg-1	1.93338	0.000110382	0.000341682	1.96483	0.000113916	0.000365771	Up.upon.DR0&DR1
WBGene00000220	atf-2	5.0277	4.47087	4.90716	11.0825	8.13283	11.5944	14.2287	16.5031	11.7067	atf-2	1.08944	1.35629e-05	4.87571e-05	1.53234	2.87832e-08	1.83271e-07	Up.upon.DR0&DR1
WBGene00000286	cal-2	2.18853	3.36846	3.15807	6.83816	7.09859	5.57954	5.17947	5.84845	9.43759	cal-2	1.1597	0.000583094	0.0015785	1.223	0.000461731	0.00131924	Up.upon.DR0&DR1
WBGene00000427	ced-13	1.47874	0.796182	1.50616	3.1597	2.77362	2.57213	3.15531	3.41642	5.31187	ced-13	1.1894	0.0174566	0.0340135	1.66701	0.00124195	0.00324717	Up.upon.DR0&DR1
WBGene00000434	ceh-9	0.0591494	0.0612447	0.437272	0.896035	0.705158	0.751853	1.96463	0.752771	1.39243	ceh-9	2.73991	0.00182147	0.00446023	3.44782	0.000118811	0.000380081	Up.upon.DR0&DR1
WBGene00000452	ceh-31	1.24214	0.183734	0.0485857	1.08467	1.45733	0.910138	1.25022	0.63696	1.49557	ceh-31	2.40387	0.0089428	0.0187823	2.34541	0.0127647	0.0259445	Up.upon.DR0&DR1
WBGene00000455	ceh-34	0.650644	1.04116	0.825957	3.72562	1.73939	1.62242	1.60742	1.91088	3.35215	ceh-34	1.38724	0.0112743	0.0231354	1.4316	0.0113439	0.0234303	Up.upon.DR0&DR1
WBGene00000476	cfi-1	1.59703	1.40863	1.89484	4.85745	4.27796	4.23412	4.58413	2.60575	4.38358	cfi-1	1.43445	0.000124523	0.000381749	1.19587	0.00160129	0.00408789	Up.upon.DR0&DR1
WBGene00000485	che-3	1.36044	0.796182	1.50616	2.87674	3.24373	3.83841	1.96463	2.25831	3.55843	che-3	1.47179	0.000837436	0.00219023	1.08744	0.0160466	0.0318371	Up.upon.DR0&DR1
WBGene00000645	col-69	1.24214	1.40863	1.21464	3.06538	3.05569	2.3347	3.51252	3.99548	3.24901	col-69	1.11182	0.00593253	0.0130013	1.47554	0.00044854	0.00128423	Up.upon.DR0&DR1
WBGene00000663	col-88	0.414046	0.306224	0.242929	1.65059	1.55135	1.85985	1.72649	2.25831	2.32072	col-88	2.44973	0.000192284	0.000569987	2.75835	4.34691e-05	0.00015073	Up.upon.DR0&DR1
WBGene00000710	col-137	0.295747	0.428713	0.0485857	1.55627	1.26929	1.46414	2.55997	2.37412	0.876716	col-137	2.96047	0.000818411	0.00214627	3.20891	0.000357223	0.00104434	Up.upon.DR0&DR1
WBGene00000711	col-138	0.887242	0.673692	0.631614	1.93355	2.30352	1.38499	3.39345	2.25831	2.42386	col-138	1.32956	0.0116993	0.0238979	1.8752	0.000568452	0.00159126	Up.upon.DR0&DR1
WBGene00000742	col-169	0.650644	0.0612447	0.534443	0.896035	1.36331	1.14757	2.0837	0.868582	1.59872	col-169	1.95592	0.0116488	0.0238146	2.30383	0.00351357	0.00831754	Up.upon.DR0&DR1
WBGene00000781	cpr-1	23.7189	25.5391	24.0499	164.635	150.105	166.239	357.979	358.029	363.012	cpr-1	2.71777	9.26979e-25	6.71468e-23	3.88296	8.82722e-30	2.1345e-27	Up.upon.DR0&DR1
WBGene00000782	cpr-2	0.0591494	0.306224	0.825957	2.02787	1.36331	1.70156	8.75152	8.85954	8.30301	cpr-2	2.68986	0.00125394	0.00316866	5.05185	5.95767e-08	3.56614e-07	Up.upon.DR0&DR1
WBGene00000784	cpr-4	12.3622	13.6576	14.0413	256.219	241.587	261.843	455.496	458.322	469.352	cpr-4	4.24358	8.49916e-29	1.31841e-26	5.10768	2.37072e-31	8.66263e-29	Up.upon.DR0&DR1
WBGene00000785	cpr-5	7.63028	9.49293	10.3488	44.283	40.3821	43.4888	70.4289	74.0611	79.2654	cpr-5	2.22125	9.81331e-17	2.03225e-15	3.02704	7.98758e-21	4.6907e-19	Up.upon.DR0&DR1
WBGene00000930	dao-4	0.768943	0.428713	0.0485857	0.896035	1.36331	0.910138	0.773944	1.33183	1.39243	dao-4	2.14268	0.0108954	0.0224362	2.29019	0.00769647	0.0166495	Up.upon.DR0&DR1
WBGene00000932	dao-6	0.887242	0.306224	0.534443	3.06538	4.37198	2.8887	4.82227	4.92196	6.65273	dao-6	2.66508	5.43077e-05	0.000175853	3.36826	1.25518e-06	5.8434e-06	Up.upon.DR0&DR1
WBGene00000972	dhs-8	15.3197	13.7801	16.5677	40.4159	47.0576	39.8482	30.7792	31.4427	32.7479	dhs-8	1.46428	2.20168e-13	2.71992e-12	1.05186	2.98419e-09	2.26021e-08	Up.upon.DR0&DR1
WBGene00001091	drh-2	3.01662	3.85842	4.03262	9.9507	10.6714	9.69495	6.37015	8.04886	8.71559	drh-2	1.47148	2.55429e-07	1.19932e-06	1.08377	8.96426e-05	0.000294152	Up.upon.DR0&DR1
WBGene00001113	dur-1	5.97409	5.45078	3.44959	11.6484	13.492	9.37838	15.6575	16.9663	15.6262	dur-1	1.25677	5.46781e-06	2.08989e-05	1.77026	7.97123e-09	5.62778e-08	Up.upon.DR0&DR1
WBGene00001122	dyf-6	1.59703	0.796182	1.11747	4.29153	3.90188	3.20527	1.60742	2.37412	3.86786	dyf-6	1.728	0.000400413	0.00112278	1.15261	0.0212086	0.0406876	Up.upon.DR0&DR1
WBGene00001185	egl-17	0.414046	0.796182	0.0485857	1.08467	0.987222	1.22671	1.36929	1.33183	2.527	egl-17	2.24827	0.00429926	0.0097172	2.86845	0.000367032	0.00106987	Up.upon.DR0&DR1
WBGene00001366	exc-5	7.15708	8.63551	5.00433	19.6656	16.7828	21.8037	14.2287	13.8394	15.8325	exc-5	1.55817	2.7741e-10	2.1028e-09	1.15059	5.48426e-07	2.74765e-06	Up.upon.DR0&DR1
WBGene00001374	exp-2	2.07023	0.551203	1.11747	2.21651	2.86764	2.8887	1.60742	3.41642	3.24901	exp-2	1.27896	0.0065145	0.0141541	1.27561	0.0084678	0.0181014	Up.upon.DR0&DR1
WBGene00001391	far-7	3.25322	2.02108	1.40899	22.3065	27.7832	20.6958	25.8974	20.209	23.0525	far-7	3.50635	3.99258e-13	4.76069e-12	3.48583	5.89255e-13	8.67423e-12	Up.upon.DR0&DR1
WBGene00001395	fat-3	180.82	175.711	177.095	691.503	681.982	697.839	440.493	432.38	445.114	fat-3	1.95761	7.12423e-33	2.25277e-30	1.30514	1.76789e-26	2.54995e-24	Up.upon.DR0&DR1
WBGene00001400	fax-1	1.71533	2.75601	0.923129	3.91426	4.08992	3.52184	2.55997	3.30061	5.31187	fax-1	1.28528	0.00127655	0.00322135	1.21038	0.00325589	0.0077668	Up.upon.DR0&DR1
WBGene00001442	fkh-10	0.887242	0.306224	0.534443	1.55627	1.45733	1.46414	1.48835	2.48993	1.083	fkh-10	1.49584	0.0121941	0.0247816	1.56826	0.010368	0.0216621	Up.upon.DR0&DR1
WBGene00001476	fmo-1	10.706	15.005	16.179	56.0729	40.9462	50.6907	42.9241	38.8546	42.1339	fmo-1	1.81589	6.35809e-14	8.71943e-13	1.57123	7.13429e-12	8.60669e-11	Up.upon.DR0&DR1
WBGene00001477	fmo-2	1.24214	1.53112	3.7411	165.2	143.335	165.447	89.4798	89.5798	82.6691	fmo-2	6.29205	5.34071e-18	1.32855e-16	5.4315	3.8853e-16	1.05771e-14	Up.upon.DR0&DR1
WBGene00001500	ftn-1	7.03878	8.758	7.43362	120.682	120.582	123.185	111.746	115.29	125.164	ftn-1	3.98456	1.92402e-23	1.0985e-21	3.9363	3.41277e-23	2.90758e-21	Up.upon.DR0&DR1
WBGene00001506	fut-2	1.47874	1.40863	1.0203	2.40515	2.96167	2.73041	3.39345	2.95318	2.42386	fut-2	1.08821	0.00719916	0.0154813	1.1815	0.00466346	0.0107052	Up.upon.DR0&DR1
WBGene00001551	gcy-31	2.42513	1.40863	1.31181	4.95177	3.24373	2.8887	3.98879	3.1848	4.17729	gcy-31	1.12422	0.00455544	0.0102399	1.21348	0.00307972	0.00737976	Up.upon.DR0&DR1
WBGene00001554	gcy-34	0.650644	0.428713	0.437272	1.83923	2.11548	2.57213	1.36929	0.752771	3.45529	gcy-34	2.14225	0.000728778	0.00193061	1.67604	0.00990225	0.0208053	Up.upon.DR0&DR1
WBGene00001556	gcy-36	0.295747	0.428713	0.3401	1.93355	1.26929	1.46414	1.13115	0.984393	0.773573	gcy-36	2.12717	0.000703552	0.00186981	1.4325	0.0263604	0.0492438	Up.upon.DR0&DR1
WBGene00001557	gcy-37	1.12384	1.04116	1.50616	3.72562	2.77362	3.36355	3.51252	3.41642	2.21758	gcy-37	1.41475	0.000953265	0.00246921	1.2649	0.00382926	0.00897826	Up.upon.DR0&DR1
WBGene00001564	icl-1	270.372	255.697	270.768	1410.69	1329.51	1478.18	1919.2	2023.27	1993.7	icl-1	2.40562	2.60192e-32	7.28964e-30	2.89628	6.54251e-35	4.30314e-32	Up.upon.DR0&DR1
WBGene00001587	ggr-2	1.95193	0.796182	0.437272	4.38585	2.30352	2.01813	3.86972	2.1425	3.04272	ggr-2	1.66524	0.00322198	0.0074808	1.79289	0.00201063	0.00501605	Up.upon.DR0&DR1
WBGene00001591	glc-1	21.8261	20.1495	20.0659	42.6795	39.2538	44.2802	46.4962	41.2866	42.6496	glc-1	1.03039	2.89879e-11	2.56262e-10	1.07201	2.24076e-11	2.48113e-10	Up.upon.DR0&DR1
WBGene00001623	glt-5	1.95193	3.00099	3.15807	10.2337	7.75674	8.6661	6.72736	7.93305	7.68416	glt-5	1.72167	8.03327e-08	4.13043e-07	1.47801	2.81928e-06	1.22899e-05	Up.upon.DR0&DR1
WBGene00001671	gpa-9	2.42513	4.1034	3.64393	8.63023	8.22685	7.95382	8.03711	7.81724	9.12816	gpa-9	1.31075	2.43626e-06	9.85958e-06	1.32755	3.27375e-06	1.41176e-05	Up.upon.DR0&DR1
WBGene00001681	gpc-1	2.78002	2.75601	1.50616	7.0268	5.50024	5.57954	6.84643	6.77494	6.75587	gpc-1	1.44393	5.01989e-05	0.000163565	1.62979	1.09044e-05	4.2772e-05	Up.upon.DR0&DR1
WBGene00001715	grl-6	0.0591494	0.428713	1.11747	1.46195	2.39754	0.910138	1.60742	1.79507	1.28929	grl-6	2.14714	0.0101886	0.021105	2.25068	0.00835099	0.0178913	Up.upon.DR0&DR1
WBGene00001722	grl-13	0.0591494	1.28614	0.0485857	0.801715	1.36331	0.989281	1.48835	0.752771	0.773573	grl-13	2.72829	0.00207704	0.00503357	2.60952	0.00392678	0.00918988	Up.upon.DR0&DR1
WBGene00001751	gst-3	3.60812	3.85842	4.03262	8.44159	7.85076	7.00411	8.51338	9.5544	10.7784	gst-3	1.00193	4.39186e-05	0.000144836	1.32511	5.8457e-07	2.9154e-06	Up.upon.DR0&DR1
WBGene00001763	gst-15	3.37152	1.28614	3.25524	6.36656	6.34643	6.13354	11.371	12.7971	10.2627	gst-15	1.33722	0.000419779	0.00117189	2.19682	1.5297e-07	8.49183e-07	Up.upon.DR0&DR1
WBGene00001778	gst-30	5.97409	8.14555	8.69685	22.4009	20.6376	18.0841	34.8275	38.1597	34.8108	gst-30	1.41115	1.26519e-09	8.67365e-09	2.24253	6.06328e-15	1.32402e-13	Up.upon.DR0&DR1
WBGene00001783	gst-35	1.24214	2.38854	2.96373	4.1029	4.27796	5.34212	5.89388	6.42751	5.20872	gst-35	1.11971	0.00140884	0.00352273	1.4565	7.36471e-05	0.000245386	Up.upon.DR0&DR1
WBGene00001804	gur-3	0.650644	0.551203	0.923129	2.12219	1.92743	1.54328	1.36929	2.1425	1.39243	gur-3	1.37689	0.00704073	0.015185	1.17718	0.0260011	0.0486394	Up.upon.DR0&DR1
WBGene00001852	hil-1	12.8354	9.98289	10.5431	51.3569	54.3912	50.3742	64.4755	63.0591	55.13	hil-1	2.23502	3.39876e-18	8.71854e-17	2.45565	2.66868e-19	1.21219e-17	Up.upon.DR0&DR1
WBGene00001884	his-10	0.532345	0.918671	0.728786	2.02787	1.83341	1.38499	2.32183	2.1425	3.45529	his-10	1.26652	0.011709	0.0239139	1.88285	0.00030393	0.000899806	Up.upon.DR0&DR1
WBGene00001887	his-13	0.768943	1.16365	0.923129	4.1029	2.6796	3.99669	5.0604	8.85954	9.64387	his-13	1.92581	0.00119481	0.00303182	3.03434	1.87637e-06	8.47616e-06	Up.upon.DR0&DR1
WBGene00001888	his-14	1.59703	2.63352	2.47787	6.83816	6.34643	4.9464	8.98966	9.67021	9.33444	his-14	1.42847	0.000225873	0.000661449	2.08539	6.44417e-07	3.18574e-06	Up.upon.DR0&DR1
WBGene00001899	his-25	1.47874	1.16365	0.631614	3.44266	2.6796	3.36355	5.77481	5.03778	5.82758	his-25	1.66066	0.000143832	0.000436192	2.47405	1.88522e-07	1.0302e-06	Up.upon.DR0&DR1
WBGene00001916	his-42	0.414046	0.306224	0.728786	1.17899	2.6796	1.93899	1.48835	1.21601	1.49557	his-42	1.98326	0.0026236	0.00620806	1.58798	0.0192223	0.0373343	Up.upon.DR0&DR1
WBGene00001953	hlh-8	0.295747	0.796182	0.437272	2.12219	0.987222	1.30585	1.25022	1.67926	1.083	hlh-8	1.58219	0.00870748	0.0183396	1.48992	0.0164172	0.0324613	Up.upon.DR0&DR1
WBGene00001956	hlh-12	3.37152	2.14357	1.11747	5.32905	4.93611	4.62983	6.48922	6.89075	6.3433	hlh-12	1.35649	0.000257299	0.000746298	1.76725	6.70738e-06	2.73061e-05	Up.upon.DR0&DR1
WBGene00001957	hlh-13	0.768943	1.04116	1.11747	3.44266	3.43177	3.20527	5.89388	4.2271	5.20872	hlh-13	1.78571	0.000249937	0.000726869	2.38173	3.76978e-06	1.61213e-05	Up.upon.DR0&DR1
WBGene00001960	hlh-16	2.30683	3.36846	2.96373	8.81887	10.3893	8.82438	7.44177	7.93305	9.12816	hlh-16	1.70519	9.20458e-08	4.68144e-07	1.52269	1.53184e-06	7.01812e-06	Up.upon.DR0&DR1
WBGene00001988	hot-3	0.295747	0.551203	0.242929	1.36763	1.55135	0.830996	1.13115	1.1002	0.876716	hot-3	1.82365	0.00642549	0.0139736	1.61444	0.0192963	0.0374514	Up.upon.DR0&DR1
WBGene00002012	hsp-12.3	4.9094	3.85842	1.89484	67.2026	69.6226	60.267	122.7	117.143	112.271	hsp-12.3	4.36429	3.21539e-17	7.17376e-16	5.2068	1.7903e-19	8.41083e-18	Up.upon.DR0&DR1
WBGene00002013	hsp-12.6	1.24214	1.53112	0.825957	59.94	56.6477	55.2019	69.8336	64.6804	74.1083	hsp-12.6	5.65248	2.86277e-16	5.55756e-15	5.93727	7.35362e-17	2.26434e-15	Up.upon.DR0&DR1
WBGene00002026	hsp-70	6.56559	6.4307	6.4619	15.1383	15.4665	18.9546	19.5867	20.0932	19.133	hsp-70	1.35394	1.00906e-08	5.97194e-08	1.59437	3.37003e-10	3.01652e-09	Up.upon.DR0&DR1
WBGene00002067	ifp-1	1.00554	1.04116	0.728786	2.6881	3.24373	3.12613	2.55997	3.41642	2.21758	ifp-1	1.74352	0.000110239	0.000341346	1.56613	0.000609206	0.00169783	Up.upon.DR0&DR1
WBGene00002069	ikb-1	3.13492	2.63352	4.03262	7.78135	9.91923	8.58696	8.39432	10.5967	9.74702	ikb-1	1.41183	3.97019e-06	1.54916e-05	1.5451	1.19614e-06	5.58434e-06	Up.upon.DR0&DR1
WBGene00002085	ins-2	2.54343	3.49095	4.32413	10.2337	9.16706	10.6447	9.10873	13.492	10.469	ins-2	1.54837	2.54778e-07	1.19661e-06	1.66482	8.99566e-08	5.2304e-07	Up.upon.DR0&DR1
WBGene00002120	ins-37	17.2125	12.1877	17.0536	37.6806	37.2794	39.5317	47.2106	40.0127	41.9276	ins-37	1.30704	3.2545e-12	3.30535e-11	1.47259	2.24837e-13	3.5998e-12	Up.upon.DR0&DR1
WBGene00002163	ist-1	4.08131	1.28614	2.57504	7.96999	8.50891	8.74524	6.9655	5.50102	6.13701	ist-1	1.80504	3.33514e-07	1.5357e-06	1.35469	7.80134e-05	0.000258937	Up.upon.DR0&DR1
WBGene00002188	kgb-2	2.89832	2.14357	2.76939	7.87567	10.3893	10.3281	5.77481	6.08007	7.37473	kgb-2	1.87097	1.13292e-08	6.65306e-08	1.30405	2.30448e-05	8.47899e-05	Up.upon.DR0&DR1
WBGene00002193	kin-5	0.0591494	0.306224	0.0485857	1.08467	1.26929	1.38499	1.01208	1.44764	1.083	kin-5	3.70298	2.9726e-05	0.000100843	3.60323	6.22345e-05	0.00020944	Up.upon.DR0&DR1
WBGene00002265	lec-2	148.524	148.273	147.944	1369.85	1268.49	1426.58	1490.2	1562.35	1533.38	lec-2	3.19471	6.14611e-34	2.19697e-31	3.36652	1.51147e-34	9.20486e-32	Up.upon.DR0&DR1
WBGene00002983	lgx-1	1.24214	0.918671	1.31181	3.34834	3.90188	2.8887	2.91717	2.60575	3.45529	lgx-1	1.52419	0.000672007	0.00179556	1.37158	0.00277826	0.00672203	Up.upon.DR0&DR1
WBGene00003058	lov-1	0.177448	0.0612447	0.534443	0.707396	2.58558	0.672711	1.01208	0.752771	0.67043	lov-1	2.53955	0.00372168	0.00851239	2.14213	0.0176469	0.0345809	Up.upon.DR0&DR1
WBGene00003089	ltd-1	13.5452	15.1274	12.8752	28.5316	28.9115	28.8474	27.4452	32.6008	28.0033	ltd-1	1.0665	3.53607e-09	2.24666e-08	1.08939	4.42966e-09	3.27063e-08	Up.upon.DR0&DR1
WBGene00003092	lys-3	5.97409	7.65559	6.94776	29.8521	29.9457	33.5168	30.7792	25.1889	32.6448	lys-3	2.19255	2.22298e-14	3.24047e-13	2.11057	1.12621e-13	1.90321e-12	Up.upon.DR0&DR1
WBGene00003093	lys-4	11.6524	10.7178	8.79402	29.2862	28.2533	34.3083	66.7378	71.1658	60.0808	lys-4	1.59025	1.35332e-12	1.47174e-11	2.68573	2.53151e-19	1.16273e-17	Up.upon.DR0&DR1
WBGene00003252	mig-21	0.887242	1.40863	1.21464	2.21651	2.39754	3.12613	2.79811	2.1425	3.35215	mig-21	1.16613	0.00897859	0.0188417	1.25166	0.00648773	0.0143269	Up.upon.DR0&DR1
WBGene00003473	mtl-1	18.3955	14.1475	19.6772	294.324	379.986	233.906	387.984	369.147	396.637	mtl-1	4.07525	1.0193e-17	2.44319e-16	4.4639	7.44685e-19	3.18048e-17	Up.upon.DR0&DR1
WBGene00003542	nas-23	0.295747	1.7761	0.437272	3.1597	1.45733	1.30585	2.0837	1.21601	1.59872	nas-23	1.58027	0.0102459	0.0212157	1.41583	0.0263096	0.0491622	Up.upon.DR0&DR1
WBGene00003546	nas-28	2.42513	1.89859	2.76939	7.40408	5.03013	4.07584	5.0604	5.96426	4.38358	nas-28	1.14739	0.000384637	0.00108208	1.09661	0.000953288	0.00255667	Up.upon.DR0&DR1
WBGene00003589	nex-2	101.323	108.709	106.354	223.49	220.056	226.15	369.29	382.929	371.16	nex-2	1.08283	5.3956e-21	2.17985e-19	1.82798	3.23289e-28	5.97286e-26	Up.upon.DR0&DR1
WBGene00003597	nhl-1	3.01662	1.89859	2.08919	5.32905	5.31219	3.99669	6.84643	8.28048	6.13701	nhl-1	1.06948	0.000678708	0.00181139	1.61888	2.03588e-06	9.12154e-06	Up.upon.DR0&DR1
WBGene00003617	nhr-18	6.80219	4.83833	8.40533	22.8725	23.8344	23.5449	18.277	17.5454	17.5859	nhr-18	1.81531	1.17638e-12	1.29596e-11	1.41825	1.5462e-09	1.22704e-08	Up.upon.DR0&DR1
WBGene00003618	nhr-19	8.57667	5.57327	5.68453	18.5338	14.1502	13.6521	15.0621	14.7659	17.7922	nhr-19	1.24062	1.90091e-07	9.11541e-07	1.30638	1.21015e-07	6.85212e-07	Up.upon.DR0&DR1
WBGene00003707	nhr-117	4.7911	5.32829	4.4213	15.9871	17.5349	16.4221	15.4193	11.1758	14.9042	nhr-117	1.79277	4.59628e-11	3.94245e-10	1.51658	5.81194e-09	4.20995e-08	Up.upon.DR0&DR1
WBGene00003715	nhr-125	0.887242	0.0612447	0.242929	1.55627	1.17526	2.01813	0.773944	1.21601	1.805	nhr-125	2.71926	0.000956174	0.00247363	2.3497	0.00505737	0.0114955	Up.upon.DR0&DR1
WBGene00003775	nmr-2	0.0591494	0.428713	0.0485857	0.801715	0.423095	0.593568	0.416739	0.289527	1.083	nmr-2	2.45132	0.00429432	0.00970739	2.27744	0.0103786	0.0216816	Up.upon.DR0&DR1
WBGene00003778	nnt-1	16.0295	13.7801	13.3611	62.6753	55.1434	57.1013	52.5687	56.5736	61.8342	nnt-1	2.02605	3.44222e-17	7.57703e-16	1.99887	9.27022e-17	2.80203e-15	Up.upon.DR0&DR1
WBGene00003807	npr-1	3.01662	1.16365	1.40899	2.97106	5.40621	4.78812	6.60829	4.80615	5.31187	npr-1	1.34306	0.000667606	0.00178495	1.70533	3.6256e-05	0.000127712	Up.upon.DR0&DR1
WBGene00003856	odr-10	0.650644	0.306224	1.21464	2.02787	1.45733	2.09728	2.20276	3.64804	0.876716	odr-10	1.51055	0.0139515	0.0279386	1.51544	0.0158741	0.0315277	Up.upon.DR0&DR1
WBGene00003907	paf-2	25.1385	26.8864	18.6083	48.9989	47.1516	49.9785	58.7602	61.4377	61.5248	paf-2	1.09252	1.38147e-11	1.27759e-10	1.4063	2.34696e-14	4.567e-13	Up.upon.DR0&DR1
WBGene00003968	peb-1	2.42513	2.26606	3.54676	8.15863	5.59426	8.42867	9.10873	8.62791	7.37473	peb-1	1.4173	5.84822e-05	0.000188551	1.59335	1.33674e-05	5.16813e-05	Up.upon.DR0&DR1
WBGene00004017	phg-1	0.532345	0.551203	0.145757	1.17899	1.36331	0.830996	0.893012	1.1002	1.49557	phg-1	1.69835	0.0139405	0.02792	1.78315	0.0119712	0.0245623	Up.upon.DR0&DR1
WBGene00004035	pkd-2	0.0591494	0.306224	0.631614	1.83923	0.611137	0.989281	1.01208	1.44764	1.49557	pkd-2	2.13813	0.0200122	0.0382763	2.4789	0.00788658	0.0170138	Up.upon.DR0&DR1
WBGene00004037	plc-2	18.8687	19.2921	17.2479	52.6774	49.4081	52.6693	35.661	40.0127	39.9679	plc-2	1.49185	1.09727e-15	1.95053e-14	1.07151	3.18212e-11	3.4333e-10	Up.upon.DR0&DR1
WBGene00004096	pqm-1	42.0552	37.788	39.1115	89.6506	78.4606	84.4054	111.507	115.985	110.827	pqm-1	1.08598	3.67218e-16	6.98862e-15	1.5089	2.5531e-20	1.38094e-18	Up.upon.DR0&DR1
WBGene00004123	pqn-36	0.768943	0.183734	0.534443	1.36763	1.26929	1.14757	1.13115	2.60575	1.49557	pqn-36	1.53983	0.019422	0.0373123	1.92888	0.00411051	0.00957759	Up.upon.DR0&DR1
WBGene00004155	pqn-73	0.177448	0.306224	0.0485857	0.518757	0.705158	0.435284	1.25022	0.868582	0.773573	pqn-73	1.95667	0.027088	0.0498598	2.7586	0.00191165	0.004788	Up.upon.DR0&DR1
WBGene00004218	ptr-3	2.42513	1.7761	2.47787	5.04609	5.7823	7.39982	6.37015	3.76386	6.13701	ptr-3	1.45	0.000141203	0.000428853	1.25337	0.00117709	0.00309332	Up.upon.DR0&DR1
WBGene00004224	ptr-10	2.66172	5.2058	4.4213	11.7428	10.2953	8.98267	8.87059	7.12237	8.71559	ptr-10	1.36355	4.08864e-06	1.59085e-05	1.05149	0.000336092	0.000986673	Up.upon.DR0&DR1
WBGene00004255	epac-1	0.532345	0.428713	1.7005	1.83923	1.45733	2.25556	1.13115	2.25831	3.45529	epac-1	1.26467	0.0249061	0.0463217	1.46519	0.0113797	0.0234895	Up.upon.DR0&DR1
WBGene00004316	rbf-1	3.25322	1.89859	4.32413	7.68703	8.13283	10.8821	10.5375	8.39629	8.71559	rbf-1	1.53242	4.29697e-06	1.6663e-05	1.56907	4.22169e-06	1.79003e-05	Up.upon.DR0&DR1
WBGene00004401	rom-2	0.650644	2.26606	0.825957	2.21651	2.58558	2.25556	3.39345	2.48993	2.21758	rom-2	1.16484	0.0128225	0.0259495	1.33334	0.00563044	0.0126356	Up.upon.DR0&DR1
WBGene00004811	skr-5	3.13492	3.85842	3.25524	18.6281	18.1931	16.1055	22.5634	19.5141	22.021	skr-5	2.37021	3.94643e-11	3.42073e-10	2.65545	2.64915e-12	3.43263e-11	Up.upon.DR0&DR1
WBGene00004877	smf-2	1.00554	0.796182	1.31181	2.31083	2.96167	3.75927	2.4409	1.79507	2.42386	smf-2	1.53435	0.00121477	0.00307774	1.09198	0.0249225	0.0468961	Up.upon.DR0&DR1
WBGene00004878	smf-3	1.71533	1.40863	1.7005	12.4973	9.82521	11.9901	6.48922	10.0176	7.7873	smf-3	2.82521	2.04192e-08	1.15221e-07	2.30874	1.79863e-06	8.14737e-06	Up.upon.DR0&DR1
WBGene00004890	smp-2	12.9537	10.1054	14.8186	47.3955	41.6043	49.9785	33.994	32.2533	33.5731	smp-2	1.87418	8.12248e-16	1.47905e-14	1.39486	8.49481e-12	1.01438e-10	Up.upon.DR0&DR1
WBGene00004997	spp-12	1.59703	1.53112	1.79767	3.1597	4.56002	3.4427	3.63158	2.83737	4.17729	spp-12	1.15014	0.00375847	0.00858938	1.09698	0.00740454	0.0160687	Up.upon.DR0&DR1
WBGene00005027	sra-1	0.0591494	0.0612447	0.242929	0.424437	0.235053	0.751853	1.01208	1.91088	0.67043	sra-1	2.17515	0.0160533	0.0315521	3.4848	0.000107873	0.000347932	Up.upon.DR0&DR1
WBGene00005060	sra-34	0.295747	0.428713	0.0485857	1.27331	0.517116	1.30585	0.893012	1.33183	1.28929	sra-34	2.39877	0.0112349	0.0230688	2.66169	0.00557761	0.0125325	Up.upon.DR0&DR1
WBGene00005110	srd-32	2.42513	3.36846	2.57504	6.46088	5.21817	5.89611	3.63158	6.19588	7.47787	srd-32	1.0907	0.000871073	0.00227386	1.03306	0.00222294	0.00550562	Up.upon.DR0&DR1
WBGene00005111	srd-33	0.295747	0.183734	0.0485857	0.896035	0.987222	0.276999	0.654876	1.1002	0.979859	srd-33	2.12165	0.0157089	0.0309865	2.69548	0.00250142	0.00611975	Up.upon.DR0&DR1
WBGene00005113	srd-35	0.177448	0.183734	0.825957	0.801715	0.987222	1.30585	1.48835	0.868582	0.67043	srd-35	1.70042	0.0137366	0.0275587	1.57377	0.0261613	0.0489274	Up.upon.DR0&DR1
WBGene00005130	srd-52	0.295747	0.428713	1.11747	1.08467	1.36331	2.09728	1.48835	1.44764	1.70186	srd-52	1.45566	0.026509	0.0489486	1.5113	0.0246212	0.0464273	Up.upon.DR0&DR1
WBGene00005189	srg-32	0.177448	0.306224	0.0485857	0.990354	2.39754	2.09728	1.01208	2.83737	2.21758	srg-32	3.64513	4.83135e-05	0.000157968	3.76293	3.63902e-05	0.000128129	Up.upon.DR0&DR1
WBGene00005226	srg-69	0.0591494	0.183734	0.534443	0.896035	0.517116	0.593568	0.535807	1.1002	0.567287	srg-69	1.84835	0.0202962	0.0387338	1.94257	0.0170933	0.0336081	Up.upon.DR0&DR1
WBGene00005228	srh-2	1.47874	2.8785	1.11747	10.6109	9.44912	9.93238	8.15618	9.67021	12.3256	srh-2	2.6166	4.25431e-09	2.67612e-08	2.62092	5.8012e-09	4.20401e-08	Up.upon.DR0&DR1
WBGene00005400	srh-185	0.295747	0.918671	0.437272	1.74491	1.26929	0.989281	1.60742	0.984393	1.49557	srh-185	1.39478	0.0186747	0.0360536	1.45855	0.0169742	0.0334099	Up.upon.DR0&DR1
WBGene00005528	sri-16	5.97409	4.47087	5.00433	16.6474	10.8594	16.2638	15.7766	20.209	16.3482	sri-16	1.49725	7.84375e-08	4.04056e-07	1.75958	3.22691e-09	2.43061e-08	Up.upon.DR0&DR1
WBGene00005529	sri-17	1.71533	0.918671	1.7005	3.1597	2.6796	2.80956	4.94134	2.72156	3.55843	sri-17	1.02345	0.0206384	0.0393093	1.35661	0.00291288	0.00702208	Up.upon.DR0&DR1
WBGene00005532	sri-20	0.887242	0.183734	1.21464	2.31083	1.45733	1.30585	1.48835	1.67926	2.73329	sri-20	1.40186	0.0185376	0.0358183	1.65669	0.00672968	0.0148034	Up.upon.DR0&DR1
WBGene00005548	sri-36	0.0591494	0.183734	0.534443	1.83923	0.987222	1.54328	0.893012	2.02669	0.361001	sri-36	2.97858	0.000700105	0.00186215	2.22918	0.0131326	0.0266296	Up.upon.DR0&DR1
WBGene00005550	sri-38	1.47874	0.428713	0.534443	2.78242	2.49156	2.73041	2.91717	3.76386	2.83643	sri-38	1.95152	0.000583541	0.00157945	2.18398	0.00017764	0.000550599	Up.upon.DR0&DR1
WBGene00005555	sri-43	1.12384	1.7761	3.83827	6.36656	5.21817	6.13354	4.7032	5.73264	6.85901	sri-43	1.51507	0.000166515	0.000499362	1.47834	0.000322727	0.000951345	Up.upon.DR0&DR1
WBGene00005569	sri-57	1.00554	0.918671	1.89484	3.34834	2.02145	3.20527	3.15531	4.69034	2.32072	sri-57	1.17846	0.00806545	0.0171344	1.36872	0.00276504	0.00669397	Up.upon.DR0&DR1
WBGene00005586	sri-74	1.47874	1.7761	0.923129	5.70633	4.37198	6.0544	3.39345	5.73264	3.35215	sri-74	2.03626	1.42962e-05	5.12139e-05	1.61283	0.000548718	0.00154153	Up.upon.DR0&DR1
WBGene00005592	srj-4	0.0591494	0.306224	0.0485857	0.424437	1.17526	1.54328	1.13115	0.868582	1.083	srj-4	3.2979	0.000158616	0.00047759	3.41503	0.000121125	0.000386806	Up.upon.DR0&DR1
WBGene00005597	srj-9	4.7911	3.98091	3.44959	7.59271	8.885	8.34953	8.98966	7.35399	9.74702	srj-9	1.04913	1.8315e-05	6.42393e-05	1.11932	1.08155e-05	4.24539e-05	Up.upon.DR0&DR1
WBGene00005657	srr-6	2.66172	2.26606	1.79767	11.1769	8.50891	9.85324	7.67991	7.70143	7.47787	srr-6	2.16544	1.85315e-08	1.05437e-07	1.80277	1.3532e-06	6.25369e-06	Up.upon.DR0&DR1
WBGene00005661	srr-10	2.30683	1.53112	0.923129	4.66881	3.14971	2.96784	2.67904	2.95318	3.04272	srr-10	1.27713	0.00111948	0.00285433	1.01015	0.0122055	0.0249683	Up.upon.DR0&DR1
WBGene00005754	srw-7	0.177448	0.0612447	0.0485857	0.801715	1.55135	2.09728	0.416739	0.868582	1.083	srw-7	4.1259	3.00903e-05	0.000101931	3.20251	0.001522	0.00390914	Up.upon.DR0&DR1
WBGene00005832	srw-85	1.36044	1.28614	1.50616	3.91426	3.90188	4.23412	4.82227	5.03778	2.11443	srw-85	1.53473	0.000369525	0.00104382	1.38346	0.00157864	0.00403507	Up.upon.DR0&DR1
WBGene00005833	srw-86	9.40476	9.12547	7.1421	21.9293	19.4154	21.8829	28.2787	27.9683	29.5505	srw-86	1.33061	1.16763e-10	9.4207e-10	1.77165	7.78134e-14	1.35109e-12	Up.upon.DR0&DR1
WBGene00005844	srw-97	0.0591494	0.673692	0.923129	1.36763	1.08124	1.30585	1.72649	0.984393	2.21758	srw-97	1.84597	0.0116502	0.0238146	2.18196	0.00346959	0.00822289	Up.upon.DR0&DR1
WBGene00005893	srx-2	0.177448	0.183734	0.145757	1.27331	0.705158	0.830996	0.654876	0.405338	1.39243	srx-2	2.42456	0.00476418	0.010661	2.12509	0.0166032	0.0327857	Up.upon.DR0&DR1
WBGene00005904	srx-13	0.295747	1.65361	0.145757	0.896035	2.02145	1.70156	1.96463	1.33183	2.527	srx-13	1.91564	0.0113229	0.0232176	2.28514	0.00301511	0.00724389	Up.upon.DR0&DR1
WBGene00005938	srx-47	0.768943	0.918671	1.11747	1.65059	3.90188	2.73041	2.67904	1.67926	2.11443	srx-47	1.48143	0.00298687	0.00698622	1.17808	0.0219272	0.0418901	Up.upon.DR0&DR1
WBGene00005981	srx-90	0.532345	0.428713	0.145757	1.65059	1.26929	1.22671	1.72649	1.56345	1.18614	srx-90	2.13839	0.00290286	0.00681299	2.2399	0.00225139	0.00556853	Up.upon.DR0&DR1
WBGene00006122	str-57	0.532345	0.183734	1.21464	1.74491	1.45733	1.85985	2.0837	1.21601	1.49557	str-57	1.70202	0.00457799	0.0102892	1.58116	0.0102197	0.0213848	Up.upon.DR0&DR1
WBGene00006130	str-68	1.12384	1.16365	1.21464	3.53698	2.58558	2.73041	5.89388	3.99548	4.38358	str-68	1.31516	0.00180886	0.00443398	1.99692	8.45419e-06	3.38477e-05	Up.upon.DR0&DR1
WBGene00006134	str-73	0.0591494	0.183734	0.437272	1.74491	0.611137	1.54328	1.72649	0.63696	0.567287	str-73	2.83307	0.000878251	0.00229151	2.31864	0.00769538	0.0166494	Up.upon.DR0&DR1
WBGene00006161	str-109	0.650644	0.0612447	0.242929	0.990354	1.73939	1.54328	2.0837	3.64804	1.90815	str-109	2.70489	0.00167535	0.0041363	3.49947	7.58659e-05	0.000252268	Up.upon.DR0&DR1
WBGene00006175	str-124	0.0591494	0.0612447	0.242929	1.83923	1.64537	2.25556	3.27438	1.67926	2.93958	str-124	4.32168	2.03692e-06	8.35863e-06	4.72685	4.08784e-07	2.09593e-06	Up.upon.DR0&DR1
WBGene00006208	str-163	0.0591494	0.183734	0.145757	0.990354	0.893201	0.593568	0.297671	0.752771	0.979859	str-163	2.76816	0.00192058	0.00468338	2.40016	0.00947285	0.0200134	Up.upon.DR0&DR1
WBGene00006223	str-179	3.37152	3.98091	2.3807	6.64952	7.66272	7.79553	7.79897	7.35399	6.3433	str-179	1.2491	3.67426e-05	0.000122622	1.19349	0.000110367	0.000355209	Up.upon.DR0&DR1
WBGene00006237	str-204	0.295747	1.7761	0.923129	0.990354	3.05569	2.09728	2.4409	2.1425	2.32072	str-204	1.24545	0.0264154	0.0488032	1.54565	0.00705663	0.0154196	Up.upon.DR0&DR1
WBGene00006309	sul-2	2.42513	2.02108	1.89484	4.19721	4.93611	4.07584	3.39345	3.99548	5.31187	sul-2	1.06464	0.00176632	0.00433811	1.01125	0.00402844	0.00940904	Up.upon.DR0&DR1
WBGene00006363	syd-1	1.36044	0.796182	1.31181	3.44266	2.11548	3.12613	3.15531	2.83737	3.24901	syd-1	1.32407	0.00218429	0.00525321	1.43658	0.00124441	0.00325308	Up.upon.DR0&DR1
WBGene00006534	tba-8	0.650644	0.551203	0.145757	1.36763	2.11548	1.93899	1.96463	1.44764	1.70186	tba-8	2.32681	0.00136887	0.00343271	2.24663	0.00242825	0.00595403	Up.upon.DR0&DR1
WBGene00006535	tba-9	1.24214	1.16365	2.18636	7.59271	4.18394	6.29183	3.27438	2.83737	3.55843	tba-9	1.95982	3.81453e-06	1.49481e-05	1.09416	0.00815712	0.0175261	Up.upon.DR0&DR1
WBGene00006538	tbb-4	11.1792	8.758	9.27987	22.1179	24.6805	25.4443	25.302	25.6521	20.7833	tbb-4	1.31902	3.09876e-09	1.98802e-08	1.29151	9.56496e-09	6.63895e-08	Up.upon.DR0&DR1
WBGene00006602	tps-1	20.0517	18.8021	18.8998	68.4287	63.6993	70.9512	46.4962	42.9079	45.6408	tps-1	1.81816	4.25969e-19	1.26202e-17	1.22704	1.57509e-13	2.58217e-12	Up.upon.DR0&DR1
WBGene00006611	tre-5	0.887242	1.40863	1.40899	6.36656	7.09859	6.37097	4.94134	3.30061	3.86786	tre-5	2.43646	1.59047e-07	7.76027e-07	1.70494	0.000120939	0.000386286	Up.upon.DR0&DR1
WBGene00006627	tsp-1	17.2125	17.0873	14.0413	41.1704	40.006	42.9348	40.0665	44.9925	46.5691	tsp-1	1.38326	5.38699e-13	6.3045e-12	1.4672	2.04005e-13	3.28546e-12	Up.upon.DR0&DR1
WBGene00006628	tsp-2	8.93156	7.28812	10.6403	21.6463	22.5181	22.0412	22.6825	26.2312	25.1153	tsp-2	1.29663	1.98265e-09	1.31667e-08	1.45755	2.05395e-10	1.90378e-09	Up.upon.DR0&DR1
WBGene00006649	tth-1	151.6	146.069	156.203	345.445	358.926	369.951	530.033	523.407	513.498	tth-1	1.24211	4.27572e-25	3.34789e-23	1.78412	4.3431e-30	1.1104e-27	Up.upon.DR0&DR1
WBGene00006650	tts-1	331.651	405.256	330.334	2265.79	3198.18	1680.08	2722.91	2674.13	2830.19	tts-1	2.6796	1.38009e-13	1.77288e-12	2.96111	1.11139e-14	2.30448e-13	Up.upon.DR0&DR1
WBGene00006661	twk-6	0.295747	0.918671	1.31181	2.59378	3.14971	2.41385	1.60742	1.91088	2.11443	twk-6	1.87511	0.00139338	0.0034878	1.35947	0.0243797	0.0460194	Up.upon.DR0&DR1
WBGene00006662	twk-7	3.48982	2.26606	3.25524	9.38478	11.6116	10.5655	9.10873	10.7125	11.3973	twk-7	1.81485	1.85703e-08	1.05622e-07	1.80459	3.45917e-08	2.17013e-07	Up.upon.DR0&DR1
WBGene00006674	twk-21	0.295747	0.796182	0.3401	2.49946	1.73939	1.70156	1.96463	2.48993	2.11443	twk-21	2.18878	0.000282716	0.000814275	2.36137	0.000131906	0.000418714	Up.upon.DR0&DR1
WBGene00006683	twk-31	1.83363	2.38854	2.18636	4.38585	4.65405	5.5004	4.58413	6.77494	3.97101	twk-31	1.19442	0.00058232	0.00157693	1.21583	0.000657325	0.00181929	Up.upon.DR0&DR1
WBGene00006705	ubc-8	6.09239	8.51302	5.68453	24.6645	22.236	25.0486	33.6368	35.496	35.1202	ubc-8	1.87097	6.44013e-13	7.45215e-12	2.40491	6.07374e-16	1.60049e-14	Up.upon.DR0&DR1
WBGene00006731	uev-2	1.12384	1.53112	1.31181	2.97106	5.68828	4.62983	2.0837	4.11129	4.17729	uev-2	1.71471	0.000849603	0.00222064	1.35049	0.0101975	0.0213493	Up.upon.DR0&DR1
WBGene00006744	unc-4	1.00554	0.0612447	0.0485857	1.27331	0.329074	0.830996	0.654876	0.63696	0.67043	unc-4	2.29868	0.00972256	0.0202467	2.18322	0.0169244	0.0333278	Up.upon.DR0&DR1
WBGene00006748	unc-8	0.177448	0.0612447	0.0485857	0.141479	0.517116	0.435284	0.297671	0.289527	0.567287	unc-8	1.9918	0.0267995	0.0494115	2.19734	0.0166997	0.0329406	Up.upon.DR0&DR1
WBGene00006767	unc-31	4.55451	3.24597	3.54676	7.87567	6.53447	8.19124	8.87059	9.09116	7.89044	unc-31	1.01313	5.89782e-05	0.000189929	1.19805	6.54317e-06	2.66905e-05	Up.upon.DR0&DR1
WBGene00006827	unc-98	24.4287	22.4768	20.9404	45.5091	45.0831	46.2588	49.9492	51.5938	48.1162	unc-98	1.02351	8.27042e-13	9.31441e-12	1.14911	7.04052e-14	1.22765e-12	Up.upon.DR0&DR1
WBGene00006980	zig-3	1.00554	1.65361	1.31181	4.1029	6.91055	4.23412	6.13202	4.11129	5.51815	zig-3	1.91666	6.74594e-05	0.000215494	2.00218	4.81016e-05	0.000165676	Up.upon.DR0&DR1
WBGene00006987	zmp-1	0.768943	1.65361	2.67221	8.25295	7.38066	5.81697	2.67904	5.03778	4.28044	zmp-1	2.1648	3.8808e-06	1.51789e-05	1.32052	0.0038867	0.00910515	Up.upon.DR0&DR1
WBGene00007044	cpna-5	2.18853	2.75601	3.0609	7.49839	9.44912	8.19124	5.17947	6.77494	6.54958	cpna-5	1.64298	1.44512e-07	7.11013e-07	1.20507	6.28514e-05	0.000211386	Up.upon.DR0&DR1
WBGene00007121	B0250.4	3.60812	1.65361	1.89484	3.91426	5.97034	6.37097	3.39345	5.15359	5.6213	B0250.4	1.26803	0.00100004	0.00257656	1.06732	0.00691512	0.0151446	Up.upon.DR0&DR1
WBGene00007131	pals-26	1.00554	1.40863	1.0203	6.36656	5.31219	7.55811	6.25109	3.64804	7.16844	pals-26	2.51609	2.87994e-07	1.34074e-06	2.29994	2.31557e-06	1.02794e-05	Up.upon.DR0&DR1
WBGene00007134	pals-28	0.650644	0.673692	0.0485857	2.02787	1.55135	1.70156	1.48835	1.1002	2.32072	pals-28	2.78086	0.000676087	0.00180557	2.64096	0.00151129	0.00388467	Up.upon.DR0&DR1
WBGene00007163	fbxa-154	3.60812	1.53112	2.86656	8.53591	5.68828	7.71639	6.01295	4.57453	7.7873	fbxa-154	1.50661	3.86859e-05	0.000128507	1.24749	0.000714983	0.00196399	Up.upon.DR0&DR1
WBGene00007166	fbxa-152	1.71533	1.53112	0.923129	3.44266	4.74807	5.34212	2.55997	4.34291	2.93958	fbxa-152	1.77616	2.98353e-05	0.00010113	1.28493	0.00248167	0.00607594	Up.upon.DR0&DR1
WBGene00007203	best-1	1.95193	1.89859	3.54676	22.6838	23.5523	22.0412	14.9431	17.8928	16.6576	best-1	3.22339	2.43246e-13	2.98931e-12	2.76045	2.317e-11	2.55523e-10	Up.upon.DR0&DR1
WBGene00007212	BE10.4	4.55451	3.36846	6.26756	10.1393	9.91923	10.1698	12.2045	12.7971	14.5947	BE10.4	1.10159	5.62595e-06	2.14436e-05	1.49321	2.19884e-08	1.43247e-07	Up.upon.DR0&DR1
WBGene00007244	C01G12.3	10.5877	11.6977	11.2233	21.3634	22.236	23.8615	28.9931	29.5897	32.3353	C01G12.3	1.01453	8.23816e-09	4.96009e-08	1.44402	1.94353e-12	2.57721e-11	Up.upon.DR0&DR1
WBGene00007247	C01G12.7	2.66172	0.918671	1.21464	5.14041	5.50024	4.55069	2.91717	5.2694	3.97101	C01G12.7	1.81245	3.44164e-05	0.00011561	1.46734	0.000833371	0.0022569	Up.upon.DR0&DR1
WBGene00007266	C03A3.1	4.31791	3.73593	4.4213	11.9314	10.4834	9.29924	10.6566	9.09116	9.43759	C03A3.1	1.3236	1.02172e-06	4.39103e-06	1.21588	8.19299e-06	3.28739e-05	Up.upon.DR0&DR1
WBGene00007271	C03C10.5	7.74858	9.24795	5.97604	14.3837	15.2784	15.2349	18.8723	16.8505	16.7607	C03C10.5	1.01738	7.06378e-07	3.1106e-06	1.23594	2.24022e-08	1.45597e-07	Up.upon.DR0&DR1
WBGene00007288	C04A11.5	1.95193	2.26606	1.21464	7.21544	8.50891	5.34212	5.65574	6.42751	6.44644	C04A11.5	1.99397	2.62223e-06	1.05473e-05	1.85847	1.35096e-05	5.21818e-05	Up.upon.DR0&DR1
WBGene00007326	C05C9.2	1.36044	1.40863	1.50616	4.85745	6.2524	3.91755	5.0604	5.03778	4.89929	C05C9.2	1.76314	8.48812e-05	0.000267273	1.8051	8.46336e-05	0.00027894	Up.upon.DR0&DR1
WBGene00007340	C05D12.2	0.295747	1.28614	1.11747	4.57449	3.9959	3.68012	3.75065	2.83737	2.93958	C05D12.2	2.40166	2.18667e-05	7.57117e-05	2.03612	0.000313439	0.000925626	Up.upon.DR0&DR1
WBGene00007345	C05E7.3	1.00554	1.89859	1.40899	2.49946	2.86764	3.36355	5.0604	2.25831	3.86786	C05E7.3	1.07109	0.0201666	0.0385222	1.34992	0.0044056	0.0101743	Up.upon.DR0&DR1
WBGene00007365	C06B3.6	80.1475	73.065	69.7205	213.209	210.184	204.227	207.834	210.139	207.06	C06B3.6	1.49905	4.04965e-24	2.6424e-22	1.49453	9.4067e-24	9.04529e-22	Up.upon.DR0&DR1
WBGene00007409	C07B5.4	3.13492	4.47087	5.39302	12.7803	12.9279	13.2564	13.9905	11.5232	9.33444	C07B5.4	1.59729	2.92945e-08	1.61046e-07	1.40035	7.76452e-07	3.77728e-06	Up.upon.DR0&DR1
WBGene00007411	C07C7.1	1.24214	1.04116	0.728786	1.65059	2.96167	2.17642	2.0837	1.91088	2.32072	C07C7.1	1.19089	0.00942614	0.0196968	1.12934	0.0172512	0.033878	Up.upon.DR0&DR1
WBGene00007414	C07E3.3	2.07023	2.26606	2.28353	12.403	10.7654	13.7312	20.3011	19.3983	20.2676	C07E3.3	2.48	5.98492e-10	4.30302e-09	3.17801	1.12553e-12	1.56575e-11	Up.upon.DR0&DR1
WBGene00007452	C08F11.3	2.89832	4.47087	1.50616	9.66774	8.97902	11.0404	7.20363	10.1335	8.19987	C08F11.3	1.94715	1.32321e-07	6.54954e-07	1.71128	2.69775e-06	1.17976e-05	Up.upon.DR0&DR1
WBGene00007460	C08F11.13	61.5746	58.6112	53.5901	145.771	146.72	164.972	127.224	118.996	117.016	C08F11.13	1.40865	1.05437e-18	2.90403e-17	1.06987	1.12258e-14	2.32183e-13	Up.upon.DR0&DR1
WBGene00007530	C11H1.5	0.414046	0.306224	0.631614	2.02787	2.49156	1.54328	1.01208	1.79507	1.28929	C11H1.5	2.14917	0.000632558	0.00170064	1.59359	0.0133181	0.0269591	Up.upon.DR0&DR1
WBGene00007550	C13C4.6	3.96301	3.00099	2.57504	7.96999	8.22685	6.37097	7.91804	7.4698	7.16844	C13C4.6	1.26117	2.53763e-05	8.69115e-05	1.27889	3.26882e-05	0.000116064	Up.upon.DR0&DR1
WBGene00007551	C13C4.7	2.30683	1.65361	1.21464	3.06538	4.56002	3.36355	3.03624	5.38521	4.07415	C13C4.7	1.13871	0.00426389	0.00964524	1.31616	0.00141568	0.00366237	Up.upon.DR0&DR1
WBGene00007574	C14B1.3	25.3751	27.0089	27.4509	57.7706	53.8271	56.3099	55.5454	56.5736	53.9954	C14B1.3	1.07038	3.43264e-14	4.89956e-13	1.05346	1.27968e-13	2.13623e-12	Up.upon.DR0&DR1
WBGene00007604	xbx-9	0.887242	0.551203	0.534443	1.55627	2.02145	2.09728	1.60742	2.02669	1.59872	xbx-9	1.57432	0.00521894	0.0115857	1.44734	0.0125234	0.0255076	Up.upon.DR0&DR1
WBGene00007633	C16D2.1	0.532345	0.796182	0.631614	1.36763	2.77362	1.54328	1.84556	1.67926	2.11443	C16D2.1	1.47508	0.00546776	0.0120696	1.549	0.00457963	0.0105363	Up.upon.DR0&DR1
WBGene00007648	folr-1	0.177448	0.306224	0.0485857	0.801715	0.611137	1.22671	0.773944	0.984393	0.361001	folr-1	2.638	0.00127322	0.00321343	2.20605	0.0086673	0.0184631	Up.upon.DR0&DR1
WBGene00007659	pals-5	0.0591494	0.673692	0.3401	1.17899	1.92743	1.70156	1.01208	0.752771	1.18614	pals-5	2.71367	0.000879966	0.00229489	2.01689	0.0157021	0.0312465	Up.upon.DR0&DR1
WBGene00007672	fbxa-136	0.532345	0.183734	0.3401	1.27331	1.36331	0.751853	1.25022	1.44764	1.18614	fbxa-136	1.72499	0.0122787	0.0249349	1.99004	0.00473276	0.0108506	Up.upon.DR0&DR1
WBGene00007677	C18D4.8	2.07023	1.28614	0.923129	5.04609	6.62849	4.9464	3.75065	2.48993	3.35215	C18D4.8	2.04919	2.0813e-06	8.52995e-06	1.2589	0.00274139	0.00663771	Up.upon.DR0&DR1
WBGene00007723	C25F9.2	0.177448	0.551203	0.437272	0.896035	1.45733	1.46414	1.48835	0.521149	1.805	C25F9.2	1.83089	0.0111892	0.0229916	1.688	0.023138	0.0439126	Up.upon.DR0&DR1
WBGene00007748	C26E1.2	5.6192	3.98091	5.39302	23.7213	18.6632	18.2423	12.4426	13.492	12.3256	C26E1.2	2.0011	6.93762e-12	6.69849e-11	1.35292	1.8185e-07	9.95724e-07	Up.upon.DR0&DR1
WBGene00007749	ceh-79	4.08131	4.47087	3.44959	7.59271	9.26108	10.0907	11.252	12.1022	11.0879	ceh-79	1.19194	4.00655e-06	1.5615e-05	1.54235	3.78326e-08	2.36084e-07	Up.upon.DR0&DR1
WBGene00007776	dmd-4	0.887242	0.551203	1.21464	1.74491	1.55135	2.49299	2.32183	2.95318	2.73329	dmd-4	1.15667	0.0179993	0.0349466	1.62776	0.00120511	0.00316038	Up.upon.DR0&DR1
WBGene00007802	cutl-27	1.36044	1.16365	1.11747	3.25402	2.58558	2.3347	4.22693	4.69034	3.66158	cutl-27	1.15147	0.00311822	0.00726244	1.78502	1.62704e-05	6.18006e-05	Up.upon.DR0&DR1
WBGene00007809	C29F4.3	1.12384	0.673692	1.99201	2.40515	3.24373	2.09728	2.55997	3.53223	2.21758	C29F4.3	1.07479	0.018719	0.0361221	1.17804	0.0124248	0.0253419	Up.upon.DR0&DR1
WBGene00007817	C30F2.3	0.0591494	0.428713	0.0485857	1.08467	0.705158	0.514426	1.36929	0.521149	1.39243	C30F2.3	2.74714	0.00444722	0.0100198	3.2314	0.000991221	0.0026476	Up.upon.DR0&DR1
WBGene00007818	C30F2.4	0.414046	1.53112	0.631614	1.55627	2.02145	1.62242	2.79811	4.34291	2.527	C30F2.4	1.24058	0.0202219	0.0386188	2.09754	0.000148122	0.000465426	Up.upon.DR0&DR1
WBGene00007832	srbc-82	0.177448	0.551203	0.631614	0.896035	2.11548	1.85985	2.20276	3.1848	1.39243	srbc-82	1.93291	0.0151568	0.0300414	2.38093	0.00316716	0.00756611	Up.upon.DR0&DR1
WBGene00007840	C31C9.6	2.89832	3.85842	2.57504	8.15863	10.2013	7.79553	7.56084	7.23818	5.41501	C31C9.6	1.5096	4.21146e-07	1.9156e-06	1.12795	0.000101944	0.000329909	Up.upon.DR0&DR1
WBGene00007842	C31E10.1	0.0591494	0.551203	0.923129	1.83923	2.2095	2.73041	2.55997	2.02669	1.39243	C31E10.1	2.79172	0.000557596	0.00151769	2.54598	0.0018376	0.00462366	Up.upon.DR0&DR1
WBGene00007849	tbc-19	3.48982	1.04116	1.79767	4.66881	4.93611	7.00411	3.63158	4.92196	4.17729	tbc-19	1.55962	6.98497e-05	0.000222715	1.168	0.00302751	0.00727054	Up.upon.DR0&DR1
WBGene00007858	C31H5.7	2.18853	3.85842	1.31181	10.1393	6.44045	5.10469	9.22779	10.3651	7.7873	C31H5.7	1.66969	2.52318e-05	8.65067e-05	2.07455	7.712e-07	3.75284e-06	Up.upon.DR0&DR1
WBGene00007883	C33A12.4	2.89832	1.53112	2.86656	12.403	19.3213	14.0478	13.038	14.9975	13.4602	C33A12.4	2.65083	2.14677e-09	1.41765e-08	2.53706	8.39201e-09	5.89609e-08	Up.upon.DR0&DR1
WBGene00007908	C34B4.3	3.37152	1.89859	2.28353	5.89496	6.62849	6.13354	6.48922	5.15359	5.72444	C34B4.3	1.34688	1.24659e-05	4.50992e-05	1.23792	7.32758e-05	0.000244248	Up.upon.DR0&DR1
WBGene00007916	C34C6.3	1.95193	1.7761	1.31181	6.64952	4.08992	3.99669	4.10786	3.06899	5.00244	C34C6.3	1.53368	0.000209173	0.000615503	1.30072	0.00201118	0.00501666	Up.upon.DR0&DR1
WBGene00007919	cup-16	6.92048	5.32829	5.68453	37.209	35.0229	35.9702	32.9224	30.632	29.9631	cup-16	2.60415	4.26541e-17	9.28955e-16	2.39037	9.13381e-16	2.3177e-14	Up.upon.DR0&DR1
WBGene00007957	C35C5.8	10.9426	12.5552	13.3611	112.382	114.753	111.076	61.7369	68.5022	66.4757	C35C5.8	3.19319	8.62992e-23	4.37968e-21	2.41259	1.07419e-18	4.48297e-17	Up.upon.DR0&DR1
WBGene00007958	C35C5.9	4.19961	3.24597	4.12979	11.5541	18.0991	8.42867	14.5859	13.492	9.54073	C35C5.9	1.615	0.000142119	0.000431393	1.65926	0.000136412	0.0004316	Up.upon.DR0&DR1
WBGene00007969	acs-19	186.025	175.466	196.141	589.827	544.429	603.817	647.434	651.147	642.942	acs-19	1.63813	4.1643e-27	4.78836e-25	1.7961	3.79983e-28	6.94229e-26	Up.upon.DR0&DR1
WBGene00007992	fipr-24	1.12384	1.7761	0.534443	4.00858	5.7823	2.80956	1.96463	1.91088	3.24901	fipr-24	2.00849	9.03517e-05	0.000283359	1.25566	0.0158642	0.0315156	Up.upon.DR0&DR1
WBGene00008002	nlp-48	1.00554	1.53112	1.0203	5.32905	6.72251	2.73041	6.48922	8.97535	9.2313	nlp-48	1.95609	0.000248194	0.000722182	2.83196	8.07813e-07	3.9171e-06	Up.upon.DR0&DR1
WBGene00008010	C38D9.2	10.3512	13.6576	10.3488	40.6045	37.1854	35.812	37.0898	32.6008	31.6133	C38D9.2	1.7439	6.38456e-14	8.74845e-13	1.57676	2.19687e-12	2.88754e-11	Up.upon.DR0&DR1
WBGene00008017	fbxa-176	1.12384	1.16365	1.60333	3.34834	3.43177	2.65127	4.10786	2.95318	2.63015	fbxa-176	1.25118	0.00520844	0.0115639	1.27358	0.00572489	0.0128266	Up.upon.DR0&DR1
WBGene00008023	C39B10.3	5.3826	3.85842	3.7411	8.34727	8.885	8.42867	15.0621	12.5655	11.8099	C39B10.3	1.01312	5.08831e-05	0.000165645	1.61925	1.08602e-08	7.43839e-08	Up.upon.DR0&DR1
WBGene00008025	C39B10.5	0.768943	0.183734	0.242929	1.27331	0.893201	0.910138	0.893012	1.21601	1.805	C39B10.5	1.6434	0.0256014	0.0474433	1.98169	0.00829741	0.0177857	Up.upon.DR0&DR1
WBGene00008038	C40H1.2	0.414046	1.65361	0.728786	4.19721	4.84209	4.55069	3.39345	4.2271	2.93958	C40H1.2	2.52816	2.74987e-06	1.10242e-05	2.14039	5.97382e-05	0.000201782	Up.upon.DR0&DR1
WBGene00008044	C40H1.9	0.0591494	0.183734	0.0485857	0.707396	0.141032	0.435284	1.13115	0.521149	0.567287	C40H1.9	2.13325	0.0190899	0.0367601	3.08812	0.000646194	0.0017915	Up.upon.DR0&DR1
WBGene00008096	C44H4.8	1.36044	1.89859	1.99201	2.97106	4.74807	3.12613	3.98879	3.1848	3.97101	C44H4.8	1.01046	0.00653616	0.0141936	1.08864	0.00464211	0.0106666	Up.upon.DR0&DR1
WBGene00008097	ugt-15	0.0591494	0.551203	0.437272	4.95177	3.33775	4.23412	0.773944	1.33183	1.805	ugt-15	4.05931	5.36658e-06	2.05311e-05	2.33783	0.00721846	0.0157189	Up.upon.DR0&DR1
WBGene00008101	C44H9.6	2.66172	3.73593	3.7411	11.7428	8.41489	10.4072	8.63245	5.84845	7.27158	C44H9.6	1.5892	2.97892e-07	1.38251e-06	1.08983	0.000255883	0.000769052	Up.upon.DR0&DR1
WBGene00008102	C44H9.7	2.89832	2.8785	2.28353	6.36656	5.87632	5.57954	4.94134	5.96426	6.24015	C44H9.7	1.16227	0.000102288	0.000318184	1.11412	0.000280548	0.000835091	Up.upon.DR0&DR1
WBGene00008127	ddo-1	0.650644	2.26606	1.31181	3.44266	2.49156	3.36355	4.10786	5.84845	6.24015	ddo-1	1.31106	0.00463751	0.0104102	2.10852	1.68611e-05	6.38523e-05	Up.upon.DR0&DR1
WBGene00008142	C47E8.3	1.12384	2.26606	0.534443	2.12219	2.6796	1.93899	2.55997	2.72156	1.70186	C47E8.3	1.06727	0.0244275	0.0455604	1.09582	0.0253138	0.0474883	Up.upon.DR0&DR1
WBGene00008162	C47F8.6	0.177448	0.306224	0.0485857	0.707396	0.329074	0.514426	0.773944	1.1002	0.773573	C47F8.6	1.83687	0.0212176	0.0402817	2.64993	0.000977711	0.00261534	Up.upon.DR0&DR1
WBGene00008168	C48B4.3	1.36044	1.16365	1.11747	2.59378	3.33775	3.20527	2.91717	2.02669	2.73329	C48B4.3	1.3354	0.000732854	0.00194016	1.07286	0.00799085	0.0172004	Up.upon.DR0&DR1
WBGene00008202	clec-197	0.414046	0.428713	0.145757	1.83923	1.83341	0.830996	2.67904	2.1425	2.83643	clec-197	2.26028	0.00188824	0.00461204	3.15655	3.0246e-05	0.000108187	Up.upon.DR0&DR1
WBGene00008239	fshr-1	8.57667	12.9226	7.62796	32.2101	33.9886	34.0708	20.6584	26.2312	24.8059	fshr-1	1.84935	2.11611e-12	2.2276e-11	1.36118	1.08701e-08	7.44117e-08	Up.upon.DR0&DR1
WBGene00008267	C53A5.9	1.12384	1.40863	1.21464	3.06538	6.81653	4.55069	3.51252	3.99548	3.66158	C53A5.9	1.88012	0.000153488	0.000463252	1.58368	0.00160933	0.00410713	Up.upon.DR0&DR1
WBGene00008294	clec-11	0.177448	0.428713	0.3401	5.89496	6.72251	5.42126	4.58413	7.23818	4.58987	clec-11	4.32573	1.22499e-07	6.11489e-07	4.16207	3.08692e-07	1.62115e-06	Up.upon.DR0&DR1
WBGene00008295	nlp-39	2.42513	3.98091	2.76939	32.3987	66.5199	21.0915	57.9267	57.6159	54.7174	nlp-39	3.54773	9.0352e-07	3.91891e-06	4.25575	2.67615e-08	1.71756e-07	Up.upon.DR0&DR1
WBGene00008301	pals-39	1.24214	1.65361	1.11747	9.38478	9.54314	7.79553	6.9655	8.62791	8.81873	pals-39	2.75641	3.29733e-09	2.1031e-08	2.64228	1.24057e-08	8.43617e-08	Up.upon.DR0&DR1
WBGene00008302	pals-38	0.0591494	0.0612447	0.242929	4.66881	1.17526	1.30585	0.773944	1.1002	1.18614	pals-38	4.29629	7.65854e-06	2.86138e-05	3.3992	0.000435239	0.00125072	Up.upon.DR0&DR1
WBGene00008341	ttr-44	63.2307	64.6132	70.7894	149.732	143.711	146.453	144.728	147.948	130.837	ttr-44	1.14232	6.14673e-18	1.50852e-16	1.08203	7.77941e-17	2.38206e-15	Up.upon.DR0&DR1
WBGene00008389	D1086.2	5.7375	7.28812	5.29584	13.3462	15.4665	16.1055	15.0621	13.6078	14.5947	D1086.2	1.3259	3.17732e-08	1.73859e-07	1.26853	1.52794e-07	8.48496e-07	Up.upon.DR0&DR1
WBGene00008425	D2045.8	4.9094	4.83833	3.83827	9.4791	10.0132	11.9109	8.51338	8.62791	9.64387	D2045.8	1.23965	1.50945e-05	5.37229e-05	1.00825	0.000444544	0.00127412	Up.upon.DR0&DR1
WBGene00008436	DH11.2	11.1792	13.1676	13.2639	43.9057	46.9635	49.4245	33.6368	37.0016	41.4119	DH11.2	1.90114	7.62964e-16	1.3986e-14	1.57599	3.84338e-13	5.85697e-12	Up.upon.DR0&DR1
WBGene00008462	E02H4.4	0.768943	0.306224	0.534443	3.53698	4.56002	4.86726	2.91717	3.41642	3.55843	E02H4.4	3.0959	1.17755e-06	5.01359e-06	2.70841	1.64064e-05	6.22937e-05	Up.upon.DR0&DR1
WBGene00008476	E03H4.8	44.1846	51.6293	55.0476	113.23	126.881	112.026	119.961	129.303	131.765	E03H4.8	1.21551	4.80069e-17	1.03865e-15	1.33588	5.72664e-18	2.12662e-16	Up.upon.DR0&DR1
WBGene00008490	F01D4.8	1.00554	0.918671	0.3401	1.17899	2.6796	1.85985	2.55997	2.02669	2.21758	F01D4.8	1.46941	0.0122455	0.0248768	1.78682	0.00292526	0.00705072	Up.upon.DR0&DR1
WBGene00008500	F01D5.10	0.887242	1.04116	0.3401	2.87674	2.39754	1.70156	1.72649	2.60575	1.18614	F01D5.10	1.77566	0.00260641	0.00617271	1.39999	0.021414	0.0410155	Up.upon.DR0&DR1
WBGene00008572	F08B12.4	63.9405	67.7979	63.5015	164.918	181.414	153.339	354.883	355.482	348.984	F08B12.4	1.35047	3.16699e-19	9.60789e-18	2.44258	1.74486e-27	2.98861e-25	Up.upon.DR0&DR1
WBGene00008581	acl-13	0.768943	0.183734	0.437272	1.55627	1.17526	0.989281	0.893012	2.60575	2.01129	acl-13	1.591	0.0242848	0.0453303	2.08322	0.00379505	0.00891458	Up.upon.DR0&DR1
WBGene00008589	nlp-57	0.295747	1.04116	0.242929	0.613076	2.77362	1.70156	1.84556	2.25831	1.805	nlp-57	1.82364	0.012715	0.0257479	2.26332	0.00236193	0.00580873	Up.upon.DR0&DR1
WBGene00008592	F08H9.4	1.59703	0.428713	0.923129	3.34834	2.11548	2.80956	2.67904	3.30061	2.83643	F08H9.4	1.6468	0.00131719	0.00331627	1.75458	0.000846377	0.00229048	Up.upon.DR0&DR1
WBGene00008597	clec-55	1.12384	0.306224	1.0203	2.12219	2.58558	2.01813	1.72649	4.45872	2.32072	clec-55	1.61188	0.00745423	0.0159659	1.84866	0.00273756	0.00662941	Up.upon.DR0&DR1
WBGene00008599	F09A5.2	5.0277	3.24597	3.93544	7.96999	12.2698	12.4649	10.2994	8.39629	6.24015	F09A5.2	1.42778	3.10991e-06	1.23369e-05	1.00327	0.000809543	0.00219913	Up.upon.DR0&DR1
WBGene00008602	oac-14	24.1921	28.2338	28.617	185.668	173.516	192.197	98.0528	101.045	106.083	oac-14	2.76676	1.95533e-26	1.93684e-24	1.91352	7.15822e-21	4.28009e-19	Up.upon.DR0&DR1
WBGene00008619	nhr-262	0.177448	0.0612447	0.145757	0.707396	0.705158	0.672711	1.25022	0.289527	0.361001	nhr-262	2.57328	0.00406644	0.0092227	2.09871	0.0244357	0.0461132	Up.upon.DR0&DR1
WBGene00008654	pfas-1	10.1146	15.3724	12.8752	36.7374	35.1169	43.1722	32.327	27.7367	31.8196	pfas-1	1.60999	1.21369e-12	1.33311e-11	1.28024	1.03649e-09	8.4833e-09	Up.upon.DR0&DR1
WBGene00008662	F10G8.2	0.532345	0.673692	0.437272	2.12219	2.39754	1.62242	1.25022	1.33183	1.70186	F10G8.2	1.90579	0.0005301	0.00145153	1.4215	0.0116863	0.0240335	Up.upon.DR0&DR1
WBGene00008698	F11D11.3	1.95193	2.26606	1.99201	4.66881	4.18394	6.21268	4.82227	5.2694	3.97101	F11D11.3	1.28621	0.000482791	0.00133465	1.16774	0.0019055	0.00477406	Up.upon.DR0&DR1
WBGene00008712	F11E6.9	4.55451	4.59335	4.51847	12.9689	11.7056	8.50781	16.491	15.6924	12.2224	F11E6.9	1.23657	1.53829e-05	5.47018e-05	1.67688	7.54089e-08	4.44426e-07	Up.upon.DR0&DR1
WBGene00008736	gnrr-6	0.0591494	1.16365	1.31181	1.83923	2.58558	2.41385	3.03624	2.83737	1.70186	gnrr-6	2.26928	0.00209191	0.00506512	2.35764	0.00167378	0.00424852	Up.upon.DR0&DR1
WBGene00008737	gnrr-7	2.78002	0.551203	1.99201	4.48017	3.71383	2.96784	4.46506	3.06899	5.00244	gnrr-7	1.2767	0.00501357	0.0111796	1.46356	0.00183606	0.00462121	Up.upon.DR0&DR1
WBGene00008744	F13D12.10	1.95193	1.28614	1.50616	4.19721	3.05569	3.4427	4.22693	2.37412	3.45529	F13D12.10	1.17976	0.00143493	0.00358199	1.0661	0.00506443	0.0115083	Up.upon.DR0&DR1
WBGene00008807	F14F3.4	0.0591494	0.551203	0.242929	0.896035	1.08124	0.514426	1.01208	0.752771	0.67043	F14F3.4	1.95684	0.0128637	0.0260233	1.98969	0.0135717	0.0273983	Up.upon.DR0&DR1
WBGene00008842	chil-28	0.532345	0.306224	0.0485857	7.40408	5.68828	5.81697	3.15531	6.19588	2.527	chil-28	4.98902	3.78091e-07	1.73174e-06	4.20608	9.61653e-06	3.80382e-05	Up.upon.DR0&DR1
WBGene00008851	F15B9.8	0.295747	0.0612447	1.11747	1.74491	1.73939	1.62242	2.20276	1.67926	1.18614	F15B9.8	2.52847	0.00218983	0.00526578	2.45555	0.00342628	0.00813315	Up.upon.DR0&DR1
WBGene00008884	nhr-281	0.650644	0.673692	0.3401	1.93355	1.08124	1.62242	1.60742	1.91088	1.083	nhr-281	1.54474	0.00658463	0.0142856	1.51104	0.00962755	0.0202904	Up.upon.DR0&DR1
WBGene00008915	F17C11.4	19.8151	23.2118	27.8396	54.3751	50.9124	50.7699	69.7145	78.2303	73.18	F17C11.4	1.13297	6.89356e-13	7.91004e-12	1.63702	2.38266e-17	7.93077e-16	Up.upon.DR0&DR1
WBGene00008916	clec-221	0.887242	1.7761	1.0203	3.81994	3.33775	3.83841	9.46593	5.15359	5.20872	clec-221	1.66452	0.000490667	0.00135415	2.43572	1.78467e-06	8.09013e-06	Up.upon.DR0&DR1
WBGene00008955	F19D8.2	3.13492	4.83833	4.90716	9.85638	13.0219	7.39982	10.7757	11.0599	9.33444	F19D8.2	1.18644	3.0099e-05	0.00010194	1.28074	1.44042e-05	5.52739e-05	Up.upon.DR0&DR1
WBGene00009016	F21D9.2	4.43621	2.8785	1.40899	5.14041	4.93611	5.18383	8.27525	4.80615	6.13701	F21D9.2	1.02034	0.00757989	0.0162181	1.31124	0.00094459	0.00253748	Up.upon.DR0&DR1
WBGene00009018	F21D9.4	1.71533	1.04116	1.31181	2.21651	2.86764	3.91755	2.91717	2.48993	3.24901	F21D9.4	1.1599	0.00371576	0.00850004	1.1154	0.00670377	0.0147524	Up.upon.DR0&DR1
WBGene00009061	pals-14	0.650644	0.428713	0.923129	4.00858	4.37198	5.26297	3.39345	3.06899	2.63015	pals-14	2.80815	1.10847e-06	4.73785e-06	2.20148	8.85162e-05	0.00029092	Up.upon.DR0&DR1
WBGene00009077	F23B2.10	1.12384	0.183734	0.3401	3.1597	1.73939	2.96784	2.20276	1.21601	1.18614	F23B2.10	2.63758	0.000251212	0.000730318	1.82141	0.0126611	0.0257624	Up.upon.DR0&DR1
WBGene00009160	F26E4.5	0.295747	0.428713	0.0485857	1.27331	0.611137	0.830996	0.535807	0.752771	1.083	F26E4.5	2.23451	0.00482454	0.0107873	2.06938	0.0110788	0.022949	Up.upon.DR0&DR1
WBGene00009213	thn-1	4.9094	5.32829	5.39302	79.7471	75.734	74.4335	90.0752	75.5666	77.8214	thn-1	3.87395	2.55447e-17	5.74598e-16	3.95187	1.65799e-17	5.66785e-16	Up.upon.DR0&DR1
WBGene00009215	thn-2	18.987	19.0471	17.1508	240.939	273.742	236.28	404.296	401.69	422.01	thn-2	3.76912	2.25545e-24	1.53885e-22	4.4861	9.57036e-27	1.47071e-24	Up.upon.DR0&DR1
WBGene00009221	acs-2	13.9001	14.27	11.7092	890.14	879.332	926.798	853.303	882.074	875.942	acs-2	6.10011	8.78383e-33	2.67468e-30	6.05239	1.21599e-32	5.26174e-30	Up.upon.DR0&DR1
WBGene00009226	cyp-37B1	6.80219	6.4307	6.4619	46.641	40.006	45.0716	55.0691	58.6582	58.9462	cyp-37B1	2.74231	2.02976e-17	4.61624e-16	3.13495	4.23409e-19	1.86652e-17	Up.upon.DR0&DR1
WBGene00009291	clec-264	6.32899	7.41061	5.39302	10.9882	14.0562	12.9398	12.4426	12.9129	15.9356	clec-264	1.01523	1.89913e-06	7.83686e-06	1.142	3.67918e-07	1.90182e-06	Up.upon.DR0&DR1
WBGene00009296	F31E9.3	2.78002	2.38854	1.99201	6.0836	8.22685	5.26297	6.13202	5.03778	5.93072	F31E9.3	1.43825	1.38785e-05	4.98045e-05	1.28238	0.00012561	0.000400027	Up.upon.DR0&DR1
WBGene00009313	F32B4.2	1.71533	1.65361	1.0203	3.72562	3.33775	4.86726	7.91804	4.57453	5.72444	F32B4.2	1.51394	0.0011036	0.00281647	2.08157	1.91316e-05	7.14957e-05	Up.upon.DR0&DR1
WBGene00009321	F32B6.4	2.42513	1.04116	0.3401	2.21651	3.43177	2.8887	3.75065	4.11129	2.42386	F32B6.4	1.6493	0.00177901	0.00436731	1.88182	0.000516962	0.00146242	Up.upon.DR0&DR1
WBGene00009324	ttbk-3	0.0591494	0.428713	0.3401	0.896035	1.08124	0.989281	1.25022	0.521149	1.083	ttbk-3	2.25275	0.00970699	0.0202194	2.11087	0.0181807	0.0355296	Up.upon.DR0&DR1
WBGene00009375	F34D10.6	2.54343	1.7761	1.21464	4.66881	4.466	4.62983	5.17947	3.30061	4.79615	F34D10.6	1.41581	0.00020946	0.000616016	1.33998	0.000597059	0.00166595	Up.upon.DR0&DR1
WBGene00009387	glb-15	1.83363	2.75601	1.99201	7.40408	7.85076	7.32068	7.91804	8.28048	9.74702	glb-15	1.80974	6.90536e-07	3.04737e-06	2.016	1.1473e-07	6.53225e-07	Up.upon.DR0&DR1
WBGene00009428	F35E12.4	9.75966	7.5331	7.43362	27.6828	22.8941	25.1277	14.3477	16.2714	19.3393	F35E12.4	1.62971	1.28787e-11	1.19505e-10	1.03475	1.08719e-06	5.11069e-06	Up.upon.DR0&DR1
WBGene00009466	F36D1.7	4.31791	7.41061	4.90716	10.328	12.1757	10.0115	14.3477	13.2604	17.8953	F36D1.7	1.00909	0.000101069	0.000314748	1.50478	1.53621e-07	8.52222e-07	Up.upon.DR0&DR1
WBGene00009503	F37A8.5	2.54343	1.7761	1.40899	23.0611	23.4583	21.2498	28.5169	25.7679	27.6939	F37A8.5	3.62697	6.21551e-14	8.53814e-13	3.90697	8.94014e-15	1.89926e-13	Up.upon.DR0&DR1
WBGene00009540	hlh-31	0.532345	0.551203	0.3401	0.801715	2.02145	2.49299	1.96463	1.67926	1.083	hlh-31	1.84292	0.00510486	0.0113585	1.7235	0.0104335	0.0217824	Up.upon.DR0&DR1
WBGene00009572	F40D4.13	1.71533	2.75601	2.76939	5.70633	6.15838	4.70898	5.17947	4.92196	7.68416	F40D4.13	1.19313	0.000806676	0.00212057	1.30574	0.000405506	0.0011741	Up.upon.DR0&DR1
WBGene00009578	F40F8.5	32.1181	37.6655	40.6663	87.9529	81.3753	80.4483	96.0286	91.6643	91.23	F40F8.5	1.17117	1.26451e-15	2.23574e-14	1.33235	5.46934e-17	1.72284e-15	Up.upon.DR0&DR1
WBGene00009579	arrd-6	2.07023	0.183734	0.728786	2.12219	2.30352	2.25556	1.48835	2.37412	2.527	arrd-6	1.7483	0.00347727	0.00801356	1.6609	0.00680994	0.0149441	Up.upon.DR0&DR1
WBGene00009600	F40G12.5	0.177448	0.183734	0.242929	22.4952	21.4838	18.7963	17.4435	16.1556	19.855	F40G12.5	6.69758	5.68227e-11	4.80378e-10	6.48024	1.32342e-10	1.27183e-09	Up.upon.DR0&DR1
WBGene00009689	F44E5.2	0.295747	0.0612447	0.825957	1.74491	1.73939	0.910138	0.773944	1.21601	1.18614	F44E5.2	2.37959	0.00225079	0.00539421	1.99007	0.0127528	0.0259234	Up.upon.DR0&DR1
WBGene00009695	clp-8	0.295747	0.428713	0.145757	1.65059	0.987222	1.14757	2.0837	0.521149	1.083	clp-8	2.25858	0.00333515	0.00771848	2.03555	0.00979846	0.0206136	Up.upon.DR0&DR1
WBGene00009724	F45D3.4	97.0642	87.3962	95.1794	344.219	327.899	335.05	188.426	198.905	188.494	F45D3.4	1.84703	2.29209e-28	3.36507e-26	1.03978	8.85296e-20	4.37145e-18	Up.upon.DR0&DR1
WBGene00009754	F46A9.1	0.887242	0.0612447	0.3401	1.08467	1.26929	1.38499	0.893012	2.60575	1.083	F46A9.1	2.20673	0.0064166	0.0139561	2.32445	0.00481909	0.0110148	Up.upon.DR0&DR1
WBGene00009774	F46B6.9	0.768943	0.183734	0.631614	1.36763	1.64537	1.30585	1.72649	1.56345	1.18614	F46B6.9	1.63748	0.00526603	0.011676	1.67277	0.00543063	0.0122424	Up.upon.DR0&DR1
WBGene00009778	F46C5.1	3.13492	3.73593	2.3807	46.2637	43.5788	46.8919	50.3064	47.5404	55.2331	F46C5.1	3.93837	1.81538e-17	4.18071e-16	4.10142	6.26306e-18	2.29874e-16	Up.upon.DR0&DR1
WBGene00009780	F46C5.4	0.0591494	0.0612447	0.728786	0.613076	0.799179	0.830996	1.13115	0.868582	0.773573	F46C5.4	2.43141	0.00320877	0.00745433	2.71287	0.00124072	0.00324497	Up.upon.DR0&DR1
WBGene00009791	F46F3.3	0.0591494	0.673692	1.89484	1.27331	1.83341	1.93899	2.4409	2.02669	2.73329	F46F3.3	1.87987	0.0122502	0.0248832	2.39993	0.00168983	0.00428463	Up.upon.DR0&DR1
WBGene00009803	F47B8.2	13.7818	12.8001	13.0696	35.0397	38.6897	33.5168	42.686	43.9502	49.0445	F47B8.2	1.42922	2.6187e-12	2.70473e-11	1.77851	9.00219e-15	1.90997e-13	Up.upon.DR0&DR1
WBGene00009804	F47B8.3	13.9001	12.5552	11.612	37.3033	33.4245	33.2003	28.9931	31.211	30.5819	F47B8.3	1.456	1.28847e-13	1.66822e-12	1.26686	1.37726e-11	1.57814e-10	Up.upon.DR0&DR1
WBGene00009805	F47B8.4	6.21069	4.83833	6.55907	26.6452	23.6463	24.4154	13.6333	19.0509	17.7922	F47B8.4	2.07876	3.11331e-12	3.17372e-11	1.50847	1.98136e-08	1.30162e-07	Up.upon.DR0&DR1
WBGene00009810	srm-6	0.887242	1.04116	1.89484	3.6313	3.71383	4.55069	4.10786	6.65913	5.82758	srm-6	1.68113	9.24261e-05	0.000289534	2.13544	2.51148e-06	1.10714e-05	Up.upon.DR0&DR1
WBGene00009815	F47B10.4	0.887242	0.0612447	0.631614	2.6881	1.92743	2.01813	1.72649	2.1425	2.83643	F47B10.4	2.67944	0.000878556	0.00229158	2.70578	0.000952457	0.00255569	Up.upon.DR0&DR1
WBGene00009819	F47B10.8	0.532345	0.796182	1.7005	2.02787	2.11548	3.99669	2.4409	4.34291	3.24901	F47B10.8	1.50737	0.00438906	0.00989976	1.80865	0.00086718	0.00234216	Up.upon.DR0&DR1
WBGene00009826	F47G4.5	0.177448	0.0612447	0.242929	0.330118	0.423095	1.22671	0.535807	0.521149	0.773573	F47G4.5	2.06115	0.011062	0.0227508	2.13051	0.0101253	0.0212198	Up.upon.DR0&DR1
WBGene00009835	F47H4.2	1.47874	0.306224	1.21464	9.19614	7.85076	7.95382	3.15531	4.92196	6.13701	F47H4.2	3.29419	7.75551e-08	3.99761e-07	2.45649	2.45268e-05	8.95215e-05	Up.upon.DR0&DR1
WBGene00009844	cwp-5	0.0591494	0.183734	0.0485857	0.801715	0.611137	0.593568	0.535807	0.289527	0.257858	cwp-5	3.02716	0.000313805	0.000895348	2.06571	0.0197667	0.0382966	Up.upon.DR0&DR1
WBGene00009854	clec-31	0.177448	1.89859	0.242929	3.25402	3.9959	5.57954	7.91804	5.96426	5.10558	clec-31	3.34844	7.86559e-06	2.93474e-05	3.8855	5.95656e-07	2.96171e-06	Up.upon.DR0&DR1
WBGene00009895	scl-2	28.5692	32.1535	25.1188	1024.45	997.141	973.096	1239.92	1309.76	1296.97	scl-2	5.14371	2.09939e-34	8.21912e-32	5.50766	2.52242e-35	1.97505e-32	Up.upon.DR0&DR1
WBGene00009903	F49E12.10	1.95193	1.7761	1.89484	4.38585	4.84209	4.31326	4.46506	6.42751	10.0564	F49E12.10	1.26144	0.00210142	0.00508366	1.84695	2.13422e-05	7.89493e-05	Up.upon.DR0&DR1
WBGene00009908	F49H6.5	0.295747	1.65361	0.3401	9.66774	8.03881	7.08325	7.3227	4.92196	4.48672	F49H6.5	3.93382	2.44494e-08	1.36094e-07	3.34243	8.61008e-07	4.13963e-06	Up.upon.DR0&DR1
WBGene00009943	F52G2.3	3.72641	2.8785	4.51847	8.44159	10.4834	9.61581	8.39432	8.5121	7.89044	F52G2.3	1.35446	1.62492e-06	6.77963e-06	1.15213	4.15186e-05	0.000144454	Up.upon.DR0&DR1
WBGene00009984	F53F1.6	2.18853	3.00099	1.79767	13.2519	13.21	9.14095	7.08456	9.90183	8.81873	F53F1.6	2.36654	3.95992e-09	2.49762e-08	1.93546	5.20779e-07	2.62087e-06	Up.upon.DR0&DR1
WBGene00009991	F53F4.8	0.768943	0.0612447	1.0203	4.00858	3.52579	1.93899	1.84556	0.752771	2.527	F53F4.8	2.92158	0.000293144	0.000841804	1.99708	0.0148014	0.0296371	Up.upon.DR0&DR1
WBGene00010019	F54B8.4	16.0295	11.2078	10.7374	28.343	38.7837	27.8977	37.3279	35.3802	40.8962	F54B8.4	1.33436	3.91844e-10	2.90491e-09	1.62016	4.44271e-12	5.5342e-11	Up.upon.DR0&DR1
WBGene00010030	F54B11.7	0.650644	0.428713	0.3401	1.36763	1.26929	1.06842	0.893012	1.67926	1.18614	F54B11.7	1.4388	0.014633	0.0291296	1.43259	0.0183394	0.0358183	Up.upon.DR0&DR1
WBGene00010088	F55B12.2	0.0591494	0.0612447	0.437272	0.613076	0.423095	0.751853	0.297671	0.868582	0.67043	F55B12.2	2.33235	0.00555951	0.0122589	2.27216	0.00860309	0.0183358	Up.upon.DR0&DR1
WBGene00010091	ssp-35	0.650644	0.551203	0.3401	0.990354	1.45733	1.78071	1.84556	1.67926	1.083	ssp-35	1.51707	0.0166669	0.0326138	1.60312	0.0133808	0.0270695	Up.upon.DR0&DR1
WBGene00010133	F55H12.2	7.39368	7.04314	8.01664	18.5338	24.3985	14.9184	22.6825	22.1778	24.3933	F55H12.2	1.30989	2.78048e-08	1.53627e-07	1.62122	3.14221e-10	2.83264e-09	Up.upon.DR0&DR1
WBGene00010150	F56D5.6	11.7707	19.9045	18.5112	86.5381	89.2731	88.1251	63.4039	55.0681	52.8608	F56D5.6	2.42206	6.56272e-20	2.19331e-18	1.78911	1.56672e-15	3.78848e-14	Up.upon.DR0&DR1
WBGene00010163	F56H6.2	2.66172	5.08331	6.17039	12.9689	14.9964	12.0692	8.63245	13.9552	14.801	F56H6.2	1.56394	2.11488e-06	8.66343e-06	1.45616	1.20212e-05	4.67845e-05	Up.upon.DR0&DR1
WBGene00010257	F58E6.8	0.532345	0.183734	0.145757	0.990354	0.987222	0.751853	2.0837	1.33183	1.90815	F58E6.8	1.91246	0.0118329	0.0241401	2.87875	0.000215102	0.000656444	Up.upon.DR0&DR1
WBGene00010262	droe-4	6.32899	5.45078	3.15807	8.91319	10.8594	12.0692	12.9189	8.28048	11.191	droe-4	1.19663	1.94058e-05	6.78633e-05	1.19683	3.10149e-05	0.0001106	Up.upon.DR0&DR1
WBGene00010282	F58G11.4	2.54343	0.0612447	0.3401	1.36763	2.11548	2.01813	2.4409	1.79507	1.49557	F58G11.4	2.258	0.00452585	0.010179	2.28763	0.00473389	0.0108517	Up.upon.DR0&DR1
WBGene00010316	F59B8.1	0.414046	0.0612447	0.242929	1.27331	1.26929	1.38499	0.535807	1.56345	0.67043	F59B8.1	2.83984	0.000432883	0.00120622	2.16491	0.0086016	0.018335	Up.upon.DR0&DR1
WBGene00010319	F59B10.3	2.66172	0.796182	1.60333	4.38585	4.56002	3.60098	2.55997	6.65913	5.51815	F59B10.3	1.44071	0.00268901	0.00635097	1.60052	0.00121901	0.00319377	Up.upon.DR0&DR1
WBGene00010342	F59F5.3	2.30683	1.16365	1.21464	8.63023	5.97034	6.6084	3.51252	3.76386	3.86786	F59F5.3	2.24552	4.6943e-08	2.49639e-07	1.34198	0.00048457	0.00137922	Up.upon.DR0&DR1
WBGene00010422	H32K16.2	1.71533	4.1034	2.08919	8.44159	7.94478	5.57954	12.9189	9.78602	9.43759	H32K16.2	1.55734	5.16748e-05	0.000168056	2.12812	2.8769e-07	1.51959e-06	Up.upon.DR0&DR1
[truncated: 678 more rows]
