# Supplementary material for: A lysosomal surveillance response to stress extends healthspan
Source: Nat Cell Biol. 2025 Jun 26;27(7):1083–97. doi: 10.1038/s41556-025-01693-y (PMC12270918; doi:10.1038/s41556-025-01693-y)
Supplement: Supplementary file 8 — Statistical source data. [file 41556_2025_1693_MOESM8_ESM.xlsx]

## Sheet: Fig. 1
	Fig. 1a				Fig. 1b				Fig. 1c				Fig. 1d				Fig. 1e				Fig. 1f				Fig. 1g
	Day	ev	vha-6		Day	ev	vha-8		Day	ev	vha-14		Day	ev	vha-15		Day	ev	vha-20		Day	ev	vha-16		Day	ev	vha-19
	0	100	100		0	100	100		0	100	100		0	100	100		0	100	100		0	100	100		0	100	100
	5	100	100		5	100	100		5	100	100		5	100	100		5	100	100		5	100	100		5	100	100
	7	100	100		7	100	100		7	100	100		7	100	100		7	100	100		7	100	93.9024		7	100	74.2489
	9	95.1087	100		9	95.1087	100		9	95.1087	100		9	95.1087	100		9	95.1087	100		9	95.1087	69.1913		9	95.1087	54.5064
	11	87.9618	100		11	87.9618	100		11	87.9618	97.4684		11	87.9618	98.7654		11	87.9618	100		11	87.9618	45.7157		11	87.9618	39.7629
	13	73.3949	100		13	73.3949	100		13	73.3949	94.9367		13	73.3949	97.5309		13	73.3949	98.7013		13	73.3949	25.9467		13	73.3949	22.5926
	15	55.3284	97.7011		15	55.3284	100		15	55.3284	86.0759		15	55.3284	93.8272		15	55.3284	96.1039		15	55.3284	11.12		15	55.3284	7.22962
	17	31.6986	95.4023		17	31.6986	96.25		17	31.6986	82.2785		17	31.6986	84.9516		17	31.6986	86.8885		17	31.6986	0		17	31.6986	1.8074
	19	13.2558	85.0575		19	13.2558	86.25		19	13.2558	70.5244		19	13.2558	68.4685		19	13.2558	77.5312		19	13.2558			19	13.2558	0
	21	4.6107	75.8621		21	4.6107	73.75		21	4.6107	65.3004		21	4.6107	53.2533		21	4.6107	66.8373		21	4.6107			21	4.6107
	23	1.15268	67.8161		23	1.15268	55		23	1.15268	47.0163		23	1.15268	40.5739		23	1.15268	54.561		23	1.15268			23	1.15268
	25	0	58.6207		25	0	43.75		25	0	36.5682		25	0	26.6266		25	0	43.6488		25	0			25	0
	27		42.5287		27		32.5		27		20.8961		27		17.7511		27		28.6445
	29		31.0345		29		15		29		11.7541		29		11.4114		29		16.3683
	31		16.092		31		7.5		31		5.22403		31		5.07174		31		4.09208
	33		9.1954		33		3.75		33		2.61202		33		2.53587		33		0
	35		4.5977		35		0		35		1.30601		35		0
	37		1.14943		37				37		0		37
	39		0
	Fig. 1m,n
		Mean lifespan			GFP Intensity
	ev	0	0	0	5.132	3.979	5.424
	vha-6	70	78	57	83.342	120.351	95.672
	vha-8	69	52	45	68.224	72.452	62.843
	vha-14	46	55	40	60.248	76.836	85.232
	vha-15	41	43	32	62.242	70.74	81.613
	vha-20	55	58	49	32.378	25.411	42.341
	vha-11	35	29	30	53.125	59.943	42.722
	vha-12	27	22	20	24.661	41.568	21.384
	vha-13	19	32	22	37.335	42.053	49.798
	vha-9	17	23	20	29.648	34.615	42.194
	vha-3	17	12	10	17.123	23.822	31.421
	vha-17	10	15	12	11.576	16.217	18.745
	vha-2	9	7	5	3.188	11.685	2.644
	vha-7	-3	0	-5	16.776	22.444	12.324
	vha-18	0	2	1	1.566	1.413	3.359
	vha-10	-3	2	-4	5.451	7.438	13.566
	vha-5	-7	-4	-15	1.174	0.453	5.224
	vha-1	-15	-22	-23	2.313	0.951	7.579
	vha-4	-24	-30	-35	5.468	10.345	7.154
	vha-16	-33	-27	-34	2.813	1.734	8.144
	vha-19	-35	-35	-39	0.125	4.468	5.357

## Sheet: Fig. 2
	Fig. 2a
		ev	vha-6	vha-8	vha-14	vha-15	vha-20	vha-16	vha-19
	cpr-5	1.11535	10.6188	6.55536	5.56931	9.36643	7.0417	1.43824	1.44775
		0.757079	9.90049	5.71552	6.60805	10.4518	5.3796	1.30017	1.35154
		1.1122	10.0211	6.76223	5.26889	7.13686	6.8462	1.28869	2.46126
		1.03347	8.32092	7.19752	5.98468	6.92282	5.49264	1.25242	1.27524
	cpr-8	1.25484	7.8762	4.95024	2.49234	6.81488	5.35327	1.8594	1.64931
		0.918594	6.95235	6.2325	2.98452	5.3796	4.65087	1.47712	1.82099
		0.86304	8.4415	5.08942	4.78466	6.95235	6.49244	1.55601	1.97315
		1.00521	9.38319	4.68322	3.59876	6.49264	5.16046	1.35457	2.52865
	ctsa-1	1.11149	32.3252	13.6467	10.1436	15.0595	9.73041	2.20189	3.41217
		0.866037	30.9567	13.5714	8.201	18.5391	8.39895	2.43914	3.07375
		1.03706	25.1502	18.917	8.12574	13.6658	10.5013	4.11063	3.4074
		1.00173	26.2933	16.9416	8.58906	10.4122	12.8146	2.56861	1.59567
	asp-10	1.18862	45.006	39.2653	23.2958	25.4923	32.8221	3.42556	1.28297
		0.987943	52.7125	43.1685	18.1392	23.4971	25.5931	2.50282	2.81486
		0.766037	53.1685	47.9181	16.3645	31.3152	25.3252	2.43298	3.53594
		1.07363	45.8119	51.7146	12.5895	27.7132	25.1502	1.23476	2.15483
	Fig. 2c							Fig. 2f
	Day	ev	vha-6_10%	vha-6_20%	vha-6_40%	vha-6_60%		Day	ev	vha-6_1	vha-6_2	vha-6_3
	0	100	100	100	100	100		0	100	100	100	100
	7	100	100	100	100	100		7	100	100	100	100
	9	94.9367	100	100	100	100		9	93.75	100	98.75	100
	11	86.0759	100	100	100	94.2029		11	85	100	97.4507	96.2025
	13	77.0829	100	97.1831	94.8052	86.9565		13	73.5821	98.5915	94.7437	92.4051
	15	54.8726	97.4684	94.3662	89.5382	81.0612		15	59.382	94.305	90.6244	86.0759
	17	37.8882	93.6709	88.7324	82.9545	72.2181		17	40.0183	90.0184	85.132	82.2785
	19	22.2103	88.6076	83.0986	76.2647	66.2		19	18.0728	80.0163	78.2665	74.6835
	21	11.7584	78.481	73.2394	66.8988	57.1727		21	7.74548	72.872	67.2818	65.8228
	23	3.91947	62.0253	63.3803	58.871	45.1363		23	2.58183	60.0122	61.7894	60.7595
	25	0	46.8354	54.9296	46.8292	36.1091		25	0	50.0102	53.5508	54.4304
	27		30.3797	40.8451	36.1254	30.0909		27		41.437	45.3122	46.8354
	29		17.7215	32.0926	26.7595	22.5682		29		25.7195	32.9543	32.9114
	31		10.1266	20.4225	21.4076	13.5409		31		14.2886	23.3426	22.7848
	33		5.06329	14.5875	16.0557	6.01818		33		7.14432	16.4772	12.6582
	35		2.53165	10.2113	12.0418	0		35		1.42886	10.9848	6.32911
	37		1.26582	4.37626	9.36584			37		0	6.86549	1.26582
	39		0	1.45875	5.35191			39			2.74619	0
	41			0	1.33798			41			1.3731
	43				0			43			0
	Fig. 2g						Fig. 2h						Fig. 2i						Fig. 2j						Fig. 2k						Fig. 2l
	Day	daf-2_ev	daf-2_vha-6	WT_ev	WT_vha-6		Day	daf-16_ev	daf-16_vha-6	WT_ev	WT_vha-6		Day	raga-1_ev	raga-1_vha-6	WT_ev	WT_vha-6		Day	aak-2_ev	aak-2_vha-6	WT_ev	WT_vha-6		Day	eat-2_ev	eat-2_vha-6	WT_ev	WT_vha-6		Day	atfs-1_ev	atfs-1_vha-6	WT_ev	WT_vha-6
	0	100	100	100	100		0	100	100	100	100		0	100	100	100	100		0	100	100	100	100		0	100	100	100	100		0	100	100	100	100
	5	100	100	100	100		5	100	100	100	100		5	100	99.359	100	100		5	100	100	100	100		5	100	100	100	100		5	100	100	100	100
	7	100	100	100	100		7	97.3154	100	100	100		7	100	99.359	100	100		7	96.6667	100	100	100		7	100	100	100	100		7	100	100	100	100
	9	100	100	93.75	100		9	93.2035	100	93.75	100		9	100	99.359	93.75	100		9	93.9048	100	93.75	100		9	98.6395	100	93.75	100		9	99.3243	100	93.75	100
	11	100	100	85	100		11	76.634	98.5612	85	100		11	100	99.359	85	100		11	93.9048	100	85	100		11	96.4475	100	85	100		11	86.219	99.3197	85	100
	13	100	100	73.5821	98.5915		13	52.9471	88.4152	73.5821	98.5915		13	94.958	99.359	73.5821	98.5915		13	58.6022	100	73.5821	98.5915		13	92.7092	98.6755	73.5821	98.5915		13	80.6565	99.3197	73.5821	98.5915
	15	100	100	59.382	94.305		15	37.5042	81.168	59.382	94.305		15	92.437	99.359	59.382	94.305		15	12.6106	96.2406	59.382	94.305		15	91.2139	97.3145	59.382	94.305		15	57.0158	97.2648	59.382	94.305
	17	100	100	40.0183	90.0184		17	24.2674	72.4714	40.0183	90.0184		17	81.8727	96.7782	40.0183	90.0184		17	3.709	94.7368	40.0183	90.0184		17	85.8029	95.2439	40.0183	90.0184		17	57.0158	97.2648	40.0183	90.0184
	19	100	100	18.0728	80.0163		19	18.3844	66.6737	18.0728	80.0163		19	69.2769	94.8427	18.0728	80.0163		19	3.709	94.7368	18.0728	80.0163		19	75.4748	91.7423	18.0728	80.0163		19	31.9845	90.1652	18.0728	80.0163
	21	100	100	7.74548	72.872		21	8.08914	59.4266	7.74548	72.872		21	59.0892	92.8938	7.74548	72.872		21	0.7418	93.985	7.74548	72.872		21	62.7632	85.4394	7.74548	72.872		21	19.4688	79.4313	7.74548	72.872
	23	100	100	2.58183	60.0122		23	0	52.1794	2.58183	60.0122		23	50.6478	86.3056	2.58183	60.0122		23	0	93.985	2.58183	60.0122		23	52.4351	80.5372	2.58183	60.0122		23	9.73441	63.545	2.58183	60.0122
	25	97.5	100	0	50.0102		25		39.1346	0	50.0102		25	39.3928	84.314	0	50.0102		25		87.108	0	50.0102		25	42.6035	68.5272	0	50.0102		25	6.95315	56.324	0	50.0102
	27	96.2338	100		41.437		27		30.438		41.437		27	34.6179	77.5144		41.437		27		73.1085		41.437		27	34.4105	60.5081		41.437		27	4.17189	44.7703		41.437
	29	92.3324	100		25.7195		29		23.9156		25.7195		29	25.0681	71.9777		25.7195		29		66.7512		25.7195		29	20.982	53.129		25.7195		29	0	28.8841		25.7195
	30	92.3324	100		14.2886		31		16.6684		14.2886		31	11.9372	67.133		14.2886		31		66.7512		14.2886		31	5.87497	40.6281		14.2886		31		17.7748		14.2886
	31	88.3753	100		7.14432		33		7.24714		7.14432		33	2.38744	60.9042		7.14432		33		58.01		7.14432		33	1.67856	24.2206		7.14432		33		11.8499		7.14432
	33	83.0992	100		1.42886		35		0.724714		1.42886		35	0	54.6754		1.42886		35		48.4741		1.42886		35	0	16.4075		1.42886		35		11.8499		1.42886
	35	73.8659	98.8372		0		37		0		0		37		42.2177		0		37		39.7329		0		37		10.157		0		37		7.40618		0
	37	67.2707	97.5367										39		30.4521				39		24.0053				39		7.03179				39		6.66556
	39	61.9946	94.9357										41		20.7628				42		12.0026				41		4.68786				41		2.96247
	41	42.2091	91.0343										43		12.4577				44		6.00132				43		2.34393				43		0.740618
	43	31.6568	88.4333										45		8.30512				46		5.14399				45		0.78131				45		0
	45	18.4665	85.8323										47		5.53675				50		2.57199				47		0
	47	9.23324	81.9308										49		2.76837				53		0
	49	3.9571	78.0294										51		0.692093
	51	0	72.8274										53		0
	53		71.5269
	55		67.6255
	57		63.724
	59		58.522
	61		54.6206
	63		49.4186
	65		41.6157
	67		29.9113
	69		22.1083
	71		18.2069
	73		14.3054
	75		10.4039
	77		6.24235
	79		4.16157
	81		2.08078
	83		0

## Sheet: Fig. 3
	Fig. 3e							Fig. 3f
		ev + ctrl	ev + vha-6	elt-2 + ctrl	elt-2 + vha-6				ctrl + ev	ctrl + vha-8	ctrl + vha-14	ctrl + vha-15	ctrl + vha-20	elt-2 + ev	elt-2 + vha-8	elt-2 + vha-14	elt-2 + vha-15	elt-2 + vha-20
	cpr-5	0.002258	0.919218	-0.91506	-0.49836			cpr-5	0.982821	7.75432	5.13543	5.40764	7.84476	0.324734	0.292585	0.190122	0.367292	0.497762
		-0.10386	0.966124	-0.69254	-0.30595				0.86929	7.43844	5.33319	7.89237	6.12623	0.239364	0.331465	0.352613	0.482889	0.499407
		0.020319	0.871868	-0.65156	-0.24866				0.976032	6.43844	6.29846	4.93128	7.7039	0.146293	0.350364	0.250868	0.388234	0.26821
		0.068155	1.02877	-0.66052	-0.35968				1.39059	7.86256	6.63728	5.63728	7.52127	0.202631	0.408081	0.252613	0.404721	0.579499
	cpr-8	0.053433	0.854546	-0.58292	-0.22251			cpr-8	1.04428	5.41746	4.16431	4.09374	6.1262	0.383706	0.697141	0.719733	0.690414	0.866358
		-0.07008	0.857183	-0.73526	-0.4281				1.10407	6.6171	4.08572	6.06507	6.71129	0.356846	0.641535	0.715374	0.830149	0.738687
		-0.04892	0.941471	-0.68108	-0.11254				0.804115	5.51839	4.81363	5.19248	5.92771	0.282323	0.605477	0.584605	0.7876	0.986236
		0.057157	0.885295	-0.70215	-0.06472				1.06079	6.48925	6.8536	3.55372	6.35431	0.425748	0.410696	0.844128	0.512468	0.831066
	ctsa-1	0.000752	1.36583	-0.17987	0.092878			vha-8	1.01535	0.26458	2.21349	2.01213	1.91036	1.11279	0.340743	1.5411	2.55236	1.7368
		-0.04741	1.47884	-0.42096	0.355968				1.01547	0.264821	2.2257	2.00341	1.90605	0.923472	0.335688	1.53979	2.20126	1.84783
		-0.01161	1.34316	-0.03234	0.201175				0.984578	0.359745	1.69236	2.27569	2.30151	0.826317	0.292345	1.76347	2.5575	1.64863
		0.055783	1.45219	-0.22991	-0.11437				0.982351	0.359582	1.69653	2.27547	2.31356	1.11764	0.293877	1.56569	2.2032	1.7377
	asp-10	-0.05497	1.45176	0.088959	0.397994			vha-14	1.02463	2.57457	0.622356	1.56341	1.44434	1.09165	2.10237	0.424595	1.76347	1.30462
		0.009784	1.55068	0.024711	0.370187				1.12988	2.2724	0.626793	1.50924	1.64523	1.10237	1.94892	0.427446	1.66854	1.29724
		-0.04741	1.56871	0.147203	0.1288				0.875764	2.04238	0.513475	1.56347	1.65891	1.07024	2.1075	0.449735	1.77032	1.34347
		0.083321	1.62097	0.272555	0.355941				0.977809	2.2446	0.517153	1.51063	1.43893	1.06981	1.95075	0.451476	1.67346	1.35842
	elt-2	0.001505	0.37597	-0.49989	-0.10296			vha-15	1.02855	2.24973	1.60893	0.434356	1.97138	1.05973	1.9857	1.22347	0.305621	1.36569
		0.046869	0.446501	-0.27684	-0.26756				1.02579	2.04789	1.6057	0.361268	1.57905	0.974587	1.98347	1.21347	0.309134	1.46452
		-0.07765	0.526188	-0.39823	-0.20662				0.975324	2.12568	1.24569	0.436792	1.61458	1.05896	1.85475	1.57464	0.273496	1.48452
		0.021072	0.401619	-0.48746	-0.43162				0.873436	2.12348	1.24999	0.364583	1.61348	0.972373	1.84756	1.17459	0.281145	1.68971
	vha-6	0.0772251	-1.33178	-0.436826	-1.25083			vha-20	1.01265	1.71753	1.72236	2.09895	0.388957	1.05746	2.31349	1.44766	2.38862	0.269808
		-0.0483677	-1.43673	-0.575541	-1.17962				1.00964	2.21464	1.65885	2.11253	0.482453	1.06346	1.9197	1.43923	2.38235	0.262364
		0.00234882	-1.59241	-0.332273	-1.51008				0.993426	2.04342	1.66472	1.93855	0.326724	1.03575	2.2314	1.48562	2.42342	0.275887
		-0.093976	-1.12139	-0.576273	-1.14937				0.987455	2.03886	1.72632	1.93459	0.226701	1.04735	2.22122	1.49423	2.42421	0.281578
	Fig. 3k							Fig. 3l
		IgG	ev	vha-6	elt-2	elt-2 + vha-6		Day	ev	vha-6	elt-2	elt-2+vha-6
	cpr-5	0.109051	1.01748	2.45377	0.541488	0.867539		0	100	100	100	100
		0.098966	1.04608	2.77984	0.588453	0.837987		7	100	100	100	100
		0.100347	0.929805	2.35381	0.556711	0.675955		9	97.4684	100	97.4684	97.619
		0.094934	1.01045	1.91189	0.545254	0.639493		11	94.8692	100	86.0759	95.2087
	cpr-8	0.083364	0.918594	2.06695	0.478802	0.767107		13	76.6751	97.4359	67.0886	75.9259
		0.091859	1.06992	1.98275	0.527594	0.705883		15	63.6793	94.8376	43.038	43.3862
		0.061451	0.977725	2.03849	0.465709	0.740977		17	49.0861	93.5385	22.7848	27.719
		0.085708	1.04066	2.15472	0.437544	0.788673		19	31.8397	88.2687	2.53165	15.6673
	ctsa-1	0.221146	0.962594	1.6644	0.82645	1.01748		21	19.8998	80.2443	0	4.82069
		0.213613	1.20999	1.92519	0.976032	1.03886		23	11.9399	66.8702		1.20517
		0.188557	0.929805	2.13613	0.78187	0.936272		25	0	56.171		0
		0.221146	0.923382	1.87254	0.70466	0.962594		27		42.4707
	asp-10	0.049483	0.982821	3.32879	0.304603	0.545254		29		31.5106
		0.051584	1.07549	3.49429	0.298334	0.523042		31		23.2904
		0.045533	0.91067	3.5186	0.315344	0.512278		33		18.9235
		0.053403	1.03886	3.71922	0.304603	0.534033		35		11.6452
								37		4.36695
								39		1.45565
								41		0

## Sheet: Fig. 4
	Fig. 4d									Fig. 4f
		ev + ctrl	ev + cbp-1_1	ev + cbp-1_2	vha-6 + ctrl	vha-6 + cbp-1_1	vha-6 + cbp-1_2				IgG	ev	vha-6	elt-2	elt-2 + vha-6
	cpr-5	0.90949	0.118919	0.103783	7.27993	0.319769	0.490552			cpr-5	0.183016	0.951559	2.79944	0.623934	0.919993
		1.29952	0.115565	0.131537	8.31908	0.414597	0.561543				0.088037	1.11604	2.93559	0.675265	0.938869
		0.763489	0.10878	0.092996	8.05988	0.471448	0.482525				0.132597	0.996404	2.86692	0.798161	0.943153
		0.903887	0.132315	0.150659	6.88631	0.445102	0.892033				0.053276	0.94504	2.72103	0.640456	0.989916
	cpr-8	0.877252	0.200488	0.184007	7.51404	0.86243	1.11647			cpr-8	0.130078	0.88807	2.05781	0.554701	0.797374
		1.23992	0.189904	0.245143	8.27882	1.15715	1.6034				0.165559	0.98555	2.5599	0.659167	0.936901
		0.819335	0.292276	0.282164	6.95861	1.02961	1.33439				0.156416	1.19206	2.22093	0.561212	0.828428
		0.896952	0.247608	0.284049	7.28718	0.772213	2.04285				0.190033	0.95847	2.32578	0.638094	1.01084
	ctsa-1	0.871792	0.252899	0.240337	18.7277	0.85098	0.922029			ctsa-1	0.044917	1.03342	1.63472	0.849168	1.01692
		1.24706	0.263357	0.250739	20.0249	0.940989	1.18667				0.051928	1.13056	1.65518	0.865013	1.13994
		0.907247	0.26074	0.338579	18.4371	0.733391	0.832244				0.035127	0.8773	1.68319	0.758107	1.05256
		0.788986	0.365976	0.475242	21.4254	0.997427	1.59816				0.032885	0.97563	1.48441	0.702465	0.822318
	asp-10	0.862093	0.390657	0.327556	26.7949	3.86892	2.58253			asp-10	0.236566	0.96853	3.84203	0.468843	0.566955
		1.25997	0.470005	0.375641	36.8903	1.91369	5.51329				0.186989	0.93482	4.52702	0.380616	0.641387
		0.921751	0.362822	0.299394	27.8522	3.4784	3.53148				0.065539	0.8104	3.69854	0.539111	0.662244
		0.839007	0.53443	0.430654	39.5538	3.37221	6.01114				0.232758	1.36288	3.71106	0.537765	0.69073
	vha-6	0.883554	0.296544	0.305298	0.221309	0.017171	0.022325
		1.13179	0.284143	0.383819	0.254192	0.01755	0.026873
		1.14699	0.33672	0.457563	0.160273	0.02726	0.043308
		0.902807	0.334912	0.508373	0.340375	0.021535	0.032417
	cbp-1	0.966242	0.478805	0.588791	0.871481	0.429496	0.638927
		1.15441	0.314518	0.697369	1.13344	0.552072	0.798275
		0.892226	0.423168	0.653352	0.809705	0.506032	0.602032
		1.00487	0.557752	0.684245	1.1042	0.625462	0.787084
	Fig. 4g
	Day	ev	vha-6	cbp-1	cbp-1+vha-6
	0	100	100	100	100
	5	100	100	100	100
	7	100	100	100	100
	9	97.8261	100	81.3953	94.8718
	12	88.0435	97.7778	56.9767	80.7692
	14	70.4348	95.4497	37.5529	50
	16	46.2228	95.4497	16.0941	25
	19	29.7147	85.4024	0	2.63158
	22	10.6973	67.2867		0
	25	1.18859	51.759
	27	0	43.5865
	29		32.6899
	31		27.2416
	33		16.345
	35		8.17248
	37		2.72416
	39		0

## Sheet: Fig. 5
	Fig. 5b									Fig. 5c
		AL	DR0	DR1	DR2	DR3	DR4				AL + ev	AL + elt-2	DR0 + ev	DR0 + elt-2
	cpr-5	0.871337	22.4502	14.4611	9.14793	14.0719	9.04941			cpr-5	0.9293	0.1575	12.8941	0.2486
		0.955875	26.8478	9.69489	11.0604	12.0846	10.2219				0.8584	0.283	16.1503	0.1327
		0.984277	20.4106	11.4194	10.8829	8.34106	7.65423				1.0101	0.1809	16.6651	0.2943
		1.19424	22.3301	10.7075	11.036	10.1778	11.6614				1.2115	0.2608	10.5623	0.1307
	cpr-8	1.23675	2.8961	2.21268	2.00027	2.80471	2.30925			cpr-8	1.0963	0.5212	3.138	1.251
		0.85417	2.61579	2.25345	2.17131	2.59627	2.25365				1.127	0.2521	3.0687	0.969
		0.981862	3.24451	1.80949	2.57759	2.53383	2.16884				0.9225	0.5247	3.2146	1.0804
		0.938988	2.13174	1.80888	2.1661	2.33049	1.99323				0.8628	0.5914	2.4587	0.7898
	ctsa-1	1.06951	0.62398	0.53822	0.649656	0.688921	0.695245			elt-2	0.7562	0.5215	2.2787	0.3199
		1.22833	0.506205	0.718026	0.626042	0.81066	0.580572				1.0366	0.6956	1.8218	0.6688
		0.925609	0.487796	0.736055	0.645744	0.709628	0.672395				1.1806	0.2662	1.9695	0.411
		0.843151	0.469793	0.668971	0.459901	0.634414	0.643204				1.0427	0.4095	1.9896	0.6064
	asp-10	1.20232	0.277051	0.209242	0.25652	0.239805	0.216133
		0.951808	0.191846	0.287152	0.231796	0.241346	0.287076
		0.929272	0.153128	0.215352	0.240298	0.267484	0.335283
		0.770059	0.181268	0.217747	0.202708	0.222652	0.22639
	vha-6	0.825771	0.358439	0.37261	0.393035	0.43139	0.229425
		0.83914	0.354317	0.459045	0.298128	0.45185	0.420599
		1.11473	0.350964	0.309075	0.202077	0.262984	0.350861
		1.22298	0.33073	0.522366	0.3869	0.493377	0.430256
	elt-2	0.790854	1.49165	1.20985	1.37178	1.3579	1.11748
		1.0371	1.39838	1.2259	1.46302	1.43158	1.12939
		1.11892	1.24996	1.32891	1.31173	1.43613	1.41141
		0.92625	1.22609	1.39405	1.35325	1.27643	1.2633
	Fig. 5d						Fig. 5e
	Day	AL+ev	DR0+ev	AL+elt-2	DR0+elt-2		Day	eat-2+ev	eat-2+elt-2
	0	100	100	100	100		0	100	100
	7	100	100	100	100		7	100	98.3333
	9	100	100	100	97.0297		9	100	90.671
	11	87.5	98.75	90.4762	88.7719		11	100	84.2857
	13	65.625	98.75	56.8707	81.1002		13	98.9899	68.961
	15	30.625	97.1825	18.9569	70.3664		15	91.7719	56.1905
	17	17.5	93.8882	9.47846	56.2931		17	86.4976	47.2511
	20	4.375	88.2549	3.15949	54.9528		19	75.3765	33.2035
	22	0	76.9883	3.15949	34.707		21	68.8785	8.93939
	25		74.5048	0	21.6919		23	55.8826	3.83117
	28		71.5246		8.67675		25	41.587	0
	30		56.6237		1.44613		27	29.8907
	32		32.7821		0		29	20.7935
	36		14.901				31	10.3968
	38		0				33	7.79757
							35	2.59919
							37	0

## Sheet: Fig. 6
	Fig. 6d
	ev	vha-6	vha-8	vha-14	vha-15	vha-20	vha-16	vha-19
	0.979631	1.31812	1.28161	1.40542	1.26104	1.25378	0.237377	0.361633
	0.921683	1.24535	1.25899	1.38939	1.37155	1.85333	0.395012	0.413981
	1.019	1.90435	1.3385	1.59936	1.33992	1.49097	0.328502	0.385155
	0.999881	1.39247	1.28373	1.29951	1.70365	1.38114	0.340118	0.409457
	0.923402	1.71905	1.62398	1.2439	1.35142	1.22298	0.273611	0.408158
	0.759718	1.704	1.6702	1.28611	1.40911	1.14075	0.27343	0.370098
	1.11779	1.2585	1.44401	1.15264	1.27667	1.2971	0.390871	0.435433
	1.04119	1.31931	1.23962	1.27891	1.31593	1.1192	0.28603	0.477644
	1.04468	1.76947	1.39141	1.16653	1.12495	1.26478	0.249775	0.37888
	1.0007	1.33812	1.40008	1.61072	1.21636	1.84727	0.412489	0.440786
	1.08812	1.36904	1.62649			1.22342	0.630584	0.409261
	1.11315		1.58968			1.47206	0.333536
	1.00902		1.2383				0.357974
			1.61072				0.32755
	Fig. 6f
	GFP-LGG-1/Tubulin					GFP/GFP-LGG-1					CPL-1 mature/total
	ev	vha-6	vha-16	vha-19		ev	vha-6	vha-16	vha-19		ev	vha-6	vha-16	vha-19
	1.01	0.73	2.95	2.14		1.00015	2.80485	17.1016	16.101		36.306	90.1982	23.5364	22.2115
	1.05	0.86	2.18	2.38		1.04384	3.36319	20.231	11.5652		39.1718	91.0343	30.779	27.0716
	0.98	0.85	2.65	2.69		0.9756	1.869	16.985	18.698		42.52	85.69	28.67	26.82

## Sheet: Fig. 7
	Fig. 7a								Fig. 7c
		ev	vha-6	elt-2	elt-2 + vha-6					worm movement						Paralysis
	cpr-5	1.25368	7.85612	0.19261	0.19242					CL2122 + ev	GMC + ev	GMC + vha-6	GMC + elt-2	GMC + elt-2 + vha-6		CL2122 + ev	GMC + ev	GMC + vha-6	GMC + elt-2	GMC + elt-2 + vha-6
		0.820466	8.27798	0.27419	0.35045				1	110	102	124	120	122		2.075	47.725	6.35	34.15	50.6
		0.717282	10.3779	0.14889	0.20552					106	118	120	126	116		4.425	51.65	6.35	50.575	57.725
		1.20224	8.1423	0.13098	0.15958					114	108	110	116	88		6.8	39.025	13.925	48.6	58.525
	cpr-8	1.00155	10.6134	0.602576	0.862715					102	94	110	144	124		4.175	50.05	10.825	43.75	57.7
		0.797865	12.9523	0.643591	0.784158					110	110	132	118	120
		1.20521	10.8094	0.286026	0.826395					108	110	138	108	102
		0.995378	8.6591	0.392079	0.541193					108	98	130	104	122
	ctsa-1	0.854696	18.0845	0.397248	1.69715					114	106	120	126	92
		0.881549	20.2096	0.36051	1.7631					122	110	148	116	90
		1.15564	21.9039	0.571614	2.45907					118	94	118	118	84
		1.10812	21.8281	0.565702	1.92935					118	106	156	120	100
	asp-10	1.1526	24.7212	1.20513	2.07756					110	110	128	130	96
		0.755178	22.3916	1.42394	3.02075				3	80	62	82	58	72
		0.982745	17.783	1.54516	2.79895					74	62	86	62	56
		1.10948	15.9308	1.2212	3.45358					76	70	74	84	38
	elt-2	1.15395	4.32806	0.477101	0.821726					74	48	90	42	60
		0.921193	3.87569	0.505778	1.14589					88	52	76	88	62
		0.862488	4.83114	0.695253	2.47404					98	58	80	68	50
		1.07667	3.67806	0.503762	2.43105					86	66	112	54	66
										76	58	110	70	30
										84	58	88	80	40
										88	48	96	70	62
	Fig. 7d				Fig. 7e					90	64	86	82	80
		ctrl	vha-6			ctrl	vha-6			88	60	96	40	70
	1	3	5		1	38	41		5	56	30	52	18	30
		4	10			41	22			58	42	50	32	22
		8	3			40	42			58	26	56	38	20
		4	5			45	28			48	26	46	40	22			Fig. 7f					Fig. 7h
		6	6			37	42			58	24	56	54	32			ctrl + ev	ctlr + vha-6	Aβ1-42 + ev	Aβ1-43 + vha-6		Day	ev	vha-6	cpr-5	cpr-5+vha-6
		4	6			42	36			48	36	66	14	28			0.385198	0.741767	0.342699	0.412913		0	100	100	100	100
		8	5			39	27			68	34	52	40	24			0.36242	0.790609	0.321054	0.469763		8	100	100	100	100
		3	9			40	29			64	24	54	22	16			0.404736	0.776016	0.343911	0.43609		9	98.1928	100	100	100
		9	4			35	32			58	14	42	36	22			0.373599	0.766476	0.251145	0.479416		12	75.4857	98.2143	83.8889	79.8246
		6	5			32	35			64	20	66	40	14			0.42286	0.785706	0.279701	0.507366		14	75.4857	98.2143	83.8889	72.3117
	5	63	42		5	45	3			64	18	46	34	20			0.494598	0.312176	0.392408	0.467148		16	43.573	91.0714	48.8889	54.4685
		55	26			48	13			60	16	50	22	30			0.389976	0.366067	0.285825	0.48734		19	23.4124	83.0357	23.8889	40.3818
		66	21			38	12		7	34	18	26	36	20			0.268408	0.438405	0.28975	0.375944		21	4.55241	74.9127	6.66667	29.1125
		57	23			50	15			50	18	34	18	8			0.422254	0.393809	0.33163	0.415469		23	1.95103	62.7393	2.77778	21.0815
		64	41			57	5			44	12	28	20	6			0.407297	0.28032	0.313622	0.539648		26	0	43.0748	0	6.6573
		52	38			42	19			36	10	24	24	16			0.295068	0.36101	0.188165	0.28335		30		28.0922		0
		62	18			40	15			34	28	32	8	8			0.376078	0.22101	0.227326	0.367025		33		17.7918
		70	32			53	14			40	12	30	18	18			0.489265	0.583232	0.19347	0.416793		36		10.3005
		60	22			56	12			44	12	40	10	10			0.376483	0.707164	0.126834	0.298381		38		3.74563
		42	35			45	18			54	10	48	18	4			0.38678	0.22101	0.0906372	0.358404		41		0
	8	65	38		8	44	11			50	22	40	8	20
		56	28			46	25			50	12	46	12	10
		57	23			52	16			44	10	60	30	6
		45	25			37	22			56	16	54	18	25
		44	29			33	16
		50	20			39	21
		65	23			58	16
		69	37			44	15
		73	32			40	9
		75	35			53	6
	Fig. 7i								Fig. 7j							Fig. 7k
			ev	vha-6	elt-2	elt-2 + vha-6					ev	vha-6	elt-2	elt-2 + vha-6			ev	vha-6	elt-2	elt-2 + vha-6
	cpr-5	1	1.1	19.801	0.131851	0.26015			elt-2	1	1.31722	2.06695	0.104205	0.338564		1	110	144	112	112
			1.22052	13.1546	0.155097	0.214031					0.887304	1.30812	0.061533	0.362864			112	132	108	114
			0.893475	18.475	0.125515	0.334474					1.10765	1.76235	0.093915	0.730775			116	124	100	112
			0.833642	17.4784	0.128115	0.228292					0.772443	2.84317	0.084641	0.263797			106	120	108	120
		5	0.204121	8.61888	0.003371	0.01626				5	0.327031	1.91521	0.177698	0.261975			112	128	112	122
			0.244431	7.93098	0.003981	0.017671					0.327031	1.88884	0.135607	0.217261			116	126	112	116
			0.258368	7.34876	0.003846	0.029513					0.320301	2.45803	0.118052	0.428539			106	122	116	108
			0.204121	8.26778	0.004387	0.03098					0.488862	2.86294	0.18783	0.416821			108	126	106	118
		8	0.263797	6.85663	0.003234	0.014553				8	0.139419	1.99654	0.115623	0.117237			108	124	102	108
			0.311542	9.43158	0.002915	0.007745					0.143339	2.52713	0.114824	0.083476			96	144	114	122
			0.242743	8.67883	0.004065	0.015926					0.260165	3.31154	0.218772	0.135607			122	146	102	120
			0.30939	11.2161	0.003038	0.009147					0.307253	2.2153	0.127406	0.082899			114	138	106	120
	cpr-8	1	1.24833	8.81524	0.301452	1.1487			vha-6	1	1.28565	0.216509	0.193781	0.006581		5	72	88	70	54
			0.993092	6.32033	0.289172	1.43396					1.10382	0.153095	0.20201	0.009115			70	106	66	70
			0.959264	11.3137	0.258816	2.62079					0.866037	0.238573	0.153095	0.010327			70	80	54	60
			0.840896	10.1965	0.30566	1.6358					0.813661	0.216509	0.135138	0.003886			64	88	50	72
		5	0.291183	7.06162	0.029564	0.08362				5	0.371775	0.349291	0.020088	0.003859			68	102	70	80
			0.332171	6.72717	0.039282	0.064704					0.366656	0.359111	0.019404	0.002825			72	92	80	48
			0.30566	7.4127	0.071794	0.148651					0.390258	0.337393	0.012891	0.006357			66	98	44	80
			0.258816	8.51496	0.036398	0.121582					0.430027	0.344482	0.012538	0.004653			78	96	62	42
		8	0.11344	5.1337	0.024518	0.050766				8	0.079247	0.150987	0.003268	0.001364			74	88	60	62
			0.131215	7.21	0.022251	0.049037					0.096221	0.20201	0.00307	0.001027			74	88	66	82
			0.15932	9.06307	0.033262	0.06164					0.098926	0.185887	0.003454	0.001623			74	94	74	72
			0.161544	6.36429	0.024518	0.049037					0.101708	0.161824	0.005458	0.001273			62	96	76	70
	ctsa-1	1	0.94442	30.8564	0.610262	3.85706										8	54	78	56	64
			0.893475	20.4993	0.618781	1.61049											48	68	62	50
			1.15469	30.4316	0.39708	3.08977											46	90	64	60
			1.02633	27.2371	0.52395	1.86284											48	68	46	40
		5	0.340919	28.0028	0.21279	0.229649											50	104	60	48
			0.565461	25.9471	0.220294	0.197168											56	92	62	54
			0.365388	52.9846	0.251303	0.362864											60	88	66	42
			0.246131	31.7239	0.201311	0.338564											56	82	46	48
		8	0.098584	14.395	0.030766	0.046311											56	90	68	56
			0.138456	16.5356	0.037356	0.036084											52	80	60	62
			0.143339	17.8456	0.035587	0.063263											44	74	50	58
			0.14534	12.0211	0.032296	0.048952											50	70	48	52
	asp-10	1	1.04247	57.2816	1.58405	8.81524
			0.946058	38.3193	1.14493	9.31787
			0.959264	65.7993	1.82843	14.723
			1.05702	55.3304	1.72843	10.4107
		5	0.496546	49.18	0.231647	0.882703
			0.476319	43.7133	0.287175	0.532185
			0.517632	47.8352	0.234881	0.986233
			0.524858	53.8174	0.190782	1.23114
		8	0.131215	33.1285	0.008549	0.067921
			0.145592	41.6429	0.006754	0.041235
			0.151774	46.5271	0.006434	0.066523
			0.257028	35.7532	0.008851	0.048027

## Sheet: E.D. Fig. 1
	E.D. Fig. 1a				E.D. Fig. 1b				E.D. Fig. 1c				E.D. Fig. 1d				E.D. Fig. 1e				E.D. Fig. 1f				E.D. Fig. 1g				E.D. Fig. 1h
	Day	ev	vha-1		Day	ev	vha-2		Day	ev	vha-3		Day	ev	vha-4		Day	ev	vha-5		Day	ev	vha-7		Day	ev	vha-9		Day	ev	vha-10
	0	100	100		0	100	100		0	100	100		0	100	100		0	100	100		0	100	100		0	100	100		0	100	100
	7	98.1308	98.75		7	98.1308	100		7	98.1308	100		7	98.1308	97.5		7	98.1308	100		7	98.1308	97.5		7	98.1308	100		7	98.1308	100
	9	91.5259	94.9026		9	91.5259	100		9	91.5259	97.561		9	91.5259	82.3052		9	91.5259	88.6076		9	91.5259	93.4932		9	91.5259	100		9	91.5259	100
	11	85.8645	83.0398		11	85.8645	96.3855		11	85.8645	95.122		11	85.8645	55.7143		11	85.8645	80.9026		11	85.8645	75.6195		11	85.8645	100		11	85.8645	92.5926
	13	79.1861	50.8953		13	79.1861	92.7253		13	79.1861	91.4634		13	79.1861	34.1883		13	79.1861	71.9134		13	79.1861	75.6195		13	79.1861	94.3182		13	79.1861	85.0851
	15	63.9213	22.769		15	63.9213	76.4357		15	63.9213	84.1463		15	63.9213	21.526		15	63.9213	47.5142		15	63.9213	51.3642		15	63.9213	85.2273		15	63.9213	50.0501
	17	43.8863	6.69676		17	43.8863	54.4119		17	43.8863	65.8537		17	43.8863	8.86364		17	43.8863	25.6834		17	43.8863	26.4159		17	43.8863	76.1364		17	43.8863	36.2863
	19	19.505	0		19	19.505	36.2746		19	19.505	47.561		19	19.505	0		19	19.505	10.2733		19	19.505	10.2728		19	19.505	61.3636		19	19.505	11.2613
	21	5.85151			21	5.85151	22.0239		21	5.85151	29.2683		21	5.85151			21	5.85151	0		21	5.85151	4.40264		21	5.85151	32.9545		21	5.85151	6.25626
	23	1.9505			23	1.9505	7.77313		23	1.9505	9.7561		23	1.9505			23	1.9505			23	1.9505	1.46755		23	1.9505	19.3182		23	1.9505	5.00501
	25	0			25	0	1.29552		25	0	6.09756		25	0			25	0			25	0	0		25	0	9.09091		25	0	1.25125
					27		0		27		2.43902														27		3.40909		27		0
									29		0														29		0
	E.D. Fig. 1i				E.D. Fig. 1j				E.D. Fig. 1k				E.D. Fig. 1l				E.D. Fig. 1m				E.D. Fig. 1v
	Day	ev	vha-11		Day	ev	vha-12		Day	ev	vha-13		Day	ev	vha-17		Day	ev	vha-18		Day	ev	vha-6
	0	100	100		0	100	100		0	100	100		0	100	100		0	100	100		0	100	100
	7	98.1308	100		7	98.1308	100		7	98.1308	100		7	98.1308	100		7	98.1308	100		8	100	100
	9	91.5259	100		9	91.5259	100		9	91.5259	100		9	91.5259	100		9	91.5259	100		10	98.7179	100
	11	85.8645	100		10	91.5259	100		10	91.5259	100		11	85.8645	100		11	85.8645	92.5		12	88.8462	96.3415
	12	85.8645	100		11	85.8645	100		11	85.8645	100		13	79.1861	96.2025		13	79.1861	88.6458		14	67.6923	90.2439
	13	79.1861	100		12	85.8645	96.2025		12	85.8645	96.1538		15	63.9213	82.2785		15	63.9213	65.1808		16	43.2079	78.0488
	14	79.1861	96.2025		13	79.1861	96.2025		13	79.1861	96.1538		17	43.8863	63.2911		17	43.8863	44.3229		18	28.8052	62.1951
	15	63.9213	96.2025		14	79.1861	89.8734		14	79.1861	88.2508		19	19.505	46.8354		19	19.505	14.3398		20	11.5221	46.3415
	16	63.9213	88.6076		15	63.9213	89.8734		15	63.9213	88.2508		21	5.85151	24.0506		21	5.85151	2.60723		22	7.20131	34.1463
	17	43.8863	88.6076		16	63.9213	78.481		16	63.9213	82.9821		23	1.9505	16.4557		23	1.9505	0		24	1.44026	20.7317
	18	43.8863	72.1519		17	43.8863	78.481		17	43.8863	82.9821		25	0	8.86076		25	0			26	0	9.7561
	19	19.505	72.1519		18	43.8863	62.0253		18	43.8863	69.8103		27		3.79747						28		6.09756
	20	19.505	67.0886		19	19.505	62.0253		19	19.505	69.8103		29		1.26582						30		0
	21	5.85151	67.0886		20	19.505	51.8987		20	19.505	54.0042		31		0
	22	5.85151	41.7722		21	5.85151	51.8987		21	5.85151	54.0042
	23	1.9505	41.7722		22	5.85151	37.9747		22	5.85151	40.8325
	24	1.9505	24.0506		23	1.9505	37.9747		23	1.9505	40.8325
	25	0	24.0506		24		21.519		24	1.9505	31.6122
	26		8.86076		26		15.1899		25	0	31.6122
	28		2.53165		28		5.06329		26		11.8546
	30		0		30		1.26582		28		3.95153
					32		0		30		0

## Sheet: E.D. Fig. 2
	E.D. Fig. 2c								E.D. Fig. 2e
	Day	ev	vha-16_10%	vha-16_20%	vha-16_40%	vha-16_60%			Day	ev	vha-16_0.1%	vha-16_0.5%	vha-16_2.5%	vha-16_10%
	0	100	100	100	100	100			0	100	100	100	100	100
	5	100	100	100	100	100			5	100	98.9796	99.0991	100	100
	7	100	92.5532	85.8333	61.9469	72.3214			7	100	95.8865	90.991	95.5752	95.614
	9	95.283	84.0426	65	43.3628	51.7857			9	89.7196	92.7254	87.3874	80.531	75.2518
	11	92.3957	73.1279	50.2667	28.601	34.8214			11	81.9179	77.9736	77.4775	67.2566	63.7427
	13	83.4541	60.1536	30.8655	13.8392	14.6617			13	76.9831	75.7458	68.4685	50.4425	44.2658
	15	66.3611	39.7014	9.70058	4.61307	7.33083			15	63.1656	56.5088	56.7568	30.0885	28.3301
	17	44.5864	14.0876	3.52749	0	0			17	46.8648	36.8535	38.7838	8.46239	12.7942
	19	18.6641	2.56138	0					19	32.6016	22.1121	17.4527	0	1.82775
	21	6.22136	0						21	12.2256	13.513	4.84797		0
	23	2.07379							23	5.094	6.14226	0
	25	0							25	1.0188	0
									27	0
	E.D. Fig. 2g
		ev				vha-6				cco-1				cco-1 + vha-6
	cco-1	1.19	0.79	1.11	1.01	1.27	1.07	1.17	1.07	0.26	0.16	0.36	0.2	0.25	0.25	0.23	0.33
	vha-6	1.08	1.01	0.83	0.77	0.1	0.03	0.09	0.12	2.1	2.34	2.61	2.32	0.08	0.02	0.1	0.04
	E.D. Fig. 2j
		ev				vha-6				hsp-3				hsp-3 + vha-6
	hsp-3	1.03	0.83	1.27	0.97	1.39	1.59	1.62	1.22	0.1	0.3	0.42	0.12	0.53	0.23	0.37	0.27
	vha-6	0.99	0.79	1.12	1.01	0.06	0.07	0.06	0.1	1.27	1.27	1.37	1.57	0.05	0.05	0.03	0.03
	E.D. Fig. 2l
		ev				vha-6				daf-2				daf-2 + vha-6
	daf-2	1.15	1.01	1.12	0.77	1.28	1.38	1.52	1.65	0.36	0.5	0.25	0.31	0.54	0.51	0.67	0.5
	vha-6	0.99	0.89	1.02	0.91	0.05	0.06	0.06	0.06	1.13	1.23	1.17	1.17	0.02	0.02	0.03	0.03
	E.D. Fig. 2o
		ev	vha-6_1	vha-6_2
	1	39.33	41	38.67
		29.33	42.67	33.67
		49.67	26.67	55.67
		55.67	16.33	38
		61	26	58.67
	2	194.7	100.7	85.33
		161.7	82.67	75
		197.7	77.67	98.33
		189.3	66.67	79
		187.7	65	93.33
	3	72.67	58.67	55.67
		63.67	75.67	64.67
		63.33	56.67	64.67
		56.33	50.33	58
		34.33	65.67	58.67
	4	0.667	17.33	10
		1.333	21	23
		0.333	23.33	16
		0	21.33	21.67
		0.667	32	25.67
	5	0	3	0.667
		0	3	10
		0.333	6.333	1.333
		0.333	9.333	5
		0.5	11.33	0.667
	6	0	0.333	0.667
		0	0.333	3
		0.667	2	1.333
		0	5	3.333
		0	1.667	1.667
	7	0	0	0.333
		0	0	1.333
		0	0.333	0.333
		0	1	0.667
		0	0.333	0.667
	8	0.333	0	0
		0	0	0.667
		0	0	0.333
		0	0.167	0
		0	0	0

## Sheet: E.D. Fig. 3
	E.D. Fig. 3g
		N2 + ev	N2 + vha-6	atg-2 + ev	atg-2 + vha-6	atg-3 + ev	atg-3 + vha-6	atg-9 + ev	atg-9 + vha-6	atg-13 + ev	atg-13 + vha-6
	cpr-5	0.837261	7.9104	1.83242	15.4952	1.54622	10.4741	1.32753	10.5104	2.51185	17.6152
		0.903596	9.37455	1.72758	16.2656	2.06874	11.3039	1.52494	10.5469	3.04988	19.6132
		1.18407	9.87479	1.66873	17.193	1.60075	11.7025	1.91687	8.47815	3.08175	21.8377
		1.11632	7.7208	1.87742	18.5552	2.01915	13.8686	1.4081	10.6942	3.08175	20.8757
	ctsa-1	0.695562	24.6968	1.09905	88.4169	1.73057	28.4676	1.20685	57.5303	3.0131	62.7372
		0.997404	19.9906	1.11826	75.3873	1.20685	36.7902	1.89376	49.9098	3.20706	65.6285
		1.22795	28.7651	1.86768	83.6475	1.14969	43.7512	2.22106	55.5706	2.05089	71.074
		1.17385	22.0278	2.83088	68.8913	2.03672	29.1667	1.92686	30.5108	1.84837	32.3625
	cpr-8	1.05063	4.99765	1.18202	8.00693	1.23649	8.55193	1.24509	6.59444	1.94026	10.2408
		0.758515	5.88177	1.05427	10.7872	0.963429	8.43419	1.37197	6.94632	1.73658	8.94604
		1.14969	5.94324	1.07643	12.7396	1.1378	9.48896	1.58694	8.17518	2.13059	13.2347
		1.09145	6.80337	1.34374	13.0978	1.53821	11.6419	1.62591	8.73162	2.01566	13.0073
	vha-6	0.978572	0.249783	0.985379	0.082971	0.820031	0.18222	1.06714	0.198712	1.3696	0.184763
		0.91304	0.2472	0.995677	0.130195	0.955117	0.280049	1.25158	0.202185	0.843085	0.194622
		1.25592	0.313981	1.10477	0.11413	1.08956	0.206434	1.17589	0.218962	1.43271	0.224339
		0.891156	0.296017	1.1597	0.100047	1.23863	0.271448	0.828601	0.193949	1.57871	0.168258
	E.D. Fig. 3h
		IgG	ev	vha-6	elt-2	elt-2 + vha-6
	hsp-4	0.697354	1.03886	0.58845	0.82645	0.83799
		0.632862	1.01748	0.69979	0.96259	0.84382
		0.965911	0.96929	0.98282	0.82074	0.80944
		1.11726	0.97603	0.75524	0.84382	1.19334
	hsp-3	0.651782	1.01924	0.991373	0.957603	0.845279
		0.878103	0.99827	0.86304	0.984525	1.02633
		0.595619	0.92498	0.681838	0.984525	0.893475
		1.21627	1.06253	0.767107	0.931418	0.998269
	hsp-16.2	0.788361	0.989657	0.787308	1.37078	1.12896
		0.850821	0.949342	0.891929	0.792784	1.45902
		0.720429	1.09051	0.776469	0.739694	1.01748
		1.06211	0.976032	1.01748	1.28788	1.04608
	sod-3	0.455154	1.18304	0.525769	1.15869	0.830758
		1.11298	0.81366	0.987943	1.08862	1.10382
		1.10529	0.9282	0.836536	1.42652	1.15869
		1.10529	1.11922	1.23328	1.34957	1.39716
	act-1	0.946338	1.04427	1.19956	1.06846	1.2079
		1.16508	0.81932	1.26795	1.0985	1.01572
		0.669162	1.05154	1.31267	1.26185	0.915416
		0.946338	1.11149	0.743549	1.20208	1.12701
	act-3	1.13834	0.97603	1.34257	1.23542	0.989657
		0.681567	0.88577	1.12117	0.626332	1.02456
		1.18668	1.20164	0.776469	1.30586	1.19334
		0.793844	0.96259	0.635075	1.34257	1.29684
	ges-1	0.106949	1.18509	1.17848	0.2887	0.309421
		0.090559	0.93627	1.20584	0.284726	0.437588
		0.058517	0.917	1.04249	0.338598	0.388947
		0.117034	0.98282	1.0718	0.260191	0.378311
	elo-6	0.159873	1.09809	0.887302	0.391652	0.459343
		0.244008	1.18509	1.18714	0.38626	0.397119
		0.206613	1.05336	0.799681	0.380942	0.48218
		0.119493	0.72951	0.794157	0.437588	0.375698

[truncated: 6 more sheets: E.D. Fig. 4, E.D. Fig. 6, E.D. Fig. 7, E.D. Fig. 8, E.D. Fig. 9, E.D. Fig. 10]
